# Supplementary material for: Combined Proteomic and Metabolomic Analysis of the Molecular Mechanism Underlying the Response to Salt Stress during Seed Germination in Barley
Source: Int J Mol Sci. 2022 Sep 10;23(18):10515. doi: 10.3390/ijms231810515 (PMC9499682; doi:10.3390/ijms231810515)
Supplement: Supplementary file 1 [file ijms-23-10515-s001.zip]

Archive with 12 entries (12 files):
- Figure S1.pdf
- Figure S2.pdf
- Table S1.xlsx
- Table S10.xlsx
- Table S2.xlsx
- Table S3.xlsx
- Table S4.xlsx
- Table S5.xlsx
- Table S6.xlsx
- Table S7.xlsx
- Table S8.xlsx
- Table S9 .xlsx
