# Supplementary material for: Combined Proteomic and Metabolomic Analysis of the Molecular Mechanism Underlying the Response to Salt Stress during Seed Germination in Barley
Source: Int J Mol Sci. 2022 Sep 10;23(18):10515. doi: 10.3390/ijms231810515 (PMC9499682; doi:10.3390/ijms231810515)
Supplement: Supplementary file 1 [file ijms-23-10515-s001.zip › Table S1.xlsx]

## Sheet: GO
GO ID (level1)	GO Term (level1)	GO ID (level2)	GO Term (level2)	number_of_all (All)	Proteins_of_all
GO:0008150	Biological Process	GO:0009987	cellular process	14848	AGP50737,AGP50752,AGP50762,AGP50763,AGP50779,AGP50791,BAV58128,BAV58133,BAV58138,BAV58139,BAV58141,BAV58143,BAV58145,BAV58149,BAV58150,BAV58152,BAV58156,BAV58159,BAV58160,HORVU0Hr1G000200.1,HORVU0Hr1G000340.2,HORVU0Hr1G000340.3,HORVU0Hr1G000340.4,HORVU0Hr1G000490.1,HORVU0Hr1G000490.2,HORVU0Hr1G000730.1,HORVU0Hr1G000760.1,HORVU0Hr1G000780.2,HORVU0Hr1G000840.1,HORVU0Hr1G000850.1,HORVU0Hr1G001050.1,…
8000.13,HORVU1Hr1G058000.17,HORVU1Hr1G058000.19,HORVU1Hr1G058000.21,HORVU1Hr1G058000.22,HORVU1Hr1G058000.23,HORVU1Hr1G058000.26,HORVU1Hr1G058000.27,HORVU1Hr1G058000.3,HORVU1Hr1G058000.32,HORVU1Hr1G058000.34,HORVU1Hr1G058000.35,HORVU1Hr1G058000.4,HORVU1Hr1G058000.8,HORVU1Hr1G058180.1,HORVU1Hr1G058480.1,HORVU1Hr1G058480.3,HORVU1Hr1G058500.1,HORVU1Hr1G058500.2,HORVU1Hr1G058810.5,HORVU1Hr1G058880.1,H…
0.2,HORVU2Hr1G046000.3,HORVU2Hr1G046000.8,HORVU2Hr1G046380.1,HORVU2Hr1G046380.2,HORVU2Hr1G046380.3,HORVU2Hr1G046380.8,HORVU2Hr1G046600.4,HORVU2Hr1G046660.10,HORVU2Hr1G046660.13,HORVU2Hr1G046660.3,HORVU2Hr1G046660.5,HORVU2Hr1G046660.6,HORVU2Hr1G046660.7,HORVU2Hr1G046660.8,HORVU2Hr1G046660.9,HORVU2Hr1G046680.1,HORVU2Hr1G046680.10,HORVU2Hr1G046680.12,HORVU2Hr1G046680.13,HORVU2Hr1G046680.14,HORVU2Hr1…
016610.23,HORVU3Hr1G016610.24,HORVU3Hr1G016610.8,HORVU3Hr1G016800.1,HORVU3Hr1G016820.1,HORVU3Hr1G016820.3,HORVU3Hr1G016860.1,HORVU3Hr1G016860.2,HORVU3Hr1G016860.3,HORVU3Hr1G016990.10,HORVU3Hr1G016990.11,HORVU3Hr1G016990.12,HORVU3Hr1G016990.3,HORVU3Hr1G016990.5,HORVU3Hr1G017150.1,HORVU3Hr1G017150.2,HORVU3Hr1G017300.2,HORVU3Hr1G017300.3,HORVU3Hr1G017300.4,HORVU3Hr1G017410.26,HORVU3Hr1G017410.27,HOR…
092430.6,HORVU3Hr1G092430.7,HORVU3Hr1G092430.9,HORVU3Hr1G092600.1,HORVU3Hr1G092610.1,HORVU3Hr1G092660.1,HORVU3Hr1G092680.2,HORVU3Hr1G092680.7,HORVU3Hr1G092740.1,HORVU3Hr1G092740.2,HORVU3Hr1G092740.3,HORVU3Hr1G092740.4,HORVU3Hr1G092780.2,HORVU3Hr1G092780.3,HORVU3Hr1G092780.6,HORVU3Hr1G092780.7,HORVU3Hr1G092780.9,HORVU3Hr1G092970.17,HORVU3Hr1G092970.2,HORVU3Hr1G093050.1,HORVU3Hr1G093050.2,HORVU3Hr1…
VU4Hr1G075950.1,HORVU4Hr1G075950.2,HORVU4Hr1G075950.3,HORVU4Hr1G075950.4,HORVU4Hr1G075950.5,HORVU4Hr1G075950.7,HORVU4Hr1G076100.13,HORVU4Hr1G076150.1,HORVU4Hr1G076150.2,HORVU4Hr1G076490.1,HORVU4Hr1G076490.3,HORVU4Hr1G076490.4,HORVU4Hr1G076570.6,HORVU4Hr1G076770.1,HORVU4Hr1G076770.2,HORVU4Hr1G076940.1,HORVU4Hr1G077020.1,HORVU4Hr1G077240.1,HORVU4Hr1G077240.2,HORVU4Hr1G077250.1,HORVU4Hr1G077420.1,HO…
VU5Hr1G083340.4,HORVU5Hr1G083350.1,HORVU5Hr1G083360.1,HORVU5Hr1G083360.2,HORVU5Hr1G083360.3,HORVU5Hr1G083360.5,HORVU5Hr1G084010.1,HORVU5Hr1G084010.10,HORVU5Hr1G084010.11,HORVU5Hr1G084010.2,HORVU5Hr1G084010.3,HORVU5Hr1G084070.1,HORVU5Hr1G084070.2,HORVU5Hr1G084070.3,HORVU5Hr1G084160.2,HORVU5Hr1G084390.4,HORVU5Hr1G084510.1,HORVU5Hr1G084510.11,HORVU5Hr1G084510.12,HORVU5Hr1G084510.14,HORVU5Hr1G084510.…
VU6Hr1G058560.3,HORVU6Hr1G058570.2,HORVU6Hr1G058670.1,HORVU6Hr1G058670.10,HORVU6Hr1G058670.11,HORVU6Hr1G058670.12,HORVU6Hr1G058670.13,HORVU6Hr1G058670.14,HORVU6Hr1G058670.15,HORVU6Hr1G058670.2,HORVU6Hr1G058670.4,HORVU6Hr1G058670.6,HORVU6Hr1G058670.7,HORVU6Hr1G058670.8,HORVU6Hr1G058670.9,HORVU6Hr1G058720.1,HORVU6Hr1G058730.1,HORVU6Hr1G058750.1,HORVU6Hr1G058750.3,HORVU6Hr1G058820.1,HORVU6Hr1G059040…
690.5,HORVU7Hr1G054690.6,HORVU7Hr1G055090.4,HORVU7Hr1G055090.5,HORVU7Hr1G055090.7,HORVU7Hr1G055090.9,HORVU7Hr1G055280.2,HORVU7Hr1G055280.5,HORVU7Hr1G055330.1,HORVU7Hr1G055340.1,HORVU7Hr1G055340.2,HORVU7Hr1G055340.5,HORVU7Hr1G055440.1,HORVU7Hr1G055440.10,HORVU7Hr1G055440.11,HORVU7Hr1G055440.12,HORVU7Hr1G055440.13,HORVU7Hr1G055440.15,HORVU7Hr1G055440.16,HORVU7Hr1G055440.17,HORVU7Hr1G055440.18,HORVU…
GO:0008150	Biological Process	GO:0008152	metabolic process	14123	AGP50737,AGP50752,AGP50762,AGP50763,AGP50779,AGP50791,BAV58128,BAV58133,BAV58138,BAV58139,BAV58141,BAV58143,BAV58145,BAV58149,BAV58150,BAV58152,BAV58156,BAV58159,BAV58160,HORVU0Hr1G000340.2,HORVU0Hr1G000340.3,HORVU0Hr1G000340.4,HORVU0Hr1G000490.1,HORVU0Hr1G000490.2,HORVU0Hr1G000730.1,HORVU0Hr1G000760.1,HORVU0Hr1G000780.2,HORVU0Hr1G000810.2,HORVU0Hr1G000840.1,HORVU0Hr1G000850.1,HORVU0Hr1G001050.1,…
50.8,HORVU1Hr1G066960.1,HORVU1Hr1G067300.1,HORVU1Hr1G067820.2,HORVU1Hr1G067820.3,HORVU1Hr1G067820.4,HORVU1Hr1G067820.5,HORVU1Hr1G067870.1,HORVU1Hr1G067870.2,HORVU1Hr1G067870.3,HORVU1Hr1G067980.1,HORVU1Hr1G067980.2,HORVU1Hr1G068020.1,HORVU1Hr1G068460.1,HORVU1Hr1G068490.1,HORVU1Hr1G068640.1,HORVU1Hr1G068640.2,HORVU1Hr1G068640.3,HORVU1Hr1G068770.1,HORVU1Hr1G068790.1,HORVU1Hr1G068790.4,HORVU1Hr1G0687…
0.2,HORVU2Hr1G060770.20,HORVU2Hr1G060770.21,HORVU2Hr1G060770.22,HORVU2Hr1G060770.23,HORVU2Hr1G060770.24,HORVU2Hr1G060770.29,HORVU2Hr1G060770.3,HORVU2Hr1G060770.30,HORVU2Hr1G060770.31,HORVU2Hr1G060770.32,HORVU2Hr1G060770.34,HORVU2Hr1G060770.36,HORVU2Hr1G060770.38,HORVU2Hr1G060770.39,HORVU2Hr1G060770.4,HORVU2Hr1G060770.41,HORVU2Hr1G060770.43,HORVU2Hr1G060770.44,HORVU2Hr1G060770.45,HORVU2Hr1G060770.…
0.3,HORVU3Hr1G026060.1,HORVU3Hr1G026060.4,HORVU3Hr1G026060.5,HORVU3Hr1G026150.2,HORVU3Hr1G026180.1,HORVU3Hr1G026180.12,HORVU3Hr1G026180.13,HORVU3Hr1G026180.14,HORVU3Hr1G026180.15,HORVU3Hr1G026180.19,HORVU3Hr1G026180.2,HORVU3Hr1G026180.20,HORVU3Hr1G026180.21,HORVU3Hr1G026180.22,HORVU3Hr1G026180.3,HORVU3Hr1G026180.4,HORVU3Hr1G026180.5,HORVU3Hr1G026180.6,HORVU3Hr1G026180.7,HORVU3Hr1G026180.8,HORVU3H…
7690.3,HORVU3Hr1G117690.4,HORVU3Hr1G117690.6,HORVU3Hr1G117690.9,HORVU3Hr1G117730.1,HORVU3Hr1G117730.2,HORVU3Hr1G117730.3,HORVU3Hr1G117730.4,HORVU3Hr1G117730.6,HORVU3Hr1G117730.7,HORVU3Hr1G117730.8,HORVU4Hr1G000020.1,HORVU4Hr1G000070.1,HORVU4Hr1G000070.10,HORVU4Hr1G000070.11,HORVU4Hr1G000070.16,HORVU4Hr1G000070.17,HORVU4Hr1G000070.18,HORVU4Hr1G000070.19,HORVU4Hr1G000070.2,HORVU4Hr1G000070.20,HORVU…
Hr1G000640.8,HORVU5Hr1G000640.9,HORVU5Hr1G000660.1,HORVU5Hr1G000660.3,HORVU5Hr1G000780.21,HORVU5Hr1G001310.1,HORVU5Hr1G001310.4,HORVU5Hr1G001310.5,HORVU5Hr1G002010.1,HORVU5Hr1G002010.6,HORVU5Hr1G002040.14,HORVU5Hr1G002040.17,HORVU5Hr1G002040.20,HORVU5Hr1G002040.22,HORVU5Hr1G002040.28,HORVU5Hr1G002040.4,HORVU5Hr1G002140.1,HORVU5Hr1G002150.1,HORVU5Hr1G002150.3,HORVU5Hr1G002180.1,HORVU5Hr1G002180.2,…
70.5,HORVU5Hr1G105970.6,HORVU5Hr1G105970.7,HORVU5Hr1G106120.2,HORVU5Hr1G106120.3,HORVU5Hr1G106120.4,HORVU5Hr1G106120.5,HORVU5Hr1G106170.2,HORVU5Hr1G106170.3,HORVU5Hr1G106170.4,HORVU5Hr1G106380.2,HORVU5Hr1G106390.2,HORVU5Hr1G106390.3,HORVU5Hr1G106390.4,HORVU5Hr1G106390.5,HORVU5Hr1G106390.6,HORVU5Hr1G106390.7,HORVU5Hr1G106440.1,HORVU5Hr1G106460.1,HORVU5Hr1G106460.4,HORVU5Hr1G106550.1,HORVU5Hr1G1065…
.12,HORVU6Hr1G087960.13,HORVU6Hr1G087960.14,HORVU6Hr1G087960.2,HORVU6Hr1G087960.4,HORVU6Hr1G088090.1,HORVU6Hr1G088090.10,HORVU6Hr1G088090.11,HORVU6Hr1G088090.12,HORVU6Hr1G088090.13,HORVU6Hr1G088090.2,HORVU6Hr1G088090.3,HORVU6Hr1G088090.4,HORVU6Hr1G088090.5,HORVU6Hr1G088090.6,HORVU6Hr1G088090.8,HORVU6Hr1G088090.9,HORVU6Hr1G088160.1,HORVU6Hr1G088300.1,HORVU6Hr1G088300.2,HORVU6Hr1G088460.1,HORVU6Hr1…
091360.7,HORVU7Hr1G091360.8,HORVU7Hr1G091360.9,HORVU7Hr1G091480.1,HORVU7Hr1G091480.2,HORVU7Hr1G091620.1,HORVU7Hr1G091760.1,HORVU7Hr1G091760.2,HORVU7Hr1G091790.1,HORVU7Hr1G091790.11,HORVU7Hr1G091790.9,HORVU7Hr1G091900.1,HORVU7Hr1G091900.5,HORVU7Hr1G091910.1,HORVU7Hr1G091920.1,HORVU7Hr1G092370.10,HORVU7Hr1G092370.2,HORVU7Hr1G092370.3,HORVU7Hr1G092370.6,HORVU7Hr1G092370.9,HORVU7Hr1G092450.11,HORVU7H…
GO:0008150	Biological Process	GO:0044699	single-organism process	12066	AGP50752,AGP50762,AGP50763,BAV58133,BAV58138,BAV58143,BAV58145,BAV58149,BAV58150,BAV58152,BAV58156,BAV58160,HORVU0Hr1G000200.1,HORVU0Hr1G000340.2,HORVU0Hr1G000340.3,HORVU0Hr1G000340.4,HORVU0Hr1G000490.1,HORVU0Hr1G000490.2,HORVU0Hr1G000810.2,HORVU0Hr1G001120.1,HORVU0Hr1G001120.2,HORVU0Hr1G001120.3,HORVU0Hr1G001120.4,HORVU0Hr1G001190.1,HORVU0Hr1G001190.2,HORVU0Hr1G001190.3,HORVU0Hr1G001190.4,HORVU0…
970.2,HORVU1Hr1G076970.4,HORVU1Hr1G076990.1,HORVU1Hr1G076990.3,HORVU1Hr1G077340.1,HORVU1Hr1G077340.2,HORVU1Hr1G077340.3,HORVU1Hr1G077340.4,HORVU1Hr1G077340.5,HORVU1Hr1G077340.6,HORVU1Hr1G077340.7,HORVU1Hr1G077340.8,HORVU1Hr1G077340.9,HORVU1Hr1G077420.1,HORVU1Hr1G077420.2,HORVU1Hr1G077420.3,HORVU1Hr1G077430.11,HORVU1Hr1G077430.12,HORVU1Hr1G077430.2,HORVU1Hr1G077430.4,HORVU1Hr1G077430.6,HORVU1Hr1G0…
.1,HORVU2Hr1G089130.1,HORVU2Hr1G089130.2,HORVU2Hr1G089130.3,HORVU2Hr1G089160.1,HORVU2Hr1G089160.2,HORVU2Hr1G089160.8,HORVU2Hr1G089190.1,HORVU2Hr1G089190.2,HORVU2Hr1G089190.3,HORVU2Hr1G089190.4,HORVU2Hr1G089190.5,HORVU2Hr1G089190.6,HORVU2Hr1G089190.7,HORVU2Hr1G089190.8,HORVU2Hr1G089190.9,HORVU2Hr1G089330.1,HORVU2Hr1G089330.10,HORVU2Hr1G089330.11,HORVU2Hr1G089330.12,HORVU2Hr1G089330.13,HORVU2Hr1G08…
ORVU3Hr1G071570.5,HORVU3Hr1G071740.1,HORVU3Hr1G071740.3,HORVU3Hr1G071740.4,HORVU3Hr1G071740.5,HORVU3Hr1G071820.1,HORVU3Hr1G071890.1,HORVU3Hr1G071890.2,HORVU3Hr1G071890.3,HORVU3Hr1G071890.4,HORVU3Hr1G071890.5,HORVU3Hr1G072100.1,HORVU3Hr1G072100.2,HORVU3Hr1G072230.1,HORVU3Hr1G072230.3,HORVU3Hr1G072320.2,HORVU3Hr1G072520.1,HORVU3Hr1G072520.2,HORVU3Hr1G072540.1,HORVU3Hr1G072540.2,HORVU3Hr1G072540.3,H…
r1G067810.1,HORVU4Hr1G068170.10,HORVU4Hr1G068170.2,HORVU4Hr1G068170.3,HORVU4Hr1G068170.30,HORVU4Hr1G068460.3,HORVU4Hr1G069100.2,HORVU4Hr1G069100.6,HORVU4Hr1G069100.8,HORVU4Hr1G069230.2,HORVU4Hr1G069320.1,HORVU4Hr1G069320.2,HORVU4Hr1G069390.1,HORVU4Hr1G069420.1,HORVU4Hr1G069420.3,HORVU4Hr1G069660.1,HORVU4Hr1G069660.10,HORVU4Hr1G069660.11,HORVU4Hr1G069660.12,HORVU4Hr1G069660.17,HORVU4Hr1G069660.18,…
VU5Hr1G094820.2,HORVU5Hr1G094840.11,HORVU5Hr1G094840.12,HORVU5Hr1G094840.2,HORVU5Hr1G094840.3,HORVU5Hr1G094840.5,HORVU5Hr1G094840.7,HORVU5Hr1G095150.1,HORVU5Hr1G095150.2,HORVU5Hr1G095160.1,HORVU5Hr1G095180.1,HORVU5Hr1G095180.3,HORVU5Hr1G095410.3,HORVU5Hr1G095480.1,HORVU5Hr1G095480.3,HORVU5Hr1G095480.4,HORVU5Hr1G095490.1,HORVU5Hr1G095490.2,HORVU5Hr1G095930.2,HORVU5Hr1G095930.4,HORVU5Hr1G095940.1,H…
HORVU6Hr1G094080.2,HORVU6Hr1G094560.1,HORVU6Hr1G094650.5,HORVU6Hr1G094660.1,HORVU6Hr1G094660.11,HORVU6Hr1G094660.12,HORVU6Hr1G094660.16,HORVU6Hr1G094660.17,HORVU6Hr1G094660.19,HORVU6Hr1G094660.2,HORVU6Hr1G094660.3,HORVU6Hr1G094660.6,HORVU6Hr1G094660.7,HORVU6Hr1G094660.8,HORVU6Hr1G094660.9,HORVU6Hr1G094950.2,HORVU6Hr1G095080.1,HORVU6Hr1G095090.21,HORVU6Hr1G095090.22,HORVU6Hr1G095090.24,HORVU6Hr1G0…
7Hr1G110850.13,HORVU7Hr1G110850.2,HORVU7Hr1G110850.3,HORVU7Hr1G110850.4,HORVU7Hr1G110850.5,HORVU7Hr1G110850.7,HORVU7Hr1G110850.9,HORVU7Hr1G111040.2,HORVU7Hr1G111040.3,HORVU7Hr1G111040.4,HORVU7Hr1G111040.5,HORVU7Hr1G111040.6,HORVU7Hr1G111040.7,HORVU7Hr1G111130.3,HORVU7Hr1G111130.4,HORVU7Hr1G111130.5,HORVU7Hr1G111130.6,HORVU7Hr1G111600.2,HORVU7Hr1G111780.2,HORVU7Hr1G111780.3,HORVU7Hr1G111780.4,HORV…
GO:0008150	Biological Process	GO:0065007	biological regulation	5558	BAV58141,BAV58150,BAV58160,HORVU0Hr1G000730.1,HORVU0Hr1G000760.1,HORVU0Hr1G000780.2,HORVU0Hr1G000840.1,HORVU0Hr1G000850.1,HORVU0Hr1G001050.1,HORVU0Hr1G001050.2,HORVU0Hr1G001050.3,HORVU0Hr1G001050.4,HORVU0Hr1G001050.5,HORVU0Hr1G001120.1,HORVU0Hr1G001120.2,HORVU0Hr1G001120.3,HORVU0Hr1G001120.4,HORVU0Hr1G001270.1,HORVU0Hr1G001270.3,HORVU0Hr1G001300.1,HORVU0Hr1G001300.2,HORVU0Hr1G001300.3,HORVU0Hr1G0…
9190.9,HORVU2Hr1G089330.1,HORVU2Hr1G089330.10,HORVU2Hr1G089330.11,HORVU2Hr1G089330.12,HORVU2Hr1G089330.13,HORVU2Hr1G089330.14,HORVU2Hr1G089330.2,HORVU2Hr1G089330.3,HORVU2Hr1G089330.4,HORVU2Hr1G089330.5,HORVU2Hr1G089330.6,HORVU2Hr1G089330.7,HORVU2Hr1G089330.8,HORVU2Hr1G089330.9,HORVU2Hr1G090750.1,HORVU2Hr1G091130.1,HORVU2Hr1G091200.2,HORVU2Hr1G091200.3,HORVU2Hr1G091200.5,HORVU2Hr1G091230.1,HORVU2H…
2070.4,HORVU5Hr1G022070.5,HORVU5Hr1G022070.6,HORVU5Hr1G022070.7,HORVU5Hr1G022740.2,HORVU5Hr1G022740.4,HORVU5Hr1G022740.5,HORVU5Hr1G022740.6,HORVU5Hr1G023140.1,HORVU5Hr1G023730.1,HORVU5Hr1G023730.2,HORVU5Hr1G023730.3,HORVU5Hr1G023730.4,HORVU5Hr1G023730.5,HORVU5Hr1G024250.3,HORVU5Hr1G024250.5,HORVU5Hr1G024410.1,HORVU5Hr1G025420.1,HORVU5Hr1G025420.11,HORVU5Hr1G025420.13,HORVU5Hr1G025420.3,HORVU5Hr1G…
40.24,HORVU7Hr1G055440.25,HORVU7Hr1G055440.26,HORVU7Hr1G055440.27,HORVU7Hr1G055440.28,HORVU7Hr1G055440.29,HORVU7Hr1G055440.3,HORVU7Hr1G055440.30,HORVU7Hr1G055440.4,HORVU7Hr1G055440.5,HORVU7Hr1G055440.6,HORVU7Hr1G055440.7,HORVU7Hr1G055440.8,HORVU7Hr1G055440.9,HORVU7Hr1G056420.1,HORVU7Hr1G056420.2,HORVU7Hr1G056420.5,HORVU7Hr1G056420.6,HORVU7Hr1G056490.1,HORVU7Hr1G057300.1,HORVU7Hr1G057300.2,HORVU7H…
GO:0008150	Biological Process	GO:0050896	response to stimulus	5509	AGP50752,AGP50791,BAV58150,BAV58160,HORVU0Hr1G000340.2,HORVU0Hr1G000340.3,HORVU0Hr1G000340.4,HORVU0Hr1G001120.1,HORVU0Hr1G001120.2,HORVU0Hr1G001120.3,HORVU0Hr1G001120.4,HORVU0Hr1G001270.1,HORVU0Hr1G001270.3,HORVU0Hr1G001340.1,HORVU0Hr1G002340.1,HORVU0Hr1G002840.3,HORVU0Hr1G002840.4,HORVU0Hr1G004850.1,HORVU0Hr1G006640.1,HORVU0Hr1G006640.2,HORVU0Hr1G006640.4,HORVU0Hr1G006640.5,HORVU0Hr1G006640.7,HO…
ORVU2Hr1G100330.1,HORVU2Hr1G100330.10,HORVU2Hr1G100330.12,HORVU2Hr1G100330.13,HORVU2Hr1G100330.14,HORVU2Hr1G100330.15,HORVU2Hr1G100330.16,HORVU2Hr1G100330.2,HORVU2Hr1G100330.3,HORVU2Hr1G100330.4,HORVU2Hr1G100330.5,HORVU2Hr1G100330.6,HORVU2Hr1G100330.7,HORVU2Hr1G100330.8,HORVU2Hr1G100330.9,HORVU2Hr1G100690.1,HORVU2Hr1G102400.1,HORVU2Hr1G102400.2,HORVU2Hr1G102400.3,HORVU2Hr1G102800.1,HORVU2Hr1G1028…
.2,HORVU5Hr1G007050.3,HORVU5Hr1G007050.5,HORVU5Hr1G007920.9,HORVU5Hr1G007960.1,HORVU5Hr1G008770.1,HORVU5Hr1G008770.2,HORVU5Hr1G008770.3,HORVU5Hr1G008820.2,HORVU5Hr1G008980.3,HORVU5Hr1G008980.4,HORVU5Hr1G008980.5,HORVU5Hr1G008980.6,HORVU5Hr1G008980.7,HORVU5Hr1G008980.8,HORVU5Hr1G009740.2,HORVU5Hr1G009830.1,HORVU5Hr1G009830.2,HORVU5Hr1G009830.3,HORVU5Hr1G011140.1,HORVU5Hr1G011460.1,HORVU5Hr1G011460…
HORVU7Hr1G051280.3,HORVU7Hr1G051400.2,HORVU7Hr1G051400.3,HORVU7Hr1G051400.8,HORVU7Hr1G052350.1,HORVU7Hr1G052570.1,HORVU7Hr1G052720.1,HORVU7Hr1G052720.3,HORVU7Hr1G052720.4,HORVU7Hr1G052720.5,HORVU7Hr1G053170.2,HORVU7Hr1G053170.3,HORVU7Hr1G053170.4,HORVU7Hr1G053170.6,HORVU7Hr1G054060.3,HORVU7Hr1G054530.1,HORVU7Hr1G055330.1,HORVU7Hr1G056410.1,HORVU7Hr1G056410.4,HORVU7Hr1G056420.1,HORVU7Hr1G056420.2,…
GO:0008150	Biological Process	GO:0071840	cellular component organization or biogenesis	5147	AGP50779,BAV58128,BAV58150,BAV58160,HORVU0Hr1G000200.1,HORVU0Hr1G000340.2,HORVU0Hr1G000340.3,HORVU0Hr1G000340.4,HORVU0Hr1G001120.1,HORVU0Hr1G001120.2,HORVU0Hr1G001120.3,HORVU0Hr1G001120.4,HORVU0Hr1G001190.1,HORVU0Hr1G001190.2,HORVU0Hr1G001190.3,HORVU0Hr1G001190.4,HORVU0Hr1G001340.1,HORVU0Hr1G001400.10,HORVU0Hr1G001400.11,HORVU0Hr1G001400.14,HORVU0Hr1G001400.2,HORVU0Hr1G001400.3,HORVU0Hr1G001400.4…
10.22,HORVU2Hr1G124210.4,HORVU2Hr1G124210.5,HORVU2Hr1G124210.9,HORVU2Hr1G124790.1,HORVU2Hr1G124790.2,HORVU2Hr1G124790.3,HORVU2Hr1G124790.4,HORVU2Hr1G124790.5,HORVU2Hr1G124790.6,HORVU2Hr1G124790.7,HORVU2Hr1G125790.1,HORVU2Hr1G125790.10,HORVU2Hr1G125790.11,HORVU2Hr1G125790.13,HORVU2Hr1G125790.14,HORVU2Hr1G125790.15,HORVU2Hr1G125790.2,HORVU2Hr1G125790.3,HORVU2Hr1G125790.4,HORVU2Hr1G125790.5,HORVU2Hr…
VU5Hr1G067110.3,HORVU5Hr1G067110.4,HORVU5Hr1G067110.5,HORVU5Hr1G067110.6,HORVU5Hr1G067570.1,HORVU5Hr1G068810.2,HORVU5Hr1G068810.3,HORVU5Hr1G068810.4,HORVU5Hr1G070160.1,HORVU5Hr1G070160.10,HORVU5Hr1G070160.14,HORVU5Hr1G070160.15,HORVU5Hr1G070160.18,HORVU5Hr1G070160.2,HORVU5Hr1G070160.20,HORVU5Hr1G070160.22,HORVU5Hr1G070160.28,HORVU5Hr1G070160.31,HORVU5Hr1G070160.5,HORVU5Hr1G070160.6,HORVU5Hr1G0701…
5460.14,HORVU7Hr1G115460.2,HORVU7Hr1G115460.4,HORVU7Hr1G115760.10,HORVU7Hr1G115760.11,HORVU7Hr1G115760.5,HORVU7Hr1G115760.6,HORVU7Hr1G115760.7,HORVU7Hr1G115760.9,HORVU7Hr1G117550.1,HORVU7Hr1G117550.2,HORVU7Hr1G117550.3,HORVU7Hr1G118240.1,HORVU7Hr1G118240.11,HORVU7Hr1G118240.6,HORVU7Hr1G118240.7,HORVU7Hr1G118240.9,HORVU7Hr1G119300.8,HORVU7Hr1G119590.1,HORVU7Hr1G119590.2,HORVU7Hr1G120030.2,HORVU7Hr…
GO:0008150	Biological Process	GO:0050789	regulation of biological process	5062	BAV58141,BAV58150,BAV58160,HORVU0Hr1G000730.1,HORVU0Hr1G000760.1,HORVU0Hr1G000780.2,HORVU0Hr1G000840.1,HORVU0Hr1G000850.1,HORVU0Hr1G001050.1,HORVU0Hr1G001050.2,HORVU0Hr1G001050.3,HORVU0Hr1G001050.4,HORVU0Hr1G001050.5,HORVU0Hr1G001120.1,HORVU0Hr1G001120.2,HORVU0Hr1G001120.3,HORVU0Hr1G001120.4,HORVU0Hr1G001270.1,HORVU0Hr1G001270.3,HORVU0Hr1G001300.1,HORVU0Hr1G001300.2,HORVU0Hr1G001300.3,HORVU0Hr1G0…
0.2,HORVU2Hr1G113990.3,HORVU2Hr1G113990.4,HORVU2Hr1G113990.5,HORVU2Hr1G114110.2,HORVU2Hr1G114110.3,HORVU2Hr1G114640.1,HORVU2Hr1G114640.13,HORVU2Hr1G114640.2,HORVU2Hr1G114640.21,HORVU2Hr1G114640.3,HORVU2Hr1G114640.6,HORVU2Hr1G114640.8,HORVU2Hr1G116300.16,HORVU2Hr1G116300.2,HORVU2Hr1G116300.8,HORVU2Hr1G119610.1,HORVU2Hr1G119610.3,HORVU2Hr1G119720.1,HORVU2Hr1G120230.2,HORVU2Hr1G121990.3,HORVU2Hr1G12…
1,HORVU5Hr1G073350.1,HORVU5Hr1G073350.2,HORVU5Hr1G073350.3,HORVU5Hr1G073350.4,HORVU5Hr1G073350.5,HORVU5Hr1G073630.1,HORVU5Hr1G073630.2,HORVU5Hr1G073630.3,HORVU5Hr1G073630.4,HORVU5Hr1G073630.5,HORVU5Hr1G073670.1,HORVU5Hr1G073670.2,HORVU5Hr1G073670.3,HORVU5Hr1G073670.4,HORVU5Hr1G073670.5,HORVU5Hr1G074040.1,HORVU5Hr1G074040.2,HORVU5Hr1G074820.1,HORVU5Hr1G076100.1,HORVU5Hr1G076100.2,HORVU5Hr1G076100.…
GO:0008150	Biological Process	GO:0051179	localization	4139	AGP50752,AGP50762,BAV58133,BAV58145,BAV58149,BAV58156,HORVU0Hr1G001120.1,HORVU0Hr1G001120.2,HORVU0Hr1G001120.3,HORVU0Hr1G001120.4,HORVU0Hr1G001270.1,HORVU0Hr1G001270.3,HORVU0Hr1G001510.3,HORVU0Hr1G002220.2,HORVU0Hr1G002340.1,HORVU0Hr1G002680.1,HORVU0Hr1G002680.3,HORVU0Hr1G002680.4,HORVU0Hr1G006630.1,HORVU0Hr1G007860.1,HORVU0Hr1G008470.1,HORVU0Hr1G008470.3,HORVU0Hr1G008470.4,HORVU0Hr1G008470.5,HOR…
770.2,HORVU3Hr1G065770.3,HORVU3Hr1G065770.4,HORVU3Hr1G065770.5,HORVU3Hr1G065770.6,HORVU3Hr1G066020.4,HORVU3Hr1G066420.1,HORVU3Hr1G066420.2,HORVU3Hr1G066420.5,HORVU3Hr1G066580.1,HORVU3Hr1G066720.1,HORVU3Hr1G066800.10,HORVU3Hr1G066800.15,HORVU3Hr1G067040.1,HORVU3Hr1G067040.5,HORVU3Hr1G068360.3,HORVU3Hr1G068360.4,HORVU3Hr1G068360.9,HORVU3Hr1G069190.1,HORVU3Hr1G069190.2,HORVU3Hr1G069190.3,HORVU3Hr1G0…
1G080600.3,HORVU6Hr1G080600.4,HORVU6Hr1G080600.5,HORVU6Hr1G080600.6,HORVU6Hr1G080600.7,HORVU6Hr1G080600.8,HORVU6Hr1G080600.9,HORVU6Hr1G080770.1,HORVU6Hr1G080770.2,HORVU6Hr1G080770.4,HORVU6Hr1G081340.1,HORVU6Hr1G081340.12,HORVU6Hr1G081340.13,HORVU6Hr1G081340.15,HORVU6Hr1G081340.3,HORVU6Hr1G081340.4,HORVU6Hr1G081730.1,HORVU6Hr1G081750.1,HORVU6Hr1G081850.2,HORVU6Hr1G081850.3,HORVU6Hr1G081850.4,HORVU…
GO:0008150	Biological Process	GO:0032502	developmental process	2235	BAV58150,BAV58160,HORVU0Hr1G001120.1,HORVU0Hr1G001120.2,HORVU0Hr1G001120.3,HORVU0Hr1G001120.4,HORVU0Hr1G001340.1,HORVU0Hr1G004700.1,HORVU0Hr1G004700.2,HORVU0Hr1G004700.3,HORVU0Hr1G004910.1,HORVU0Hr1G006630.1,HORVU0Hr1G006640.1,HORVU0Hr1G006640.2,HORVU0Hr1G006640.4,HORVU0Hr1G006640.5,HORVU0Hr1G006640.7,HORVU0Hr1G016450.1,HORVU0Hr1G017090.1,HORVU0Hr1G017090.2,HORVU0Hr1G017090.3,HORVU0Hr1G017090.4,H…
46420.5,HORVU6Hr1G046420.9,HORVU6Hr1G048410.6,HORVU6Hr1G048550.1,HORVU6Hr1G053910.11,HORVU6Hr1G053910.12,HORVU6Hr1G053910.13,HORVU6Hr1G053910.14,HORVU6Hr1G053910.15,HORVU6Hr1G053910.16,HORVU6Hr1G053910.17,HORVU6Hr1G053910.18,HORVU6Hr1G053910.2,HORVU6Hr1G053910.4,HORVU6Hr1G053910.7,HORVU6Hr1G053910.8,HORVU6Hr1G053970.1,HORVU6Hr1G054890.1,HORVU6Hr1G056180.2,HORVU6Hr1G056180.4,HORVU6Hr1G057640.1,HOR…
GO:0008150	Biological Process	GO:0032501	multicellular organismal process	1940	BAV58150,BAV58160,HORVU0Hr1G001120.1,HORVU0Hr1G001120.2,HORVU0Hr1G001120.3,HORVU0Hr1G001120.4,HORVU0Hr1G001340.1,HORVU0Hr1G004700.1,HORVU0Hr1G004700.2,HORVU0Hr1G004700.3,HORVU0Hr1G004910.1,HORVU0Hr1G006630.1,HORVU0Hr1G006640.1,HORVU0Hr1G006640.2,HORVU0Hr1G006640.4,HORVU0Hr1G006640.5,HORVU0Hr1G006640.7,HORVU0Hr1G008550.1,HORVU0Hr1G008550.2,HORVU0Hr1G008550.3,HORVU0Hr1G008550.4,HORVU0Hr1G015570.1,H…
,HORVU7Hr1G024980.13,HORVU7Hr1G024980.14,HORVU7Hr1G024980.3,HORVU7Hr1G024980.4,HORVU7Hr1G024980.5,HORVU7Hr1G024980.6,HORVU7Hr1G024980.9,HORVU7Hr1G025000.10,HORVU7Hr1G025000.11,HORVU7Hr1G025000.12,HORVU7Hr1G025000.26,HORVU7Hr1G025000.3,HORVU7Hr1G025000.31,HORVU7Hr1G025000.32,HORVU7Hr1G025000.7,HORVU7Hr1G025000.8,HORVU7Hr1G025390.4,HORVU7Hr1G025390.7,HORVU7Hr1G025390.8,HORVU7Hr1G029750.1,HORVU7Hr1G…
GO:0008150	Biological Process	GO:0023052	signaling	1517	BAV58150,BAV58160,HORVU0Hr1G001270.1,HORVU0Hr1G001270.3,HORVU0Hr1G001340.1,HORVU0Hr1G006640.1,HORVU0Hr1G006640.2,HORVU0Hr1G006640.4,HORVU0Hr1G006640.5,HORVU0Hr1G006640.7,HORVU0Hr1G010660.2,HORVU0Hr1G010660.4,HORVU0Hr1G010660.5,HORVU0Hr1G010660.7,HORVU0Hr1G011720.1,HORVU0Hr1G011720.5,HORVU0Hr1G011720.6,HORVU0Hr1G015570.1,HORVU0Hr1G015570.2,HORVU0Hr1G015570.6,HORVU0Hr1G018370.1,HORVU0Hr1G018370.4,H…
GO:0008150	Biological Process	GO:0051704	multi-organism process	1467	AGP50752,AGP50762,BAV58156,HORVU0Hr1G001120.1,HORVU0Hr1G001120.2,HORVU0Hr1G001120.3,HORVU0Hr1G001120.4,HORVU0Hr1G006630.1,HORVU0Hr1G008550.1,HORVU0Hr1G008550.2,HORVU0Hr1G008550.3,HORVU0Hr1G008550.4,HORVU0Hr1G012490.1,HORVU0Hr1G012490.10,HORVU0Hr1G012490.11,HORVU0Hr1G012490.12,HORVU0Hr1G012490.13,HORVU0Hr1G012490.24,HORVU0Hr1G012490.25,HORVU0Hr1G012490.26,HORVU0Hr1G012490.27,HORVU0Hr1G012490.28,HO…
GO:0008150	Biological Process	GO:0048519	negative regulation of biological process	1454	BAV58150,BAV58160,HORVU0Hr1G000730.1,HORVU0Hr1G000760.1,HORVU0Hr1G000780.2,HORVU0Hr1G000840.1,HORVU0Hr1G000850.1,HORVU0Hr1G001120.1,HORVU0Hr1G001120.2,HORVU0Hr1G001120.3,HORVU0Hr1G001120.4,HORVU0Hr1G003040.1,HORVU0Hr1G010790.3,HORVU0Hr1G011720.1,HORVU0Hr1G011720.5,HORVU0Hr1G011720.6,HORVU0Hr1G012490.1,HORVU0Hr1G012490.10,HORVU0Hr1G012490.11,HORVU0Hr1G012490.12,HORVU0Hr1G012490.13,HORVU0Hr1G012490…
GO:0008150	Biological Process	GO:0048518	positive regulation of biological process	1435	BAV58141,HORVU0Hr1G001120.1,HORVU0Hr1G001120.2,HORVU0Hr1G001120.3,HORVU0Hr1G001120.4,HORVU0Hr1G008470.1,HORVU0Hr1G008470.3,HORVU0Hr1G008470.4,HORVU0Hr1G008470.5,HORVU0Hr1G008470.6,HORVU0Hr1G008470.8,HORVU0Hr1G010660.2,HORVU0Hr1G010660.4,HORVU0Hr1G010660.5,HORVU0Hr1G010660.7,HORVU0Hr1G011520.1,HORVU0Hr1G015750.1,HORVU0Hr1G015750.2,HORVU0Hr1G017050.2,HORVU0Hr1G017050.3,HORVU0Hr1G017050.4,HORVU0Hr1G…
GO:0008150	Biological Process	GO:0000003	reproduction	1333	HORVU0Hr1G006630.1,HORVU0Hr1G010660.2,HORVU0Hr1G010660.4,HORVU0Hr1G010660.5,HORVU0Hr1G010660.7,HORVU0Hr1G016380.2,HORVU0Hr1G016380.3,HORVU0Hr1G016380.4,HORVU0Hr1G017330.24,HORVU0Hr1G017330.6,HORVU0Hr1G018370.1,HORVU0Hr1G018370.4,HORVU0Hr1G018370.5,HORVU0Hr1G020110.1,HORVU0Hr1G021880.1,HORVU0Hr1G025410.1,HORVU0Hr1G032110.1,HORVU0Hr1G038620.1,HORVU0Hr1G038620.4,HORVU0Hr1G038620.9,HORVU0Hr1G038830.1…
GO:0008150	Biological Process	GO:0022414	reproductive process	1118	HORVU0Hr1G006630.1,HORVU0Hr1G010660.2,HORVU0Hr1G010660.4,HORVU0Hr1G010660.5,HORVU0Hr1G010660.7,HORVU0Hr1G016380.2,HORVU0Hr1G016380.3,HORVU0Hr1G016380.4,HORVU0Hr1G017330.24,HORVU0Hr1G017330.6,HORVU0Hr1G018370.1,HORVU0Hr1G018370.4,HORVU0Hr1G018370.5,HORVU0Hr1G020110.1,HORVU0Hr1G025410.1,HORVU0Hr1G038620.1,HORVU0Hr1G038620.4,HORVU0Hr1G038620.9,HORVU0Hr1G039040.2,HORVU0Hr1G039040.3,HORVU0Hr1G039040.4…
GO:0008150	Biological Process	GO:0002376	immune system process	505	HORVU0Hr1G001120.1,HORVU0Hr1G001120.2,HORVU0Hr1G001120.3,HORVU0Hr1G001120.4,HORVU0Hr1G012490.1,HORVU0Hr1G012490.10,HORVU0Hr1G012490.11,HORVU0Hr1G012490.12,HORVU0Hr1G012490.13,HORVU0Hr1G012490.24,HORVU0Hr1G012490.25,HORVU0Hr1G012490.26,HORVU0Hr1G012490.27,HORVU0Hr1G012490.28,HORVU0Hr1G012490.29,HORVU0Hr1G012490.3,HORVU0Hr1G012490.7,HORVU0Hr1G021230.3,HORVU0Hr1G025410.1,HORVU0Hr1G039470.1,HORVU1Hr1…
GO:0008150	Biological Process	GO:0040007	growth	440	BAV58150,BAV58160,HORVU0Hr1G006630.1,HORVU0Hr1G039470.1,HORVU1Hr1G021780.11,HORVU1Hr1G023500.1,HORVU1Hr1G023500.2,HORVU1Hr1G023500.3,HORVU1Hr1G023500.4,HORVU1Hr1G023500.6,HORVU1Hr1G023500.8,HORVU1Hr1G023500.9,HORVU1Hr1G038180.1,HORVU1Hr1G038180.10,HORVU1Hr1G038180.11,HORVU1Hr1G038180.12,HORVU1Hr1G038180.13,HORVU1Hr1G038180.14,HORVU1Hr1G038180.16,HORVU1Hr1G038180.18,HORVU1Hr1G038180.19,HORVU1Hr1G0…
GO:0008150	Biological Process	GO:0098754	detoxification	363	HORVU0Hr1G002840.3,HORVU0Hr1G002840.4,HORVU0Hr1G004850.1,HORVU0Hr1G008870.4,HORVU0Hr1G012940.3,HORVU0Hr1G012940.4,HORVU0Hr1G012940.7,HORVU0Hr1G017540.10,HORVU0Hr1G017540.2,HORVU0Hr1G017540.6,HORVU0Hr1G017540.8,HORVU0Hr1G017540.9,HORVU1Hr1G003130.1,HORVU1Hr1G008120.1,HORVU1Hr1G016770.1,HORVU1Hr1G024700.1,HORVU1Hr1G024700.3,HORVU1Hr1G072160.1,HORVU1Hr1G072160.2,HORVU1Hr1G072160.3,HORVU1Hr1G072160.4…
GO:0008150	Biological Process	GO:0040011	locomotion	260	AGP50752,AGP50762,BAV58156,HORVU0Hr1G006640.1,HORVU0Hr1G006640.2,HORVU0Hr1G006640.4,HORVU0Hr1G006640.5,HORVU0Hr1G006640.7,HORVU0Hr1G008550.1,HORVU0Hr1G008550.2,HORVU0Hr1G008550.3,HORVU0Hr1G008550.4,HORVU0Hr1G015570.1,HORVU0Hr1G015570.2,HORVU0Hr1G015570.6,HORVU0Hr1G019950.1,HORVU0Hr1G019950.2,HORVU0Hr1G021230.3,HORVU0Hr1G025410.1,HORVU1Hr1G000810.1,HORVU1Hr1G053280.1,HORVU1Hr1G053280.2,HORVU1Hr1G0…
GO:0008150	Biological Process	GO:0048511	rhythmic process	84	HORVU1Hr1G037340.1,HORVU1Hr1G044810.1,HORVU1Hr1G044810.10,HORVU1Hr1G044810.11,HORVU1Hr1G044810.12,HORVU1Hr1G044810.2,HORVU1Hr1G044810.4,HORVU1Hr1G044810.5,HORVU1Hr1G044810.8,HORVU1Hr1G044810.9,HORVU1Hr1G062900.2,HORVU1Hr1G062900.5,HORVU1Hr1G062900.6,HORVU1Hr1G062900.7,HORVU2Hr1G038480.14,HORVU2Hr1G038480.23,HORVU2Hr1G038480.24,HORVU2Hr1G038480.26,HORVU2Hr1G038480.27,HORVU2Hr1G038480.3,HORVU2Hr1G0…
GO:0008150	Biological Process	GO:0007610	behavior	72	HORVU0Hr1G006640.1,HORVU0Hr1G006640.2,HORVU0Hr1G006640.4,HORVU0Hr1G006640.5,HORVU0Hr1G006640.7,HORVU0Hr1G021230.3,HORVU1Hr1G037340.1,HORVU1Hr1G049900.1,HORVU1Hr1G049900.2,HORVU1Hr1G093880.2,HORVU2Hr1G079580.1,HORVU2Hr1G079580.10,HORVU2Hr1G079580.11,HORVU2Hr1G079580.2,HORVU2Hr1G079580.3,HORVU2Hr1G079580.4,HORVU2Hr1G079580.5,HORVU2Hr1G079580.6,HORVU2Hr1G079580.8,HORVU3Hr1G088450.1,HORVU3Hr1G088450.…
GO:0008150	Biological Process	GO:0022610	biological adhesion	59	HORVU0Hr1G039470.1,HORVU1Hr1G062900.2,HORVU1Hr1G062900.5,HORVU1Hr1G062900.6,HORVU1Hr1G062900.7,HORVU1Hr1G091820.1,HORVU1Hr1G091820.2,HORVU2Hr1G005510.1,HORVU2Hr1G005510.2,HORVU2Hr1G005510.3,HORVU2Hr1G005520.1,HORVU2Hr1G082860.1,HORVU2Hr1G082860.3,HORVU2Hr1G082860.4,HORVU2Hr1G100690.1,HORVU2Hr1G109910.10,HORVU2Hr1G109910.4,HORVU2Hr1G109910.5,HORVU2Hr1G109910.6,HORVU2Hr1G109910.9,HORVU2Hr1G118690.2…
GO:0008150	Biological Process	GO:0098743	cell aggregation	22	HORVU3Hr1G003820.1,HORVU3Hr1G003820.11,HORVU3Hr1G003820.12,HORVU3Hr1G003820.2,HORVU3Hr1G003820.3,HORVU3Hr1G003820.4,HORVU3Hr1G003820.5,HORVU3Hr1G003820.6,HORVU3Hr1G003820.7,HORVU3Hr1G003820.8,HORVU3Hr1G003820.9,HORVU4Hr1G003940.1,HORVU4Hr1G003940.2,HORVU4Hr1G003940.4,HORVU4Hr1G003940.5,HORVU4Hr1G003940.7,HORVU4Hr1G008940.2,HORVU4Hr1G045980.6,HORVU5Hr1G014350.1,HORVU5Hr1G014350.2,HORVU5Hr1G014350.…
GO:0008150	Biological Process	GO:0099531	presynaptic process involved in synaptic transmission	21	HORVU3Hr1G022030.2,HORVU3Hr1G038200.1,HORVU3Hr1G038200.3,HORVU3Hr1G038200.6,HORVU3Hr1G038200.8,HORVU3Hr1G038200.9,HORVU3Hr1G059320.1,HORVU3Hr1G059320.2,HORVU4Hr1G002160.1,HORVU5Hr1G035100.10,HORVU5Hr1G035100.21,HORVU5Hr1G035100.23,HORVU5Hr1G035100.30,HORVU5Hr1G035100.31,HORVU5Hr1G035100.4,HORVU5Hr1G035100.5,HORVU5Hr1G035100.8,HORVU7Hr1G008670.1,HORVU7Hr1G008670.2,HORVU7Hr1G008670.3,HORVU7Hr1G0086…
GO:0008150	Biological Process	GO:0001906	cell killing	20	HORVU3Hr1G113120.1,HORVU3Hr1G113120.2,HORVU3Hr1G113620.1,HORVU4Hr1G002650.2,HORVU4Hr1G050210.1,HORVU4Hr1G050210.2,HORVU4Hr1G050210.4,HORVU4Hr1G070150.3,HORVU4Hr1G070970.1,HORVU4Hr1G070970.4,HORVU4Hr1G070970.7,HORVU5Hr1G051970.4,HORVU5Hr1G051970.6,HORVU5Hr1G051970.7,HORVU5Hr1G052240.6,HORVU5Hr1G052240.9,HORVU5Hr1G083320.1,HORVU5Hr1G083330.1,HORVU5Hr1G112610.1,HORVU7Hr1G055330.1
GO:0003674	Molecular Function	GO:0005488	binding	12426	AGP50752,AGP50762,AGP50763,AGP50779,AGP50791,BAV58128,BAV58139,BAV58141,BAV58143,BAV58149,BAV58152,BAV58156,HORVU0Hr1G000200.1,HORVU0Hr1G000340.2,HORVU0Hr1G000340.3,HORVU0Hr1G000340.4,HORVU0Hr1G001050.1,HORVU0Hr1G001050.2,HORVU0Hr1G001050.3,HORVU0Hr1G001050.4,HORVU0Hr1G001050.5,HORVU0Hr1G001120.1,HORVU0Hr1G001120.2,HORVU0Hr1G001120.3,HORVU0Hr1G001120.4,HORVU0Hr1G001190.1,HORVU0Hr1G001190.2,HORVU0…
1G071620.14,HORVU1Hr1G071620.16,HORVU1Hr1G071620.18,HORVU1Hr1G071620.19,HORVU1Hr1G071620.2,HORVU1Hr1G071620.20,HORVU1Hr1G071620.21,HORVU1Hr1G071620.22,HORVU1Hr1G071620.23,HORVU1Hr1G071620.3,HORVU1Hr1G071620.4,HORVU1Hr1G071620.5,HORVU1Hr1G071620.6,HORVU1Hr1G071620.7,HORVU1Hr1G071620.8,HORVU1Hr1G071620.9,HORVU1Hr1G071670.1,HORVU1Hr1G071670.2,HORVU1Hr1G071670.3,HORVU1Hr1G071670.4,HORVU1Hr1G071760.1,…
Hr1G082590.18,HORVU2Hr1G082590.19,HORVU2Hr1G082590.7,HORVU2Hr1G082660.1,HORVU2Hr1G082660.2,HORVU2Hr1G082660.3,HORVU2Hr1G082660.4,HORVU2Hr1G082660.5,HORVU2Hr1G082660.6,HORVU2Hr1G082660.7,HORVU2Hr1G082660.8,HORVU2Hr1G082720.1,HORVU2Hr1G082720.11,HORVU2Hr1G082720.14,HORVU2Hr1G082720.15,HORVU2Hr1G082720.16,HORVU2Hr1G082720.18,HORVU2Hr1G082720.19,HORVU2Hr1G082720.3,HORVU2Hr1G082720.4,HORVU2Hr1G082720.…
Hr1G068380.3,HORVU3Hr1G068500.2,HORVU3Hr1G068700.3,HORVU3Hr1G069000.1,HORVU3Hr1G069000.2,HORVU3Hr1G069000.3,HORVU3Hr1G069000.4,HORVU3Hr1G069190.1,HORVU3Hr1G069190.2,HORVU3Hr1G069190.3,HORVU3Hr1G069190.4,HORVU3Hr1G069190.6,HORVU3Hr1G069620.2,HORVU3Hr1G069620.3,HORVU3Hr1G069980.12,HORVU3Hr1G069980.2,HORVU3Hr1G069980.3,HORVU3Hr1G070020.1,HORVU3Hr1G070050.13,HORVU3Hr1G070050.7,HORVU3Hr1G070300.12,HOR…
56140.3,HORVU4Hr1G056610.1,HORVU4Hr1G056670.17,HORVU4Hr1G056740.1,HORVU4Hr1G056740.5,HORVU4Hr1G056740.6,HORVU4Hr1G056820.1,HORVU4Hr1G057170.2,HORVU4Hr1G057200.4,HORVU4Hr1G057200.6,HORVU4Hr1G057210.2,HORVU4Hr1G057520.11,HORVU4Hr1G057520.4,HORVU4Hr1G057520.5,HORVU4Hr1G057520.7,HORVU4Hr1G057650.14,HORVU4Hr1G057650.7,HORVU4Hr1G057650.8,HORVU4Hr1G057740.1,HORVU4Hr1G057740.2,HORVU4Hr1G057740.3,HORVU4Hr…
5Hr1G080610.3,HORVU5Hr1G080610.4,HORVU5Hr1G080860.15,HORVU5Hr1G080860.9,HORVU5Hr1G080980.1,HORVU5Hr1G080980.10,HORVU5Hr1G080980.14,HORVU5Hr1G080980.15,HORVU5Hr1G080980.2,HORVU5Hr1G080980.20,HORVU5Hr1G080980.3,HORVU5Hr1G080980.4,HORVU5Hr1G080980.8,HORVU5Hr1G080980.9,HORVU5Hr1G081290.10,HORVU5Hr1G081290.3,HORVU5Hr1G081290.4,HORVU5Hr1G081290.5,HORVU5Hr1G081290.7,HORVU5Hr1G081790.12,HORVU5Hr1G081790.…
U6Hr1G075400.4,HORVU6Hr1G075400.5,HORVU6Hr1G075400.8,HORVU6Hr1G075400.9,HORVU6Hr1G075420.1,HORVU6Hr1G075420.2,HORVU6Hr1G075420.3,HORVU6Hr1G075420.4,HORVU6Hr1G075420.5,HORVU6Hr1G075420.7,HORVU6Hr1G075440.1,HORVU6Hr1G075440.13,HORVU6Hr1G075440.14,HORVU6Hr1G075440.15,HORVU6Hr1G075440.16,HORVU6Hr1G075440.17,HORVU6Hr1G075440.18,HORVU6Hr1G075440.19,HORVU6Hr1G075440.20,HORVU6Hr1G075440.21,HORVU6Hr1G0754…
250.2,HORVU7Hr1G091250.3,HORVU7Hr1G091250.4,HORVU7Hr1G091250.5,HORVU7Hr1G091250.6,HORVU7Hr1G091250.7,HORVU7Hr1G091250.8,HORVU7Hr1G091360.1,HORVU7Hr1G091360.10,HORVU7Hr1G091360.3,HORVU7Hr1G091360.5,HORVU7Hr1G091360.6,HORVU7Hr1G091360.7,HORVU7Hr1G091360.8,HORVU7Hr1G091360.9,HORVU7Hr1G091480.1,HORVU7Hr1G091480.2,HORVU7Hr1G091620.1,HORVU7Hr1G091760.1,HORVU7Hr1G091760.2,HORVU7Hr1G091790.1,HORVU7Hr1G09…
GO:0003674	Molecular Function	GO:0003824	catalytic activity	11164	AGP50752,AGP50762,AGP50763,AGP50779,BAV58133,BAV58138,BAV58143,BAV58149,BAV58150,BAV58152,BAV58156,BAV58160,HORVU0Hr1G000340.2,HORVU0Hr1G000340.3,HORVU0Hr1G000340.4,HORVU0Hr1G000490.1,HORVU0Hr1G000490.2,HORVU0Hr1G000810.2,HORVU0Hr1G001180.1,HORVU0Hr1G001180.2,HORVU0Hr1G001190.1,HORVU0Hr1G001190.2,HORVU0Hr1G001190.3,HORVU0Hr1G001190.4,HORVU0Hr1G001270.1,HORVU0Hr1G001270.3,HORVU0Hr1G001390.2,HORVU0…
Hr1G088570.2,HORVU1Hr1G089360.1,HORVU1Hr1G089360.2,HORVU1Hr1G089360.4,HORVU1Hr1G089360.5,HORVU1Hr1G089380.1,HORVU1Hr1G089380.8,HORVU1Hr1G089710.1,HORVU1Hr1G089710.2,HORVU1Hr1G089710.3,HORVU1Hr1G089830.1,HORVU1Hr1G090020.1,HORVU1Hr1G090020.10,HORVU1Hr1G090020.11,HORVU1Hr1G090020.12,HORVU1Hr1G090020.2,HORVU1Hr1G090020.5,HORVU1Hr1G090020.6,HORVU1Hr1G090020.7,HORVU1Hr1G090020.8,HORVU1Hr1G090020.9,HOR…
RVU2Hr1G118240.8,HORVU2Hr1G118350.1,HORVU2Hr1G118410.1,HORVU2Hr1G118550.2,HORVU2Hr1G118560.1,HORVU2Hr1G118560.2,HORVU2Hr1G118560.3,HORVU2Hr1G118560.4,HORVU2Hr1G118560.5,HORVU2Hr1G118560.6,HORVU2Hr1G118670.1,HORVU2Hr1G118790.15,HORVU2Hr1G119460.1,HORVU2Hr1G119710.1,HORVU2Hr1G119710.2,HORVU2Hr1G119720.1,HORVU2Hr1G119980.1,HORVU2Hr1G120150.1,HORVU2Hr1G120150.2,HORVU2Hr1G120150.3,HORVU2Hr1G120150.4,H…
,HORVU3Hr1G097210.1,HORVU3Hr1G097210.10,HORVU3Hr1G097210.11,HORVU3Hr1G097210.3,HORVU3Hr1G097210.4,HORVU3Hr1G097210.6,HORVU3Hr1G097210.9,HORVU3Hr1G097230.2,HORVU3Hr1G097230.3,HORVU3Hr1G097230.4,HORVU3Hr1G097870.1,HORVU3Hr1G097870.2,HORVU3Hr1G097870.4,HORVU3Hr1G097900.10,HORVU3Hr1G097900.2,HORVU3Hr1G097900.3,HORVU3Hr1G097900.5,HORVU3Hr1G097900.6,HORVU3Hr1G097900.9,HORVU3Hr1G097950.2,HORVU3Hr1G09826…
017230.2,HORVU5Hr1G017230.3,HORVU5Hr1G017230.4,HORVU5Hr1G017230.7,HORVU5Hr1G017550.10,HORVU5Hr1G017550.3,HORVU5Hr1G017550.9,HORVU5Hr1G017680.1,HORVU5Hr1G018080.2,HORVU5Hr1G018160.1,HORVU5Hr1G018160.4,HORVU5Hr1G018730.5,HORVU5Hr1G019030.9,HORVU5Hr1G019650.1,HORVU5Hr1G019650.2,HORVU5Hr1G019650.3,HORVU5Hr1G019650.4,HORVU5Hr1G019650.5,HORVU5Hr1G019650.6,HORVU5Hr1G019650.7,HORVU5Hr1G019650.8,HORVU5Hr1…
HORVU6Hr1G027370.2,HORVU6Hr1G027370.3,HORVU6Hr1G027370.5,HORVU6Hr1G027370.6,HORVU6Hr1G027390.14,HORVU6Hr1G027570.10,HORVU6Hr1G027570.13,HORVU6Hr1G027570.14,HORVU6Hr1G027570.15,HORVU6Hr1G027570.6,HORVU6Hr1G027570.7,HORVU6Hr1G027570.8,HORVU6Hr1G027570.9,HORVU6Hr1G027650.10,HORVU6Hr1G027650.11,HORVU6Hr1G027650.12,HORVU6Hr1G027650.2,HORVU6Hr1G027650.8,HORVU6Hr1G027650.9,HORVU6Hr1G028050.1,HORVU6Hr1G0…
0.1,HORVU7Hr1G048720.3,HORVU7Hr1G048720.4,HORVU7Hr1G048720.5,HORVU7Hr1G048720.6,HORVU7Hr1G048720.7,HORVU7Hr1G048720.8,HORVU7Hr1G048970.1,HORVU7Hr1G048970.7,HORVU7Hr1G049070.1,HORVU7Hr1G049190.1,HORVU7Hr1G049220.10,HORVU7Hr1G049220.11,HORVU7Hr1G049220.13,HORVU7Hr1G049220.14,HORVU7Hr1G049220.15,HORVU7Hr1G049340.2,HORVU7Hr1G049370.1,HORVU7Hr1G049370.2,HORVU7Hr1G049510.1,HORVU7Hr1G049510.2,HORVU7Hr1G…
GO:0003674	Molecular Function	GO:0005215	transporter activity	1678	AGP50752,AGP50762,BAV58133,BAV58143,BAV58145,BAV58149,BAV58156,HORVU0Hr1G001270.1,HORVU0Hr1G001270.3,HORVU0Hr1G001510.3,HORVU0Hr1G007860.1,HORVU0Hr1G008550.1,HORVU0Hr1G008550.2,HORVU0Hr1G008550.3,HORVU0Hr1G008550.4,HORVU0Hr1G009030.1,HORVU0Hr1G009030.2,HORVU0Hr1G009560.13,HORVU0Hr1G010870.1,HORVU0Hr1G015570.1,HORVU0Hr1G015570.2,HORVU0Hr1G015570.6,HORVU0Hr1G017620.3,HORVU0Hr1G019950.1,HORVU0Hr1G01…
GO:0003674	Molecular Function	GO:0005198	structural molecule activity	981	AGP50737,AGP50791,BAV58128,BAV58138,BAV58139,BAV58141,BAV58159,HORVU0Hr1G004130.6,HORVU0Hr1G004130.7,HORVU0Hr1G004700.1,HORVU0Hr1G004700.2,HORVU0Hr1G004700.3,HORVU0Hr1G005500.1,HORVU0Hr1G005500.3,HORVU0Hr1G005500.4,HORVU0Hr1G005500.5,HORVU0Hr1G005500.6,HORVU0Hr1G006020.2,HORVU0Hr1G007380.1,HORVU0Hr1G007380.3,HORVU0Hr1G007860.1,HORVU0Hr1G010790.3,HORVU0Hr1G011510.1,HORVU0Hr1G011510.2,HORVU0Hr1G011…
GO:0003674	Molecular Function	GO:0098772	molecular function regulator	660	HORVU0Hr1G000730.1,HORVU0Hr1G000760.1,HORVU0Hr1G000780.2,HORVU0Hr1G000840.1,HORVU0Hr1G000850.1,HORVU0Hr1G003280.11,HORVU0Hr1G003280.14,HORVU0Hr1G003280.2,HORVU0Hr1G003280.4,HORVU0Hr1G003280.5,HORVU0Hr1G007890.2,HORVU0Hr1G007890.3,HORVU0Hr1G008470.1,HORVU0Hr1G008470.3,HORVU0Hr1G008470.4,HORVU0Hr1G008470.5,HORVU0Hr1G008470.6,HORVU0Hr1G008470.8,HORVU0Hr1G011720.1,HORVU0Hr1G011720.5,HORVU0Hr1G011720.…
GO:0003674	Molecular Function	GO:0016209	antioxidant activity	321	HORVU0Hr1G002840.3,HORVU0Hr1G002840.4,HORVU0Hr1G003890.1,HORVU0Hr1G003890.3,HORVU0Hr1G003890.5,HORVU0Hr1G003890.6,HORVU0Hr1G003890.7,HORVU0Hr1G003890.8,HORVU0Hr1G004850.1,HORVU0Hr1G016380.2,HORVU0Hr1G016380.3,HORVU0Hr1G016380.4,HORVU0Hr1G017540.10,HORVU0Hr1G017540.2,HORVU0Hr1G017540.6,HORVU0Hr1G017540.8,HORVU0Hr1G017540.9,HORVU1Hr1G001160.1,HORVU1Hr1G001160.2,HORVU1Hr1G008120.1,HORVU1Hr1G015490.5…
GO:0003674	Molecular Function	GO:0001071	nucleic acid binding transcription factor activity	312	HORVU0Hr1G001120.1,HORVU0Hr1G001120.2,HORVU0Hr1G001120.3,HORVU0Hr1G001120.4,HORVU0Hr1G006020.2,HORVU1Hr1G034730.1,HORVU1Hr1G034730.10,HORVU1Hr1G034730.3,HORVU1Hr1G034730.8,HORVU1Hr1G050810.1,HORVU1Hr1G055480.1,HORVU1Hr1G059960.2,HORVU1Hr1G063310.1,HORVU1Hr1G067820.2,HORVU1Hr1G067820.3,HORVU1Hr1G067820.4,HORVU1Hr1G067820.5,HORVU1Hr1G075040.1,HORVU1Hr1G075040.2,HORVU1Hr1G075040.3,HORVU1Hr1G075040.4…
GO:0003674	Molecular Function	GO:0009055	electron carrier activity	285	BAV58143,BAV58149,BAV58150,BAV58160,HORVU0Hr1G002340.1,HORVU0Hr1G013850.1,HORVU0Hr1G040240.1,HORVU1Hr1G023060.1,HORVU1Hr1G023060.5,HORVU1Hr1G023630.1,HORVU1Hr1G023630.2,HORVU1Hr1G023630.3,HORVU1Hr1G045160.5,HORVU1Hr1G045160.6,HORVU1Hr1G045160.7,HORVU1Hr1G046990.1,HORVU1Hr1G046990.10,HORVU1Hr1G047990.1,HORVU1Hr1G047990.4,HORVU1Hr1G049690.1,HORVU1Hr1G051280.1,HORVU1Hr1G061960.1,HORVU1Hr1G063940.1,H…
GO:0003674	Molecular Function	GO:0004871	signal transducer activity	257	HORVU0Hr1G011720.1,HORVU0Hr1G011720.5,HORVU0Hr1G011720.6,HORVU0Hr1G021230.3,HORVU1Hr1G018740.2,HORVU1Hr1G018740.3,HORVU1Hr1G018740.4,HORVU1Hr1G030140.2,HORVU1Hr1G030140.3,HORVU1Hr1G030140.4,HORVU1Hr1G030140.5,HORVU1Hr1G030140.6,HORVU1Hr1G038180.1,HORVU1Hr1G038180.10,HORVU1Hr1G038180.11,HORVU1Hr1G038180.12,HORVU1Hr1G038180.13,HORVU1Hr1G038180.14,HORVU1Hr1G038180.16,HORVU1Hr1G038180.18,HORVU1Hr1G03…
GO:0003674	Molecular Function	GO:0000988	transcription factor activity, protein binding	196	HORVU0Hr1G001120.1,HORVU0Hr1G001120.2,HORVU0Hr1G001120.3,HORVU0Hr1G001120.4,HORVU0Hr1G002690.1,HORVU0Hr1G002690.2,HORVU0Hr1G017120.2,HORVU0Hr1G020110.1,HORVU0Hr1G025410.1,HORVU1Hr1G024210.1,HORVU1Hr1G024210.3,HORVU1Hr1G034730.1,HORVU1Hr1G034730.10,HORVU1Hr1G034730.3,HORVU1Hr1G034730.8,HORVU1Hr1G042550.1,HORVU1Hr1G042550.11,HORVU1Hr1G042550.12,HORVU1Hr1G042550.3,HORVU1Hr1G042550.7,HORVU1Hr1G042550…
GO:0003674	Molecular Function	GO:0060089	molecular transducer activity	135	HORVU0Hr1G011720.1,HORVU0Hr1G011720.5,HORVU0Hr1G011720.6,HORVU1Hr1G030140.2,HORVU1Hr1G030140.3,HORVU1Hr1G030140.4,HORVU1Hr1G030140.5,HORVU1Hr1G030140.6,HORVU1Hr1G050110.1,HORVU1Hr1G052350.1,HORVU1Hr1G052350.2,HORVU1Hr1G052350.3,HORVU1Hr1G052350.4,HORVU2Hr1G020690.10,HORVU2Hr1G020690.11,HORVU2Hr1G020690.2,HORVU2Hr1G020690.3,HORVU2Hr1G020690.5,HORVU2Hr1G020690.6,HORVU2Hr1G020690.7,HORVU2Hr1G020690.…
GO:0003674	Molecular Function	GO:0045735	nutrient reservoir activity	91	HORVU0Hr1G022140.1,HORVU0Hr1G022140.2,HORVU1Hr1G000640.1,HORVU1Hr1G000680.1,HORVU1Hr1G000700.1,HORVU1Hr1G000990.1,HORVU1Hr1G000990.2,HORVU1Hr1G000990.3,HORVU1Hr1G000990.4,HORVU1Hr1G000990.7,HORVU1Hr1G000990.8,HORVU1Hr1G001020.1,HORVU1Hr1G001020.2,HORVU1Hr1G001120.1,HORVU1Hr1G001120.2,HORVU1Hr1G001120.3,HORVU1Hr1G001140.1,HORVU1Hr1G001350.1,HORVU1Hr1G001420.1,HORVU1Hr1G005460.1,HORVU1Hr1G008130.1,…
GO:0003674	Molecular Function	GO:0045182	translation regulator activity	87	HORVU1Hr1G010970.1,HORVU1Hr1G010970.2,HORVU1Hr1G010970.3,HORVU1Hr1G010970.4,HORVU1Hr1G011020.1,HORVU1Hr1G011020.2,HORVU1Hr1G011020.3,HORVU1Hr1G011020.4,HORVU1Hr1G011020.5,HORVU1Hr1G011160.2,HORVU1Hr1G011160.3,HORVU1Hr1G011160.4,HORVU1Hr1G011160.5,HORVU1Hr1G011160.6,HORVU1Hr1G011160.7,HORVU1Hr1G024710.2,HORVU1Hr1G024710.5,HORVU1Hr1G042520.1,HORVU1Hr1G042520.2,HORVU2Hr1G016440.10,HORVU2Hr1G016440.1…
GO:0003674	Molecular Function	GO:0016530	metallochaperone activity	44	HORVU1Hr1G000940.1,HORVU1Hr1G000940.2,HORVU1Hr1G000940.3,HORVU1Hr1G088140.6,HORVU1Hr1G088140.7,HORVU1Hr1G088140.8,HORVU1Hr1G088140.9,HORVU2Hr1G033960.2,HORVU2Hr1G033960.4,HORVU2Hr1G033960.5,HORVU2Hr1G033960.6,HORVU2Hr1G033960.7,HORVU2Hr1G033960.8,HORVU2Hr1G094650.1,HORVU3Hr1G022850.32,HORVU3Hr1G022850.34,HORVU4Hr1G084290.1,HORVU6Hr1G069280.11,HORVU6Hr1G069280.12,HORVU6Hr1G069280.2,HORVU6Hr1G06928…
GO:0003674	Molecular Function	GO:0031386	protein tag	19	HORVU1Hr1G023660.1,HORVU1Hr1G087690.1,HORVU1Hr1G087690.11,HORVU1Hr1G087690.13,HORVU1Hr1G087690.16,HORVU1Hr1G087690.2,HORVU1Hr1G087690.3,HORVU1Hr1G087690.4,HORVU1Hr1G087690.5,HORVU1Hr1G087690.6,HORVU3Hr1G093710.1,HORVU4Hr1G065100.1,HORVU5Hr1G042600.1,HORVU5Hr1G042600.2,HORVU5Hr1G042600.3,HORVU5Hr1G065170.1,HORVU7Hr1G103170.18,HORVU7Hr1G103170.4,HORVU7Hr1G113500.1
GO:0003674	Molecular Function	GO:0042056	chemoattractant activity	1	HORVU0Hr1G021230.3
GO:0005575	Cellular Component	GO:0005623	cell	14192	AGP50737,AGP50752,AGP50762,AGP50763,AGP50779,AGP50791,BAV58128,BAV58133,BAV58138,BAV58139,BAV58141,BAV58143,BAV58145,BAV58149,BAV58150,BAV58152,BAV58156,BAV58159,BAV58160,HORVU0Hr1G000200.1,HORVU0Hr1G000340.2,HORVU0Hr1G000340.3,HORVU0Hr1G000340.4,HORVU0Hr1G000490.1,HORVU0Hr1G000490.2,HORVU0Hr1G000510.1,HORVU0Hr1G000510.2,HORVU0Hr1G000510.3,HORVU0Hr1G001050.1,HORVU0Hr1G001050.2,HORVU0Hr1G001050.3,…
HORVU1Hr1G061160.1,HORVU1Hr1G061160.11,HORVU1Hr1G061160.14,HORVU1Hr1G061160.5,HORVU1Hr1G061160.8,HORVU1Hr1G061190.1,HORVU1Hr1G061190.2,HORVU1Hr1G061190.3,HORVU1Hr1G061190.4,HORVU1Hr1G061210.3,HORVU1Hr1G061210.4,HORVU1Hr1G061210.5,HORVU1Hr1G061210.6,HORVU1Hr1G061420.12,HORVU1Hr1G061420.14,HORVU1Hr1G061420.19,HORVU1Hr1G061420.27,HORVU1Hr1G061420.4,HORVU1Hr1G061430.2,HORVU1Hr1G061810.1,HORVU1Hr1G061…
RVU2Hr1G053290.4,HORVU2Hr1G054080.1,HORVU2Hr1G054080.2,HORVU2Hr1G054080.3,HORVU2Hr1G054270.3,HORVU2Hr1G054270.4,HORVU2Hr1G054270.5,HORVU2Hr1G054270.6,HORVU2Hr1G054270.7,HORVU2Hr1G055380.12,HORVU2Hr1G055380.15,HORVU2Hr1G055380.44,HORVU2Hr1G055380.45,HORVU2Hr1G055380.6,HORVU2Hr1G055640.12,HORVU2Hr1G055640.15,HORVU2Hr1G055640.2,HORVU2Hr1G055640.5,HORVU2Hr1G055640.6,HORVU2Hr1G055640.8,HORVU2Hr1G05587…
RVU3Hr1G026470.3,HORVU3Hr1G026880.1,HORVU3Hr1G026980.2,HORVU3Hr1G026990.10,HORVU3Hr1G026990.12,HORVU3Hr1G026990.13,HORVU3Hr1G026990.14,HORVU3Hr1G026990.15,HORVU3Hr1G026990.18,HORVU3Hr1G026990.19,HORVU3Hr1G026990.26,HORVU3Hr1G026990.4,HORVU3Hr1G026990.8,HORVU3Hr1G027070.3,HORVU3Hr1G027540.1,HORVU3Hr1G027610.1,HORVU3Hr1G027610.4,HORVU3Hr1G027610.5,HORVU3Hr1G027650.1,HORVU3Hr1G027650.2,HORVU3Hr1G027…
14240.3,HORVU3Hr1G114240.4,HORVU3Hr1G114360.3,HORVU3Hr1G115020.1,HORVU3Hr1G115130.1,HORVU3Hr1G115820.1,HORVU3Hr1G115820.2,HORVU3Hr1G115820.3,HORVU3Hr1G115820.4,HORVU3Hr1G115820.5,HORVU3Hr1G115820.6,HORVU3Hr1G116450.15,HORVU3Hr1G116450.2,HORVU3Hr1G116450.3,HORVU3Hr1G116790.10,HORVU3Hr1G116790.2,HORVU3Hr1G116790.4,HORVU3Hr1G116790.5,HORVU3Hr1G116790.6,HORVU3Hr1G116790.7,HORVU3Hr1G116790.8,HORVU3Hr1…
ORVU4Hr1G088470.1,HORVU4Hr1G088470.10,HORVU4Hr1G088470.12,HORVU4Hr1G088470.14,HORVU4Hr1G088470.16,HORVU4Hr1G088470.18,HORVU4Hr1G088470.20,HORVU4Hr1G088470.24,HORVU4Hr1G088470.25,HORVU4Hr1G088470.3,HORVU4Hr1G088470.5,HORVU4Hr1G088470.6,HORVU4Hr1G088470.8,HORVU4Hr1G088540.3,HORVU4Hr1G088540.4,HORVU4Hr1G088540.5,HORVU4Hr1G088540.8,HORVU4Hr1G088610.1,HORVU4Hr1G088780.1,HORVU4Hr1G088790.3,HORVU4Hr1G08…
98960.7,HORVU5Hr1G098960.8,HORVU5Hr1G098960.9,HORVU5Hr1G099700.1,HORVU5Hr1G099700.2,HORVU5Hr1G099700.4,HORVU5Hr1G099820.1,HORVU5Hr1G099820.5,HORVU5Hr1G100200.1,HORVU5Hr1G100200.2,HORVU5Hr1G100200.3,HORVU5Hr1G100200.5,HORVU5Hr1G100700.1,HORVU5Hr1G100700.2,HORVU5Hr1G100700.3,HORVU5Hr1G100770.1,HORVU5Hr1G100900.2,HORVU5Hr1G100900.6,HORVU5Hr1G100910.1,HORVU5Hr1G101600.1,HORVU5Hr1G101600.2,HORVU5Hr1G1…
5,HORVU6Hr1G080750.7,HORVU6Hr1G080750.8,HORVU6Hr1G080750.9,HORVU6Hr1G080770.1,HORVU6Hr1G080770.2,HORVU6Hr1G080770.4,HORVU6Hr1G080800.2,HORVU6Hr1G080800.4,HORVU6Hr1G080800.6,HORVU6Hr1G081000.3,HORVU6Hr1G081140.1,HORVU6Hr1G081140.2,HORVU6Hr1G081140.3,HORVU6Hr1G081140.4,HORVU6Hr1G081140.5,HORVU6Hr1G081340.1,HORVU6Hr1G081340.12,HORVU6Hr1G081340.13,HORVU6Hr1G081340.15,HORVU6Hr1G081340.3,HORVU6Hr1G0813…
U7Hr1G086570.1,HORVU7Hr1G086570.2,HORVU7Hr1G086690.2,HORVU7Hr1G086690.6,HORVU7Hr1G086690.9,HORVU7Hr1G087050.1,HORVU7Hr1G087050.2,HORVU7Hr1G087050.7,HORVU7Hr1G087190.1,HORVU7Hr1G087190.2,HORVU7Hr1G087210.1,HORVU7Hr1G087490.1,HORVU7Hr1G087490.10,HORVU7Hr1G087490.11,HORVU7Hr1G087490.12,HORVU7Hr1G087490.2,HORVU7Hr1G087490.3,HORVU7Hr1G087490.4,HORVU7Hr1G087490.5,HORVU7Hr1G087490.6,HORVU7Hr1G087490.7,H…
GO:0005575	Cellular Component	GO:0044464	cell part	14177	AGP50737,AGP50752,AGP50762,AGP50763,AGP50779,AGP50791,BAV58128,BAV58133,BAV58138,BAV58139,BAV58141,BAV58143,BAV58145,BAV58149,BAV58150,BAV58152,BAV58156,BAV58159,BAV58160,HORVU0Hr1G000200.1,HORVU0Hr1G000340.2,HORVU0Hr1G000340.3,HORVU0Hr1G000340.4,HORVU0Hr1G000490.1,HORVU0Hr1G000490.2,HORVU0Hr1G000510.1,HORVU0Hr1G000510.2,HORVU0Hr1G000510.3,HORVU0Hr1G001050.1,HORVU0Hr1G001050.2,HORVU0Hr1G001050.3,…
4,HORVU1Hr1G061160.5,HORVU1Hr1G061160.8,HORVU1Hr1G061190.1,HORVU1Hr1G061190.2,HORVU1Hr1G061190.3,HORVU1Hr1G061190.4,HORVU1Hr1G061210.3,HORVU1Hr1G061210.4,HORVU1Hr1G061210.5,HORVU1Hr1G061210.6,HORVU1Hr1G061420.12,HORVU1Hr1G061420.14,HORVU1Hr1G061420.19,HORVU1Hr1G061420.27,HORVU1Hr1G061420.4,HORVU1Hr1G061430.2,HORVU1Hr1G061810.1,HORVU1Hr1G061820.1,HORVU1Hr1G061820.4,HORVU1Hr1G061820.6,HORVU1Hr1G061…
RVU2Hr1G054080.3,HORVU2Hr1G054270.3,HORVU2Hr1G054270.4,HORVU2Hr1G054270.5,HORVU2Hr1G054270.6,HORVU2Hr1G054270.7,HORVU2Hr1G055380.12,HORVU2Hr1G055380.15,HORVU2Hr1G055380.44,HORVU2Hr1G055380.45,HORVU2Hr1G055380.6,HORVU2Hr1G055640.12,HORVU2Hr1G055640.15,HORVU2Hr1G055640.2,HORVU2Hr1G055640.5,HORVU2Hr1G055640.6,HORVU2Hr1G055640.8,HORVU2Hr1G055870.14,HORVU2Hr1G056440.1,HORVU2Hr1G056440.19,HORVU2Hr1G056…
,HORVU3Hr1G026990.14,HORVU3Hr1G026990.15,HORVU3Hr1G026990.18,HORVU3Hr1G026990.19,HORVU3Hr1G026990.26,HORVU3Hr1G026990.4,HORVU3Hr1G026990.8,HORVU3Hr1G027070.3,HORVU3Hr1G027540.1,HORVU3Hr1G027610.1,HORVU3Hr1G027610.4,HORVU3Hr1G027610.5,HORVU3Hr1G027650.1,HORVU3Hr1G027650.2,HORVU3Hr1G027650.3,HORVU3Hr1G027730.1,HORVU3Hr1G027730.2,HORVU3Hr1G027730.3,HORVU3Hr1G028540.1,HORVU3Hr1G028990.1,HORVU3Hr1G029…
15820.2,HORVU3Hr1G115820.3,HORVU3Hr1G115820.4,HORVU3Hr1G115820.5,HORVU3Hr1G115820.6,HORVU3Hr1G116450.15,HORVU3Hr1G116450.2,HORVU3Hr1G116450.3,HORVU3Hr1G116790.10,HORVU3Hr1G116790.2,HORVU3Hr1G116790.4,HORVU3Hr1G116790.5,HORVU3Hr1G116790.6,HORVU3Hr1G116790.7,HORVU3Hr1G116790.8,HORVU3Hr1G116790.9,HORVU3Hr1G117370.1,HORVU3Hr1G117390.1,HORVU3Hr1G117690.3,HORVU3Hr1G117690.4,HORVU3Hr1G117690.6,HORVU3Hr1…
.18,HORVU4Hr1G088470.20,HORVU4Hr1G088470.24,HORVU4Hr1G088470.25,HORVU4Hr1G088470.3,HORVU4Hr1G088470.5,HORVU4Hr1G088470.6,HORVU4Hr1G088470.8,HORVU4Hr1G088540.3,HORVU4Hr1G088540.4,HORVU4Hr1G088540.5,HORVU4Hr1G088540.8,HORVU4Hr1G088610.1,HORVU4Hr1G088780.1,HORVU4Hr1G088790.3,HORVU4Hr1G088790.4,HORVU4Hr1G088790.5,HORVU4Hr1G088870.1,HORVU4Hr1G088900.1,HORVU4Hr1G088900.3,HORVU4Hr1G089090.1,HORVU4Hr1G08…
00700.3,HORVU5Hr1G100770.1,HORVU5Hr1G100900.2,HORVU5Hr1G100900.6,HORVU5Hr1G100910.1,HORVU5Hr1G101600.1,HORVU5Hr1G101600.2,HORVU5Hr1G101600.3,HORVU5Hr1G101600.4,HORVU5Hr1G101680.2,HORVU5Hr1G101740.1,HORVU5Hr1G101740.2,HORVU5Hr1G101740.3,HORVU5Hr1G102220.1,HORVU5Hr1G102220.2,HORVU5Hr1G102220.3,HORVU5Hr1G102220.4,HORVU5Hr1G102220.6,HORVU5Hr1G102930.2,HORVU5Hr1G103070.1,HORVU5Hr1G103070.2,HORVU5Hr1G1…
4,HORVU6Hr1G081140.5,HORVU6Hr1G081340.1,HORVU6Hr1G081340.12,HORVU6Hr1G081340.13,HORVU6Hr1G081340.15,HORVU6Hr1G081340.3,HORVU6Hr1G081340.4,HORVU6Hr1G081370.3,HORVU6Hr1G081370.4,HORVU6Hr1G081370.5,HORVU6Hr1G081370.6,HORVU6Hr1G081370.7,HORVU6Hr1G081370.8,HORVU6Hr1G081460.2,HORVU6Hr1G081670.1,HORVU6Hr1G081670.2,HORVU6Hr1G081670.4,HORVU6Hr1G081850.2,HORVU6Hr1G081850.3,HORVU6Hr1G081850.4,HORVU6Hr1G0820…
ORVU7Hr1G087490.2,HORVU7Hr1G087490.3,HORVU7Hr1G087490.4,HORVU7Hr1G087490.5,HORVU7Hr1G087490.6,HORVU7Hr1G087490.7,HORVU7Hr1G087490.8,HORVU7Hr1G087490.9,HORVU7Hr1G087590.10,HORVU7Hr1G087590.3,HORVU7Hr1G087590.4,HORVU7Hr1G087590.5,HORVU7Hr1G087590.6,HORVU7Hr1G087590.8,HORVU7Hr1G087940.1,HORVU7Hr1G087940.4,HORVU7Hr1G088070.1,HORVU7Hr1G088080.1,HORVU7Hr1G088140.2,HORVU7Hr1G088580.1,HORVU7Hr1G089040.1,…
GO:0005575	Cellular Component	GO:0043226	organelle	10935	AGP50737,AGP50752,AGP50762,AGP50763,AGP50779,AGP50791,BAV58128,BAV58133,BAV58138,BAV58139,BAV58141,BAV58143,BAV58145,BAV58149,BAV58150,BAV58152,BAV58156,BAV58159,BAV58160,HORVU0Hr1G000200.1,HORVU0Hr1G000490.1,HORVU0Hr1G000490.2,HORVU0Hr1G000510.1,HORVU0Hr1G000510.2,HORVU0Hr1G000510.3,HORVU0Hr1G001050.1,HORVU0Hr1G001050.2,HORVU0Hr1G001050.3,HORVU0Hr1G001050.4,HORVU0Hr1G001050.5,HORVU0Hr1G001120.1,…
10.6,HORVU1Hr1G080060.1,HORVU1Hr1G080060.11,HORVU1Hr1G080060.15,HORVU1Hr1G080060.2,HORVU1Hr1G080060.4,HORVU1Hr1G080090.16,HORVU1Hr1G080090.17,HORVU1Hr1G080090.18,HORVU1Hr1G080090.2,HORVU1Hr1G080090.4,HORVU1Hr1G080090.8,HORVU1Hr1G080090.9,HORVU1Hr1G080190.2,HORVU1Hr1G080200.1,HORVU1Hr1G080320.2,HORVU1Hr1G080320.6,HORVU1Hr1G080330.5,HORVU1Hr1G080330.6,HORVU1Hr1G080370.1,HORVU1Hr1G080480.1,HORVU1Hr1…
r1G104450.4,HORVU2Hr1G104450.6,HORVU2Hr1G104860.1,HORVU2Hr1G104900.12,HORVU2Hr1G104900.2,HORVU2Hr1G104900.28,HORVU2Hr1G104900.4,HORVU2Hr1G104900.5,HORVU2Hr1G105730.2,HORVU2Hr1G105800.11,HORVU2Hr1G105800.13,HORVU2Hr1G105800.2,HORVU2Hr1G106110.11,HORVU2Hr1G106490.5,HORVU2Hr1G106490.6,HORVU2Hr1G106490.7,HORVU2Hr1G106960.1,HORVU2Hr1G106960.10,HORVU2Hr1G106960.11,HORVU2Hr1G106960.12,HORVU2Hr1G106960.1…
1,HORVU3Hr1G093350.5,HORVU3Hr1G093400.1,HORVU3Hr1G093400.2,HORVU3Hr1G093710.1,HORVU3Hr1G093830.1,HORVU3Hr1G093830.10,HORVU3Hr1G093830.13,HORVU3Hr1G093830.14,HORVU3Hr1G093830.15,HORVU3Hr1G093830.2,HORVU3Hr1G093830.5,HORVU3Hr1G093830.6,HORVU3Hr1G093830.7,HORVU3Hr1G093830.9,HORVU3Hr1G094050.1,HORVU3Hr1G094050.3,HORVU3Hr1G094050.5,HORVU3Hr1G094050.6,HORVU3Hr1G094050.7,HORVU3Hr1G094090.2,HORVU3Hr1G094…
4980.16,HORVU5Hr1G014980.2,HORVU5Hr1G014980.20,HORVU5Hr1G014980.4,HORVU5Hr1G014980.5,HORVU5Hr1G014980.6,HORVU5Hr1G016340.1,HORVU5Hr1G016340.2,HORVU5Hr1G016340.6,HORVU5Hr1G016400.1,HORVU5Hr1G016400.10,HORVU5Hr1G016400.11,HORVU5Hr1G016400.12,HORVU5Hr1G016400.2,HORVU5Hr1G016400.3,HORVU5Hr1G016400.4,HORVU5Hr1G016400.5,HORVU5Hr1G016400.6,HORVU5Hr1G016400.7,HORVU5Hr1G016400.9,HORVU5Hr1G017230.1,HORVU5H…
017900.2,HORVU6Hr1G018330.1,HORVU6Hr1G018330.2,HORVU6Hr1G018330.5,HORVU6Hr1G018370.1,HORVU6Hr1G018420.3,HORVU6Hr1G018420.7,HORVU6Hr1G018500.10,HORVU6Hr1G018500.11,HORVU6Hr1G019130.1,HORVU6Hr1G019540.3,HORVU6Hr1G019540.7,HORVU6Hr1G019840.10,HORVU6Hr1G019840.14,HORVU6Hr1G019840.3,HORVU6Hr1G019840.4,HORVU6Hr1G020420.1,HORVU6Hr1G020420.6,HORVU6Hr1G020850.2,HORVU6Hr1G020850.3,HORVU6Hr1G020910.3,HORVU6…
30.2,HORVU7Hr1G060260.10,HORVU7Hr1G060260.11,HORVU7Hr1G060260.12,HORVU7Hr1G060260.13,HORVU7Hr1G060260.3,HORVU7Hr1G060260.4,HORVU7Hr1G060260.5,HORVU7Hr1G060260.9,HORVU7Hr1G060360.1,HORVU7Hr1G060360.10,HORVU7Hr1G060360.11,HORVU7Hr1G060360.12,HORVU7Hr1G060360.13,HORVU7Hr1G060360.2,HORVU7Hr1G060360.3,HORVU7Hr1G060360.4,HORVU7Hr1G060360.5,HORVU7Hr1G060360.6,HORVU7Hr1G060360.7,HORVU7Hr1G060360.8,HORVU7…
GO:0005575	Cellular Component	GO:0016020	membrane	8096	AGP50752,AGP50762,BAV58133,BAV58143,BAV58145,BAV58149,BAV58150,BAV58152,BAV58156,BAV58160,HORVU0Hr1G000510.1,HORVU0Hr1G000510.2,HORVU0Hr1G000510.3,HORVU0Hr1G001190.1,HORVU0Hr1G001190.2,HORVU0Hr1G001190.3,HORVU0Hr1G001190.4,HORVU0Hr1G001270.1,HORVU0Hr1G001270.3,HORVU0Hr1G001340.1,HORVU0Hr1G001400.10,HORVU0Hr1G001400.11,HORVU0Hr1G001400.14,HORVU0Hr1G001400.2,HORVU0Hr1G001400.3,HORVU0Hr1G001400.4,HO…
VU2Hr1G033040.1,HORVU2Hr1G033070.1,HORVU2Hr1G033070.10,HORVU2Hr1G033070.11,HORVU2Hr1G033070.12,HORVU2Hr1G033070.13,HORVU2Hr1G033070.14,HORVU2Hr1G033070.15,HORVU2Hr1G033070.19,HORVU2Hr1G033070.2,HORVU2Hr1G033070.21,HORVU2Hr1G033070.22,HORVU2Hr1G033070.23,HORVU2Hr1G033070.3,HORVU2Hr1G033070.5,HORVU2Hr1G033070.6,HORVU2Hr1G033070.7,HORVU2Hr1G033070.8,HORVU2Hr1G033130.1,HORVU2Hr1G034380.1,HORVU2Hr1G03…
076750.5,HORVU3Hr1G076750.6,HORVU3Hr1G076910.18,HORVU3Hr1G078650.1,HORVU3Hr1G078680.1,HORVU3Hr1G078940.1,HORVU3Hr1G078940.5,HORVU3Hr1G078940.7,HORVU3Hr1G079210.4,HORVU3Hr1G079210.8,HORVU3Hr1G079210.9,HORVU3Hr1G079270.2,HORVU3Hr1G079540.1,HORVU3Hr1G079540.2,HORVU3Hr1G079540.3,HORVU3Hr1G079620.1,HORVU3Hr1G079620.2,HORVU3Hr1G079710.1,HORVU3Hr1G079710.6,HORVU3Hr1G079710.9,HORVU3Hr1G079960.1,HORVU3Hr1…
.7,HORVU5Hr1G029950.8,HORVU5Hr1G030040.1,HORVU5Hr1G030040.10,HORVU5Hr1G030040.11,HORVU5Hr1G030040.3,HORVU5Hr1G030040.5,HORVU5Hr1G030040.6,HORVU5Hr1G030040.7,HORVU5Hr1G030040.8,HORVU5Hr1G030040.9,HORVU5Hr1G031300.2,HORVU5Hr1G031980.11,HORVU5Hr1G031980.12,HORVU5Hr1G031980.17,HORVU5Hr1G031980.22,HORVU5Hr1G031980.24,HORVU5Hr1G031980.25,HORVU5Hr1G031980.27,HORVU5Hr1G031980.28,HORVU5Hr1G031980.29,HORVU…
HORVU6Hr1G083840.18,HORVU6Hr1G083840.2,HORVU6Hr1G083840.3,HORVU6Hr1G083840.4,HORVU6Hr1G083840.5,HORVU6Hr1G083840.6,HORVU6Hr1G083840.9,HORVU6Hr1G084640.1,HORVU6Hr1G084770.1,HORVU6Hr1G084770.10,HORVU6Hr1G084770.11,HORVU6Hr1G084770.12,HORVU6Hr1G084770.14,HORVU6Hr1G084770.16,HORVU6Hr1G084770.17,HORVU6Hr1G084770.18,HORVU6Hr1G084770.19,HORVU6Hr1G084770.2,HORVU6Hr1G084770.21,HORVU6Hr1G084770.4,HORVU6Hr1…
GO:0005575	Cellular Component	GO:0044422	organelle part	6923	AGP50737,AGP50752,AGP50762,AGP50779,AGP50791,BAV58128,BAV58133,BAV58138,BAV58139,BAV58141,BAV58143,BAV58145,BAV58149,BAV58150,BAV58152,BAV58156,BAV58159,BAV58160,HORVU0Hr1G000490.1,HORVU0Hr1G000490.2,HORVU0Hr1G000510.1,HORVU0Hr1G000510.2,HORVU0Hr1G000510.3,HORVU0Hr1G001120.1,HORVU0Hr1G001120.2,HORVU0Hr1G001120.3,HORVU0Hr1G001120.4,HORVU0Hr1G001340.1,HORVU0Hr1G001400.10,HORVU0Hr1G001400.11,HORVU0H…
U2Hr1G056740.1,HORVU2Hr1G057430.3,HORVU2Hr1G057880.3,HORVU2Hr1G059360.1,HORVU2Hr1G059360.16,HORVU2Hr1G059360.17,HORVU2Hr1G059360.18,HORVU2Hr1G060140.1,HORVU2Hr1G060140.2,HORVU2Hr1G060140.4,HORVU2Hr1G060140.5,HORVU2Hr1G060140.7,HORVU2Hr1G060140.8,HORVU2Hr1G060640.10,HORVU2Hr1G060640.12,HORVU2Hr1G060640.14,HORVU2Hr1G060640.15,HORVU2Hr1G060640.2,HORVU2Hr1G060640.3,HORVU2Hr1G060640.4,HORVU2Hr1G060640…
VU4Hr1G008940.2,HORVU4Hr1G009420.1,HORVU4Hr1G009420.2,HORVU4Hr1G009500.1,HORVU4Hr1G009520.1,HORVU4Hr1G009960.1,HORVU4Hr1G009960.2,HORVU4Hr1G009960.4,HORVU4Hr1G009960.6,HORVU4Hr1G009960.8,HORVU4Hr1G010200.10,HORVU4Hr1G010200.12,HORVU4Hr1G010200.2,HORVU4Hr1G010200.3,HORVU4Hr1G010200.6,HORVU4Hr1G010200.7,HORVU4Hr1G010650.1,HORVU4Hr1G010650.4,HORVU4Hr1G011340.1,HORVU4Hr1G011340.11,HORVU4Hr1G011340.16…
r1G122820.5,HORVU5Hr1G122820.6,HORVU5Hr1G123340.1,HORVU5Hr1G123370.3,HORVU5Hr1G123370.4,HORVU5Hr1G123590.1,HORVU5Hr1G123590.2,HORVU5Hr1G123680.2,HORVU5Hr1G123680.3,HORVU5Hr1G123680.5,HORVU5Hr1G123680.7,HORVU5Hr1G123680.9,HORVU5Hr1G123700.1,HORVU5Hr1G123700.10,HORVU5Hr1G123700.11,HORVU5Hr1G123700.12,HORVU5Hr1G123700.13,HORVU5Hr1G123700.14,HORVU5Hr1G123700.15,HORVU5Hr1G123700.2,HORVU5Hr1G123700.3,H…
770.7,HORVU7Hr1G106770.8,HORVU7Hr1G106770.9,HORVU7Hr1G107100.2,HORVU7Hr1G107100.3,HORVU7Hr1G107700.1,HORVU7Hr1G107700.11,HORVU7Hr1G107700.16,HORVU7Hr1G107700.25,HORVU7Hr1G107700.29,HORVU7Hr1G107700.5,HORVU7Hr1G107920.1,HORVU7Hr1G108230.3,HORVU7Hr1G108370.1,HORVU7Hr1G108780.1,HORVU7Hr1G108780.2,HORVU7Hr1G108780.3,HORVU7Hr1G109180.1,HORVU7Hr1G109180.2,HORVU7Hr1G109770.2,HORVU7Hr1G109770.6,HORVU7Hr1…
GO:0005575	Cellular Component	GO:0044425	membrane part	6591	AGP50752,AGP50762,BAV58133,BAV58143,BAV58145,BAV58149,BAV58150,BAV58152,BAV58156,BAV58160,HORVU0Hr1G000510.1,HORVU0Hr1G000510.2,HORVU0Hr1G000510.3,HORVU0Hr1G001190.1,HORVU0Hr1G001190.2,HORVU0Hr1G001190.3,HORVU0Hr1G001190.4,HORVU0Hr1G001340.1,HORVU0Hr1G001440.2,HORVU0Hr1G001510.3,HORVU0Hr1G002680.1,HORVU0Hr1G002680.3,HORVU0Hr1G002680.4,HORVU0Hr1G005790.1,HORVU0Hr1G005790.2,HORVU0Hr1G005790.3,HORVU…
580.6,HORVU2Hr1G079580.8,HORVU2Hr1G079700.1,HORVU2Hr1G079700.2,HORVU2Hr1G079700.3,HORVU2Hr1G079700.4,HORVU2Hr1G079830.2,HORVU2Hr1G079830.5,HORVU2Hr1G079830.6,HORVU2Hr1G079830.9,HORVU2Hr1G079960.10,HORVU2Hr1G079960.11,HORVU2Hr1G079960.13,HORVU2Hr1G079960.14,HORVU2Hr1G079960.15,HORVU2Hr1G079960.2,HORVU2Hr1G079960.3,HORVU2Hr1G079960.4,HORVU2Hr1G079960.5,HORVU2Hr1G079960.6,HORVU2Hr1G079960.7,HORVU2Hr…
022960.1,HORVU4Hr1G022960.2,HORVU4Hr1G022960.3,HORVU4Hr1G022960.5,HORVU4Hr1G023430.1,HORVU4Hr1G023430.2,HORVU4Hr1G023920.1,HORVU4Hr1G024710.10,HORVU4Hr1G024710.5,HORVU4Hr1G025090.1,HORVU4Hr1G025150.10,HORVU4Hr1G025150.11,HORVU4Hr1G025150.12,HORVU4Hr1G025150.13,HORVU4Hr1G025150.14,HORVU4Hr1G025150.16,HORVU4Hr1G025150.17,HORVU4Hr1G025150.18,HORVU4Hr1G025150.19,HORVU4Hr1G025150.2,HORVU4Hr1G025150.20…
r1G020920.3,HORVU6Hr1G022950.22,HORVU6Hr1G022950.5,HORVU6Hr1G022950.6,HORVU6Hr1G027650.10,HORVU6Hr1G027650.11,HORVU6Hr1G027650.12,HORVU6Hr1G027650.2,HORVU6Hr1G027650.8,HORVU6Hr1G027650.9,HORVU6Hr1G028720.1,HORVU6Hr1G028720.2,HORVU6Hr1G028720.3,HORVU6Hr1G028730.1,HORVU6Hr1G029550.2,HORVU6Hr1G030000.2,HORVU6Hr1G030590.12,HORVU6Hr1G030940.1,HORVU6Hr1G030940.2,HORVU6Hr1G031530.1,HORVU6Hr1G031530.10,H…
GO:0005575	Cellular Component	GO:0032991	macromolecular complex	5565	AGP50737,AGP50752,AGP50762,AGP50779,AGP50791,BAV58128,BAV58133,BAV58138,BAV58139,BAV58141,BAV58143,BAV58145,BAV58150,BAV58152,BAV58156,BAV58159,BAV58160,HORVU0Hr1G001120.1,HORVU0Hr1G001120.2,HORVU0Hr1G001120.3,HORVU0Hr1G001120.4,HORVU0Hr1G001180.1,HORVU0Hr1G001180.2,HORVU0Hr1G001270.1,HORVU0Hr1G001270.3,HORVU0Hr1G001400.10,HORVU0Hr1G001400.11,HORVU0Hr1G001400.14,HORVU0Hr1G001400.2,HORVU0Hr1G00140…
1G101670.2,HORVU2Hr1G102610.1,HORVU2Hr1G102810.3,HORVU2Hr1G103130.2,HORVU2Hr1G103620.1,HORVU2Hr1G103620.3,HORVU2Hr1G103620.5,HORVU2Hr1G104060.1,HORVU2Hr1G104060.8,HORVU2Hr1G104510.1,HORVU2Hr1G104510.2,HORVU2Hr1G104860.1,HORVU2Hr1G104900.12,HORVU2Hr1G104900.2,HORVU2Hr1G104900.28,HORVU2Hr1G104900.4,HORVU2Hr1G104900.5,HORVU2Hr1G106110.11,HORVU2Hr1G106250.1,HORVU2Hr1G106250.2,HORVU2Hr1G106250.3,HORVU…
G034820.3,HORVU5Hr1G034820.4,HORVU5Hr1G034820.7,HORVU5Hr1G034880.1,HORVU5Hr1G034880.10,HORVU5Hr1G034880.13,HORVU5Hr1G034880.15,HORVU5Hr1G034880.18,HORVU5Hr1G034880.3,HORVU5Hr1G034880.5,HORVU5Hr1G034880.8,HORVU5Hr1G034880.9,HORVU5Hr1G035100.10,HORVU5Hr1G035100.21,HORVU5Hr1G035100.23,HORVU5Hr1G035100.30,HORVU5Hr1G035100.31,HORVU5Hr1G035100.4,HORVU5Hr1G035100.5,HORVU5Hr1G035100.8,HORVU5Hr1G035420.3,…
045980.4,HORVU7Hr1G046890.1,HORVU7Hr1G046890.2,HORVU7Hr1G046890.3,HORVU7Hr1G046890.4,HORVU7Hr1G047400.1,HORVU7Hr1G047700.3,HORVU7Hr1G047700.4,HORVU7Hr1G048110.10,HORVU7Hr1G048110.11,HORVU7Hr1G048110.12,HORVU7Hr1G048110.13,HORVU7Hr1G048110.14,HORVU7Hr1G048110.16,HORVU7Hr1G048110.2,HORVU7Hr1G048110.3,HORVU7Hr1G048110.6,HORVU7Hr1G048110.7,HORVU7Hr1G048110.8,HORVU7Hr1G048830.1,HORVU7Hr1G048830.2,HORV…
GO:0005575	Cellular Component	GO:0031974	membrane-enclosed lumen	2475	AGP50779,AGP50791,BAV58128,BAV58139,BAV58150,BAV58160,HORVU0Hr1G001120.1,HORVU0Hr1G001120.2,HORVU0Hr1G001120.3,HORVU0Hr1G001120.4,HORVU0Hr1G005500.1,HORVU0Hr1G005500.3,HORVU0Hr1G005500.4,HORVU0Hr1G005500.5,HORVU0Hr1G005500.6,HORVU0Hr1G006640.1,HORVU0Hr1G006640.2,HORVU0Hr1G006640.4,HORVU0Hr1G006640.5,HORVU0Hr1G006640.7,HORVU0Hr1G008740.1,HORVU0Hr1G008740.2,HORVU0Hr1G009840.1,HORVU0Hr1G010590.1,HOR…
0110.13,HORVU5Hr1G060110.14,HORVU5Hr1G060110.15,HORVU5Hr1G060110.16,HORVU5Hr1G060110.17,HORVU5Hr1G060110.18,HORVU5Hr1G060110.19,HORVU5Hr1G060110.2,HORVU5Hr1G060110.20,HORVU5Hr1G060110.4,HORVU5Hr1G060110.5,HORVU5Hr1G060110.6,HORVU5Hr1G060110.7,HORVU5Hr1G060110.8,HORVU5Hr1G060800.2,HORVU5Hr1G060920.1,HORVU5Hr1G060920.5,HORVU5Hr1G060920.6,HORVU5Hr1G061870.1,HORVU5Hr1G061870.2,HORVU5Hr1G062000.1,HORV…
GO:0005575	Cellular Component	GO:0005576	extracellular region	933	HORVU0Hr1G000730.1,HORVU0Hr1G000760.1,HORVU0Hr1G000780.2,HORVU0Hr1G000840.1,HORVU0Hr1G000850.1,HORVU0Hr1G002840.3,HORVU0Hr1G002840.4,HORVU0Hr1G006630.1,HORVU0Hr1G008780.10,HORVU0Hr1G013200.1,HORVU0Hr1G013200.2,HORVU0Hr1G013200.3,HORVU0Hr1G016380.2,HORVU0Hr1G016380.3,HORVU0Hr1G016380.4,HORVU0Hr1G016720.1,HORVU0Hr1G017220.2,HORVU0Hr1G017220.3,HORVU0Hr1G017230.2,HORVU0Hr1G017230.3,HORVU0Hr1G017370.2…
GO:0005575	Cellular Component	GO:0030054	cell junction	596	HORVU0Hr1G002840.3,HORVU0Hr1G002840.4,HORVU0Hr1G006630.1,HORVU0Hr1G007860.1,HORVU0Hr1G021880.1,HORVU0Hr1G025410.1,HORVU0Hr1G039470.1,HORVU1Hr1G016770.1,HORVU1Hr1G017170.1,HORVU1Hr1G017170.2,HORVU1Hr1G017170.5,HORVU1Hr1G017830.1,HORVU1Hr1G020040.1,HORVU1Hr1G020040.2,HORVU1Hr1G020060.1,HORVU1Hr1G022110.1,HORVU1Hr1G022110.2,HORVU1Hr1G022390.1,HORVU1Hr1G022390.2,HORVU1Hr1G024070.1,HORVU1Hr1G024070.2,…
GO:0005575	Cellular Component	GO:0055044	symplast	559	HORVU0Hr1G002840.3,HORVU0Hr1G002840.4,HORVU0Hr1G006630.1,HORVU0Hr1G007860.1,HORVU0Hr1G039470.1,HORVU1Hr1G016770.1,HORVU1Hr1G017170.1,HORVU1Hr1G017170.2,HORVU1Hr1G017170.5,HORVU1Hr1G017830.1,HORVU1Hr1G020040.1,HORVU1Hr1G020040.2,HORVU1Hr1G020060.1,HORVU1Hr1G022390.1,HORVU1Hr1G022390.2,HORVU1Hr1G024070.1,HORVU1Hr1G024070.2,HORVU1Hr1G026840.3,HORVU1Hr1G029090.1,HORVU1Hr1G029090.2,HORVU1Hr1G038180.1,…
GO:0005575	Cellular Component	GO:0044215	other organism	272	HORVU0Hr1G003280.11,HORVU0Hr1G003280.14,HORVU0Hr1G003280.2,HORVU0Hr1G003280.4,HORVU0Hr1G003280.5,HORVU0Hr1G007890.2,HORVU0Hr1G007890.3,HORVU0Hr1G026500.1,HORVU0Hr1G038750.1,HORVU0Hr1G038750.2,HORVU0Hr1G038890.1,HORVU1Hr1G017830.1,HORVU1Hr1G020040.1,HORVU1Hr1G020040.2,HORVU1Hr1G020060.1,HORVU1Hr1G022390.1,HORVU1Hr1G022390.2,HORVU1Hr1G022750.5,HORVU1Hr1G025360.1,HORVU1Hr1G025360.2,HORVU1Hr1G025360.…
GO:0005575	Cellular Component	GO:0044217	other organism part	272	HORVU0Hr1G003280.11,HORVU0Hr1G003280.14,HORVU0Hr1G003280.2,HORVU0Hr1G003280.4,HORVU0Hr1G003280.5,HORVU0Hr1G007890.2,HORVU0Hr1G007890.3,HORVU0Hr1G026500.1,HORVU0Hr1G038750.1,HORVU0Hr1G038750.2,HORVU0Hr1G038890.1,HORVU1Hr1G017830.1,HORVU1Hr1G020040.1,HORVU1Hr1G020040.2,HORVU1Hr1G020060.1,HORVU1Hr1G022390.1,HORVU1Hr1G022390.2,HORVU1Hr1G022750.5,HORVU1Hr1G025360.1,HORVU1Hr1G025360.2,HORVU1Hr1G025360.…
GO:0005575	Cellular Component	GO:0099512	supramolecular fiber	193	HORVU0Hr1G018830.1,HORVU0Hr1G018830.2,HORVU0Hr1G025410.1,HORVU0Hr1G026030.2,HORVU0Hr1G026030.4,HORVU1Hr1G020620.10,HORVU1Hr1G020620.11,HORVU1Hr1G020620.12,HORVU1Hr1G020620.13,HORVU1Hr1G020620.14,HORVU1Hr1G020620.15,HORVU1Hr1G020620.3,HORVU1Hr1G020620.7,HORVU1Hr1G020620.8,HORVU1Hr1G022250.2,HORVU1Hr1G022250.5,HORVU1Hr1G022250.6,HORVU1Hr1G022250.8,HORVU1Hr1G023030.2,HORVU1Hr1G047690.1,HORVU1Hr1G047…
GO:0005575	Cellular Component	GO:0044421	extracellular region part	146	HORVU0Hr1G006630.1,HORVU0Hr1G016720.1,HORVU0Hr1G021230.3,HORVU0Hr1G023510.1,HORVU0Hr1G023510.2,HORVU1Hr1G004670.3,HORVU1Hr1G010250.1,HORVU1Hr1G010250.2,HORVU1Hr1G060330.1,HORVU1Hr1G060380.1,HORVU1Hr1G075530.1,HORVU1Hr1G075530.2,HORVU1Hr1G075530.3,HORVU1Hr1G075530.5,HORVU1Hr1G075530.6,HORVU1Hr1G076470.11,HORVU1Hr1G076470.14,HORVU1Hr1G083730.14,HORVU1Hr1G083730.18,HORVU2Hr1G021110.1,HORVU2Hr1G02111…
GO:0005575	Cellular Component	GO:0019012	virion	55	HORVU1Hr1G019590.1,HORVU1Hr1G019590.2,HORVU1Hr1G019590.3,HORVU1Hr1G076870.1,HORVU1Hr1G076870.2,HORVU1Hr1G088110.1,HORVU1Hr1G088110.11,HORVU1Hr1G088110.2,HORVU1Hr1G088110.8,HORVU2Hr1G047850.1,HORVU2Hr1G047850.2,HORVU2Hr1G047850.3,HORVU2Hr1G047850.4,HORVU2Hr1G047850.5,HORVU2Hr1G047850.6,HORVU2Hr1G047850.7,HORVU2Hr1G057350.1,HORVU2Hr1G057350.2,HORVU2Hr1G057350.3,HORVU2Hr1G057350.4,HORVU2Hr1G080630.1…
GO:0005575	Cellular Component	GO:0044423	virion part	55	HORVU1Hr1G019590.1,HORVU1Hr1G019590.2,HORVU1Hr1G019590.3,HORVU1Hr1G076870.1,HORVU1Hr1G076870.2,HORVU1Hr1G088110.1,HORVU1Hr1G088110.11,HORVU1Hr1G088110.2,HORVU1Hr1G088110.8,HORVU2Hr1G047850.1,HORVU2Hr1G047850.2,HORVU2Hr1G047850.3,HORVU2Hr1G047850.4,HORVU2Hr1G047850.5,HORVU2Hr1G047850.6,HORVU2Hr1G047850.7,HORVU2Hr1G057350.1,HORVU2Hr1G057350.2,HORVU2Hr1G057350.3,HORVU2Hr1G057350.4,HORVU2Hr1G080630.1…
GO:0005575	Cellular Component	GO:0045202	synapse	55	HORVU0Hr1G021880.1,HORVU0Hr1G025410.1,HORVU1Hr1G049900.1,HORVU1Hr1G049900.2,HORVU2Hr1G112000.1,HORVU3Hr1G022030.2,HORVU3Hr1G026880.1,HORVU3Hr1G031590.14,HORVU3Hr1G031590.15,HORVU3Hr1G031590.16,HORVU3Hr1G031590.17,HORVU3Hr1G031590.23,HORVU3Hr1G031590.25,HORVU3Hr1G031590.26,HORVU3Hr1G031590.8,HORVU3Hr1G038200.1,HORVU3Hr1G038200.3,HORVU3Hr1G038200.6,HORVU3Hr1G038200.8,HORVU3Hr1G038200.9,HORVU3Hr1G06…
GO:0005575	Cellular Component	GO:0009295	nucleoid	41	HORVU0Hr1G026700.1,HORVU1Hr1G077860.1,HORVU1Hr1G077860.2,HORVU1Hr1G077860.3,HORVU1Hr1G077860.4,HORVU2Hr1G012440.1,HORVU2Hr1G012440.2,HORVU2Hr1G123150.12,HORVU2Hr1G123150.2,HORVU2Hr1G123150.3,HORVU2Hr1G123150.7,HORVU3Hr1G038050.1,HORVU3Hr1G038050.12,HORVU3Hr1G038050.16,HORVU3Hr1G038050.2,HORVU3Hr1G038050.3,HORVU3Hr1G038050.5,HORVU3Hr1G057550.1,HORVU3Hr1G057550.2,HORVU3Hr1G060480.1,HORVU3Hr1G060480…
GO:0005575	Cellular Component	GO:0044456	synapse part	41	HORVU0Hr1G021880.1,HORVU0Hr1G025410.1,HORVU2Hr1G112000.1,HORVU3Hr1G022030.2,HORVU3Hr1G026880.1,HORVU3Hr1G038200.1,HORVU3Hr1G038200.3,HORVU3Hr1G038200.6,HORVU3Hr1G038200.8,HORVU3Hr1G038200.9,HORVU3Hr1G064290.2,HORVU4Hr1G002160.1,HORVU4Hr1G048730.1,HORVU4Hr1G070980.1,HORVU4Hr1G070980.8,HORVU4Hr1G071690.10,HORVU4Hr1G071690.11,HORVU4Hr1G071690.12,HORVU4Hr1G071690.13,HORVU4Hr1G071690.14,HORVU4Hr1G0716…
GO:0005575	Cellular Component	GO:0031012	extracellular matrix	32	HORVU2Hr1G122950.1,HORVU4Hr1G088340.11,HORVU4Hr1G088340.12,HORVU4Hr1G088340.13,HORVU4Hr1G088340.15,HORVU4Hr1G088340.16,HORVU4Hr1G088340.17,HORVU4Hr1G088340.18,HORVU4Hr1G088340.20,HORVU4Hr1G088340.22,HORVU4Hr1G088340.23,HORVU4Hr1G088340.24,HORVU4Hr1G088340.25,HORVU4Hr1G088340.29,HORVU4Hr1G088340.30,HORVU4Hr1G088340.31,HORVU4Hr1G088340.32,HORVU4Hr1G088340.33,HORVU4Hr1G088340.37,HORVU4Hr1G088340.38,…
GO:0005575	Cellular Component	GO:0039679	viral occlusion body	23	HORVU3Hr1G023260.1,HORVU3Hr1G030980.1,HORVU3Hr1G030980.2,HORVU3Hr1G030980.4,HORVU3Hr1G088450.1,HORVU3Hr1G088450.2,HORVU3Hr1G088490.1,HORVU3Hr1G088490.2,HORVU4Hr1G012460.1,HORVU4Hr1G012460.2,HORVU5Hr1G058960.2,HORVU7Hr1G048110.10,HORVU7Hr1G048110.11,HORVU7Hr1G048110.12,HORVU7Hr1G048110.13,HORVU7Hr1G048110.14,HORVU7Hr1G048110.16,HORVU7Hr1G048110.2,HORVU7Hr1G048110.3,HORVU7Hr1G048110.6,HORVU7Hr1G048…

## Sheet: KEGG
KEGG_A_class	KEGG_B_class	Pathway	Count (7346)	Pathway ID	Proteins	K_IDs
Metabolism	Global and overview maps	Metabolic pathways	3761	ko01100	AGP50752;AGP50762;AGP50763;BAV58133;BAV58143;BAV58149;BAV58150;BAV58152;BAV58156;BAV58160;HORVU0Hr1G000340.2;HORVU0Hr1G000340.3;HORVU0Hr1G000340.4;HORVU0Hr1G000490.1;HORVU0Hr1G000490.2;HORVU0Hr1G001190.1;HORVU0Hr1G001190.2;HORVU0Hr1G001190.3;HORVU0Hr1G001190.4;HORVU0Hr1G001390.2;HORVU0Hr1G001390.3;HORVU0Hr1G001390.4;HORVU0Hr1G001390.6;HORVU0Hr1G001390.7;HORVU0Hr1G001440.2;HORVU0Hr1G001630.1;HORVU…
G109160.2;HORVU3Hr1G109160.4;HORVU3Hr1G109160.5;HORVU3Hr1G110590.1;HORVU3Hr1G110590.11;HORVU3Hr1G110590.2;HORVU3Hr1G110590.4;HORVU3Hr1G110590.5;HORVU3Hr1G110590.6;HORVU3Hr1G110590.7;HORVU3Hr1G110590.8;HORVU3Hr1G110590.9;HORVU3Hr1G112000.1;HORVU3Hr1G112350.1;HORVU3Hr1G112350.2;HORVU3Hr1G112590.1;HORVU3Hr1G112590.2;HORVU3Hr1G112590.7;HORVU3Hr1G112590.8;HORVU3Hr1G112610.1;HORVU3Hr1G112860.1;HORVU3Hr…
0.18;HORVU7Hr1G047000.6;HORVU7Hr1G047700.3;HORVU7Hr1G047700.4;HORVU7Hr1G048710.4;HORVU7Hr1G048710.8;HORVU7Hr1G048720.1;HORVU7Hr1G048720.3;HORVU7Hr1G048720.4;HORVU7Hr1G048720.5;HORVU7Hr1G048720.6;HORVU7Hr1G048720.7;HORVU7Hr1G048720.8;HORVU7Hr1G048970.1;HORVU7Hr1G048970.7;HORVU7Hr1G049510.1;HORVU7Hr1G049510.2;HORVU7Hr1G049510.3;HORVU7Hr1G050660.1;HORVU7Hr1G050680.1;HORVU7Hr1G050680.2;HORVU7Hr1G0506…	K02111+K02112+K01601+K02109+K00412+K02261+K03936+K03935+K02132+K03936+K01761+K01761+K01761+K01626+K01626+K11420+K11420+K11420+K11420+K19787+K19787+K19787+K19787+K19787+K00844+K00940+K00940+K00430+K00430+K05907+K05907+K05907+K05907+K05907+K05907+K00430+K01620+K01620+K01736+K01736+K18857+K01535+K00162+K00162+K01874+K11147+K11147+K11147+K00083+K00083+K00083+K11816+K11816+K01810+K00234+K01254+K00975+…
Metabolism	Global and overview maps	Biosynthesis of secondary metabolites	2089	ko01110	AGP50763;HORVU0Hr1G000490.1;HORVU0Hr1G000490.2;HORVU0Hr1G001440.2;HORVU0Hr1G001630.1;HORVU0Hr1G001630.2;HORVU0Hr1G002840.3;HORVU0Hr1G002840.4;HORVU0Hr1G004850.1;HORVU0Hr1G005160.4;HORVU0Hr1G005160.5;HORVU0Hr1G008740.1;HORVU0Hr1G008740.2;HORVU0Hr1G008870.4;HORVU0Hr1G009910.2;HORVU0Hr1G009910.6;HORVU0Hr1G012940.3;HORVU0Hr1G012940.4;HORVU0Hr1G012940.7;HORVU0Hr1G013220.1;HORVU0Hr1G013850.1;HORVU0Hr1G…
.18;HORVU6Hr1G066930.19;HORVU6Hr1G066930.2;HORVU6Hr1G066930.5;HORVU6Hr1G066930.8;HORVU6Hr1G066930.9;HORVU6Hr1G068410.1;HORVU6Hr1G068750.2;HORVU6Hr1G068750.3;HORVU6Hr1G068750.5;HORVU6Hr1G069390.1;HORVU6Hr1G070270.3;HORVU6Hr1G070270.5;HORVU6Hr1G070270.6;HORVU6Hr1G072320.1;HORVU6Hr1G072830.2;HORVU6Hr1G075060.1;HORVU6Hr1G075060.10;HORVU6Hr1G075060.11;HORVU6Hr1G075060.12;HORVU6Hr1G075060.14;HORVU6Hr1G…	K01601+K01626+K01626+K00844+K00940+K00940+K00430+K00430+K00430+K01620+K01620+K01736+K01736+K18857+K00162+K00162+K00083+K00083+K00083+K01810+K00234+K00975+K10775+K00811+K00811+K15747+K15747+K15747+K15747+K15747+K17872+K17872+K17872+K17872+K04122+K04122+K04122+K04122+K00640+K16860+K16860+K00700+K00700+K00700+K00700+K00700+K00700+K00700+K00700+K00700+K00700+K01601+K01601+K09754+K05350+K01176+K00975+…
Metabolism	Global and overview maps	Carbon metabolism	578	ko01200	AGP50763;HORVU0Hr1G001440.2;HORVU0Hr1G009910.2;HORVU0Hr1G009910.6;HORVU0Hr1G013220.1;HORVU0Hr1G013850.1;HORVU0Hr1G022280.12;HORVU0Hr1G022280.22;HORVU0Hr1G022280.8;HORVU0Hr1G022440.1;HORVU0Hr1G029790.1;HORVU0Hr1G031270.1;HORVU0Hr1G035820.1;HORVU1Hr1G006860.4;HORVU1Hr1G006860.5;HORVU1Hr1G006860.7;HORVU1Hr1G006860.8;HORVU1Hr1G018540.1;HORVU1Hr1G018540.14;HORVU1Hr1G023060.1;HORVU1Hr1G023060.5;HORVU1H…	K01601+K00844+K00162+K00162+K01810+K00234+K23146+K23146+K23146+K00640+K01601+K01601+K00640+K01810+K01810+K01810+K01810+K00814+K00814+K00382+K00382+K00382+K00382+K00382+K00232+K00232+K00029+K00029+K00844+K00232+K01602+K01602+K01602+K01602+K01602+K01602+K00025+K00025+K00028+K05605+K05605+K05605+K05605+K05605+K05605+K05605+K05605+K05605+K05605+K05605+K05605+K05605+K05605+K05605+K05605+K05605+K05605+…
Metabolism	Global and overview maps	Biosynthesis of amino acids	563	ko01230	HORVU0Hr1G000490.1;HORVU0Hr1G000490.2;HORVU0Hr1G005160.4;HORVU0Hr1G005160.5;HORVU0Hr1G008740.1;HORVU0Hr1G008740.2;HORVU0Hr1G017370.2;HORVU0Hr1G017370.3;HORVU0Hr1G022440.1;HORVU0Hr1G035820.1;HORVU1Hr1G015560.1;HORVU1Hr1G015560.2;HORVU1Hr1G015560.3;HORVU1Hr1G015560.4;HORVU1Hr1G018540.1;HORVU1Hr1G018540.14;HORVU1Hr1G021120.1;HORVU1Hr1G053320.10;HORVU1Hr1G053320.12;HORVU1Hr1G053320.14;HORVU1Hr1G05332…	K01626+K01626+K01620+K01620+K01736+K01736+K00811+K00811+K00640+K00640+K00818+K00818+K00818+K00818+K00814+K00814+K00215+K00826+K00826+K00826+K00826+K00826+K00826+K00826+K00826+K00826+K00873+K00873+K00873+K00873+K00873+K00873+K01626+K00600+K01814+K01814+K01940+K01940+K01940+K01940+K00927+K12657+K15849+K15849+K00850+K00850+K01733+K01953+K01953+K01953+K00053+K00053+K00053+K00053+K01953+K01953+K01953+…
Genetic Information Processing	Transcription	Spliceosome	489	ko03040	HORVU0Hr1G007860.1;HORVU0Hr1G009840.1;HORVU1Hr1G009950.10;HORVU1Hr1G009950.11;HORVU1Hr1G009950.7;HORVU1Hr1G018060.1;HORVU1Hr1G018060.2;HORVU1Hr1G018060.3;HORVU1Hr1G018060.4;HORVU1Hr1G022420.1;HORVU1Hr1G030660.18;HORVU1Hr1G030660.4;HORVU1Hr1G030660.5;HORVU1Hr1G030790.1;HORVU1Hr1G030790.5;HORVU1Hr1G038240.1;HORVU1Hr1G039050.1;HORVU1Hr1G039050.13;HORVU1Hr1G042550.1;HORVU1Hr1G042550.11;HORVU1Hr1G0425…	K12818+K12828+K12896+K12896+K12896+K12876+K12876+K12876+K12876+K11091+K11093+K11093+K11093+K03283+K03283+K12831+K10599+K10599+K12824+K12824+K12824+K12824+K12824+K12824+K12855+K11093+K12831+K12831+K12831+K12831+K12831+K12831+K12831+K03283+K03283+K12873+K12859+K12832+K12832+K12832+K12832+K12832+K12832+K12832+K12836+K12836+K12836+K12836+K12836+K12836+K12836+K12836+K12836+K12836+K12836+K12836+K12836+…
Genetic Information Processing	Translation	Ribosome	410	ko03010	AGP50737;AGP50791;BAV58128;BAV58138;BAV58139;BAV58141;HORVU0Hr1G004130.6;HORVU0Hr1G004130.7;HORVU0Hr1G004480.1;HORVU0Hr1G004480.2;HORVU0Hr1G004480.4;HORVU0Hr1G004700.1;HORVU0Hr1G004700.2;HORVU0Hr1G004700.3;HORVU0Hr1G005500.1;HORVU0Hr1G005500.3;HORVU0Hr1G005500.4;HORVU0Hr1G005500.5;HORVU0Hr1G005500.6;HORVU0Hr1G006020.2;HORVU0Hr1G011510.1;HORVU0Hr1G011510.2;HORVU0Hr1G011520.1;HORVU0Hr1G011940.3;HOR…	K02959+K02874+K02992+K02950+K02982+K02986+K02955+K02955+K02943+K02943+K02943+K02947+K02947+K02947+K02948+K02948+K02948+K02948+K02948+K02940+K02982+K02982+K02986+K02980+K02908+K02874+K02950+K02890+K02890+K02890+K02890+K02864+K02987+K02987+K02987+K02883+K02977+K02866+K02866+K02992+K02868+K02868+K02993+K02984+K02984+K02889+K02894+K02894+K02962+K02908+K02908+K02908+K02973+K02973+K02957+K02943+K02965+…
Genetic Information Processing	Translation	RNA transport	361	ko03013	HORVU0Hr1G017020.1;HORVU0Hr1G027060.1;HORVU1Hr1G004960.5;HORVU1Hr1G009900.10;HORVU1Hr1G009900.11;HORVU1Hr1G009900.12;HORVU1Hr1G009900.2;HORVU1Hr1G009900.3;HORVU1Hr1G018060.1;HORVU1Hr1G018060.2;HORVU1Hr1G018060.3;HORVU1Hr1G018060.4;HORVU1Hr1G035490.1;HORVU1Hr1G035490.2;HORVU1Hr1G035490.4;HORVU1Hr1G039260.2;HORVU1Hr1G051610.1;HORVU1Hr1G051610.2;HORVU1Hr1G051610.3;HORVU1Hr1G060180.2;HORVU1Hr1G060180…	K03231+K14315+K14298+K14301+K14301+K14301+K14301+K14301+K12876+K12876+K12876+K12876+K03754+K03754+K03754+K03259+K10577+K10577+K10577+K14293+K14293+K03242+K03251+K03251+K07936+K07936+K03243+K03243+K03243+K03243+K12812+K12812+K12881+K03231+K03237+K12875+K12875+K12875+K12875+K12875+K12875+K14288+K14288+K14288+K14288+K14288+K14288+K14288+K14288+K14288+K14288+K03260+K03260+K03113+K03113+K03113+K03113+…
Metabolism	Carbohydrate metabolism	Starch and sucrose metabolism	341	ko00500	HORVU0Hr1G001440.2;HORVU0Hr1G013220.1;HORVU0Hr1G014150.1;HORVU0Hr1G022780.7;HORVU0Hr1G022790.3;HORVU0Hr1G022810.13;HORVU0Hr1G022810.14;HORVU0Hr1G022810.3;HORVU0Hr1G022810.5;HORVU0Hr1G022810.6;HORVU0Hr1G022810.7;HORVU0Hr1G022810.8;HORVU0Hr1G022810.9;HORVU0Hr1G031760.1;HORVU0Hr1G032700.1;HORVU0Hr1G033200.1;HORVU1Hr1G001590.4;HORVU1Hr1G001590.5;HORVU1Hr1G001590.6;HORVU1Hr1G006860.4;HORVU1Hr1G006860.…	K00844+K01810+K00975+K00700+K00700+K00700+K00700+K00700+K00700+K00700+K00700+K00700+K00700+K05350+K01176+K00975+K00975+K00975+K00975+K01810+K01810+K01810+K01810+K01179+K00703+K00703+K00703+K00703+K00703+K00703+K00703+K00844+K01214+K01214+K01214+K05349+K00844+K00844+K16055+K16055+K16055+K16055+K00847+K00847+K00847+K00847+K00847+K00975+K00975+K00975+K00975+K00975+K00975+K00705+K00705+K00705+K00705+…
Genetic Information Processing	Folding, sorting and degradation	Protein processing in endoplasmic reticulum	297	ko04141	HORVU0Hr1G002220.2;HORVU0Hr1G008470.1;HORVU0Hr1G008470.3;HORVU0Hr1G008470.4;HORVU0Hr1G008470.5;HORVU0Hr1G008470.6;HORVU0Hr1G008470.8;HORVU0Hr1G016920.19;HORVU0Hr1G016920.2;HORVU0Hr1G016920.3;HORVU0Hr1G016920.4;HORVU0Hr1G016920.5;HORVU0Hr1G016920.6;HORVU0Hr1G018300.1;HORVU0Hr1G020420.2;HORVU0Hr1G039470.1;HORVU1Hr1G020390.1;HORVU1Hr1G020400.1;HORVU1Hr1G020400.19;HORVU1Hr1G020400.2;HORVU1Hr1G022810.…	K06689+K14003+K14003+K14003+K14003+K14003+K14003+K09486+K09486+K09486+K09486+K09486+K09486+K09503+K13993+K12670+K03347+K03347+K03347+K03347+K09584+K09517+K09517+K23741+K23741+K23741+K23741+K23741+K23741+K23741+K23741+K23741+K23741+K23741+K23741+K23741+K23741+K23741+K23741+K23741+K23741+K23741+K23741+K23741+K23741+K03283+K03283+K11718+K11718+K04523+K14009+K06689+K06689+K10575+K10575+K10575+K10575+…
Genetic Information Processing	Folding, sorting and degradation	RNA degradation	290	ko03018	HORVU1Hr1G035390.1;HORVU1Hr1G036040.4;HORVU1Hr1G038680.10;HORVU1Hr1G038680.18;HORVU1Hr1G038680.19;HORVU1Hr1G038680.8;HORVU1Hr1G039880.1;HORVU1Hr1G039880.2;HORVU1Hr1G039880.3;HORVU1Hr1G039880.4;HORVU1Hr1G039880.7;HORVU1Hr1G039880.8;HORVU1Hr1G046020.1;HORVU1Hr1G053190.13;HORVU1Hr1G053190.14;HORVU1Hr1G053190.15;HORVU1Hr1G053190.16;HORVU1Hr1G053190.17;HORVU1Hr1G053190.18;HORVU1Hr1G053190.20;HORVU1Hr1…	K12603+K12591+K04077+K04077+K04077+K04077+K14442+K14442+K14442+K14442+K14442+K14442+K12614+K12600+K12600+K12600+K12600+K12600+K12600+K12600+K12600+K12600+K12600+K12600+K12600+K12600+K12600+K12600+K12600+K12600+K12600+K12600+K12600+K12600+K12600+K12600+K12600+K12600+K12600+K12600+K12600+K12600+K12600+K12600+K12600+K12600+K12600+K12600+K12600+K12600+K12600+K12600+K12600+K12600+K12600+K12600+K12600+…
Metabolism	Carbohydrate metabolism	Glycolysis / Gluconeogenesis	286	ko00010	HORVU0Hr1G001440.2;HORVU0Hr1G008870.4;HORVU0Hr1G009910.2;HORVU0Hr1G009910.6;HORVU0Hr1G013220.1;HORVU1Hr1G003130.1;HORVU1Hr1G006860.4;HORVU1Hr1G006860.5;HORVU1Hr1G006860.7;HORVU1Hr1G006860.8;HORVU1Hr1G023060.1;HORVU1Hr1G023060.5;HORVU1Hr1G023630.1;HORVU1Hr1G023630.2;HORVU1Hr1G023630.3;HORVU1Hr1G028200.1;HORVU1Hr1G054380.1;HORVU1Hr1G054380.10;HORVU1Hr1G054380.2;HORVU1Hr1G054380.3;HORVU1Hr1G054380.7…	K00844+K18857+K00162+K00162+K01810+K18857+K01810+K01810+K01810+K01810+K00382+K00382+K00382+K00382+K00382+K00844+K00873+K00873+K00873+K00873+K00873+K00873+K00927+K00002+K00002+K00002+K03841+K03841+K00850+K00850+K00844+K00844+K01792+K01792+K01792+K01792+K01792+K01792+K01792+K01792+K01792+K01792+K00161+K00161+K01785+K00131+K00131+K00131+K00131+K00131+K00131+K00873+K00873+K01895+K01895+K01895+K01895+…
Metabolism	Metabolism of other amino acids	Glutathione metabolism	243	ko00480	HORVU0Hr1G017540.10;HORVU0Hr1G017540.2;HORVU0Hr1G017540.6;HORVU0Hr1G017540.8;HORVU0Hr1G017540.9;HORVU1Hr1G008120.1;HORVU1Hr1G015590.1;HORVU1Hr1G017050.3;HORVU1Hr1G021140.1;HORVU1Hr1G021150.2;HORVU1Hr1G021150.3;HORVU1Hr1G021160.5;HORVU1Hr1G022430.12;HORVU1Hr1G022430.13;HORVU1Hr1G022430.27;HORVU1Hr1G022430.5;HORVU1Hr1G022430.7;HORVU1Hr1G049070.1;HORVU1Hr1G049090.2;HORVU1Hr1G049210.1;HORVU1Hr1G04923…	K00383+K00383+K00383+K00383+K00383+K21888+K01919+K00799+K00799+K00799+K00799+K00799+K01255+K01255+K01255+K01255+K01255+K00799+K00799+K00799+K00799+K00799+K00799+K00799+K00799+K00799+K00799+K00799+K00799+K00799+K00799+K00799+K00799+K00033+K00033+K00033+K00033+K00033+K00033+K00434+K00434+K00434+K00434+K00434+K00434+K00434+K00434+K00434+K00434+K00434+K00036+K00036+K00036+K00036+K00036+K00036+K00036+…
Cellular Processes	Transport and catabolism	Endocytosis	233	ko04144	HORVU0Hr1G015420.10;HORVU0Hr1G015420.11;HORVU0Hr1G015420.13;HORVU0Hr1G015420.16;HORVU0Hr1G015420.17;HORVU0Hr1G015420.18;HORVU0Hr1G015420.24;HORVU0Hr1G015420.3;HORVU0Hr1G015420.4;HORVU0Hr1G015420.8;HORVU0Hr1G015420.9;HORVU0Hr1G017620.3;HORVU0Hr1G027130.1;HORVU0Hr1G027130.2;HORVU0Hr1G027130.3;HORVU0Hr1G027130.4;HORVU0Hr1G027130.6;HORVU1Hr1G001920.2;HORVU1Hr1G001920.3;HORVU1Hr1G030790.1;HORVU1Hr1G03…	K12483+K12483+K12483+K12483+K12483+K12483+K12483+K12483+K12483+K12483+K12483+K05757+K07937+K07937+K07937+K07937+K07937+K07904+K07904+K03283+K03283+K19367+K19367+K19367+K19367+K19367+K07904+K12200+K01115+K01115+K01115+K07937+K07937+K07937+K07937+K07901+K07901+K03283+K03283+K07897+K07897+K07897+K07897+K05754+K10364+K12479+K03283+K03283+K12196+K12196+K01115+K01115+K01115+K01115+K05758+K05758+K05758+…
Metabolism	Carbohydrate metabolism	Amino sugar and nucleotide sugar metabolism	221	ko00520	HORVU0Hr1G001440.2;HORVU0Hr1G013220.1;HORVU0Hr1G014150.1;HORVU0Hr1G017050.2;HORVU0Hr1G017050.3;HORVU0Hr1G017050.4;HORVU0Hr1G017050.5;HORVU0Hr1G017070.1;HORVU0Hr1G017070.2;HORVU0Hr1G017070.3;HORVU0Hr1G017070.4;HORVU0Hr1G017070.5;HORVU0Hr1G033200.1;HORVU1Hr1G001590.4;HORVU1Hr1G001590.5;HORVU1Hr1G001590.6;HORVU1Hr1G006860.4;HORVU1Hr1G006860.5;HORVU1Hr1G006860.7;HORVU1Hr1G006860.8;HORVU1Hr1G008250.10…	K00844+K01810+K00975+K00965+K00965+K00965+K00965+K00965+K00965+K00965+K00965+K00965+K00975+K00975+K00975+K00975+K01810+K01810+K01810+K01810+K12373+K12373+K12373+K12373+K12373+K12373+K00844+K20547+K20547+K06118+K06118+K06118+K06118+K08678+K20547+K12373+K12373+K12373+K12373+K12373+K00326+K00844+K00844+K00847+K00847+K00847+K00847+K00847+K00975+K00975+K00975+K00975+K00975+K00975+K01784+K01784+K01784+…
Metabolism	Energy metabolism	Oxidative phosphorylation	217	ko00190	AGP50752;AGP50762;BAV58133;BAV58143;BAV58149;BAV58150;BAV58152;BAV58156;BAV58160;HORVU0Hr1G009560.13;HORVU0Hr1G013850.1;HORVU0Hr1G019930.1;HORVU0Hr1G019950.1;HORVU0Hr1G019950.2;HORVU0Hr1G033630.1;HORVU0Hr1G034160.1;HORVU0Hr1G037100.1;HORVU1Hr1G002500.1;HORVU1Hr1G002500.2;HORVU1Hr1G002500.3;HORVU1Hr1G002500.5;HORVU1Hr1G005920.3;HORVU1Hr1G005920.4;HORVU1Hr1G005920.7;HORVU1Hr1G005920.8;HORVU1Hr1G005…	K02111+K02112+K02109+K00412+K02261+K03936+K03935+K02132+K03936+K01535+K00234+K03878+K02132+K02132+K03935+K03883+K03935+K02155+K02155+K02155+K02155+K01507+K01507+K01507+K01507+K01507+K03878+K03878+K03878+K03878+K03936+K02136+K02136+K02136+K02136+K02136+K03879+K03966+K03966+K03966+K03966+K11352+K03955+K03955+K00419+K03945+K03945+K01507+K01507+K01507+K01507+K03943+K03943+K03943+K03943+K03943+K03943+…
Genetic Information Processing	Translation	mRNA surveillance pathway	215	ko03015	HORVU0Hr1G008280.1;HORVU0Hr1G008280.2;HORVU0Hr1G008280.3;HORVU0Hr1G008280.4;HORVU1Hr1G018060.1;HORVU1Hr1G018060.2;HORVU1Hr1G018060.3;HORVU1Hr1G018060.4;HORVU1Hr1G022370.1;HORVU1Hr1G022370.3;HORVU1Hr1G022370.4;HORVU1Hr1G022370.5;HORVU1Hr1G022370.6;HORVU1Hr1G022370.8;HORVU1Hr1G022370.9;HORVU1Hr1G025360.1;HORVU1Hr1G025360.2;HORVU1Hr1G025360.5;HORVU1Hr1G025360.8;HORVU1Hr1G039790.1;HORVU1Hr1G039790.10…	K14411+K14411+K14411+K14411+K12876+K12876+K12876+K12876+K06269+K06269+K06269+K06269+K06269+K06269+K06269+K00565+K00565+K00565+K00565+K14411+K14411+K14411+K14411+K14411+K14411+K14411+K14411+K14411+K14411+K14411+K14411+K14411+K14411+K14411+K14411+K14411+K11583+K14411+K14411+K14411+K14411+K14397+K14397+K12812+K12812+K14401+K14401+K14401+K12881+K03267+K03267+K12875+K12875+K12875+K12875+K12875+K12875+…
Metabolism	Biosynthesis of other secondary metabolites	Phenylpropanoid biosynthesis	208	ko00940	HORVU0Hr1G002840.3;HORVU0Hr1G002840.4;HORVU0Hr1G004850.1;HORVU0Hr1G012940.3;HORVU0Hr1G012940.4;HORVU0Hr1G012940.7;HORVU0Hr1G016330.8;HORVU0Hr1G031700.1;HORVU0Hr1G031710.1;HORVU0Hr1G031760.1;HORVU1Hr1G016770.1;HORVU1Hr1G068020.1;HORVU1Hr1G073280.1;HORVU2Hr1G018440.1;HORVU2Hr1G018520.1;HORVU2Hr1G023590.10;HORVU2Hr1G023590.11;HORVU2Hr1G023590.12;HORVU2Hr1G023590.3;HORVU2Hr1G023590.7;HORVU2Hr1G026420…	K00430+K00430+K00430+K00083+K00083+K00083+K10775+K12355+K09754+K05350+K00430+K12355+K05349+K00430+K00430+K05350+K05350+K05350+K05350+K05350+K00430+K11188+K00430+K00430+K13065+K13065+K00430+K00430+K00430+K00430+K00430+K00430+K00430+K00487+K00487+K00430+K00430+K00430+K00430+K00430+K00430+K00430+K00430+K00430+K00430+K05349+K05349+K05349+K05349+K05349+K05349+K00487+K00487+K01904+K01904+K01188+K12355+…
Metabolism	Amino acid metabolism	Cysteine and methionine metabolism	203	ko00270	HORVU0Hr1G000340.2;HORVU0Hr1G000340.3;HORVU0Hr1G000340.4;HORVU0Hr1G017370.2;HORVU0Hr1G017370.3;HORVU0Hr1G022440.1;HORVU0Hr1G035820.1;HORVU0Hr1G039040.2;HORVU0Hr1G039040.3;HORVU0Hr1G039040.4;HORVU0Hr1G039040.6;HORVU0Hr1G039040.7;HORVU0Hr1G039040.8;HORVU0Hr1G039040.9;HORVU1Hr1G015590.1;HORVU1Hr1G041250.5;HORVU1Hr1G041250.7;HORVU1Hr1G053320.10;HORVU1Hr1G053320.12;HORVU1Hr1G053320.14;HORVU1Hr1G053320…	K01761+K01761+K01761+K00811+K00811+K00640+K00640+K00558+K00558+K00558+K00558+K00558+K00558+K00558+K01919+K00025+K00025+K00826+K00826+K00826+K00826+K00826+K00826+K00826+K00826+K00826+K00827+K00827+K00827+K00827+K00827+K00827+K00026+K00026+K00026+K00026+K00026+K00026+K00026+K00026+K00026+K00026+K00026+K00026+K00026+K00026+K13034+K13034+K13034+K13034+K01251+K01251+K00058+K00899+K01738+K00837+K00837+…
Organismal Systems	Environmental adaptation	Plant-pathogen interaction	191	ko04626	HORVU0Hr1G001270.1;HORVU0Hr1G001270.3;HORVU0Hr1G008580.1;HORVU0Hr1G038850.1;HORVU0Hr1G038850.2;HORVU0Hr1G038850.3;HORVU1Hr1G049500.1;HORVU1Hr1G049500.2;HORVU1Hr1G049500.3;HORVU1Hr1G057410.1;HORVU1Hr1G068380.1;HORVU1Hr1G072160.1;HORVU1Hr1G072160.2;HORVU1Hr1G072160.3;HORVU1Hr1G072160.4;HORVU1Hr1G072160.5;HORVU1Hr1G072160.6;HORVU1Hr1G072160.7;HORVU1Hr1G072160.8;HORVU1Hr1G072160.9;HORVU1Hr1G089710.1;…	K02183+K02183+K13459+K13413+K13413+K13413+K20600+K20600+K20600+K13448+K13416+K13447+K13447+K13447+K13447+K13447+K13447+K13447+K13447+K13447+K15397+K15397+K15397+K15397+K13412+K02183+K02183+K13448+K13448+K01373+K13412+K13412+K13412+K13412+K13412+K13412+K13412+K13412+K13430+K13430+K13412+K13412+K13412+K13412+K13412+K13412+K13412+K13412+K13412+K13412+K13412+K13412+K13412+K13458+K13458+K13458+K13458+…
Metabolism	Nucleotide metabolism	Purine metabolism	190	ko00230	HORVU0Hr1G001630.1;HORVU0Hr1G001630.2;HORVU1Hr1G027570.1;HORVU1Hr1G038270.3;HORVU1Hr1G040670.1;HORVU1Hr1G040670.10;HORVU1Hr1G040670.12;HORVU1Hr1G040670.2;HORVU1Hr1G040670.3;HORVU1Hr1G040670.4;HORVU1Hr1G040670.5;HORVU1Hr1G040670.6;HORVU1Hr1G040670.7;HORVU1Hr1G040670.8;HORVU1Hr1G040670.9;HORVU1Hr1G049690.1;HORVU1Hr1G054380.1;HORVU1Hr1G054380.10;HORVU1Hr1G054380.2;HORVU1Hr1G054380.3;HORVU1Hr1G054380…	K00940+K00940+K00760+K01519+K01952+K01952+K01952+K01952+K01952+K01952+K01952+K01952+K01952+K01952+K01952+K00106+K00873+K00873+K00873+K00873+K00873+K00873+K00940+K00940+K01490+K01490+K00764+K00764+K00940+K00940+K00940+K00940+K00940+K01490+K01490+K01490+K01490+K01490+K00860+K00873+K00873+K01952+K01952+K01952+K01952+K01952+K01952+K01952+K01952+K00873+K11808+K00873+K00873+K00873+K03787+K03787+K00764+…
Cellular Processes	Transport and catabolism	Peroxisome	188	ko04146	HORVU0Hr1G001510.3;HORVU0Hr1G012410.1;HORVU0Hr1G012410.3;HORVU0Hr1G012410.5;HORVU0Hr1G023510.1;HORVU0Hr1G023510.2;HORVU1Hr1G000020.4;HORVU1Hr1G000020.7;HORVU1Hr1G000020.8;HORVU1Hr1G000020.9;HORVU1Hr1G016200.16;HORVU1Hr1G016200.17;HORVU1Hr1G016200.18;HORVU1Hr1G016200.3;HORVU1Hr1G024240.1;HORVU1Hr1G024240.12;HORVU1Hr1G028500.1;HORVU1Hr1G038330.1;HORVU1Hr1G038330.17;HORVU1Hr1G038330.5;HORVU1Hr1G0383…	K13343+K11147+K11147+K11147+K13337+K13337+K13343+K13343+K13343+K13343+K01897+K01897+K01897+K01897+K00232+K00232+K00232+K07513+K07513+K07513+K07513+K00106+K04565+K04565+K11517+K11517+K11517+K13346+K13346+K13346+K13346+K13346+K13346+K13346+K13346+K13346+K13346+K13346+K13346+K13346+K13346+K13346+K11517+K11517+K11517+K11517+K00031+K00031+K13237+K04564+K00869+K13343+K00031+K00031+K00031+K00031+K00031+…
Metabolism	Carbohydrate metabolism	Pyruvate metabolism	182	ko00620	HORVU0Hr1G009910.2;HORVU0Hr1G009910.6;HORVU1Hr1G023060.1;HORVU1Hr1G023060.5;HORVU1Hr1G023630.1;HORVU1Hr1G023630.2;HORVU1Hr1G023630.3;HORVU1Hr1G028030.13;HORVU1Hr1G028030.21;HORVU1Hr1G032510.10;HORVU1Hr1G032510.4;HORVU1Hr1G032510.5;HORVU1Hr1G032510.8;HORVU1Hr1G041250.5;HORVU1Hr1G041250.7;HORVU1Hr1G045720.2;HORVU1Hr1G054380.1;HORVU1Hr1G054380.10;HORVU1Hr1G054380.2;HORVU1Hr1G054380.3;HORVU1Hr1G05438…	K00162+K00162+K00382+K00382+K00382+K00382+K00382+K00029+K00029+K01759+K01759+K01759+K01759+K00025+K00025+K00028+K00873+K00873+K00873+K00873+K00873+K00873+K01006+K01006+K01006+K01006+K01006+K00026+K00026+K00026+K00026+K00026+K00026+K00026+K00026+K00026+K00026+K00026+K00026+K00026+K00026+K00161+K00161+K01759+K11262+K11262+K00873+K00873+K00028+K01895+K01895+K01895+K01895+K01895+K00102+K01638+K01638+…
Metabolism	Lipid metabolism	Glycerophospholipid metabolism	178	ko00564	HORVU0Hr1G022470.3;HORVU0Hr1G022470.5;HORVU1Hr1G048970.1;HORVU1Hr1G048970.2;HORVU1Hr1G048970.4;HORVU1Hr1G050900.1;HORVU1Hr1G050900.12;HORVU1Hr1G050900.17;HORVU1Hr1G050900.18;HORVU1Hr1G050900.4;HORVU1Hr1G050900.7;HORVU1Hr1G050900.8;HORVU1Hr1G057940.1;HORVU1Hr1G057940.10;HORVU1Hr1G057940.11;HORVU1Hr1G057940.12;HORVU1Hr1G057940.16;HORVU1Hr1G057940.17;HORVU1Hr1G057940.18;HORVU1Hr1G057940.19;HORVU1Hr1…	K16860+K16860+K01115+K01115+K01115+K00630+K00630+K00630+K00630+K00630+K00630+K00630+K00901+K00901+K00901+K00901+K00901+K00901+K00901+K00901+K00901+K00901+K00901+K00901+K00901+K00901+K00901+K00901+K00901+K00901+K00901+K00901+K00901+K00901+K13510+K05929+K05929+K05929+K05929+K05929+K05929+K05929+K05929+K14156+K14156+K14156+K00111+K00111+K00111+K13506+K13506+K00999+K00999+K00999+K06130+K06130+K14156+…
Genetic Information Processing	Translation	Ribosome biogenesis in eukaryotes	178	ko03008	HORVU1Hr1G038180.1;HORVU1Hr1G038180.10;HORVU1Hr1G038180.11;HORVU1Hr1G038180.12;HORVU1Hr1G038180.13;HORVU1Hr1G038180.14;HORVU1Hr1G038180.16;HORVU1Hr1G038180.18;HORVU1Hr1G038180.19;HORVU1Hr1G038180.2;HORVU1Hr1G038180.20;HORVU1Hr1G038180.21;HORVU1Hr1G038180.22;HORVU1Hr1G038180.24;HORVU1Hr1G038180.25;HORVU1Hr1G038180.28;HORVU1Hr1G038180.29;HORVU1Hr1G038180.3;HORVU1Hr1G038180.30;HORVU1Hr1G038180.31;HO…	K14572+K14572+K14572+K14572+K14572+K14572+K14572+K14572+K14572+K14572+K14572+K14572+K14572+K14572+K14572+K14572+K14572+K14572+K14572+K14572+K14572+K14572+K14572+K14572+K14572+K14572+K14572+K14572+K14572+K14572+K14572+K14572+K14572+K14572+K14572+K14572+K14572+K14572+K14572+K14572+K14572+K14572+K14564+K14564+K14564+K14564+K14564+K14558+K14558+K07936+K07936+K14538+K14538+K14538+K14565+K14565+K14565+…
Metabolism	Energy metabolism	Carbon fixation in photosynthetic organisms	173	ko00710	AGP50763;HORVU0Hr1G029790.1;HORVU0Hr1G031270.1;HORVU1Hr1G018540.1;HORVU1Hr1G018540.14;HORVU1Hr1G028030.13;HORVU1Hr1G028030.21;HORVU1Hr1G035720.2;HORVU1Hr1G035720.4;HORVU1Hr1G035720.5;HORVU1Hr1G035720.6;HORVU1Hr1G035720.7;HORVU1Hr1G035720.8;HORVU1Hr1G041250.5;HORVU1Hr1G041250.7;HORVU1Hr1G045720.2;HORVU1Hr1G061160.1;HORVU1Hr1G061160.11;HORVU1Hr1G061160.14;HORVU1Hr1G061160.5;HORVU1Hr1G061160.8;HORVU…	K01601+K01601+K01601+K00814+K00814+K00029+K00029+K01602+K01602+K01602+K01602+K01602+K01602+K00025+K00025+K00028+K01006+K01006+K01006+K01006+K01006+K00927+K03841+K03841+K00026+K00026+K00026+K00026+K00026+K00026+K00026+K00026+K00026+K00026+K00026+K00026+K00026+K00026+K00615+K00814+K00814+K00814+K00028+K14272+K01807+K01807+K01807+K01807+K01807+K01807+K01623+K01623+K01803+K00029+K00029+K00029+K00029+…
Metabolism	Carbohydrate metabolism	Pentose phosphate pathway	168	ko00030	HORVU0Hr1G013220.1;HORVU1Hr1G006860.4;HORVU1Hr1G006860.5;HORVU1Hr1G006860.7;HORVU1Hr1G006860.8;HORVU1Hr1G074330.1;HORVU1Hr1G074330.3;HORVU1Hr1G075550.1;HORVU1Hr1G075550.5;HORVU1Hr1G080480.1;HORVU1Hr1G080480.2;HORVU1Hr1G080480.3;HORVU1Hr1G080480.4;HORVU1Hr1G080480.5;HORVU1Hr1G080480.6;HORVU2Hr1G010520.25;HORVU2Hr1G010520.26;HORVU2Hr1G010520.27;HORVU2Hr1G010520.28;HORVU2Hr1G010520.29;HORVU2Hr1G0105…	K01810+K01810+K01810+K01810+K01810+K03841+K03841+K00850+K00850+K00033+K00033+K00033+K00033+K00033+K00033+K00036+K00036+K00036+K00036+K00036+K00036+K00036+K00036+K00036+K00036+K00036+K00036+K00036+K00036+K00036+K00036+K00615+K01057+K01057+K01057+K00131+K00131+K00131+K00131+K00131+K00131+K01807+K01807+K01807+K01807+K01807+K01807+K00850+K00036+K01623+K01623+K00850+K00850+K00850+K00850+K00850+K00850+…
Metabolism	Global and overview maps	Fatty acid metabolism	162	ko01212	HORVU1Hr1G016200.16;HORVU1Hr1G016200.17;HORVU1Hr1G016200.18;HORVU1Hr1G016200.3;HORVU1Hr1G024240.1;HORVU1Hr1G024240.12;HORVU1Hr1G028500.1;HORVU1Hr1G038330.1;HORVU1Hr1G038330.17;HORVU1Hr1G038330.5;HORVU1Hr1G038330.6;HORVU1Hr1G055600.1;HORVU1Hr1G055600.11;HORVU1Hr1G055600.14;HORVU1Hr1G055600.5;HORVU1Hr1G055600.6;HORVU1Hr1G055600.7;HORVU1Hr1G055600.8;HORVU1Hr1G058880.1;HORVU1Hr1G058880.2;HORVU1Hr1G05…	K01897+K01897+K01897+K01897+K00232+K00232+K00232+K07513+K07513+K07513+K07513+K01074+K01074+K01074+K01074+K01074+K01074+K01074+K10527+K10527+K10527+K10527+K10527+K10527+K11262+K11262+K00249+K00249+K09458+K09458+K00059+K00059+K00059+K00059+K00059+K03921+K03921+K03921+K03921+K03921+K00648+K00648+K00648+K02372+K02372+K02372+K00648+K00648+K00648+K00626+K00626+K00626+K00626+K10258+K10258+K10258+K10527+…
Environmental Information Processing	Signal transduction	MAPK signaling pathway - plant	155	ko04016	HORVU0Hr1G001270.1;HORVU0Hr1G001270.3;HORVU0Hr1G001630.1;HORVU0Hr1G001630.2;HORVU0Hr1G038850.1;HORVU0Hr1G038850.2;HORVU0Hr1G038850.3;HORVU1Hr1G049500.1;HORVU1Hr1G049500.2;HORVU1Hr1G049500.3;HORVU1Hr1G050110.1;HORVU1Hr1G052430.1;HORVU1Hr1G052430.6;HORVU1Hr1G055340.15;HORVU1Hr1G055340.19;HORVU1Hr1G055340.20;HORVU1Hr1G055340.21;HORVU1Hr1G055340.9;HORVU1Hr1G055440.1;HORVU1Hr1G055440.2;HORVU1Hr1G06203…	K02183+K02183+K00940+K00940+K13413+K13413+K13413+K20600+K20600+K20600+K14496+K20547+K20547+K14498+K14498+K14498+K14498+K14498+K00940+K00940+K20547+K13416+K13447+K13447+K13447+K13447+K13447+K13447+K13447+K13447+K13447+K00940+K00940+K00940+K00940+K00940+K02183+K02183+K14498+K14498+K14498+K14498+K14498+K14498+K20547+K20547+K20547+K20547+K20547+K20547+K20547+K20547+K20547+K20547+K20547+K13447+K13447+…
Metabolism	Global and overview maps	2-Oxocarboxylic acid metabolism	143	ko01210	HORVU0Hr1G017370.2;HORVU0Hr1G017370.3;HORVU1Hr1G015560.1;HORVU1Hr1G015560.2;HORVU1Hr1G015560.3;HORVU1Hr1G015560.4;HORVU1Hr1G018540.1;HORVU1Hr1G018540.14;HORVU1Hr1G053320.10;HORVU1Hr1G053320.12;HORVU1Hr1G053320.14;HORVU1Hr1G053320.2;HORVU1Hr1G053320.3;HORVU1Hr1G053320.4;HORVU1Hr1G053320.6;HORVU1Hr1G053320.7;HORVU1Hr1G053320.8;HORVU1Hr1G090490.1;HORVU1Hr1G090490.4;HORVU1Hr1G090490.7;HORVU1Hr1G09049…	K00811+K00811+K00818+K00818+K00818+K00818+K00814+K00814+K00826+K00826+K00826+K00826+K00826+K00826+K00826+K00826+K00826+K00053+K00053+K00053+K00053+K00814+K00814+K00814+K14272+K00030+K00030+K00031+K00031+K00930+K00930+K00052+K00052+K00052+K00031+K00031+K00031+K00031+K00031+K00031+K00031+K00031+K00031+K00031+K00031+K00031+K00031+K00031+K00031+K00031+K00031+K00031+K00031+K00031+K00031+K14454+K14454+…
Metabolism	Carbohydrate metabolism	Citrate cycle (TCA cycle)	140	ko00020	HORVU0Hr1G009910.2;HORVU0Hr1G009910.6;HORVU0Hr1G013850.1;HORVU1Hr1G023060.1;HORVU1Hr1G023060.5;HORVU1Hr1G023630.1;HORVU1Hr1G023630.2;HORVU1Hr1G023630.3;HORVU1Hr1G041250.5;HORVU1Hr1G041250.7;HORVU1Hr1G081550.1;HORVU1Hr1G081550.2;HORVU1Hr1G090710.1;HORVU1Hr1G090710.10;HORVU1Hr1G090710.11;HORVU1Hr1G090710.12;HORVU1Hr1G090710.2;HORVU1Hr1G090710.3;HORVU1Hr1G090710.4;HORVU1Hr1G090710.5;HORVU1Hr1G090710…	K00162+K00162+K00234+K00382+K00382+K00382+K00382+K00382+K00025+K00025+K00026+K00026+K00026+K00026+K00026+K00026+K00026+K00026+K00026+K00026+K00026+K00026+K00026+K00026+K00161+K00161+K00164+K01899+K00236+K00236+K00234+K00234+K00234+K00234+K00164+K00164+K00030+K00030+K00031+K00031+K00031+K00031+K00031+K00031+K00031+K00031+K00031+K00031+K00031+K00031+K00031+K00031+K00031+K00031+K00031+K00031+K00031+…
Metabolism	Carbohydrate metabolism	Glyoxylate and dicarboxylate metabolism	139	ko00630	AGP50763;HORVU0Hr1G029790.1;HORVU0Hr1G031270.1;HORVU1Hr1G023060.1;HORVU1Hr1G023060.5;HORVU1Hr1G023630.1;HORVU1Hr1G023630.2;HORVU1Hr1G023630.3;HORVU1Hr1G035720.2;HORVU1Hr1G035720.4;HORVU1Hr1G035720.5;HORVU1Hr1G035720.6;HORVU1Hr1G035720.7;HORVU1Hr1G035720.8;HORVU1Hr1G041250.5;HORVU1Hr1G041250.7;HORVU1Hr1G055860.2;HORVU1Hr1G081550.1;HORVU1Hr1G081550.2;HORVU1Hr1G090710.1;HORVU1Hr1G090710.10;HORVU1Hr1…	K01601+K01601+K01601+K00382+K00382+K00382+K00382+K00382+K01602+K01602+K01602+K01602+K01602+K01602+K00025+K00025+K00600+K00026+K00026+K00026+K00026+K00026+K00026+K00026+K00026+K00026+K00026+K00026+K00026+K00026+K00026+K15919+K15919+K15919+K00284+K00284+K11517+K11517+K11517+K01637+K11517+K11517+K11517+K11517+K14272+K01895+K01895+K01895+K01895+K01895+K01638+K01638+K01638+K00605+K00600+K22133+K00626+…
Metabolism	Nucleotide metabolism	Pyrimidine metabolism	137	ko00240	HORVU0Hr1G001630.1;HORVU0Hr1G001630.2;HORVU1Hr1G011430.1;HORVU1Hr1G011430.2;HORVU1Hr1G011430.3;HORVU1Hr1G011430.4;HORVU1Hr1G011430.5;HORVU1Hr1G011430.6;HORVU1Hr1G011430.7;HORVU1Hr1G055440.1;HORVU1Hr1G055440.2;HORVU1Hr1G072750.2;HORVU1Hr1G093240.12;HORVU1Hr1G093240.19;HORVU1Hr1G093240.31;HORVU1Hr1G093240.32;HORVU1Hr1G093240.33;HORVU1Hr1G093240.8;HORVU1Hr1G095400.1;HORVU1Hr1G095400.10;HORVU1Hr1G095…	K00940+K00940+K01240+K01240+K01240+K01240+K01240+K01240+K01240+K00940+K00940+K00761+K01937+K01937+K01937+K01937+K01937+K01937+K00940+K00940+K00940+K00940+K00940+K13800+K13800+K13800+K13800+K13800+K13800+K13800+K13800+K00943+K00943+K00943+K13800+K13800+K00609+K16904+K16904+K16904+K13998+K13998+K13998+K13998+K13998+K13998+K13998+K00254+K13800+K13800+K13800+K13800+K13800+K13800+K13800+K13800+K13800+…
Genetic Information Processing	Translation	Aminoacyl-tRNA biosynthesis	135	ko00970	HORVU0Hr1G011560.2;HORVU0Hr1G021230.3;HORVU1Hr1G021130.2;HORVU1Hr1G021700.1;HORVU1Hr1G021700.6;HORVU1Hr1G024170.1;HORVU1Hr1G040160.26;HORVU1Hr1G040160.28;HORVU1Hr1G040170.2;HORVU1Hr1G050920.10;HORVU1Hr1G050920.12;HORVU1Hr1G050920.18;HORVU1Hr1G050920.21;HORVU1Hr1G050920.5;HORVU1Hr1G050920.6;HORVU1Hr1G050920.8;HORVU2Hr1G026750.4;HORVU2Hr1G026750.5;HORVU2Hr1G026750.6;HORVU2Hr1G026750.9;HORVU2Hr1G049…	K01874+K01866+K01893+K01892+K01892+K01887+K01866+K01866+K01866+K01890+K01890+K01890+K01890+K01890+K01890+K01890+K01869+K01869+K01869+K01869+K01893+K01873+K01873+K01873+K01873+K01873+K01873+K01873+K01873+K01873+K01881+K01868+K01876+K01876+K01876+K01876+K01876+K01886+K01886+K01873+K01869+K01869+K01869+K01885+K01885+K01885+K00604+K00604+K00604+K00604+K00604+K00604+K00604+K00604+K00604+K00604+K00604+…
Environmental Information Processing	Signal transduction	Plant hormone signal transduction	125	ko04075	HORVU0Hr1G038850.1;HORVU0Hr1G038850.2;HORVU0Hr1G038850.3;HORVU1Hr1G049860.1;HORVU1Hr1G049860.10;HORVU1Hr1G049860.12;HORVU1Hr1G049860.2;HORVU1Hr1G049860.3;HORVU1Hr1G049860.4;HORVU1Hr1G049860.5;HORVU1Hr1G049860.8;HORVU1Hr1G050110.1;HORVU1Hr1G052350.1;HORVU1Hr1G052350.2;HORVU1Hr1G052350.3;HORVU1Hr1G052350.4;HORVU1Hr1G055340.15;HORVU1Hr1G055340.19;HORVU1Hr1G055340.20;HORVU1Hr1G055340.21;HORVU1Hr1G055…	K13413+K13413+K13413+K14500+K14500+K14500+K14500+K14500+K14500+K14500+K14500+K14496+K14500+K14500+K14500+K14500+K14498+K14498+K14498+K14498+K14498+K14490+K13416+K14494+K14506+K14506+K14506+K14506+K14506+K14506+K14506+K14431+K14431+K14431+K14431+K14431+K14498+K14498+K14498+K14498+K14498+K14498+K14500+K14500+K14500+K14490+K14502+K14502+K14502+K14502+K14502+K14502+K14502+K14502+K14502+K14502+K14502+…
Metabolism	Amino acid metabolism	Valine, leucine and isoleucine degradation	123	ko00280	HORVU0Hr1G022280.12;HORVU0Hr1G022280.22;HORVU0Hr1G022280.8;HORVU1Hr1G001990.1;HORVU1Hr1G013820.11;HORVU1Hr1G013820.14;HORVU1Hr1G013820.4;HORVU1Hr1G013820.5;HORVU1Hr1G013820.6;HORVU1Hr1G023060.1;HORVU1Hr1G023060.5;HORVU1Hr1G023630.1;HORVU1Hr1G023630.2;HORVU1Hr1G023630.3;HORVU1Hr1G038330.1;HORVU1Hr1G038330.17;HORVU1Hr1G038330.5;HORVU1Hr1G038330.6;HORVU1Hr1G049960.1;HORVU1Hr1G049960.10;HORVU1Hr1G049…	K23146+K23146+K23146+K01969+K00253+K00253+K00253+K00253+K00253+K00382+K00382+K00382+K00382+K00382+K07513+K07513+K07513+K07513+K05605+K05605+K05605+K05605+K05605+K05605+K05605+K05605+K05605+K05605+K05605+K05605+K05605+K05605+K05605+K05605+K05605+K00826+K00826+K00826+K00826+K00826+K00826+K00826+K00826+K00826+K05605+K05605+K05605+K05605+K05605+K05605+K05605+K05605+K00827+K00827+K00827+K00827+K00827+…
Metabolism	Lipid metabolism	Glycerolipid metabolism	123	ko00561	HORVU1Hr1G028890.1;HORVU1Hr1G028890.10;HORVU1Hr1G028890.12;HORVU1Hr1G028890.19;HORVU1Hr1G028890.3;HORVU1Hr1G028890.4;HORVU1Hr1G028890.6;HORVU1Hr1G043820.4;HORVU1Hr1G043820.7;HORVU1Hr1G043830.1;HORVU1Hr1G050900.1;HORVU1Hr1G050900.12;HORVU1Hr1G050900.17;HORVU1Hr1G050900.18;HORVU1Hr1G050900.4;HORVU1Hr1G050900.7;HORVU1Hr1G050900.8;HORVU1Hr1G056610.1;HORVU1Hr1G056610.3;HORVU1Hr1G056610.4;HORVU1Hr1G056…	K11155+K11155+K11155+K11155+K11155+K11155+K11155+K07407+K07407+K07407+K00630+K00630+K00630+K00630+K00630+K00630+K00630+K06118+K06118+K06118+K06118+K00901+K00901+K00901+K00901+K00901+K00901+K00901+K00901+K00901+K00901+K00901+K00901+K00901+K00901+K00901+K00901+K00901+K00901+K00901+K00901+K00901+K00901+K00002+K00002+K00002+K07407+K13506+K13506+K09480+K09480+K09480+K09480+K09480+K09480+K09480+K09480+…
Genetic Information Processing	Folding, sorting and degradation	Ubiquitin mediated proteolysis	122	ko04120	HORVU0Hr1G002220.2;HORVU0Hr1G004910.1;HORVU1Hr1G020390.1;HORVU1Hr1G020400.1;HORVU1Hr1G020400.19;HORVU1Hr1G020400.2;HORVU1Hr1G023480.1;HORVU1Hr1G023480.6;HORVU1Hr1G023480.9;HORVU1Hr1G027600.1;HORVU1Hr1G027600.2;HORVU1Hr1G037800.3;HORVU1Hr1G037800.5;HORVU1Hr1G037800.8;HORVU1Hr1G037800.9;HORVU1Hr1G039050.1;HORVU1Hr1G039050.13;HORVU1Hr1G051610.1;HORVU1Hr1G051610.2;HORVU1Hr1G051610.3;HORVU1Hr1G069530.…	K06689+K03349+K03347+K03347+K03347+K03347+K10589+K10589+K10589+K10573+K10573+K10576+K10576+K10576+K10576+K10599+K10599+K10577+K10577+K10577+K06689+K06689+K10575+K10575+K10575+K10575+K10610+K10590+K03178+K03178+K03873+K03873+K03873+K10685+K03869+K06689+K06689+K06689+K06689+K06689+K06689+K04506+K04506+K04506+K04506+K04506+K04506+K03868+K03868+K03868+K03868+K10581+K10581+K10581+K10581+K10581+K10581+…
Metabolism	Amino acid metabolism	Glycine, serine and threonine metabolism	117	ko00260	HORVU0Hr1G005160.4;HORVU0Hr1G005160.5;HORVU1Hr1G023060.1;HORVU1Hr1G023060.5;HORVU1Hr1G023630.1;HORVU1Hr1G023630.2;HORVU1Hr1G023630.3;HORVU1Hr1G055860.2;HORVU1Hr1G070220.1;HORVU1Hr1G070220.2;HORVU1Hr1G070220.3;HORVU1Hr1G070220.4;HORVU1Hr1G070220.6;HORVU1Hr1G070220.9;HORVU1Hr1G082660.1;HORVU1Hr1G093480.1;HORVU2Hr1G005140.17;HORVU2Hr1G005140.6;HORVU2Hr1G005140.7;HORVU2Hr1G012710.4;HORVU2Hr1G012710.5…	K01620+K01620+K00382+K00382+K00382+K00382+K00382+K00600+K00827+K00827+K00827+K00827+K00827+K00827+K01733+K01695+K15919+K15919+K15919+K00276+K00276+K00276+K14272+K00130+K00130+K00276+K00276+K00276+K00276+K00276+K00276+K00276+K00276+K00276+K00276+K00605+K00600+K00058+K15919+K15919+K01733+K01733+K00281+K00281+K15633+K15633+K00928+K00928+K00928+K01754+K01754+K00600+K00600+K00600+K00600+K15633+K00831+…
Genetic Information Processing	Replication and repair	DNA replication	114	ko03030	HORVU0Hr1G017330.24;HORVU0Hr1G017330.6;HORVU1Hr1G000080.1;HORVU1Hr1G000080.2;HORVU1Hr1G029770.1;HORVU1Hr1G029770.12;HORVU1Hr1G029770.13;HORVU1Hr1G044350.1;HORVU1Hr1G044350.10;HORVU1Hr1G044350.12;HORVU1Hr1G044350.13;HORVU1Hr1G044350.15;HORVU1Hr1G044350.16;HORVU1Hr1G044350.17;HORVU1Hr1G044350.18;HORVU1Hr1G044350.2;HORVU1Hr1G044350.3;HORVU1Hr1G044350.4;HORVU1Hr1G044350.5;HORVU1Hr1G044350.6;HORVU1Hr1…	K02209+K02209+K07466+K07466+K02542+K02542+K02542+K10747+K10747+K10747+K10747+K10747+K10747+K10747+K10747+K10747+K10747+K10747+K10747+K10747+K10747+K10747+K02540+K02540+K02540+K02540+K02540+K02540+K02540+K02540+K02540+K02540+K04802+K04802+K02541+K04799+K10755+K10755+K10755+K10755+K10755+K07466+K10740+K10740+K10740+K10740+K10740+K10740+K02212+K03111+K03111+K07466+K02320+K02320+K02320+K02320+K02320+…
Metabolism	Carbohydrate metabolism	Fructose and mannose metabolism	113	ko00051	HORVU0Hr1G001440.2;HORVU0Hr1G017220.2;HORVU0Hr1G017220.3;HORVU1Hr1G024400.10;HORVU1Hr1G024400.11;HORVU1Hr1G024400.12;HORVU1Hr1G024400.15;HORVU1Hr1G024400.20;HORVU1Hr1G028200.1;HORVU1Hr1G074330.1;HORVU1Hr1G074330.3;HORVU1Hr1G075550.1;HORVU1Hr1G075550.5;HORVU1Hr1G075680.2;HORVU1Hr1G075680.5;HORVU1Hr1G083470.1;HORVU1Hr1G083470.3;HORVU1Hr1G083470.4;HORVU1Hr1G083470.5;HORVU1Hr1G083470.6;HORVU2Hr1G0202…	K00844+K19355+K19355+K01103+K01103+K01103+K01103+K01103+K00844+K03841+K03841+K00850+K00850+K00844+K00844+K00847+K00847+K00847+K00847+K00847+K01805+K01805+K00850+K17497+K01623+K01623+K01809+K01809+K01803+K00850+K00850+K00850+K00850+K00850+K00850+K00850+K00850+K00850+K19355+K19355+K00850+K00850+K00850+K00850+K00850+K00844+K00844+K00966+K00966+K00966+K01623+K01623+K01623+K01623+K00844+K00844+K00844+…
Metabolism	Lipid metabolism	Fatty acid degradation	112	ko00071	HORVU0Hr1G008870.4;HORVU1Hr1G003130.1;HORVU1Hr1G016200.16;HORVU1Hr1G016200.17;HORVU1Hr1G016200.18;HORVU1Hr1G016200.3;HORVU1Hr1G024240.1;HORVU1Hr1G024240.12;HORVU1Hr1G028500.1;HORVU1Hr1G038330.1;HORVU1Hr1G038330.17;HORVU1Hr1G038330.5;HORVU1Hr1G038330.6;HORVU1Hr1G058880.1;HORVU1Hr1G058880.2;HORVU1Hr1G058880.3;HORVU1Hr1G058880.5;HORVU1Hr1G058880.7;HORVU1Hr1G058880.8;HORVU1Hr1G081470.2;HORVU1Hr1G0814…	K18857+K18857+K01897+K01897+K01897+K01897+K00232+K00232+K00232+K07513+K07513+K07513+K07513+K10527+K10527+K10527+K10527+K10527+K10527+K07517+K07517+K07517+K07517+K07517+K07517+K07517+K07517+K00249+K00249+K00128+K00626+K00626+K00626+K00626+K10527+K10527+K10527+K10527+K10527+K07517+K01897+K18857+K18857+K18857+K18857+K18857+K00128+K01897+K01897+K01897+K01897+K01897+K01897+K01692+K01692+K00121+K00121+…
Genetic Information Processing	Transcription	RNA polymerase	107	ko03020	HORVU0Hr1G038750.1;HORVU0Hr1G038750.2;HORVU0Hr1G040320.1;HORVU0Hr1G040320.2;HORVU0Hr1G040320.3;HORVU1Hr1G024810.1;HORVU1Hr1G024810.2;HORVU1Hr1G024810.3;HORVU1Hr1G024810.4;HORVU1Hr1G043520.1;HORVU1Hr1G043520.12;HORVU1Hr1G043520.13;HORVU1Hr1G043520.14;HORVU1Hr1G043520.15;HORVU1Hr1G043520.16;HORVU1Hr1G043520.18;HORVU1Hr1G043520.19;HORVU1Hr1G043520.2;HORVU1Hr1G043520.20;HORVU1Hr1G043520.22;HORVU1Hr1G…	K03013+K03013+K03012+K03012+K03012+K03008+K03008+K03008+K03008+K03002+K03002+K03002+K03002+K03002+K03002+K03002+K03002+K03002+K03002+K03002+K03002+K03002+K03002+K03002+K03002+K03002+K03002+K03002+K03002+K03002+K03002+K03002+K03002+K03002+K03002+K03002+K03002+K03002+K03002+K03027+K03027+K03027+K03027+K03009+K03015+K03016+K03016+K03016+K03009+K03013+K03006+K03006+K03017+K03017+K03017+K03017+K03017+…
Metabolism	Carbohydrate metabolism	Galactose metabolism	106	ko00052	HORVU0Hr1G001440.2;HORVU0Hr1G017050.2;HORVU0Hr1G017050.3;HORVU0Hr1G017050.4;HORVU0Hr1G017050.5;HORVU0Hr1G017070.1;HORVU0Hr1G017070.2;HORVU0Hr1G017070.3;HORVU0Hr1G017070.4;HORVU0Hr1G017070.5;HORVU1Hr1G028200.1;HORVU1Hr1G043820.4;HORVU1Hr1G043820.7;HORVU1Hr1G043830.1;HORVU1Hr1G075550.1;HORVU1Hr1G075550.5;HORVU1Hr1G075680.2;HORVU1Hr1G075680.5;HORVU1Hr1G080090.16;HORVU1Hr1G080090.17;HORVU1Hr1G080090.…	K00844+K00965+K00965+K00965+K00965+K00965+K00965+K00965+K00965+K00965+K00844+K07407+K07407+K07407+K00850+K00850+K00844+K00844+K12309+K12309+K12309+K12309+K12309+K12309+K12309+K01784+K01784+K01784+K07407+K01785+K01785+K01785+K01785+K01785+K01785+K01785+K01785+K01785+K00850+K01193+K01193+K01193+K06617+K06617+K06617+K06617+K00850+K00850+K00850+K00850+K00850+K00850+K00850+K00850+K00850+K06617+K06617+…
Metabolism	Lipid metabolism	alpha-Linolenic acid metabolism	106	ko00592	HORVU0Hr1G008870.4;HORVU1Hr1G001850.2;HORVU1Hr1G001850.5;HORVU1Hr1G001950.2;HORVU1Hr1G003130.1;HORVU1Hr1G024240.1;HORVU1Hr1G024240.12;HORVU1Hr1G028500.1;HORVU1Hr1G038330.1;HORVU1Hr1G038330.17;HORVU1Hr1G038330.5;HORVU1Hr1G038330.6;HORVU1Hr1G058880.1;HORVU1Hr1G058880.2;HORVU1Hr1G058880.3;HORVU1Hr1G058880.5;HORVU1Hr1G058880.7;HORVU1Hr1G058880.8;HORVU2Hr1G004230.5;HORVU2Hr1G042270.1;HORVU2Hr1G042270.…	K18857+K05894+K05894+K05894+K18857+K00232+K00232+K00232+K07513+K07513+K07513+K07513+K10527+K10527+K10527+K10527+K10527+K10527+K05894+K00224+K00224+K00224+K00224+K05894+K05894+K05894+K05894+K05894+K05894+K05894+K05894+K05894+K05894+K05894+K05894+K05894+K05894+K05894+K05894+K05894+K05894+K05894+K05894+K05894+K05894+K05894+K10527+K10527+K10527+K10527+K10527+K01047+K01047+K01047+K18857+K18857+K18857+…
Cellular Processes	Transport and catabolism	Phagosome	105	ko04145	HORVU0Hr1G026030.2;HORVU0Hr1G026030.4;HORVU1Hr1G002500.1;HORVU1Hr1G002500.2;HORVU1Hr1G002500.3;HORVU1Hr1G002500.5;HORVU1Hr1G064870.8;HORVU1Hr1G068170.1;HORVU1Hr1G068170.3;HORVU1Hr1G076530.1;HORVU1Hr1G076530.3;HORVU1Hr1G080330.5;HORVU1Hr1G080330.6;HORVU1Hr1G081280.1;HORVU1Hr1G094800.1;HORVU1Hr1G094800.2;HORVU1Hr1G094800.3;HORVU1Hr1G094800.4;HORVU2Hr1G042700.1;HORVU2Hr1G042700.2;HORVU2Hr1G042700.3;…	K07375+K07375+K02155+K02155+K02155+K02155+K07375+K07375+K07375+K07897+K07897+K07897+K07897+K07374+K02148+K02148+K02148+K02148+K02144+K02144+K02144+K08492+K02152+K02152+K08057+K08057+K08488+K02151+K02151+K02146+K03661+K02150+K02150+K10956+K10956+K10956+K10956+K02147+K02147+K07897+K07897+K07375+K07375+K07375+K08057+K08057+K08057+K08057+K07889+K07374+K02155+K02155+K02155+K09481+K02154+K02154+K07374+…
Metabolism	Amino acid metabolism	Arginine biosynthesis	104	ko00220	HORVU0Hr1G017370.2;HORVU0Hr1G017370.3;HORVU1Hr1G015560.1;HORVU1Hr1G015560.2;HORVU1Hr1G015560.3;HORVU1Hr1G015560.4;HORVU1Hr1G018540.1;HORVU1Hr1G018540.14;HORVU1Hr1G062900.2;HORVU1Hr1G062900.5;HORVU1Hr1G062900.6;HORVU1Hr1G062900.7;HORVU2Hr1G005320.1;HORVU2Hr1G005320.2;HORVU2Hr1G005320.3;HORVU2Hr1G005320.4;HORVU2Hr1G030820.1;HORVU2Hr1G030820.2;HORVU2Hr1G030820.4;HORVU2Hr1G063740.4;HORVU2Hr1G093030.1…	K00811+K00811+K00818+K00818+K00818+K00818+K00814+K00814+K01940+K01940+K01940+K01940+K01476+K01476+K01476+K01476+K00814+K00814+K00814+K14272+K00261+K00930+K00930+K14454+K14454+K14454+K14454+K01915+K00145+K00145+K00145+K00145+K00145+K00145+K00145+K00145+K00145+K00145+K00145+K01755+K01755+K00620+K00261+K01915+K01915+K01915+K01915+K01915+K00814+K00814+K00814+K00814+K00814+K00814+K00814+K01427+K01427+…
Metabolism	Lipid metabolism	Fatty acid biosynthesis	103	ko00061	HORVU1Hr1G016200.16;HORVU1Hr1G016200.17;HORVU1Hr1G016200.18;HORVU1Hr1G016200.3;HORVU2Hr1G010440.4;HORVU2Hr1G010440.5;HORVU2Hr1G030950.2;HORVU2Hr1G030950.3;HORVU2Hr1G068270.1;HORVU2Hr1G068270.10;HORVU2Hr1G068270.7;HORVU2Hr1G068270.8;HORVU2Hr1G068270.9;HORVU2Hr1G068670.2;HORVU2Hr1G068670.4;HORVU2Hr1G068670.5;HORVU2Hr1G068670.6;HORVU2Hr1G068670.7;HORVU2Hr1G088050.1;HORVU2Hr1G088050.2;HORVU2Hr1G08805…	K01897+K01897+K01897+K01897+K11262+K11262+K09458+K09458+K00059+K00059+K00059+K00059+K00059+K03921+K03921+K03921+K03921+K03921+K00648+K00648+K00648+K02372+K02372+K02372+K00648+K00648+K00648+K01897+K03921+K03921+K03921+K03921+K03921+K18660+K18660+K18660+K18660+K03921+K03921+K03921+K03921+K03921+K03921+K03921+K03921+K03921+K03921+K01897+K01897+K01897+K01897+K01897+K01897+K09458+K09458+K09458+K09458+…
Metabolism	Metabolism of other amino acids	beta-Alanine metabolism	102	ko00410	HORVU0Hr1G022280.12;HORVU0Hr1G022280.22;HORVU0Hr1G022280.8;HORVU1Hr1G024240.1;HORVU1Hr1G024240.12;HORVU1Hr1G028500.1;HORVU1Hr1G049960.1;HORVU1Hr1G049960.10;HORVU1Hr1G049960.12;HORVU1Hr1G049960.13;HORVU1Hr1G049960.14;HORVU1Hr1G049960.15;HORVU1Hr1G049960.19;HORVU1Hr1G049960.2;HORVU1Hr1G049960.20;HORVU1Hr1G049960.22;HORVU1Hr1G049960.23;HORVU1Hr1G049960.3;HORVU1Hr1G049960.4;HORVU1Hr1G049960.6;HORVU1H…	K23146+K23146+K23146+K00232+K00232+K00232+K05605+K05605+K05605+K05605+K05605+K05605+K05605+K05605+K05605+K05605+K05605+K05605+K05605+K05605+K05605+K05605+K05605+K05605+K05605+K05605+K05605+K05605+K05605+K05605+K05605+K00276+K00276+K00276+K00276+K00276+K00276+K00276+K00276+K00276+K00276+K00276+K00276+K00276+K00128+K00140+K00140+K01580+K01580+K05605+K05605+K01464+K01464+K01464+K01464+K01464+K01580+…
Environmental Information Processing	Signal transduction	Phosphatidylinositol signaling system	101	ko04070	HORVU0Hr1G001270.1;HORVU0Hr1G001270.3;HORVU1Hr1G014580.3;HORVU1Hr1G014580.4;HORVU1Hr1G014580.5;HORVU1Hr1G014580.8;HORVU1Hr1G014580.9;HORVU1Hr1G050760.1;HORVU1Hr1G057940.1;HORVU1Hr1G057940.10;HORVU1Hr1G057940.11;HORVU1Hr1G057940.12;HORVU1Hr1G057940.16;HORVU1Hr1G057940.17;HORVU1Hr1G057940.18;HORVU1Hr1G057940.19;HORVU1Hr1G057940.2;HORVU1Hr1G057940.21;HORVU1Hr1G057940.22;HORVU1Hr1G057940.23;HORVU1Hr1…	K02183+K02183+K05857+K05857+K05857+K05857+K05857+K00913+K00901+K00901+K00901+K00901+K00901+K00901+K00901+K00901+K00901+K00901+K00901+K00901+K00901+K00901+K00901+K00901+K00901+K00901+K00901+K00901+K00901+K00901+K00913+K00913+K00913+K21797+K21797+K21797+K21797+K05857+K05857+K05857+K05857+K05857+K02183+K02183+K00999+K00999+K00999+K10572+K18649+K02183+K02183+K02183+K00901+K00981+K00981+K00981+K00981+…
Genetic Information Processing	Replication and repair	Mismatch repair	99	ko03430	HORVU1Hr1G000080.1;HORVU1Hr1G000080.2;HORVU1Hr1G030930.1;HORVU1Hr1G030930.10;HORVU1Hr1G030930.11;HORVU1Hr1G030930.12;HORVU1Hr1G030930.13;HORVU1Hr1G030930.14;HORVU1Hr1G030930.15;HORVU1Hr1G030930.16;HORVU1Hr1G030930.17;HORVU1Hr1G030930.18;HORVU1Hr1G030930.19;HORVU1Hr1G030930.2;HORVU1Hr1G030930.20;HORVU1Hr1G030930.21;HORVU1Hr1G030930.22;HORVU1Hr1G030930.23;HORVU1Hr1G030930.24;HORVU1Hr1G030930.25;HOR…	K07466+K07466+K08735+K08735+K08735+K08735+K08735+K08735+K08735+K08735+K08735+K08735+K08735+K08735+K08735+K08735+K08735+K08735+K08735+K08735+K08735+K08735+K08735+K08735+K08735+K08735+K08735+K08735+K08735+K08735+K08735+K08735+K08735+K08735+K08735+K08735+K08735+K08735+K08735+K08735+K10747+K10747+K10747+K10747+K10747+K10747+K10747+K10747+K10747+K10747+K10747+K10747+K10747+K10747+K10747+K04802+K04802+…
Metabolism	Carbohydrate metabolism	Ascorbate and aldarate metabolism	98	ko00053	HORVU1Hr1G008120.1;HORVU2Hr1G009940.1;HORVU2Hr1G009940.10;HORVU2Hr1G009940.11;HORVU2Hr1G009940.2;HORVU2Hr1G009940.3;HORVU2Hr1G009940.4;HORVU2Hr1G009940.5;HORVU2Hr1G009940.6;HORVU2Hr1G009940.7;HORVU2Hr1G009940.8;HORVU2Hr1G009940.9;HORVU2Hr1G075970.1;HORVU2Hr1G075970.5;HORVU2Hr1G075970.6;HORVU2Hr1G075970.7;HORVU2Hr1G075970.9;HORVU2Hr1G092540.1;HORVU3Hr1G036430.4;HORVU3Hr1G089030.12;HORVU3Hr1G089030…	K21888+K00434+K00434+K00434+K00434+K00434+K00434+K00434+K00434+K00434+K00434+K00434+K00434+K00434+K00434+K00434+K00434+K00128+K18649+K14190+K14190+K14190+K14190+K00012+K00128+K00012+K00012+K10047+K00434+K00434+K17744+K17744+K00434+K00225+K14085+K10046+K10046+K10046+K10046+K10046+K00012+K00012+K16190+K00103+K00103+K00103+K08232+K08232+K08232+K08232+K08232+K08232+K08232+K08232+K08232+K08232+K08232+…
Metabolism	Carbohydrate metabolism	Propanoate metabolism	98	ko00640	HORVU0Hr1G022280.12;HORVU0Hr1G022280.22;HORVU0Hr1G022280.8;HORVU1Hr1G023060.1;HORVU1Hr1G023060.5;HORVU1Hr1G023630.1;HORVU1Hr1G023630.2;HORVU1Hr1G023630.3;HORVU1Hr1G024240.1;HORVU1Hr1G024240.12;HORVU1Hr1G028500.1;HORVU1Hr1G049960.1;HORVU1Hr1G049960.10;HORVU1Hr1G049960.12;HORVU1Hr1G049960.13;HORVU1Hr1G049960.14;HORVU1Hr1G049960.15;HORVU1Hr1G049960.19;HORVU1Hr1G049960.2;HORVU1Hr1G049960.20;HORVU1Hr1…	K23146+K23146+K23146+K00382+K00382+K00382+K00382+K00382+K00232+K00232+K00232+K05605+K05605+K05605+K05605+K05605+K05605+K05605+K05605+K05605+K05605+K05605+K05605+K05605+K05605+K05605+K05605+K05605+K05605+K05605+K05605+K05605+K05605+K05605+K05605+K05605+K11262+K11262+K09699+K09699+K01899+K01895+K01895+K01895+K01895+K01895+K00140+K00140+K00626+K00626+K00626+K00626+K05605+K05605+K01692+K01692+K00166+…
Metabolism	Amino acid metabolism	Phenylalanine, tyrosine and tryptophan biosynthesis	95	ko00400	HORVU0Hr1G000490.1;HORVU0Hr1G000490.2;HORVU0Hr1G008740.1;HORVU0Hr1G008740.2;HORVU0Hr1G017370.2;HORVU0Hr1G017370.3;HORVU1Hr1G055370.1;HORVU1Hr1G074590.1;HORVU1Hr1G074590.3;HORVU1Hr1G093480.1;HORVU2Hr1G013500.1;HORVU2Hr1G013500.2;HORVU2Hr1G013500.3;HORVU2Hr1G013500.4;HORVU2Hr1G029870.1;HORVU2Hr1G072180.1;HORVU2Hr1G072180.2;HORVU2Hr1G072210.1;HORVU2Hr1G072210.2;HORVU2Hr1G072210.4;HORVU2Hr1G072210.5;…	K01626+K01626+K01736+K01736+K00811+K00811+K01626+K15849+K15849+K01695+K05359+K05359+K05359+K05359+K01626+K05359+K05359+K05359+K05359+K05359+K05359+K05359+K05359+K05359+K01658+K01658+K01609+K01609+K01609+K13832+K13832+K13832+K13832+K13832+K13832+K14454+K14454+K14454+K14454+K01850+K01850+K01850+K01850+K05359+K05359+K05359+K05359+K00766+K00766+K00766+K00766+K13832+K13832+K01735+K01735+K01735+K05359+…
Genetic Information Processing	Folding, sorting and degradation	Proteasome	92	ko03050	HORVU0Hr1G001180.1;HORVU0Hr1G001180.2;HORVU0Hr1G015750.1;HORVU0Hr1G015750.2;HORVU0Hr1G040340.1;HORVU1Hr1G028190.1;HORVU1Hr1G028190.2;HORVU1Hr1G028190.3;HORVU1Hr1G058180.1;HORVU1Hr1G064630.6;HORVU1Hr1G064630.7;HORVU1Hr1G064630.8;HORVU1Hr1G064630.9;HORVU1Hr1G068490.1;HORVU1Hr1G081810.1;HORVU1Hr1G081810.8;HORVU1Hr1G090810.1;HORVU2Hr1G014000.1;HORVU2Hr1G014770.2;HORVU2Hr1G034690.1;HORVU2Hr1G036390.1;…	K02727+K02727+K02735+K02735+K02734+K02739+K02739+K02739+K03030+K06691+K06691+K06691+K06691+K02727+K03032+K03032+K02738+K03063+K03062+K03039+K02726+K02726+K02726+K06700+K03036+K03036+K03036+K03037+K03039+K03063+K03063+K03063+K03038+K03030+K02726+K02726+K02729+K02729+K02729+K02729+K03062+K03029+K03033+K02730+K02730+K03036+K03036+K02729+K02732+K02732+K02727+K02736+K02731+K03033+K03033+K03033+K03033+…
Metabolism	Amino acid metabolism	Alanine, aspartate and glutamate metabolism	91	ko00250	HORVU0Hr1G017370.2;HORVU0Hr1G017370.3;HORVU1Hr1G018540.1;HORVU1Hr1G018540.14;HORVU1Hr1G062900.2;HORVU1Hr1G062900.5;HORVU1Hr1G062900.6;HORVU1Hr1G062900.7;HORVU1Hr1G070220.1;HORVU1Hr1G070220.2;HORVU1Hr1G070220.3;HORVU1Hr1G070220.4;HORVU1Hr1G070220.6;HORVU1Hr1G070220.9;HORVU1Hr1G074460.1;HORVU1Hr1G074460.2;HORVU1Hr1G080320.2;HORVU1Hr1G080320.6;HORVU1Hr1G084370.1;HORVU1Hr1G084370.2;HORVU1Hr1G084370.4…	K00811+K00811+K00814+K00814+K01940+K01940+K01940+K01940+K00827+K00827+K00827+K00827+K00827+K00827+K00764+K00764+K00294+K00294+K01953+K01953+K01953+K01953+K01953+K01953+K01953+K00814+K00814+K00814+K14272+K00609+K00261+K16871+K16871+K16871+K16871+K16871+K13051+K13051+K13051+K01580+K01580+K01953+K01953+K01953+K01955+K00264+K00264+K00264+K00264+K00264+K00264+K14454+K14454+K14454+K14454+K00764+K01580+…
Metabolism	Amino acid metabolism	Arginine and proline metabolism	91	ko00330	HORVU0Hr1G017370.2;HORVU0Hr1G017370.3;HORVU0Hr1G025870.1;HORVU0Hr1G025870.2;HORVU0Hr1G025870.3;HORVU0Hr1G025870.4;HORVU0Hr1G025870.5;HORVU0Hr1G025870.6;HORVU0Hr1G025870.7;HORVU0Hr1G025870.8;HORVU1Hr1G032190.1;HORVU1Hr1G044710.1;HORVU1Hr1G044710.2;HORVU1Hr1G044710.3;HORVU1Hr1G068850.1;HORVU1Hr1G068850.2;HORVU1Hr1G072780.1;HORVU1Hr1G076870.1;HORVU1Hr1G076870.2;HORVU1Hr1G080320.2;HORVU1Hr1G080320.6;…	K00811+K00811+K00472+K00472+K00472+K00472+K00472+K00472+K00472+K00472+K00472+K00472+K00472+K00472+K00472+K00472+K12657+K01259+K01259+K00294+K00294+K01426+K01476+K01476+K01476+K01476+K10536+K10536+K10536+K00128+K01426+K14454+K14454+K14454+K14454+K12657+K12657+K12657+K12657+K12657+K00286+K00128+K12251+K12251+K12251+K12251+K00797+K00797+K10536+K14085+K01426+K01426+K01426+K00819+K00819+K00472+K14455+…
Metabolism	Metabolism of cofactors and vitamins	Ubiquinone and other terpenoid-quinone biosynthesis	90	ko00130	HORVU0Hr1G019700.1;HORVU0Hr1G019700.3;HORVU0Hr1G019700.4;HORVU0Hr1G019700.5;HORVU1Hr1G017580.1;HORVU1Hr1G017580.3;HORVU1Hr1G017580.5;HORVU1Hr1G036200.1;HORVU1Hr1G036200.2;HORVU1Hr1G036200.3;HORVU1Hr1G036200.4;HORVU1Hr1G060090.1;HORVU1Hr1G060090.2;HORVU1Hr1G066240.1;HORVU1Hr1G066240.2;HORVU1Hr1G066240.3;HORVU1Hr1G066240.4;HORVU2Hr1G064180.1;HORVU2Hr1G064180.2;HORVU2Hr1G064180.3;HORVU2Hr1G064190.1;…	K17872+K17872+K17872+K17872+K19222+K19222+K19222+K03809+K03809+K03809+K03809+K09834+K09834+K03809+K03809+K03809+K03809+K03809+K03809+K03809+K03809+K03809+K03809+K00487+K00487+K03809+K03809+K00487+K00487+K01904+K01904+K03809+K03809+K03809+K01904+K01904+K01904+K03809+K03809+K03809+K00487+K12502+K12502+K12502+K12502+K12502+K12502+K02552+K02552+K02552+K03809+K06126+K06126+K06126+K06126+K06126+K06126+…
Metabolism	Glycan biosynthesis and metabolism	Various types of N-glycan biosynthesis	90	ko00513	HORVU0Hr1G039470.1;HORVU1Hr1G008250.10;HORVU1Hr1G008250.12;HORVU1Hr1G008250.14;HORVU1Hr1G008250.2;HORVU1Hr1G008250.20;HORVU1Hr1G008250.7;HORVU1Hr1G029490.1;HORVU1Hr1G029490.10;HORVU1Hr1G029490.11;HORVU1Hr1G029490.12;HORVU1Hr1G029490.13;HORVU1Hr1G029490.14;HORVU1Hr1G029490.15;HORVU1Hr1G029490.16;HORVU1Hr1G029490.17;HORVU1Hr1G029490.18;HORVU1Hr1G029490.19;HORVU1Hr1G029490.2;HORVU1Hr1G029490.20;HORV…	K12670+K12373+K12373+K12373+K12373+K12373+K12373+K23741+K23741+K23741+K23741+K23741+K23741+K23741+K23741+K23741+K23741+K23741+K23741+K23741+K23741+K23741+K23741+K23741+K23741+K23741+K23741+K23741+K23741+K12373+K12373+K12373+K12373+K12373+K12373+K07432+K01230+K01230+K01230+K01230+K03843+K07151+K12666+K12666+K03846+K03846+K07151+K07151+K07151+K07151+K12667+K00726+K00726+K00726+K00726+K00726+K00726+…
Genetic Information Processing	Replication and repair	Nucleotide excision repair	88	ko03420	HORVU1Hr1G000080.1;HORVU1Hr1G000080.2;HORVU1Hr1G044350.1;HORVU1Hr1G044350.10;HORVU1Hr1G044350.12;HORVU1Hr1G044350.13;HORVU1Hr1G044350.15;HORVU1Hr1G044350.16;HORVU1Hr1G044350.17;HORVU1Hr1G044350.18;HORVU1Hr1G044350.2;HORVU1Hr1G044350.3;HORVU1Hr1G044350.4;HORVU1Hr1G044350.5;HORVU1Hr1G044350.6;HORVU1Hr1G044350.7;HORVU1Hr1G044350.9;HORVU1Hr1G065140.1;HORVU1Hr1G065140.2;HORVU1Hr1G094530.1;HORVU2Hr1G09…	K07466+K07466+K10747+K10747+K10747+K10747+K10747+K10747+K10747+K10747+K10747+K10747+K10747+K10747+K10747+K10747+K10747+K04802+K04802+K10610+K10755+K10755+K10755+K10755+K10755+K03868+K03868+K03868+K03868+K07466+K10740+K10740+K10740+K10740+K10740+K10740+K07466+K02326+K02326+K06634+K06634+K06634+K06634+K06634+K06634+K06634+K06634+K06634+K06634+K02327+K02327+K10755+K10755+K10839+K10839+K10839+K04802+…
Metabolism	Metabolism of other amino acids	Cyanoamino acid metabolism	87	ko00460	HORVU0Hr1G031760.1;HORVU1Hr1G055860.2;HORVU1Hr1G073280.1;HORVU2Hr1G000280.1;HORVU2Hr1G000280.3;HORVU2Hr1G000280.4;HORVU2Hr1G000280.8;HORVU2Hr1G023590.10;HORVU2Hr1G023590.11;HORVU2Hr1G023590.12;HORVU2Hr1G023590.3;HORVU2Hr1G023590.7;HORVU2Hr1G079960.10;HORVU2Hr1G079960.11;HORVU2Hr1G079960.13;HORVU2Hr1G079960.14;HORVU2Hr1G079960.15;HORVU2Hr1G079960.2;HORVU2Hr1G079960.3;HORVU2Hr1G079960.4;HORVU2Hr1G0…	K05350+K00600+K05349+K13034+K13034+K13034+K13034+K05350+K05350+K05350+K05350+K05350+K18592+K18592+K18592+K18592+K18592+K18592+K18592+K18592+K18592+K18592+K18592+K18592+K00600+K13051+K13051+K13051+K01455+K01455+K01455+K01455+K01455+K01455+K05349+K05349+K05349+K05349+K05349+K05349+K01188+K05350+K05350+K05350+K05350+K05350+K00600+K00600+K00600+K00600+K01188+K01188+K01188+K01188+K01188+K01188+K01188+…
Metabolism	Glycan biosynthesis and metabolism	N-Glycan biosynthesis	85	ko00510	HORVU0Hr1G039470.1;HORVU1Hr1G029490.1;HORVU1Hr1G029490.10;HORVU1Hr1G029490.11;HORVU1Hr1G029490.12;HORVU1Hr1G029490.13;HORVU1Hr1G029490.14;HORVU1Hr1G029490.15;HORVU1Hr1G029490.16;HORVU1Hr1G029490.17;HORVU1Hr1G029490.18;HORVU1Hr1G029490.19;HORVU1Hr1G029490.2;HORVU1Hr1G029490.20;HORVU1Hr1G029490.21;HORVU1Hr1G029490.22;HORVU1Hr1G029490.3;HORVU1Hr1G029490.4;HORVU1Hr1G029490.5;HORVU1Hr1G029490.6;HORVU1…	K12670+K23741+K23741+K23741+K23741+K23741+K23741+K23741+K23741+K23741+K23741+K23741+K23741+K23741+K23741+K23741+K23741+K23741+K23741+K23741+K23741+K23741+K23741+K01001+K01001+K01001+K07432+K00737+K00737+K00737+K00737+K00737+K00737+K00737+K00737+K01230+K01230+K01230+K01230+K03843+K07151+K12666+K12666+K03846+K03846+K07151+K07151+K07151+K07151+K12667+K01228+K01228+K00726+K00726+K00726+K00726+K00726+…
Metabolism	Amino acid metabolism	Tyrosine metabolism	84	ko00350	HORVU0Hr1G008870.4;HORVU0Hr1G017370.2;HORVU0Hr1G017370.3;HORVU1Hr1G003130.1;HORVU1Hr1G074590.1;HORVU1Hr1G074590.3;HORVU2Hr1G012710.4;HORVU2Hr1G012710.5;HORVU2Hr1G012710.6;HORVU2Hr1G082420.2;HORVU2Hr1G082420.5;HORVU2Hr1G082420.6;HORVU2Hr1G082440.1;HORVU2Hr1G082440.10;HORVU2Hr1G082440.3;HORVU2Hr1G082440.4;HORVU2Hr1G082440.6;HORVU2Hr1G082440.7;HORVU2Hr1G082440.9;HORVU2Hr1G103000.4;HORVU2Hr1G103000.5…	K18857+K00811+K00811+K18857+K15849+K15849+K00276+K00276+K00276+K00276+K00276+K00276+K00276+K00276+K00276+K00276+K00276+K00276+K00276+K00422+K00422+K00422+K00422+K00422+K00422+K00422+K00422+K00422+K14454+K14454+K14454+K14454+K01557+K01557+K18857+K18857+K18857+K18857+K18857+K00121+K00121+K00121+K01800+K07253+K07253+K07253+K01800+K01800+K01800+K01800+K01800+K01557+K14455+K14455+K14455+K00457+K00457+…
Metabolism	Amino acid metabolism	Lysine biosynthesis	70	ko00300	HORVU1Hr1G021120.1;HORVU2Hr1G094420.1;HORVU2Hr1G094420.2;HORVU2Hr1G094420.3;HORVU2Hr1G094420.6;HORVU2Hr1G113410.1;HORVU2Hr1G113410.2;HORVU2Hr1G113410.3;HORVU2Hr1G113410.4;HORVU2Hr1G113410.5;HORVU2Hr1G113410.6;HORVU2Hr1G113450.1;HORVU2Hr1G113450.2;HORVU2Hr1G113450.3;HORVU2Hr1G113450.4;HORVU2Hr1G113450.5;HORVU3Hr1G096500.10;HORVU3Hr1G096500.4;HORVU3Hr1G096500.5;HORVU4Hr1G054920.1;HORVU4Hr1G054920.2…	K00215+K01714+K01714+K01714+K01714+K01714+K01714+K01714+K01714+K01714+K01714+K01714+K01714+K01714+K01714+K01714+K00928+K00928+K00928+K10206+K10206+K10206+K10206+K00215+K00215+K00215+K00215+K00215+K00215+K00215+K00215+K00215+K00215+K00215+K00215+K00215+K00215+K00215+K00003+K12524+K12524+K12524+K12524+K12524+K12524+K00133+K00928+K00928+K00928+K00928+K00928+K00928+K00928+K00928+K00928+K00928+K00928+…
Metabolism	Carbohydrate metabolism	Inositol phosphate metabolism	69	ko00562	HORVU1Hr1G014580.3;HORVU1Hr1G014580.4;HORVU1Hr1G014580.5;HORVU1Hr1G014580.8;HORVU1Hr1G014580.9;HORVU1Hr1G050760.1;HORVU1Hr1G077420.1;HORVU1Hr1G077420.2;HORVU1Hr1G077420.3;HORVU1Hr1G088110.1;HORVU1Hr1G088110.11;HORVU1Hr1G088110.2;HORVU1Hr1G088110.8;HORVU2Hr1G013730.2;HORVU2Hr1G013730.3;HORVU2Hr1G013730.4;HORVU2Hr1G013730.5;HORVU2Hr1G013730.6;HORVU2Hr1G106490.5;HORVU2Hr1G106490.6;HORVU2Hr1G106490.7…	K05857+K05857+K05857+K05857+K05857+K00913+K00913+K00913+K00913+K21797+K21797+K21797+K21797+K05857+K05857+K05857+K05857+K05857+K00999+K00999+K00999+K00140+K00140+K10572+K01803+K18649+K01114+K01114+K01114+K01114+K00888+K19517+K19517+K19517+K10047+K01858+K01858+K01858+K01110+K15422+K15422+K01765+K01765+K01765+K01765+K01765+K01765+K01765+K01765+K01765+K01765+K01765+K01765+K01765+K01765+K01765+K01765+…
Metabolism	Metabolism of cofactors and vitamins	Nicotinate and nicotinamide metabolism	64	ko00760	HORVU1Hr1G011430.1;HORVU1Hr1G011430.2;HORVU1Hr1G011430.3;HORVU1Hr1G011430.4;HORVU1Hr1G011430.5;HORVU1Hr1G011430.6;HORVU1Hr1G011430.7;HORVU2Hr1G075010.1;HORVU2Hr1G075010.3;HORVU2Hr1G075010.4;HORVU2Hr1G075010.5;HORVU2Hr1G075010.7;HORVU2Hr1G075010.8;HORVU2Hr1G075010.9;HORVU3Hr1G013640.1;HORVU3Hr1G013640.2;HORVU3Hr1G013640.3;HORVU3Hr1G066890.1;HORVU3Hr1G066890.4;HORVU3Hr1G115580.3;HORVU3Hr1G115580.4;…	K01240+K01240+K01240+K01240+K01240+K01240+K01240+K00763+K00763+K00763+K00763+K00763+K00763+K00763+K01950+K01950+K01950+K03787+K03787+K18551+K18551+K18551+K18551+K00858+K00858+K00858+K00858+K00858+K00858+K00858+K00858+K00858+K00858+K00858+K00858+K00858+K00858+K00858+K00858+K00858+K00858+K00858+K00858+K00858+K00858+K00858+K00858+K00858+K00858+K03517+K03517+K03517+K03517+K03517+K03517+K03517+K00767+…
Metabolism	Metabolism of cofactors and vitamins	Porphyrin and chlorophyll metabolism	64	ko00860	HORVU2Hr1G084670.11;HORVU2Hr1G084670.12;HORVU2Hr1G084670.15;HORVU2Hr1G084670.16;HORVU2Hr1G084670.19;HORVU2Hr1G084670.22;HORVU2Hr1G084670.24;HORVU2Hr1G084670.8;HORVU2Hr1G099770.2;HORVU2Hr1G099770.3;HORVU2Hr1G099770.5;HORVU2Hr1G099770.7;HORVU3Hr1G038360.1;HORVU3Hr1G038360.3;HORVU3Hr1G038360.5;HORVU3Hr1G055700.1;HORVU3Hr1G055700.2;HORVU3Hr1G055700.3;HORVU3Hr1G055700.4;HORVU3Hr1G055700.5;HORVU3Hr1G05…	K00231+K00231+K00231+K00231+K00231+K00231+K00231+K00231+K00228+K00228+K00228+K00228+K01885+K01885+K01885+K01599+K01599+K01599+K01599+K01599+K02303+K02303+K02303+K02303+K02303+K02303+K02303+K02303+K02303+K02303+K01599+K13071+K13071+K13071+K13071+K13071+K13071+K00231+K00231+K00231+K00231+K03794+K03794+K03794+K03794+K03794+K01772+K01772+K01772+K01885+K01698+K01698+K01749+K02259+K02259+K02259+K02259+…
Metabolism	Metabolism of cofactors and vitamins	Riboflavin metabolism	59	ko00740	HORVU1Hr1G038850.1;HORVU1Hr1G038850.10;HORVU1Hr1G038850.11;HORVU1Hr1G038850.12;HORVU1Hr1G038850.2;HORVU1Hr1G038850.5;HORVU1Hr1G038850.6;HORVU1Hr1G038850.7;HORVU1Hr1G038850.8;HORVU1Hr1G038850.9;HORVU2Hr1G086080.1;HORVU2Hr1G086080.5;HORVU2Hr1G086080.7;HORVU4Hr1G085940.12;HORVU4Hr1G085940.3;HORVU4Hr1G085940.4;HORVU4Hr1G085940.6;HORVU4Hr1G085940.7;HORVU4Hr1G085940.8;HORVU5Hr1G024590.1;HORVU5Hr1G08780…	K20884+K20884+K20884+K20884+K20884+K20884+K20884+K20884+K20884+K20884+K00794+K00794+K00794+K11752+K11752+K11752+K11752+K11752+K11752+K00793+K18453+K18453+K18453+K18453+K18453+K18453+K18453+K18453+K18453+K18453+K18453+K18453+K18453+K18453+K18453+K18453+K18453+K18453+K14652+K14652+K14652+K14652+K14652+K14652+K14652+K11752+K11752+K11752+K11752+K11752+K11752+K11752+K11752+K11752+K11752+K11752+K11752+…
Genetic Information Processing	Replication and repair	Homologous recombination	59	ko03440	HORVU1Hr1G000080.1;HORVU1Hr1G000080.2;HORVU1Hr1G079200.1;HORVU3Hr1G032420.1;HORVU3Hr1G034860.1;HORVU3Hr1G034860.2;HORVU3Hr1G034860.3;HORVU3Hr1G034860.4;HORVU3Hr1G034860.5;HORVU3Hr1G034860.6;HORVU3Hr1G057550.1;HORVU3Hr1G057550.2;HORVU3Hr1G072410.1;HORVU3Hr1G089020.1;HORVU3Hr1G089020.10;HORVU3Hr1G089020.11;HORVU3Hr1G089020.12;HORVU3Hr1G089020.13;HORVU3Hr1G089020.14;HORVU3Hr1G089020.17;HORVU3Hr1G089…	K07466+K07466+K11864+K07466+K10740+K10740+K10740+K10740+K10740+K10740+K03111+K03111+K07466+K03553+K03553+K03553+K03553+K03553+K03553+K03553+K03553+K03553+K03553+K03553+K03553+K03553+K03553+K03553+K03553+K03553+K03553+K03553+K03553+K03553+K03553+K02327+K02327+K03553+K03553+K03553+K03553+K03553+K03553+K03553+K03553+K03553+K10739+K10739+K10739+K10739+K10739+K10739+K10739+K10739+K10739+K07466+K20776+…
Metabolism	Amino acid metabolism	Tryptophan metabolism	58	ko00380	HORVU0Hr1G012990.1;HORVU0Hr1G012990.2;HORVU1Hr1G023060.1;HORVU1Hr1G023060.5;HORVU1Hr1G023630.1;HORVU1Hr1G023630.2;HORVU1Hr1G023630.3;HORVU1Hr1G025020.4;HORVU1Hr1G025020.8;HORVU1Hr1G047030.1;HORVU1Hr1G047030.10;HORVU1Hr1G047030.2;HORVU1Hr1G047030.6;HORVU1Hr1G047030.7;HORVU1Hr1G047030.8;HORVU1Hr1G047030.9;HORVU1Hr1G070710.1;HORVU1Hr1G070710.3;HORVU2Hr1G004030.1;HORVU2Hr1G082370.2;HORVU2Hr1G092540.1…	K11816+K11816+K00382+K00382+K00382+K00382+K00382+K16903+K16903+K07408+K07408+K07408+K07408+K07408+K07408+K07408+K23947+K23947+K01426+K23947+K00128+K01426+K00626+K00626+K00626+K00626+K16903+K00837+K00837+K00837+K00837+K00837+K00837+K00658+K00658+K00658+K00658+K00128+K01692+K01692+K00626+K00626+K14085+K01426+K01426+K01426+K11817+K03781+K03781+K03781+K00128+K00128+K00128+K00128+K11817+K11817+K03781+…
Genetic Information Processing	Folding, sorting and degradation	Protein export	58	ko03060	HORVU1Hr1G057530.1;HORVU2Hr1G020570.1;HORVU2Hr1G066560.1;HORVU2Hr1G078290.3;HORVU2Hr1G122760.1;HORVU2Hr1G122760.2;HORVU2Hr1G122800.1;HORVU3Hr1G031940.1;HORVU3Hr1G031940.2;HORVU3Hr1G031940.3;HORVU3Hr1G041160.12;HORVU3Hr1G041160.13;HORVU3Hr1G041160.14;HORVU3Hr1G041160.4;HORVU3Hr1G041160.7;HORVU3Hr1G064680.10;HORVU3Hr1G064680.11;HORVU3Hr1G064680.5;HORVU3Hr1G064680.6;HORVU3Hr1G087090.10;HORVU3Hr1G087…	K13280+K03106+K09540+K12947+K09490+K09490+K09490+K09648+K09648+K09648+K03070+K03070+K03070+K03070+K03070+K10956+K10956+K10956+K10956+K12946+K12946+K12946+K12946+K12946+K12946+K12946+K12946+K12946+K03108+K03108+K03106+K03106+K03106+K03106+K03106+K09481+K13431+K13431+K10956+K10956+K03107+K09481+K09490+K09490+K12948+K13280+K13280+K13280+K07342+K12275+K03106+K03109+K12272+K12272+K12272+K12272+K03105+…
Metabolism	Carbohydrate metabolism	Butanoate metabolism	57	ko00650	HORVU2Hr1G098880.1;HORVU2Hr1G098880.10;HORVU2Hr1G098880.3;HORVU2Hr1G098880.6;HORVU2Hr1G098880.9;HORVU3Hr1G000760.1;HORVU3Hr1G000760.4;HORVU3Hr1G000760.5;HORVU3Hr1G000760.6;HORVU3Hr1G003050.1;HORVU3Hr1G003050.7;HORVU3Hr1G038140.13;HORVU3Hr1G038140.2;HORVU3Hr1G038140.3;HORVU3Hr1G038140.4;HORVU3Hr1G038140.5;HORVU3Hr1G049900.10;HORVU3Hr1G049900.11;HORVU3Hr1G049900.18;HORVU3Hr1G049900.19;HORVU3Hr1G049…	K16871+K16871+K16871+K16871+K16871+K00626+K00626+K00626+K00626+K01580+K01580+K01640+K01640+K01640+K01640+K01640+K18121+K18121+K18121+K18121+K18121+K18121+K00109+K01580+K01580+K01580+K01653+K01653+K01692+K01692+K01913+K01580+K01580+K01641+K01641+K01641+K01641+K01641+K01641+K01641+K01641+K01641+K01641+K00626+K00626+K18121+K18121+K17761+K01653+K01653+K01653+K01653+K01653+K01653+K01653+K01653+K01652
Genetic Information Processing	Replication and repair	Base excision repair	57	ko03410	HORVU1Hr1G005980.1;HORVU1Hr1G005980.15;HORVU1Hr1G005980.16;HORVU1Hr1G005980.18;HORVU1Hr1G005980.21;HORVU1Hr1G005980.22;HORVU1Hr1G005980.23;HORVU1Hr1G044350.1;HORVU1Hr1G044350.10;HORVU1Hr1G044350.12;HORVU1Hr1G044350.13;HORVU1Hr1G044350.15;HORVU1Hr1G044350.16;HORVU1Hr1G044350.17;HORVU1Hr1G044350.18;HORVU1Hr1G044350.2;HORVU1Hr1G044350.3;HORVU1Hr1G044350.4;HORVU1Hr1G044350.5;HORVU1Hr1G044350.6;HORVU1…	K24070+K24070+K24070+K24070+K24070+K24070+K24070+K10747+K10747+K10747+K10747+K10747+K10747+K10747+K10747+K10747+K10747+K10747+K10747+K10747+K10747+K10747+K04802+K04802+K10798+K10798+K10798+K04799+K10563+K10563+K10563+K10563+K10563+K10563+K10563+K10563+K01142+K01142+K01142+K01142+K01142+K01142+K01142+K01142+K01142+K02326+K02326+K02327+K02327+K04802+K04802+K10803+K10803+K10803+K10803+K10803+K04802
Metabolism	Biosynthesis of other secondary metabolites	Monobactam biosynthesis	55	ko00261	HORVU1Hr1G021120.1;HORVU2Hr1G094420.1;HORVU2Hr1G094420.2;HORVU2Hr1G094420.3;HORVU2Hr1G094420.6;HORVU2Hr1G113410.1;HORVU2Hr1G113410.2;HORVU2Hr1G113410.3;HORVU2Hr1G113410.4;HORVU2Hr1G113410.5;HORVU2Hr1G113410.6;HORVU2Hr1G113450.1;HORVU2Hr1G113450.2;HORVU2Hr1G113450.3;HORVU2Hr1G113450.4;HORVU2Hr1G113450.5;HORVU3Hr1G096500.10;HORVU3Hr1G096500.4;HORVU3Hr1G096500.5;HORVU4Hr1G063600.1;HORVU4Hr1G063600.1…	K00215+K01714+K01714+K01714+K01714+K01714+K01714+K01714+K01714+K01714+K01714+K01714+K01714+K01714+K01714+K01714+K00928+K00928+K00928+K00215+K00215+K00215+K00215+K00215+K00215+K00215+K00215+K00215+K00215+K00215+K00215+K00215+K00215+K00215+K12524+K12524+K12524+K12524+K12524+K12524+K13811+K13811+K13811+K00133+K00928+K00928+K00928+K00928+K00928+K00928+K00928+K00928+K00928+K00928+K00928
Metabolism	Amino acid metabolism	Phenylalanine metabolism	53	ko00360	HORVU0Hr1G016330.8;HORVU0Hr1G017370.2;HORVU0Hr1G017370.3;HORVU1Hr1G074590.1;HORVU1Hr1G074590.3;HORVU2Hr1G004030.1;HORVU2Hr1G012710.4;HORVU2Hr1G012710.5;HORVU2Hr1G012710.6;HORVU2Hr1G082420.2;HORVU2Hr1G082420.5;HORVU2Hr1G082420.6;HORVU2Hr1G082440.1;HORVU2Hr1G082440.10;HORVU2Hr1G082440.3;HORVU2Hr1G082440.4;HORVU2Hr1G082440.6;HORVU2Hr1G082440.7;HORVU2Hr1G082440.9;HORVU2Hr1G126540.1;HORVU3Hr1G073220.1…	K10775+K00811+K00811+K15849+K15849+K01426+K00276+K00276+K00276+K00276+K00276+K00276+K00276+K00276+K00276+K00276+K00276+K00276+K00276+K01426+K14454+K14454+K14454+K14454+K01692+K01692+K07253+K07253+K07253+K01426+K01426+K01426+K14455+K14455+K14455+K00457+K00457+K00457+K00457+K00457+K00457+K13064+K00817+K00815+K00815+K00815+K00815+K00815+K00815+K00815+K14455+K14455+K07253
Metabolism	Metabolism of terpenoids and polyketides	Terpenoid backbone biosynthesis	53	ko00900	HORVU1Hr1G064860.1;HORVU1Hr1G064860.4;HORVU1Hr1G079070.1;HORVU1Hr1G079070.6;HORVU2Hr1G036800.3;HORVU2Hr1G036800.4;HORVU2Hr1G118670.1;HORVU2Hr1G124850.1;HORVU3Hr1G000390.10;HORVU3Hr1G000390.11;HORVU3Hr1G000390.2;HORVU3Hr1G000390.4;HORVU3Hr1G000760.1;HORVU3Hr1G000760.4;HORVU3Hr1G000760.5;HORVU3Hr1G000760.6;HORVU3Hr1G070050.13;HORVU3Hr1G070050.7;HORVU3Hr1G074210.1;HORVU3Hr1G074210.11;HORVU3Hr1G07421…	K01823+K01823+K00787+K00787+K13789+K13789+K00869+K05906+K00099+K00099+K00099+K00099+K00626+K00626+K00626+K00626+K05954+K05954+K06981+K06981+K06981+K06981+K06981+K00938+K00938+K00938+K01641+K01641+K01641+K01641+K01641+K01641+K01641+K01641+K01641+K01641+K00626+K00626+K05955+K01597+K01597+K03526+K03526+K03526+K03526+K13789+K06013+K06013+K01770+K14066+K14066+K14066+K14066
Metabolism	Metabolism of cofactors and vitamins	Folate biosynthesis	52	ko00790	HORVU1Hr1G076470.11;HORVU1Hr1G076470.14;HORVU2Hr1G030680.10;HORVU2Hr1G030680.11;HORVU2Hr1G030680.12;HORVU2Hr1G030680.13;HORVU2Hr1G030680.14;HORVU2Hr1G030680.15;HORVU2Hr1G030680.16;HORVU2Hr1G030680.17;HORVU2Hr1G030680.3;HORVU2Hr1G030680.4;HORVU2Hr1G030680.5;HORVU2Hr1G030680.6;HORVU2Hr1G030680.7;HORVU2Hr1G030680.8;HORVU2Hr1G030680.9;HORVU2Hr1G085650.1;HORVU2Hr1G085650.2;HORVU2Hr1G085650.3;HORVU2Hr1…	K01307+K01307+K13941+K13941+K13941+K13941+K13941+K13941+K13941+K13941+K13941+K13941+K13941+K13941+K13941+K13941+K13941+K00079+K00079+K00079+K00079+K15376+K15376+K13998+K13998+K13998+K13998+K13998+K13998+K13998+K18482+K01724+K01930+K01930+K03635+K03635+K18482+K18482+K18482+K18482+K18482+K18482+K18482+K14652+K14652+K14652+K14652+K14652+K14652+K14652+K01633+K01633
Metabolism	Lipid metabolism	Biosynthesis of unsaturated fatty acids	51	ko01040	HORVU1Hr1G024240.1;HORVU1Hr1G024240.12;HORVU1Hr1G028500.1;HORVU1Hr1G038330.1;HORVU1Hr1G038330.17;HORVU1Hr1G038330.5;HORVU1Hr1G038330.6;HORVU2Hr1G068670.2;HORVU2Hr1G068670.4;HORVU2Hr1G068670.5;HORVU2Hr1G068670.6;HORVU2Hr1G068670.7;HORVU2Hr1G096760.1;HORVU2Hr1G096760.19;HORVU3Hr1G013790.1;HORVU3Hr1G013790.4;HORVU3Hr1G013790.5;HORVU3Hr1G061520.3;HORVU3Hr1G061520.4;HORVU3Hr1G061520.5;HORVU3Hr1G061520…	K00232+K00232+K00232+K07513+K07513+K07513+K07513+K03921+K03921+K03921+K03921+K03921+K01068+K01068+K10258+K10258+K10258+K03921+K03921+K03921+K03921+K03921+K03921+K03921+K03921+K03921+K03921+K03921+K03921+K03921+K03921+K03921+K10251+K10251+K10251+K10251+K10251+K10251+K10251+K10256+K10256+K07513+K07513+K07513+K07513+K00232+K00232+K00232+K00232+K00232+K00232
Metabolism	Glycan biosynthesis and metabolism	Other glycan degradation	50	ko00511	HORVU1Hr1G008250.10;HORVU1Hr1G008250.12;HORVU1Hr1G008250.14;HORVU1Hr1G008250.2;HORVU1Hr1G008250.20;HORVU1Hr1G008250.7;HORVU1Hr1G060330.1;HORVU1Hr1G060380.1;HORVU1Hr1G064700.16;HORVU1Hr1G064700.2;HORVU1Hr1G064700.3;HORVU1Hr1G064700.4;HORVU1Hr1G064700.9;HORVU1Hr1G080090.16;HORVU1Hr1G080090.17;HORVU1Hr1G080090.18;HORVU1Hr1G080090.2;HORVU1Hr1G080090.4;HORVU1Hr1G080090.8;HORVU1Hr1G080090.9;HORVU2Hr1G0…	K12373+K12373+K12373+K12373+K12373+K12373+K01227+K01227+K12373+K12373+K12373+K12373+K12373+K12309+K12309+K12309+K12309+K12309+K12309+K12309+K12373+K01190+K01190+K01190+K01190+K15923+K01206+K01206+K01191+K01191+K17108+K17108+K17108+K17108+K17108+K17108+K17108+K17108+K17108+K17108+K17108+K17108+K17108+K17108+K17108+K17108+K17108+K15923+K15923+K15923
Metabolism	Metabolism of cofactors and vitamins	One carbon pool by folate	50	ko00670	HORVU1Hr1G055860.2;HORVU2Hr1G036840.1;HORVU2Hr1G103130.2;HORVU2Hr1G110110.2;HORVU2Hr1G114640.1;HORVU2Hr1G114640.13;HORVU2Hr1G114640.2;HORVU2Hr1G114640.21;HORVU2Hr1G114640.3;HORVU2Hr1G114640.6;HORVU2Hr1G114640.8;HORVU3Hr1G063710.1;HORVU3Hr1G063710.10;HORVU3Hr1G063710.11;HORVU3Hr1G063710.12;HORVU3Hr1G063710.13;HORVU3Hr1G063710.14;HORVU3Hr1G063710.16;HORVU3Hr1G063710.17;HORVU3Hr1G063710.18;HORVU3Hr1…	K00600+K01934+K00605+K00600+K13998+K13998+K13998+K13998+K13998+K13998+K13998+K00604+K00604+K00604+K00604+K00604+K00604+K00604+K00604+K00604+K00604+K00604+K00604+K00604+K00604+K00604+K00604+K00604+K00604+K00604+K00604+K00604+K00604+K00604+K00604+K00604+K00604+K00604+K00604+K00602+K00602+K00600+K00600+K00600+K00600+K01938+K00297+K00601+K00601+K00601
Genetic Information Processing	Folding, sorting and degradation	SNARE interactions in vesicular transport	49	ko04130	HORVU1Hr1G079430.1;HORVU1Hr1G079430.2;HORVU1Hr1G079430.3;HORVU1Hr1G084160.1;HORVU2Hr1G036910.1;HORVU2Hr1G036910.2;HORVU2Hr1G057350.1;HORVU2Hr1G057350.2;HORVU2Hr1G057350.3;HORVU2Hr1G057350.4;HORVU2Hr1G091230.1;HORVU3Hr1G022030.2;HORVU3Hr1G035380.1;HORVU3Hr1G066580.1;HORVU3Hr1G083350.8;HORVU3Hr1G112450.4;HORVU4Hr1G025980.1;HORVU4Hr1G040820.1;HORVU5Hr1G016680.1;HORVU5Hr1G016680.2;HORVU5Hr1G026120.1;…	K08493+K08493+K08493+K08506+K08505+K08505+K08486+K08486+K08486+K08486+K08492+K08490+K08488+K08493+K08516+K08516+K08496+K08496+K08503+K08503+K08486+K08486+K08517+K08517+K08517+K08503+K08495+K08497+K08497+K08497+K08504+K08504+K08504+K08504+K08504+K08504+K08504+K08504+K08489+K08489+K08489+K08489+K08507+K08507+K08507+K08507+K08507+K08507+K08515
Metabolism	Carbohydrate metabolism	Pentose and glucuronate interconversions	48	ko00040	HORVU1Hr1G048280.2;HORVU1Hr1G070310.12;HORVU1Hr1G070310.14;HORVU1Hr1G072680.3;HORVU1Hr1G079130.1;HORVU1Hr1G079140.5;HORVU1Hr1G079140.6;HORVU2Hr1G020270.1;HORVU2Hr1G020270.2;HORVU2Hr1G025980.2;HORVU2Hr1G025980.4;HORVU2Hr1G096130.1;HORVU2Hr1G096130.2;HORVU3Hr1G007410.10;HORVU3Hr1G007410.11;HORVU3Hr1G007410.17;HORVU3Hr1G007410.2;HORVU3Hr1G007410.20;HORVU3Hr1G007410.6;HORVU3Hr1G056440.1;HORVU3Hr1G085…	K01051+K00002+K00002+K00002+K01213+K01213+K01213+K01805+K01805+K00854+K00854+K01184+K01184+K00002+K00002+K00002+K00002+K00002+K00002+K01051+K00002+K00002+K00002+K00002+K00002+K00002+K00002+K00002+K00002+K00012+K00012+K00012+K01051+K01051+K01051+K01783+K01783+K00963+K00963+K00012+K00012+K01184+K01184+K16190+K00008+K00008+K00008+K12447
Metabolism	Metabolism of cofactors and vitamins	Pantothenate and CoA biosynthesis	48	ko00770	HORVU1Hr1G053320.10;HORVU1Hr1G053320.12;HORVU1Hr1G053320.14;HORVU1Hr1G053320.2;HORVU1Hr1G053320.3;HORVU1Hr1G053320.4;HORVU1Hr1G053320.6;HORVU1Hr1G053320.7;HORVU1Hr1G053320.8;HORVU1Hr1G090490.1;HORVU1Hr1G090490.4;HORVU1Hr1G090490.7;HORVU1Hr1G090490.8;HORVU3Hr1G001670.1;HORVU3Hr1G001670.2;HORVU3Hr1G030620.2;HORVU3Hr1G030620.4;HORVU3Hr1G030620.8;HORVU3Hr1G079000.13;HORVU3Hr1G079000.20;HORVU3Hr1G0790…	K00826+K00826+K00826+K00826+K00826+K00826+K00826+K00826+K00826+K00053+K00053+K00053+K00053+K00859+K00859+K00606+K00606+K00606+K01464+K01464+K01464+K01464+K01464+K01653+K01653+K01431+K09680+K09680+K09680+K09680+K01653+K01653+K01653+K01653+K01653+K01653+K01653+K01653+K01652+K00207+K00207+K01598+K01598+K01687+K01687+K01922+K01922+K01922
Metabolism	Amino acid metabolism	Lysine degradation	47	ko00310	HORVU0Hr1G001190.1;HORVU0Hr1G001190.2;HORVU0Hr1G001190.3;HORVU0Hr1G001190.4;HORVU1Hr1G023060.1;HORVU1Hr1G023060.5;HORVU1Hr1G023630.1;HORVU1Hr1G023630.2;HORVU1Hr1G023630.3;HORVU1Hr1G068460.1;HORVU2Hr1G092540.1;HORVU3Hr1G000760.1;HORVU3Hr1G000760.4;HORVU3Hr1G000760.5;HORVU3Hr1G000760.6;HORVU4Hr1G003060.43;HORVU4Hr1G003060.47;HORVU4Hr1G003060.48;HORVU4Hr1G011850.10;HORVU4Hr1G011850.4;HORVU4Hr1G01185…	K11420+K11420+K11420+K11420+K00382+K00382+K00382+K00382+K00382+K11420+K00128+K00626+K00626+K00626+K00626+K11420+K11420+K11420+K00658+K00658+K00658+K00658+K00128+K01692+K01692+K11420+K11420+K11420+K11420+K11420+K11420+K11420+K11420+K11420+K00626+K00626+K14085+K00306+K00128+K14157+K14157+K14157+K14157+K14157+K00128+K00128+K00128
Metabolism	Lipid metabolism	Sphingolipid metabolism	47	ko00600	HORVU0Hr1G016720.1;HORVU1Hr1G043820.4;HORVU1Hr1G043820.7;HORVU1Hr1G043830.1;HORVU1Hr1G080090.16;HORVU1Hr1G080090.17;HORVU1Hr1G080090.18;HORVU1Hr1G080090.2;HORVU1Hr1G080090.4;HORVU1Hr1G080090.8;HORVU1Hr1G080090.9;HORVU2Hr1G017880.5;HORVU3Hr1G015150.11;HORVU3Hr1G015150.5;HORVU3Hr1G055870.1;HORVU3Hr1G055870.2;HORVU3Hr1G055870.3;HORVU3Hr1G055870.6;HORVU3Hr1G108610.1;HORVU3Hr1G108610.2;HORVU3Hr1G10861…	K04708+K07407+K07407+K07407+K12309+K12309+K12309+K12309+K12309+K12309+K12309+K07407+K01634+K01634+K12349+K12349+K12349+K12349+K01190+K01190+K01190+K01190+K04711+K04711+K04711+K04711+K04711+K00654+K00654+K00654+K17108+K17108+K17108+K17108+K17108+K17108+K17108+K17108+K17108+K17108+K17108+K17108+K17108+K17108+K17108+K17108+K17108
Metabolism	Energy metabolism	Nitrogen metabolism	44	ko00910	HORVU1Hr1G039870.1;HORVU2Hr1G022920.27;HORVU2Hr1G022920.4;HORVU2Hr1G093030.1;HORVU3Hr1G057090.2;HORVU3Hr1G057090.3;HORVU3Hr1G057090.8;HORVU3Hr1G063050.1;HORVU3Hr1G063050.10;HORVU3Hr1G063050.12;HORVU3Hr1G063050.13;HORVU3Hr1G063050.4;HORVU3Hr1G063050.6;HORVU3Hr1G074250.12;HORVU3Hr1G074250.13;HORVU3Hr1G074250.14;HORVU3Hr1G074250.15;HORVU3Hr1G074250.16;HORVU3Hr1G074250.17;HORVU4Hr1G007610.1;HORVU4Hr1…	K01725+K00284+K00284+K00261+K01673+K01673+K01673+K00264+K00264+K00264+K00264+K00264+K00264+K01455+K01455+K01455+K01455+K01455+K01455+K01915+K00261+K01915+K01915+K01915+K01915+K01915+K01915+K00366+K00366+K00366+K00366+K00366+K00366+K00366+K00366+K00366+K01674+K01674+K01674+K01674+K01674+K01674+K01674+K01674
Metabolism	Biosynthesis of other secondary metabolites	Tropane, piperidine and pyridine alkaloid biosynthesis	44	ko00960	HORVU0Hr1G017370.2;HORVU0Hr1G017370.3;HORVU1Hr1G074590.1;HORVU1Hr1G074590.3;HORVU2Hr1G012710.4;HORVU2Hr1G012710.5;HORVU2Hr1G012710.6;HORVU2Hr1G082420.2;HORVU2Hr1G082420.5;HORVU2Hr1G082420.6;HORVU2Hr1G082440.1;HORVU2Hr1G082440.10;HORVU2Hr1G082440.3;HORVU2Hr1G082440.4;HORVU2Hr1G082440.6;HORVU2Hr1G082440.7;HORVU2Hr1G082440.9;HORVU3Hr1G073220.10;HORVU3Hr1G073220.13;HORVU3Hr1G073220.3;HORVU3Hr1G073220…	K00811+K00811+K15849+K15849+K00276+K00276+K00276+K00276+K00276+K00276+K00276+K00276+K00276+K00276+K00276+K00276+K00276+K14454+K14454+K14454+K14454+K08081+K08081+K08081+K08081+K08081+K08081+K08081+K08081+K08081+K08081+K14455+K14455+K14455+K00817+K00815+K00815+K00815+K00815+K00815+K00815+K00815+K14455+K14455
Metabolism	Lipid metabolism	Steroid biosynthesis	42	ko00100	HORVU3Hr1G014290.2;HORVU3Hr1G014290.3;HORVU3Hr1G107040.1;HORVU3Hr1G107040.11;HORVU3Hr1G107040.13;HORVU3Hr1G107040.14;HORVU3Hr1G107040.15;HORVU3Hr1G107040.16;HORVU3Hr1G107040.2;HORVU3Hr1G107040.3;HORVU3Hr1G107040.4;HORVU3Hr1G107040.5;HORVU3Hr1G107040.7;HORVU3Hr1G107040.8;HORVU3Hr1G107040.9;HORVU4Hr1G023430.1;HORVU4Hr1G023430.2;HORVU4Hr1G036960.1;HORVU4Hr1G036960.2;HORVU4Hr1G036960.3;HORVU4Hr1G0369…	K01824+K01824+K00213+K00213+K00213+K00213+K00213+K00213+K00213+K00213+K00213+K00213+K00213+K00213+K00213+K05917+K05917+K23558+K23558+K23558+K23558+K23558+K08242+K08242+K08242+K00559+K00559+K00559+K00559+K23558+K23558+K00801+K00801+K00801+K01853+K01853+K01853+K01853+K09828+K09828+K09828+K09828
Metabolism	Biosynthesis of other secondary metabolites	Isoquinoline alkaloid biosynthesis	42	ko00950	HORVU0Hr1G017370.2;HORVU0Hr1G017370.3;HORVU1Hr1G074590.1;HORVU1Hr1G074590.3;HORVU2Hr1G012710.4;HORVU2Hr1G012710.5;HORVU2Hr1G012710.6;HORVU2Hr1G082420.2;HORVU2Hr1G082420.5;HORVU2Hr1G082420.6;HORVU2Hr1G082440.1;HORVU2Hr1G082440.10;HORVU2Hr1G082440.3;HORVU2Hr1G082440.4;HORVU2Hr1G082440.6;HORVU2Hr1G082440.7;HORVU2Hr1G082440.9;HORVU2Hr1G103000.4;HORVU2Hr1G103000.5;HORVU2Hr1G103000.6;HORVU2Hr1G103000.7…	K00811+K00811+K15849+K15849+K00276+K00276+K00276+K00276+K00276+K00276+K00276+K00276+K00276+K00276+K00276+K00276+K00276+K00422+K00422+K00422+K00422+K00422+K00422+K00422+K00422+K00422+K14454+K14454+K14454+K14454+K14455+K14455+K14455+K00815+K00815+K00815+K00815+K00815+K00815+K00815+K14455+K14455
Metabolism	Energy metabolism	Sulfur metabolism	41	ko00920	HORVU0Hr1G003890.1;HORVU0Hr1G003890.3;HORVU0Hr1G003890.5;HORVU0Hr1G003890.6;HORVU0Hr1G003890.7;HORVU0Hr1G003890.8;HORVU0Hr1G022440.1;HORVU0Hr1G026700.1;HORVU0Hr1G035820.1;HORVU2Hr1G000280.1;HORVU2Hr1G000280.3;HORVU2Hr1G000280.4;HORVU2Hr1G000280.8;HORVU2Hr1G037890.2;HORVU3Hr1G015620.22;HORVU3Hr1G060920.1;HORVU3Hr1G060920.2;HORVU3Hr1G060920.3;HORVU3Hr1G093350.1;HORVU3Hr1G093350.5;HORVU4Hr1G036280.3…	K05907+K05907+K05907+K05907+K05907+K05907+K00640+K00392+K00640+K13034+K13034+K13034+K13034+K00860+K01738+K17725+K17725+K17725+K17285+K17285+K01739+K01738+K01011+K01011+K01011+K01011+K01011+K01011+K15422+K15422+K13811+K13811+K13811+K01011+K15422+K01738+K01738+K01738+K01738+K01738+K00387
Metabolism	Biosynthesis of other secondary metabolites	Flavonoid biosynthesis	41	ko00941	HORVU0Hr1G031710.1;HORVU1Hr1G081900.4;HORVU1Hr1G081900.5;HORVU1Hr1G081920.1;HORVU1Hr1G081920.2;HORVU1Hr1G081920.3;HORVU1Hr1G092650.1;HORVU1Hr1G092650.2;HORVU2Hr1G086380.1;HORVU2Hr1G086380.3;HORVU3Hr1G025920.2;HORVU3Hr1G025920.4;HORVU3Hr1G056560.2;HORVU3Hr1G080830.1;HORVU3Hr1G080830.4;HORVU4Hr1G087630.1;HORVU5Hr1G044390.1;HORVU5Hr1G046480.1;HORVU5Hr1G046480.3;HORVU5Hr1G046480.4;HORVU5Hr1G112670.1;…	K09754+K22845+K22845+K22845+K22845+K22845+K22845+K22845+K13065+K13065+K00487+K00487+K13082+K00487+K00487+K00487+K13065+K01859+K01859+K01859+K01859+K01859+K01859+K01859+K13065+K13065+K00588+K00588+K00588+K00588+K00588+K00588+K13065+K00588+K00588+K22845+K22845+K22845+K22845+K22845+K00487
Cellular Processes	Transport and catabolism	Autophagy - other eukaryotes	40	ko04136	HORVU1Hr1G056110.1;HORVU1Hr1G056110.4;HORVU1Hr1G059220.10;HORVU1Hr1G059220.29;HORVU2Hr1G049500.1;HORVU2Hr1G049500.2;HORVU2Hr1G049500.3;HORVU2Hr1G049500.4;HORVU2Hr1G103010.2;HORVU2Hr1G122850.1;HORVU2Hr1G122850.3;HORVU2Hr1G122850.4;HORVU3Hr1G054070.13;HORVU3Hr1G054070.18;HORVU3Hr1G054070.19;HORVU3Hr1G054070.2;HORVU3Hr1G054070.7;HORVU4Hr1G003940.1;HORVU4Hr1G003940.2;HORVU4Hr1G003940.4;HORVU4Hr1G0039…	K08343+K08343+K07203+K07203+K08339+K08339+K08339+K08339+K08341+K08342+K08342+K08342+K08337+K08337+K08337+K08337+K08337+K08266+K08266+K08266+K08266+K08266+K04382+K04382+K17606+K04382+K17890+K17890+K17890+K17890+K17890+K17890+K17890+K04382+K04382+K08330+K04382+K04382+K04382+K04382
Metabolism	Lipid metabolism	Ether lipid metabolism	39	ko00565	HORVU0Hr1G022470.3;HORVU0Hr1G022470.5;HORVU1Hr1G048970.1;HORVU1Hr1G048970.2;HORVU1Hr1G048970.4;HORVU1Hr1G059350.1;HORVU3Hr1G024530.2;HORVU3Hr1G024530.3;HORVU3Hr1G024530.5;HORVU3Hr1G024530.6;HORVU3Hr1G041560.1;HORVU3Hr1G041560.12;HORVU3Hr1G041560.4;HORVU3Hr1G041560.6;HORVU3Hr1G109160.1;HORVU3Hr1G109160.2;HORVU3Hr1G109160.4;HORVU3Hr1G109160.5;HORVU4Hr1G006850.1;HORVU4Hr1G006850.2;HORVU4Hr1G006850.4…	K16860+K16860+K01115+K01115+K01115+K13510+K01115+K01115+K01115+K01115+K13510+K13510+K13510+K13510+K01114+K01114+K01114+K01114+K01047+K01047+K01047+K01115+K01115+K01115+K01115+K01115+K01114+K01114+K13519+K13519+K13519+K13519+K13519+K00993+K00993+K00993+K00993+K00993+K01115
Metabolism	Amino acid metabolism	Valine, leucine and isoleucine biosynthesis	35	ko00290	HORVU1Hr1G053320.10;HORVU1Hr1G053320.12;HORVU1Hr1G053320.14;HORVU1Hr1G053320.2;HORVU1Hr1G053320.3;HORVU1Hr1G053320.4;HORVU1Hr1G053320.6;HORVU1Hr1G053320.7;HORVU1Hr1G053320.8;HORVU1Hr1G090490.1;HORVU1Hr1G090490.4;HORVU1Hr1G090490.7;HORVU1Hr1G090490.8;HORVU2Hr1G124400.1;HORVU2Hr1G124400.2;HORVU2Hr1G124490.1;HORVU4Hr1G007890.1;HORVU4Hr1G007890.8;HORVU4Hr1G014750.7;HORVU4Hr1G014750.8;HORVU5Hr1G043190…	K00826+K00826+K00826+K00826+K00826+K00826+K00826+K00826+K00826+K00053+K00053+K00053+K00053+K00052+K00052+K00052+K01754+K01754+K01653+K01653+K01649+K01703+K01703+K01653+K01653+K01653+K01653+K01653+K01653+K01653+K01653+K01704+K01652+K01687+K01687
Metabolism	Metabolism of other amino acids	Selenocompound metabolism	34	ko00450	HORVU0Hr1G000340.2;HORVU0Hr1G000340.3;HORVU0Hr1G000340.4;HORVU0Hr1G011560.2;HORVU1Hr1G002150.1;HORVU1Hr1G002150.6;HORVU4Hr1G002270.3;HORVU4Hr1G023100.32;HORVU4Hr1G036280.3;HORVU4Hr1G067650.2;HORVU5Hr1G006780.1;HORVU5Hr1G006780.3;HORVU5Hr1G006780.8;HORVU5Hr1G094300.2;HORVU5Hr1G094300.5;HORVU5Hr1G094300.6;HORVU5Hr1G105250.1;HORVU5Hr1G105250.10;HORVU5Hr1G105250.11;HORVU5Hr1G105250.12;HORVU5Hr1G10525…	K01761+K01761+K01761+K01874+K08247+K08247+K00549+K11717+K01739+K01874+K00549+K00549+K00549+K13811+K13811+K13811+K08247+K08247+K08247+K08247+K08247+K08247+K08247+K00384+K00384+K01760+K00384+K00384+K00384+K00384+K01874+K01874+K01874+K01874
Metabolism	Energy metabolism	Photosynthesis	32	ko00195	AGP50752;AGP50762;BAV58133;HORVU2Hr1G038830.1;HORVU2Hr1G038830.10;HORVU2Hr1G038830.11;HORVU2Hr1G038830.12;HORVU2Hr1G038830.6;HORVU2Hr1G038830.7;HORVU2Hr1G038830.9;HORVU2Hr1G041610.1;HORVU2Hr1G041610.2;HORVU2Hr1G041610.3;HORVU2Hr1G041610.4;HORVU3Hr1G082730.1;HORVU3Hr1G082730.2;HORVU3Hr1G082740.1;HORVU3Hr1G082740.3;HORVU3Hr1G082740.5;HORVU3Hr1G084210.1;HORVU4Hr1G045340.3;HORVU5Hr1G103180.10;HORVU5H…	K02111+K02112+K02109+K02641+K02641+K02641+K02641+K02641+K02641+K02641+K02636+K02636+K02636+K02636+K03542+K03542+K03542+K03542+K03542+K02639+K02111+K02641+K02641+K02639+K02639+K02639+K02639+K02111+K02112+K02112+K02638+K02109
Metabolism	Amino acid metabolism	Histidine metabolism	32	ko00340	HORVU0Hr1G001390.2;HORVU0Hr1G001390.3;HORVU0Hr1G001390.4;HORVU0Hr1G001390.6;HORVU0Hr1G001390.7;HORVU1Hr1G061820.4;HORVU1Hr1G061820.6;HORVU2Hr1G017170.2;HORVU2Hr1G017170.3;HORVU2Hr1G017170.4;HORVU2Hr1G017170.5;HORVU2Hr1G017170.6;HORVU2Hr1G017170.7;HORVU2Hr1G072220.4;HORVU2Hr1G072220.5;HORVU2Hr1G072220.6;HORVU2Hr1G072220.7;HORVU2Hr1G072220.9;HORVU2Hr1G074220.2;HORVU2Hr1G092540.1;HORVU2Hr1G104280.1;…	K19787+K19787+K19787+K19787+K19787+K01814+K01814+K01693+K01693+K01693+K01693+K01693+K01693+K00013+K00013+K00013+K00013+K00013+K01590+K00128+K01693+K18649+K11755+K00128+K01663+K00765+K14085+K00817+K00128+K00128+K00128+K00128
Genetic Information Processing	Transcription	Basal transcription factors	30	ko03022	HORVU1Hr1G034630.1;HORVU1Hr1G034630.10;HORVU1Hr1G034630.2;HORVU1Hr1G034630.3;HORVU1Hr1G034630.4;HORVU1Hr1G034630.5;HORVU1Hr1G034630.6;HORVU1Hr1G034630.8;HORVU1Hr1G034630.9;HORVU1Hr1G034730.1;HORVU1Hr1G034730.10;HORVU1Hr1G034730.3;HORVU1Hr1G034730.8;HORVU1Hr1G077900.1;HORVU4Hr1G011340.1;HORVU4Hr1G011340.11;HORVU4Hr1G011340.16;HORVU4Hr1G011340.20;HORVU4Hr1G011340.21;HORVU4Hr1G011340.23;HORVU4Hr1G01…	K03138+K03138+K03138+K03138+K03138+K03138+K03138+K03138+K03138+K03122+K03122+K03122+K03122+K03139+K06634+K06634+K06634+K06634+K06634+K06634+K06634+K06634+K06634+K06634+K03137+K03137+K14649+K14649+K14649+K03124
Metabolism	Glycan biosynthesis and metabolism	Glycosaminoglycan degradation	29	ko00531	HORVU1Hr1G008250.10;HORVU1Hr1G008250.12;HORVU1Hr1G008250.14;HORVU1Hr1G008250.2;HORVU1Hr1G008250.20;HORVU1Hr1G008250.7;HORVU1Hr1G064700.16;HORVU1Hr1G064700.2;HORVU1Hr1G064700.3;HORVU1Hr1G064700.4;HORVU1Hr1G064700.9;HORVU1Hr1G080090.16;HORVU1Hr1G080090.17;HORVU1Hr1G080090.18;HORVU1Hr1G080090.2;HORVU1Hr1G080090.4;HORVU1Hr1G080090.8;HORVU1Hr1G080090.9;HORVU2Hr1G037480.2;HORVU2Hr1G113190.15;HORVU4Hr1G…	K12373+K12373+K12373+K12373+K12373+K12373+K12373+K12373+K12373+K12373+K12373+K12309+K12309+K12309+K12309+K12309+K12309+K12309+K12373+K01205+K01205+K07964+K07964+K07964+K07964+K07964+K07964+K07964+K07964
Metabolism	Metabolism of cofactors and vitamins	Thiamine metabolism	28	ko00730	HORVU3Hr1G090190.1;HORVU3Hr1G097210.1;HORVU3Hr1G097210.10;HORVU3Hr1G097210.11;HORVU3Hr1G097210.3;HORVU3Hr1G097210.4;HORVU3Hr1G097210.6;HORVU3Hr1G097210.9;HORVU3Hr1G099770.1;HORVU3Hr1G099770.2;HORVU3Hr1G099770.3;HORVU4Hr1G053950.1;HORVU4Hr1G082290.2;HORVU5Hr1G033480.2;HORVU5Hr1G033480.3;HORVU5Hr1G056530.2;HORVU5Hr1G056530.3;HORVU5Hr1G056530.4;HORVU6Hr1G028820.10;HORVU6Hr1G028820.3;HORVU7Hr1G060630…	K03146+K00949+K00949+K00949+K00949+K00949+K00949+K00949+K00878+K00878+K00878+K20896+K00939+K00939+K00939+K04487+K04487+K04487+K14153+K14153+K22911+K00939+K00939+K00939+K03146+K03146+K00939+K00939
Metabolism	Metabolism of cofactors and vitamins	Biotin metabolism	27	ko00780	HORVU2Hr1G030950.2;HORVU2Hr1G030950.3;HORVU2Hr1G068270.1;HORVU2Hr1G068270.10;HORVU2Hr1G068270.7;HORVU2Hr1G068270.8;HORVU2Hr1G068270.9;HORVU2Hr1G089160.1;HORVU2Hr1G089160.2;HORVU2Hr1G089160.8;HORVU4Hr1G041610.1;HORVU4Hr1G041610.12;HORVU4Hr1G041610.13;HORVU4Hr1G041610.15;HORVU4Hr1G041610.7;HORVU4Hr1G041610.9;HORVU5Hr1G053010.5;HORVU6Hr1G027370.1;HORVU6Hr1G027370.2;HORVU6Hr1G027370.3;HORVU6Hr1G02737…	K09458+K09458+K00059+K00059+K00059+K00059+K00059+K02372+K02372+K02372+K09458+K09458+K09458+K09458+K09458+K09458+K00208+K01942+K01942+K01942+K01942+K01942+K00059+K09458+K09458+K09458+K00208
Metabolism	Lipid metabolism	Fatty acid elongation	26	ko00062	HORVU1Hr1G055600.1;HORVU1Hr1G055600.11;HORVU1Hr1G055600.14;HORVU1Hr1G055600.5;HORVU1Hr1G055600.6;HORVU1Hr1G055600.7;HORVU1Hr1G055600.8;HORVU1Hr1G089710.1;HORVU1Hr1G089710.2;HORVU1Hr1G089710.3;HORVU1Hr1G090730.1;HORVU2Hr1G096760.1;HORVU2Hr1G096760.19;HORVU3Hr1G013790.1;HORVU3Hr1G013790.4;HORVU3Hr1G013790.5;HORVU4Hr1G076940.1;HORVU5Hr1G049050.2;HORVU5Hr1G049050.3;HORVU6Hr1G054000.1;HORVU6Hr1G054000…	K01074+K01074+K01074+K01074+K01074+K01074+K01074+K15397+K15397+K15397+K15397+K01068+K01068+K10258+K10258+K10258+K15397+K07512+K07512+K10251+K10251+K10251+K10251+K10251+K10251+K10251
Metabolism	Glycan biosynthesis and metabolism	Glycosylphosphatidylinositol(GPI)-anchor biosynthesis	25	ko00563	HORVU1Hr1G012420.4;HORVU3Hr1G063250.1;HORVU3Hr1G063250.2;HORVU3Hr1G063250.3;HORVU3Hr1G063250.4;HORVU3Hr1G091850.1;HORVU3Hr1G091850.10;HORVU3Hr1G091850.11;HORVU3Hr1G091850.14;HORVU3Hr1G091850.2;HORVU3Hr1G091850.9;HORVU4Hr1G022960.1;HORVU4Hr1G022960.2;HORVU4Hr1G022960.3;HORVU4Hr1G022960.5;HORVU5Hr1G016340.1;HORVU5Hr1G016340.2;HORVU5Hr1G016340.6;HORVU5Hr1G052510.1;HORVU5Hr1G052510.3;HORVU5Hr1G052510…	K05290+K05289+K05289+K05289+K05289+K05291+K05291+K05291+K05291+K05291+K05291+K05292+K05292+K05292+K05292+K07541+K07541+K07541+K05294+K05294+K05294+K05285+K05285+K05285+K05285
Metabolism	Lipid metabolism	Arachidonic acid metabolism	25	ko00590	HORVU0Hr1G014070.1;HORVU2Hr1G011030.1;HORVU2Hr1G011030.2;HORVU2Hr1G079960.10;HORVU2Hr1G079960.11;HORVU2Hr1G079960.13;HORVU2Hr1G079960.14;HORVU2Hr1G079960.15;HORVU2Hr1G079960.2;HORVU2Hr1G079960.3;HORVU2Hr1G079960.4;HORVU2Hr1G079960.5;HORVU2Hr1G079960.6;HORVU2Hr1G079960.7;HORVU2Hr1G079960.9;HORVU2Hr1G085650.1;HORVU2Hr1G085650.2;HORVU2Hr1G085650.3;HORVU2Hr1G085650.4;HORVU4Hr1G006850.1;HORVU4Hr1G0068…	K01254+K05309+K05309+K18592+K18592+K18592+K18592+K18592+K18592+K18592+K18592+K18592+K18592+K18592+K18592+K00079+K00079+K00079+K00079+K01047+K01047+K01047+K00432+K00432+K00432
Environmental Information Processing	Membrane transport	ABC transporters	24	ko02010	HORVU0Hr1G015570.1;HORVU0Hr1G015570.2;HORVU0Hr1G015570.6;HORVU2Hr1G009580.2;HORVU2Hr1G080200.1;HORVU2Hr1G080200.10;HORVU2Hr1G080200.5;HORVU2Hr1G080200.6;HORVU2Hr1G080200.7;HORVU2Hr1G080200.9;HORVU3Hr1G022850.32;HORVU3Hr1G022850.34;HORVU3Hr1G065240.1;HORVU3Hr1G065240.11;HORVU3Hr1G065240.14;HORVU3Hr1G065240.19;HORVU3Hr1G065240.2;HORVU3Hr1G065240.29;HORVU3Hr1G065240.6;HORVU4Hr1G050840.1;HORVU4Hr1G05…	K05658+K05658+K05658+K05665+K05658+K05658+K05658+K05658+K05658+K05658+K05665+K05665+K05658+K05658+K05658+K05658+K05658+K05658+K05658+K05663+K05663+K05663+K05663+K05665
Metabolism	Lipid metabolism	Synthesis and degradation of ketone bodies	21	ko00072	HORVU3Hr1G000760.1;HORVU3Hr1G000760.4;HORVU3Hr1G000760.5;HORVU3Hr1G000760.6;HORVU3Hr1G038140.13;HORVU3Hr1G038140.2;HORVU3Hr1G038140.3;HORVU3Hr1G038140.4;HORVU3Hr1G038140.5;HORVU4Hr1G085750.12;HORVU4Hr1G085750.16;HORVU4Hr1G085750.18;HORVU4Hr1G085750.19;HORVU4Hr1G085750.20;HORVU4Hr1G085750.21;HORVU4Hr1G085750.3;HORVU4Hr1G085750.6;HORVU4Hr1G085750.7;HORVU4Hr1G085750.9;HORVU5Hr1G052090.1;HORVU5Hr1G05…	K00626+K00626+K00626+K00626+K01640+K01640+K01640+K01640+K01640+K01641+K01641+K01641+K01641+K01641+K01641+K01641+K01641+K01641+K01641+K00626+K00626
Metabolism	Metabolism of terpenoids and polyketides	Carotenoid biosynthesis	21	ko00906	HORVU0Hr1G017560.10;HORVU0Hr1G017560.14;HORVU0Hr1G017560.4;HORVU0Hr1G017560.5;HORVU0Hr1G017560.7;HORVU1Hr1G015490.5;HORVU2Hr1G049700.1;HORVU2Hr1G049700.2;HORVU2Hr1G057960.1;HORVU2Hr1G057960.11;HORVU2Hr1G057960.2;HORVU2Hr1G057960.3;HORVU2Hr1G057960.4;HORVU2Hr1G057960.6;HORVU2Hr1G057960.7;HORVU3Hr1G046320.1;HORVU3Hr1G050430.12;HORVU3Hr1G050430.13;HORVU4Hr1G077450.1;HORVU4Hr1G077450.6;HORVU5Hr1G1111…	K15747+K15747+K15747+K15747+K15747+K09835+K00514+K00514+K09842+K09842+K09842+K09842+K09842+K09842+K09842+K09841+K06444+K06444+K02293+K02293+K09841
Metabolism	Biosynthesis of other secondary metabolites	Stilbenoid, diarylheptanoid and gingerol biosynthesis	21	ko00945	HORVU0Hr1G031710.1;HORVU2Hr1G086380.1;HORVU2Hr1G086380.3;HORVU3Hr1G025920.2;HORVU3Hr1G025920.4;HORVU3Hr1G080830.1;HORVU3Hr1G080830.4;HORVU4Hr1G087630.1;HORVU5Hr1G044390.1;HORVU6Hr1G056230.2;HORVU6Hr1G088480.1;HORVU7Hr1G026680.1;HORVU7Hr1G026680.2;HORVU7Hr1G026680.3;HORVU7Hr1G026680.4;HORVU7Hr1G026680.5;HORVU7Hr1G026680.6;HORVU7Hr1G030670.1;HORVU7Hr1G048970.1;HORVU7Hr1G048970.7;HORVU7Hr1G093630.2	K09754+K13065+K13065+K00487+K00487+K00487+K00487+K00487+K13065+K13065+K13065+K00588+K00588+K00588+K00588+K00588+K00588+K13065+K00588+K00588+K00487
Metabolism	Lipid metabolism	Cutin, suberine and wax biosynthesis	19	ko00073	HORVU2Hr1G088540.1;HORVU2Hr1G088660.1;HORVU2Hr1G088660.2;HORVU2Hr1G088660.4;HORVU2Hr1G088660.5;HORVU2Hr1G088660.6;HORVU2Hr1G088660.7;HORVU2Hr1G088760.1;HORVU4Hr1G067020.1;HORVU4Hr1G067020.12;HORVU4Hr1G067020.13;HORVU4Hr1G067020.17;HORVU4Hr1G067020.8;HORVU6Hr1G073690.3;HORVU6Hr1G073730.1;HORVU7Hr1G041380.1;HORVU7Hr1G041380.2;HORVU7Hr1G041380.5;HORVU7Hr1G041470.1	K17991+K17991+K17991+K17991+K17991+K17991+K17991+K17991+K17991+K17991+K17991+K17991+K17991+K17991+K17991+K17991+K17991+K17991+K17991
Metabolism	Metabolism of other amino acids	Taurine and hypotaurine metabolism	19	ko00430	HORVU2Hr1G079960.10;HORVU2Hr1G079960.11;HORVU2Hr1G079960.13;HORVU2Hr1G079960.14;HORVU2Hr1G079960.15;HORVU2Hr1G079960.2;HORVU2Hr1G079960.3;HORVU2Hr1G079960.4;HORVU2Hr1G079960.5;HORVU2Hr1G079960.6;HORVU2Hr1G079960.7;HORVU2Hr1G079960.9;HORVU3Hr1G003050.1;HORVU3Hr1G003050.7;HORVU3Hr1G112860.1;HORVU4Hr1G008700.2;HORVU4Hr1G008700.4;HORVU4Hr1G064790.6;HORVU4Hr1G064790.9	K18592+K18592+K18592+K18592+K18592+K18592+K18592+K18592+K18592+K18592+K18592+K18592+K01580+K01580+K01580+K01580+K01580+K01580+K01580
Metabolism	Lipid metabolism	Linoleic acid metabolism	19	ko00591	HORVU4Hr1G005920.1;HORVU4Hr1G005920.16;HORVU4Hr1G005920.37;HORVU4Hr1G006850.1;HORVU4Hr1G006850.2;HORVU4Hr1G006850.4;HORVU4Hr1G076570.6;HORVU5Hr1G093700.3;HORVU5Hr1G093700.6;HORVU7Hr1G050660.1;HORVU7Hr1G050680.1;HORVU7Hr1G050680.2;HORVU7Hr1G050680.3;HORVU7Hr1G050680.4;HORVU7Hr1G050680.5;HORVU7Hr1G050680.6;HORVU7Hr1G050680.7;HORVU7Hr1G050680.8;HORVU7Hr1G050680.9	K15718+K15718+K15718+K01047+K01047+K01047+K00454+K15718+K15718+K00454+K00454+K00454+K00454+K00454+K00454+K00454+K00454+K00454+K00454
Metabolism	Glycan biosynthesis and metabolism	Glycosphingolipid biosynthesis - ganglio series	19	ko00604	HORVU1Hr1G008250.10;HORVU1Hr1G008250.12;HORVU1Hr1G008250.14;HORVU1Hr1G008250.2;HORVU1Hr1G008250.20;HORVU1Hr1G008250.7;HORVU1Hr1G064700.16;HORVU1Hr1G064700.2;HORVU1Hr1G064700.3;HORVU1Hr1G064700.4;HORVU1Hr1G064700.9;HORVU1Hr1G080090.16;HORVU1Hr1G080090.17;HORVU1Hr1G080090.18;HORVU1Hr1G080090.2;HORVU1Hr1G080090.4;HORVU1Hr1G080090.8;HORVU1Hr1G080090.9;HORVU2Hr1G037480.2	K12373+K12373+K12373+K12373+K12373+K12373+K12373+K12373+K12373+K12373+K12373+K12309+K12309+K12309+K12309+K12309+K12309+K12309+K12373
Metabolism	Carbohydrate metabolism	C5-Branched dibasic acid metabolism	17	ko00660	HORVU2Hr1G124400.1;HORVU2Hr1G124400.2;HORVU2Hr1G124490.1;HORVU4Hr1G014750.7;HORVU4Hr1G014750.8;HORVU6Hr1G013950.5;HORVU6Hr1G013950.7;HORVU6Hr1G055840.1;HORVU6Hr1G055840.11;HORVU6Hr1G055840.12;HORVU6Hr1G055840.13;HORVU6Hr1G055840.14;HORVU6Hr1G055840.15;HORVU6Hr1G055840.4;HORVU6Hr1G055840.5;HORVU6Hr1G062440.1;HORVU6Hr1G072320.1	K00052+K00052+K00052+K01653+K01653+K01703+K01703+K01653+K01653+K01653+K01653+K01653+K01653+K01653+K01653+K01704+K01652
Organismal Systems	Environmental adaptation	Circadian rhythm - plant	17	ko04712	HORVU2Hr1G063420.1;HORVU3Hr1G087100.1;HORVU4Hr1G008610.1;HORVU4Hr1G008610.2;HORVU4Hr1G008610.3;HORVU4Hr1G008610.4;HORVU4Hr1G008610.5;HORVU4Hr1G008610.6;HORVU4Hr1G008610.7;HORVU4Hr1G008610.8;HORVU4Hr1G053400.1;HORVU4Hr1G069390.1;HORVU5Hr1G097230.1;HORVU5Hr1G097230.3;HORVU5Hr1G097400.1;HORVU5Hr1G097400.2;HORVU7Hr1G024610.1	K03097+K16223+K12120+K12120+K12120+K12120+K12120+K12120+K12120+K12120+K12121+K03097+K03097+K03097+K03097+K03097+K16223
Metabolism	Glycan biosynthesis and metabolism	Glycosphingolipid biosynthesis - globo and isoglobo series	16	ko00603	HORVU1Hr1G008250.10;HORVU1Hr1G008250.12;HORVU1Hr1G008250.14;HORVU1Hr1G008250.2;HORVU1Hr1G008250.20;HORVU1Hr1G008250.7;HORVU1Hr1G043820.4;HORVU1Hr1G043820.7;HORVU1Hr1G043830.1;HORVU1Hr1G064700.16;HORVU1Hr1G064700.2;HORVU1Hr1G064700.3;HORVU1Hr1G064700.4;HORVU1Hr1G064700.9;HORVU2Hr1G017880.5;HORVU2Hr1G037480.2	K12373+K12373+K12373+K12373+K12373+K12373+K07407+K07407+K07407+K12373+K12373+K12373+K12373+K12373+K07407+K12373
Metabolism	Metabolism of other amino acids	Phosphonate and phosphinate metabolism	15	ko00440	HORVU5Hr1G045990.2;HORVU6Hr1G031590.1;HORVU6Hr1G031590.2;HORVU6Hr1G031590.3;HORVU6Hr1G031590.4;HORVU6Hr1G031590.5;HORVU6Hr1G031590.6;HORVU6Hr1G031590.7;HORVU7Hr1G034550.1;HORVU7Hr1G034560.18;HORVU7Hr1G034560.22;HORVU7Hr1G034560.23;HORVU7Hr1G034560.7;HORVU7Hr1G070180.1;HORVU7Hr1G070180.2	K00967+K00968+K00968+K00968+K00968+K00968+K00968+K00968+K00993+K00993+K00993+K00993+K00993+K00968+K00968
Metabolism	Metabolism of cofactors and vitamins	Lipoic acid metabolism	13	ko00785	HORVU4Hr1G052000.10;HORVU4Hr1G052000.11;HORVU4Hr1G052000.12;HORVU4Hr1G052000.13;HORVU4Hr1G052000.14;HORVU4Hr1G052000.2;HORVU4Hr1G052000.3;HORVU4Hr1G052000.4;HORVU4Hr1G052000.5;HORVU4Hr1G052000.6;HORVU4Hr1G052000.7;HORVU4Hr1G052000.8;HORVU4Hr1G052000.9	K23735+K23735+K23735+K23735+K23735+K23735+K23735+K23735+K23735+K23735+K23735+K23735+K23735
Genetic Information Processing	Folding, sorting and degradation	Sulfur relay system	13	ko04122	HORVU5Hr1G012200.1;HORVU5Hr1G012200.10;HORVU5Hr1G012200.12;HORVU5Hr1G012200.13;HORVU5Hr1G012200.6;HORVU5Hr1G012200.8;HORVU5Hr1G056530.2;HORVU5Hr1G056530.3;HORVU5Hr1G056530.4;HORVU5Hr1G057780.1;HORVU5Hr1G057790.1;HORVU6Hr1G027390.14;HORVU7Hr1G027500.3	K01011+K01011+K01011+K01011+K01011+K01011+K04487+K04487+K04487+K03635+K03635+K01011+K11996
Metabolism	Metabolism of cofactors and vitamins	Vitamin B6 metabolism	12	ko00750	HORVU1Hr1G082660.1;HORVU2Hr1G065120.1;HORVU2Hr1G065120.2;HORVU3Hr1G064730.1;HORVU3Hr1G064730.2;HORVU4Hr1G027040.1;HORVU4Hr1G072880.2;HORVU5Hr1G014350.1;HORVU5Hr1G014350.2;HORVU5Hr1G014350.5;HORVU6Hr1G015450.1;HORVU6Hr1G059810.2	K01733+K06215+K06215+K01733+K01733+K06215+K00831+K00868+K00868+K00868+K08681+K23998
Metabolism	Metabolism of terpenoids and polyketides	Diterpenoid biosynthesis	12	ko00904	HORVU0Hr1G021720.1;HORVU0Hr1G021760.1;HORVU0Hr1G021760.3;HORVU0Hr1G021760.4;HORVU2Hr1G118350.1;HORVU3Hr1G029010.4;HORVU3Hr1G029010.8;HORVU3Hr1G089980.1;HORVU7Hr1G003090.1;HORVU7Hr1G003090.2;HORVU7Hr1G121270.3;HORVU7Hr1G121350.1	K04122+K04122+K04122+K04122+K04124+K04125+K04125+K05282+K04123+K04123+K04120+K04120
Metabolism	Biosynthesis of other secondary metabolites	Glucosinolate biosynthesis	11	ko00966	HORVU1Hr1G053320.10;HORVU1Hr1G053320.12;HORVU1Hr1G053320.14;HORVU1Hr1G053320.2;HORVU1Hr1G053320.3;HORVU1Hr1G053320.4;HORVU1Hr1G053320.6;HORVU1Hr1G053320.7;HORVU1Hr1G053320.8;HORVU6Hr1G013950.5;HORVU6Hr1G013950.7	K00826+K00826+K00826+K00826+K00826+K00826+K00826+K00826+K00826+K01703+K01703
Metabolism	Metabolism of terpenoids and polyketides	Monoterpenoid biosynthesis	8	ko00902	HORVU1Hr1G089830.1;HORVU2Hr1G017120.1;HORVU2Hr1G017120.5;HORVU2Hr1G017120.7;HORVU2Hr1G091440.1;HORVU2Hr1G091440.2;HORVU2Hr1G091440.3;HORVU2Hr1G091440.7	K15095+K15095+K15095+K15095+K15095+K15095+K15095+K15095
Metabolism	Metabolism of terpenoids and polyketides	Limonene and pinene degradation	8	ko00903	HORVU2Hr1G092540.1;HORVU4Hr1G017450.1;HORVU4Hr1G053180.1;HORVU4Hr1G053180.2;HORVU6Hr1G072830.2;HORVU7Hr1G042880.1;HORVU7Hr1G042880.2;HORVU7Hr1G042880.5	K00128+K00128+K01692+K01692+K00128+K00128+K00128+K00128
Metabolism	Biosynthesis of other secondary metabolites	Biosynthesis of various secondary metabolites - part 2	8	ko00998	HORVU7Hr1G043050.1;HORVU7Hr1G043050.2;HORVU7Hr1G043050.3;HORVU7Hr1G043050.4;HORVU7Hr1G043050.5;HORVU7Hr1G043050.6;HORVU7Hr1G043050.7;HORVU7Hr1G043050.8	K21568+K21568+K21568+K21568+K21568+K21568+K21568+K21568
Metabolism	Glycan biosynthesis and metabolism	Other types of O-glycan biosynthesis	7	ko00514	HORVU0Hr1G003040.1;HORVU2Hr1G035750.1;HORVU2Hr1G035750.4;HORVU2Hr1G038030.1;HORVU4Hr1G037400.2;HORVU4Hr1G037400.3;HORVU4Hr1G037400.8	K20783+K20783+K20783+K03691+K20784+K20784+K20784
Genetic Information Processing	Replication and repair	Non-homologous end-joining	7	ko03450	HORVU0Hr1G038620.1;HORVU0Hr1G038620.4;HORVU0Hr1G038620.9;HORVU1Hr1G079900.2;HORVU2Hr1G100690.1;HORVU5Hr1G012090.13;HORVU5Hr1G012090.6	K10885+K10885+K10885+K04799+K10777+K10884+K10884
Metabolism	Metabolism of terpenoids and polyketides	Brassinosteroid biosynthesis	5	ko00905	HORVU3Hr1G085400.1;HORVU5Hr1G061340.1;HORVU5Hr1G061340.2;HORVU5Hr1G061340.3;HORVU5Hr1G061340.4	K09591+K20623+K20623+K20623+K20623
Metabolism	Metabolism of terpenoids and polyketides	Zeatin biosynthesis	4	ko00908	HORVU0Hr1G002520.1;HORVU3Hr1G019850.1;HORVU7Hr1G038510.1;HORVU7Hr1G038510.3	K13495+K00279+K13496+K13496
Metabolism	Metabolism of terpenoids and polyketides	Sesquiterpenoid and triterpenoid biosynthesis	3	ko00909	HORVU5Hr1G109300.4;HORVU5Hr1G109300.7;HORVU5Hr1G109300.9	K00801+K00801+K00801
Metabolism	Biosynthesis of other secondary metabolites	Caffeine metabolism	2	ko00232	HORVU1Hr1G049690.1;HORVU3Hr1G083560.1	K00106+K00365
Metabolism	Biosynthesis of other secondary metabolites	Aflatoxin biosynthesis	2	ko00254	HORVU2Hr1G010440.4;HORVU2Hr1G010440.5	K11262+K11262
Metabolism	Biosynthesis of other secondary metabolites	Benzoxazinoid biosynthesis	2	ko00402	HORVU1Hr1G018600.1;HORVU1Hr1G018600.2	K13229+K13229
Metabolism	Metabolism of terpenoids and polyketides	Polyketide sugar unit biosynthesis	2	ko00523	HORVU6Hr1G065690.1;HORVU6Hr1G065690.2	K12451+K12451

## Sheet: KOG
Code	Functional-Categories	Protein-Number	Proteins
J	Translation, ribosomal structure and biogenesis	1232	BAV58128,KOG3291;BAV58138,KOG1750;AGP50737,KOG3419;AGP50791,KOG0901;HORVU1Hr1G002310.1,KOG0438;HORVU1Hr1G002310.1,KOG2309;HORVU1Hr1G002310.2,KOG0438;HORVU1Hr1G002310.2,KOG2309;HORVU1Hr1G002310.3,KOG0438;HORVU1Hr1G002310.3,KOG2309;HORVU1Hr1G003590.1,KOG1711;HORVU1Hr1G003590.3,KOG1711;HORVU1Hr1G003590.4,KOG1711;HORVU1Hr1G003590.5,KOG1711;HORVU1Hr1G004200.1,KOG1488;HORVU1Hr1G004200.2,KOG1488;HORVU1H…
Hr1G020910.3,KOG0328;HORVU6Hr1G020920.1,KOG3435;HORVU6Hr1G020920.2,KOG3435;HORVU6Hr1G020920.3,KOG3435;HORVU6Hr1G021630.1,KOG2767;HORVU6Hr1G021630.5,KOG2767;HORVU6Hr1G026200.10,KOG0004;HORVU6Hr1G026200.10,KOG0003;HORVU6Hr1G026200.14,KOG0004;HORVU6Hr1G026200.14,KOG0003;HORVU6Hr1G026280.5,KOG0004;HORVU6Hr1G026280.5,KOG0003;HORVU6Hr1G026280.6,KOG0004;HORVU6Hr1G026280.6,KOG0003;HORVU6Hr1G026280.7,KOG0…
A	RNA processing and modification	1090	HORVU1Hr1G004510.1,KOG0348;HORVU1Hr1G004510.1,KOG0342;HORVU1Hr1G004510.1,KOG0345;HORVU1Hr1G004510.1,KOG0338;HORVU1Hr1G004510.1,KOG0330;HORVU1Hr1G004510.2,KOG0348;HORVU1Hr1G004510.2,KOG0342;HORVU1Hr1G004510.2,KOG0345;HORVU1Hr1G004510.2,KOG0338;HORVU1Hr1G004510.2,KOG0330;HORVU1Hr1G004510.3,KOG0348;HORVU1Hr1G004510.3,KOG0342;HORVU1Hr1G004510.3,KOG0345;HORVU1Hr1G004510.3,KOG0338;HORVU1Hr1G004510.3,KO…
1G009960.1,KOG0343;HORVU4Hr1G009960.1,KOG0335;HORVU4Hr1G009960.2,KOG0346;HORVU4Hr1G009960.2,KOG0330;HORVU4Hr1G009960.2,KOG0333;HORVU4Hr1G009960.2,KOG0339;HORVU4Hr1G009960.2,KOG0340;HORVU4Hr1G009960.2,KOG0343;HORVU4Hr1G009960.2,KOG0335;HORVU4Hr1G009960.4,KOG0346;HORVU4Hr1G009960.4,KOG0330;HORVU4Hr1G009960.4,KOG0333;HORVU4Hr1G009960.4,KOG0339;HORVU4Hr1G009960.4,KOG0340;HORVU4Hr1G009960.4,KOG0343;HO…
K	Transcription	722	HORVU1Hr1G005980.1,KOG1037;HORVU1Hr1G005980.15,KOG1037;HORVU1Hr1G005980.16,KOG1037;HORVU1Hr1G005980.18,KOG1037;HORVU1Hr1G005980.21,KOG1037;HORVU1Hr1G005980.22,KOG1037;HORVU1Hr1G005980.23,KOG1037;HORVU1Hr1G006890.1,KOG4210;HORVU1Hr1G006890.6,KOG4210;HORVU1Hr1G006890.7,KOG4210;HORVU1Hr1G006890.8,KOG4210;HORVU1Hr1G006890.10,KOG4210;HORVU1Hr1G020620.3,KOG1063;HORVU1Hr1G020620.7,KOG1063;HORVU1Hr1G0206…
L	Replication, recombination and repair	424	HORVU1Hr1G005980.1,KOG1037;HORVU1Hr1G005980.15,KOG1037;HORVU1Hr1G005980.16,KOG1037;HORVU1Hr1G005980.18,KOG1037;HORVU1Hr1G005980.21,KOG1037;HORVU1Hr1G005980.22,KOG1037;HORVU1Hr1G005980.23,KOG1037;HORVU1Hr1G029770.1,KOG0480;HORVU1Hr1G029770.1,KOG0478;HORVU1Hr1G029770.1,KOG0482;HORVU1Hr1G029770.1,KOG0477;HORVU1Hr1G029770.1,KOG0481;HORVU1Hr1G029770.12,KOG0480;HORVU1Hr1G029770.12,KOG0478;HORVU1Hr1G029…
B	Chromatin structure and dynamics	412	HORVU1Hr1G017830.1,KOG3467;HORVU1Hr1G020040.1,KOG3467;HORVU1Hr1G020040.2,KOG3467;HORVU1Hr1G020060.1,KOG3467;HORVU1Hr1G020620.3,KOG1063;HORVU1Hr1G020620.7,KOG1063;HORVU1Hr1G020620.8,KOG1063;HORVU1Hr1G020620.10,KOG1063;HORVU1Hr1G020620.11,KOG1063;HORVU1Hr1G020620.12,KOG1063;HORVU1Hr1G020620.13,KOG1063;HORVU1Hr1G020620.14,KOG1063;HORVU1Hr1G020620.15,KOG1063;HORVU1Hr1G022390.1,KOG3467;HORVU1Hr1G02239…
D	Cell cycle control, cell division, chromosome partitioning	509	HORVU1Hr1G000530.1,KOG4660;HORVU1Hr1G000530.2,KOG4660;HORVU1Hr1G000530.3,KOG4660;HORVU1Hr1G000530.4,KOG4660;HORVU1Hr1G000530.5,KOG4660;HORVU1Hr1G000530.6,KOG4660;HORVU1Hr1G000530.7,KOG4660;HORVU1Hr1G000530.8,KOG4660;HORVU1Hr1G000530.9,KOG4660;HORVU1Hr1G000530.10,KOG4660;HORVU1Hr1G004960.5,KOG1036;HORVU1Hr1G018310.1,KOG1101;HORVU1Hr1G018310.2,KOG1101;HORVU1Hr1G018310.3,KOG1101;HORVU1Hr1G018310.4,K…
Y	Nuclear structure	155	HORVU1Hr1G009900.2,KOG1964;HORVU1Hr1G009900.3,KOG1964;HORVU1Hr1G009900.10,KOG1964;HORVU1Hr1G009900.11,KOG1964;HORVU1Hr1G009900.12,KOG1964;HORVU1Hr1G041060.18,KOG4541;HORVU1Hr1G041060.29,KOG4541;HORVU1Hr1G041060.31,KOG4541;HORVU1Hr1G060180.2,KOG1241;HORVU1Hr1G060180.3,KOG1241;HORVU2Hr1G031680.1,KOG2021;HORVU2Hr1G031690.1,KOG2021;HORVU2Hr1G031690.2,KOG2021;HORVU2Hr1G031690.3,KOG2021;HORVU2Hr1G03169…
V	Defense mechanisms	172	HORVU1Hr1G044780.8,KOG2787;HORVU1Hr1G044780.13,KOG2787;HORVU1Hr1G044780.14,KOG2787;HORVU1Hr1G044780.17,KOG2787;HORVU1Hr1G061430.2,KOG1962;HORVU1Hr1G093880.2,KOG1716;HORVU2Hr1G033520.1,KOG1502;HORVU2Hr1G033520.3,KOG1502;HORVU2Hr1G033520.4,KOG1502;HORVU2Hr1G079270.1,KOG1515;HORVU2Hr1G121030.3,KOG2764;HORVU2Hr1G121030.6,KOG2764;HORVU2Hr1G121030.7,KOG2764;HORVU3Hr1G022640.1,KOG1515;HORVU3Hr1G022640.2…
T	Signal transduction mechanisms	1481	HORVU1Hr1G001910.2,KOG0084;HORVU1Hr1G001910.2,KOG0078;HORVU1Hr1G011720.1,KOG4658;HORVU1Hr1G011720.2,KOG4658;HORVU1Hr1G011720.3,KOG4658;HORVU1Hr1G011720.5,KOG4658;HORVU1Hr1G011720.8,KOG4658;HORVU1Hr1G011720.11,KOG4658;HORVU1Hr1G011720.12,KOG4658;HORVU1Hr1G011720.15,KOG4658;HORVU1Hr1G011720.16,KOG4658;HORVU1Hr1G011720.17,KOG4658;HORVU1Hr1G011720.18,KOG4658;HORVU1Hr1G011720.19,KOG4658;HORVU1Hr1G0117…
;HORVU5Hr1G078000.8,KOG3294;HORVU5Hr1G078180.2,KOG1187;HORVU5Hr1G078180.3,KOG1187;HORVU5Hr1G078180.5,KOG1187;HORVU5Hr1G078180.6,KOG1187;HORVU5Hr1G078180.9,KOG1187;HORVU5Hr1G078180.10,KOG1187;HORVU5Hr1G079100.1,KOG2197;HORVU5Hr1G079100.2,KOG2197;HORVU5Hr1G079100.3,KOG2197;HORVU5Hr1G079100.4,KOG2197;HORVU5Hr1G079100.7,KOG2197;HORVU5Hr1G080500.1,KOG4361;HORVU5Hr1G080500.2,KOG4361;HORVU5Hr1G080500.4,…
M	Cell wall/membrane/envelope biogenesis	255	HORVU1Hr1G000020.4,KOG2629;HORVU1Hr1G001590.4,KOG1322;HORVU1Hr1G001590.5,KOG1322;HORVU1Hr1G001590.6,KOG1322;HORVU1Hr1G056610.1,KOG1371;HORVU1Hr1G056610.3,KOG1371;HORVU1Hr1G056610.4,KOG1371;HORVU1Hr1G056630.1,KOG1371;HORVU1Hr1G057170.22,KOG3364;HORVU1Hr1G057170.23,KOG3364;HORVU1Hr1G057330.2,KOG1066;HORVU1Hr1G058810.5,KOG1429;HORVU1Hr1G058810.5,KOG1371;HORVU1Hr1G080520.1,KOG2686;HORVU1Hr1G080520.2,…
N	Cell motility	5	HORVU6Hr1G070810.1,KOG4286;HORVU6Hr1G070810.2,KOG4286;HORVU6Hr1G070810.6,KOG4286;HORVU6Hr1G070810.7,KOG4286;HORVU6Hr1G070810.10,KOG4286
Z	Cytoskeleton	339	HORVU1Hr1G002840.4,KOG0676;HORVU1Hr1G002840.5,KOG0676;HORVU1Hr1G002840.6,KOG0676;HORVU1Hr1G014610.1,KOG0073;HORVU1Hr1G014610.2,KOG0073;HORVU1Hr1G014610.3,KOG0073;HORVU1Hr1G022250.2,KOG0246;HORVU1Hr1G022250.2,KOG0242;HORVU1Hr1G022250.2,KOG0244;HORVU1Hr1G022250.2,KOG0243;HORVU1Hr1G022250.2,KOG4280;HORVU1Hr1G022250.5,KOG0246;HORVU1Hr1G022250.5,KOG0242;HORVU1Hr1G022250.5,KOG0244;HORVU1Hr1G022250.5,KO…
W	Extracellular structures	26	HORVU2Hr1G039700.1,KOG1021;HORVU2Hr1G071380.1,KOG1021;HORVU2Hr1G071380.2,KOG1021;HORVU2Hr1G118690.2,KOG3871;HORVU2Hr1G118690.3,KOG3871;HORVU3Hr1G096140.3,KOG1021;HORVU3Hr1G096140.4,KOG1021;HORVU3Hr1G096140.5,KOG1021;HORVU3Hr1G096140.6,KOG1021;HORVU3Hr1G096210.1,KOG1021;HORVU3Hr1G096210.2,KOG1021;HORVU5Hr1G100770.1,KOG1747;HORVU5Hr1G103850.1,KOG1437;HORVU5Hr1G103850.2,KOG1437;HORVU5Hr1G103850.3,KO…
U	Intracellular trafficking, secretion, and vesicular transport	1174	HORVU1Hr1G000020.4,KOG2629;HORVU1Hr1G001910.2,KOG0084;HORVU1Hr1G001910.2,KOG0078;HORVU1Hr1G001920.2,KOG0087;HORVU1Hr1G001920.3,KOG0087;HORVU1Hr1G002390.1,KOG2063;HORVU1Hr1G002390.4,KOG2063;HORVU1Hr1G002390.5,KOG2063;HORVU1Hr1G002390.9,KOG2063;HORVU1Hr1G009900.2,KOG1964;HORVU1Hr1G009900.3,KOG1964;HORVU1Hr1G009900.10,KOG1964;HORVU1Hr1G009900.11,KOG1964;HORVU1Hr1G009900.12,KOG1964;HORVU1Hr1G014610.1…
071790.3,KOG1277;HORVU6Hr1G073370.1,KOG0071;HORVU6Hr1G073370.1,KOG0077;HORVU6Hr1G073370.1,KOG0070;HORVU6Hr1G073370.1,KOG0073;HORVU6Hr1G073370.2,KOG0071;HORVU6Hr1G073370.2,KOG0077;HORVU6Hr1G073370.2,KOG0070;HORVU6Hr1G073370.3,KOG0071;HORVU6Hr1G073370.3,KOG0077;HORVU6Hr1G073370.3,KOG0070;HORVU6Hr1G073370.4,KOG0071;HORVU6Hr1G073370.4,KOG0077;HORVU6Hr1G073370.4,KOG0070;HORVU6Hr1G073370.4,KOG0073;HORV…
O	Posttranslational modification, protein turnover, chaperones	2069	AGP50779,KOG0840;HORVU1Hr1G000010.1,KOG0800;HORVU1Hr1G000010.1,KOG4628;HORVU1Hr1G000010.2,KOG0800;HORVU1Hr1G000010.2,KOG4628;HORVU1Hr1G000010.3,KOG0800;HORVU1Hr1G000010.3,KOG4628;HORVU1Hr1G000010.5,KOG0800;HORVU1Hr1G000010.8,KOG0800;HORVU1Hr1G000020.4,KOG2629;HORVU1Hr1G000710.1,KOG0880;HORVU1Hr1G000710.1,KOG0865;HORVU1Hr1G000710.1,KOG0111;HORVU1Hr1G000710.2,KOG0880;HORVU1Hr1G000710.2,KOG0865;HORV…
2,KOG2182;HORVU3Hr1G075220.2,KOG1863;HORVU3Hr1G075220.2,KOG1866;HORVU3Hr1G075220.2,KOG4598;HORVU3Hr1G075220.4,KOG1863;HORVU3Hr1G075220.4,KOG1866;HORVU3Hr1G075220.4,KOG4598;HORVU3Hr1G075220.5,KOG1863;HORVU3Hr1G075220.5,KOG1866;HORVU3Hr1G075220.5,KOG4598;HORVU3Hr1G075220.7,KOG1863;HORVU3Hr1G075220.7,KOG1866;HORVU3Hr1G075220.7,KOG4598;HORVU3Hr1G075220.16,KOG1863;HORVU3Hr1G075220.16,KOG1866;HORVU3Hr1…
590;HORVU5Hr1G125130.1,KOG0356;HORVU6Hr1G000180.8,KOG0356;HORVU6Hr1G000180.9,KOG0356;HORVU6Hr1G000640.18,KOG1724;HORVU6Hr1G001670.1,KOG1308;HORVU6Hr1G001670.2,KOG1308;HORVU6Hr1G001670.5,KOG1308;HORVU6Hr1G001670.6,KOG1308;HORVU6Hr1G001670.7,KOG1308;HORVU6Hr1G001670.8,KOG1308;HORVU6Hr1G001700.1,KOG0190;HORVU6Hr1G001700.1,KOG0191;HORVU6Hr1G001700.2,KOG0190;HORVU6Hr1G001700.2,KOG0191;HORVU6Hr1G002240…
C	Energy production and conversion	914	BAV58143,KOG4663;BAV58150,KOG1713;BAV58152,KOG2870;BAV58156,KOG1353;BAV58156,KOG1350;BAV58160,KOG1713;AGP50752,KOG1353;AGP50762,KOG1350;HORVU1Hr1G001850.2,KOG0134;HORVU1Hr1G001850.5,KOG0134;HORVU1Hr1G001950.2,KOG0134;HORVU1Hr1G002500.1,KOG0232;HORVU1Hr1G002500.2,KOG0232;HORVU1Hr1G002500.3,KOG0232;HORVU1Hr1G002500.5,KOG0232;HORVU1Hr1G005920.3,KOG1626;HORVU1Hr1G005920.4,KOG1626;HORVU1Hr1G005920.7,K…
G	Carbohydrate transport and metabolism	1127	HORVU1Hr1G006860.4,KOG2446;HORVU1Hr1G006860.5,KOG2446;HORVU1Hr1G006860.7,KOG2446;HORVU1Hr1G006860.8,KOG2446;HORVU1Hr1G008250.2,KOG2499;HORVU1Hr1G008250.7,KOG2499;HORVU1Hr1G008250.10,KOG2499;HORVU1Hr1G008250.12,KOG2499;HORVU1Hr1G008250.14,KOG2499;HORVU1Hr1G008250.20,KOG2499;HORVU1Hr1G012680.1,KOG1192;HORVU1Hr1G024400.10,KOG0234;HORVU1Hr1G024400.11,KOG0234;HORVU1Hr1G024400.12,KOG0234;HORVU1Hr1G0244…
076480.19,KOG2119;HORVU7Hr1G076480.20,KOG2119;HORVU7Hr1G076480.21,KOG2119;HORVU7Hr1G076480.23,KOG2119;HORVU7Hr1G076480.24,KOG2119;HORVU7Hr1G076480.25,KOG2119;HORVU7Hr1G076480.26,KOG2119;HORVU7Hr1G081770.1,KOG0223;HORVU7Hr1G081770.7,KOG0223;HORVU7Hr1G081770.8,KOG0223;HORVU7Hr1G082350.1,KOG1192;HORVU7Hr1G082350.2,KOG1192;HORVU7Hr1G082350.3,KOG1192;HORVU7Hr1G082350.4,KOG1192;HORVU7Hr1G082350.5,KOG11…
E	Amino acid transport and metabolism	769	HORVU1Hr1G013820.4,KOG0141;HORVU1Hr1G013820.5,KOG0141;HORVU1Hr1G013820.6,KOG0141;HORVU1Hr1G013820.11,KOG0141;HORVU1Hr1G013820.14,KOG0141;HORVU1Hr1G015560.1,KOG1401;HORVU1Hr1G015560.1,KOG1402;HORVU1Hr1G015560.1,KOG1404;HORVU1Hr1G015560.2,KOG1401;HORVU1Hr1G015560.2,KOG1402;HORVU1Hr1G015560.2,KOG1404;HORVU1Hr1G015560.3,KOG1401;HORVU1Hr1G015560.3,KOG1402;HORVU1Hr1G015560.3,KOG1404;HORVU1Hr1G015560.4,…
F	Nucleotide transport and metabolism	307	HORVU1Hr1G011430.1,KOG2938;HORVU1Hr1G011430.2,KOG2938;HORVU1Hr1G011430.3,KOG2938;HORVU1Hr1G011430.4,KOG2938;HORVU1Hr1G011430.5,KOG2938;HORVU1Hr1G011430.6,KOG2938;HORVU1Hr1G011430.7,KOG2938;HORVU1Hr1G027570.1,KOG3367;HORVU1Hr1G038270.3,KOG3222;HORVU1Hr1G040670.1,KOG1907;HORVU1Hr1G040670.2,KOG1907;HORVU1Hr1G040670.3,KOG1907;HORVU1Hr1G040670.4,KOG1907;HORVU1Hr1G040670.5,KOG1907;HORVU1Hr1G040670.6,KO…
H	Coenzyme transport and metabolism	276	HORVU1Hr1G015490.5,KOG4254;HORVU1Hr1G021690.1,KOG0089;HORVU1Hr1G021690.1,KOG4230;HORVU1Hr1G038850.1,KOG3110;HORVU1Hr1G038850.2,KOG3110;HORVU1Hr1G038850.5,KOG3110;HORVU1Hr1G038850.6,KOG3110;HORVU1Hr1G038850.7,KOG3110;HORVU1Hr1G038850.8,KOG3110;HORVU1Hr1G038850.9,KOG3110;HORVU1Hr1G038850.11,KOG3110;HORVU1Hr1G038850.12,KOG3110;HORVU1Hr1G068870.1,KOG0534;HORVU1Hr1G076470.11,KOG1559;HORVU1Hr1G076470.1…
I	Lipid transport and metabolism	727	HORVU1Hr1G003300.1,KOG0060;HORVU1Hr1G003300.1,KOG0064;HORVU1Hr1G003300.2,KOG0060;HORVU1Hr1G003300.2,KOG0064;HORVU1Hr1G003300.3,KOG0060;HORVU1Hr1G003300.3,KOG0064;HORVU1Hr1G003300.7,KOG0060;HORVU1Hr1G003300.7,KOG0064;HORVU1Hr1G003300.8,KOG0060;HORVU1Hr1G003300.8,KOG0064;HORVU1Hr1G003300.9,KOG0060;HORVU1Hr1G003300.9,KOG0064;HORVU1Hr1G003300.10,KOG0060;HORVU1Hr1G003300.10,KOG0064;HORVU1Hr1G003300.12…
P	Inorganic ion transport and metabolism	283	HORVU1Hr1G007310.1,KOG0202;HORVU1Hr1G007310.1,KOG0203;HORVU1Hr1G008120.1,KOG1422;HORVU1Hr1G015500.1,KOG1482;HORVU1Hr1G015500.1,KOG1483;HORVU1Hr1G015500.1,KOG1484;HORVU1Hr1G015500.2,KOG1482;HORVU1Hr1G015500.2,KOG1483;HORVU1Hr1G015500.2,KOG1484;HORVU1Hr1G015500.3,KOG1482;HORVU1Hr1G015500.3,KOG1483;HORVU1Hr1G015500.3,KOG1484;HORVU1Hr1G015500.4,KOG1482;HORVU1Hr1G015500.4,KOG1483;HORVU1Hr1G015500.4,KO…
Q	Secondary metabolites biosynthesis, transport and catabolism	527	HORVU1Hr1G001160.1,KOG1399;HORVU1Hr1G001160.2,KOG1399;HORVU1Hr1G003130.1,KOG0022;HORVU1Hr1G018600.1,KOG0143;HORVU1Hr1G018600.2,KOG0143;HORVU1Hr1G023060.1,KOG0405;HORVU1Hr1G023060.5,KOG0405;HORVU1Hr1G023630.1,KOG0405;HORVU1Hr1G023630.2,KOG0405;HORVU1Hr1G023630.3,KOG0405;HORVU1Hr1G047030.1,KOG0156;HORVU1Hr1G047030.2,KOG0156;HORVU1Hr1G047030.6,KOG0156;HORVU1Hr1G047030.7,KOG0156;HORVU1Hr1G047030.8,KO…
R	General function prediction only	2655	HORVU1Hr1G000960.1,KOG0504;HORVU1Hr1G001850.2,KOG0134;HORVU1Hr1G001850.5,KOG0134;HORVU1Hr1G001950.2,KOG0134;HORVU1Hr1G003300.1,KOG0060;HORVU1Hr1G003300.2,KOG0060;HORVU1Hr1G003300.3,KOG0060;HORVU1Hr1G003300.7,KOG0060;HORVU1Hr1G003300.8,KOG0060;HORVU1Hr1G003300.9,KOG0060;HORVU1Hr1G003300.10,KOG0060;HORVU1Hr1G003300.12,KOG0060;HORVU1Hr1G003300.13,KOG0060;HORVU1Hr1G003300.14,KOG0060;HORVU1Hr1G003300.…
OG1987;HORVU3Hr1G075250.2,KOG1987;HORVU3Hr1G075250.3,KOG1987;HORVU3Hr1G075250.4,KOG1987;HORVU3Hr1G077250.1,KOG3135;HORVU3Hr1G077250.3,KOG3135;HORVU3Hr1G077780.1,KOG4197;HORVU3Hr1G077780.3,KOG4197;HORVU3Hr1G080370.2,KOG2966;HORVU3Hr1G080820.2,KOG1243;HORVU3Hr1G081750.1,KOG3087;HORVU3Hr1G081750.2,KOG3087;HORVU3Hr1G081750.3,KOG3087;HORVU3Hr1G081750.4,KOG3087;HORVU3Hr1G081750.4,KOG4197;HORVU3Hr1G0817…
2343;HORVU6Hr1G087150.21,KOG2343;HORVU6Hr1G087150.22,KOG2343;HORVU6Hr1G087150.23,KOG2343;HORVU6Hr1G087150.24,KOG2343;HORVU6Hr1G087150.25,KOG2343;HORVU6Hr1G087150.26,KOG2343;HORVU6Hr1G087150.27,KOG2343;HORVU6Hr1G087150.28,KOG2343;HORVU6Hr1G087150.29,KOG2343;HORVU6Hr1G087150.31,KOG2343;HORVU6Hr1G087150.32,KOG2343;HORVU6Hr1G087150.33,KOG2343;HORVU6Hr1G087150.34,KOG2343;HORVU6Hr1G087780.1,KOG1541;HOR…
S	Function unknown	1031	BAV58149,KOG4766;HORVU1Hr1G001890.1,KOG2982;HORVU1Hr1G001890.2,KOG2982;HORVU1Hr1G001890.3,KOG2982;HORVU1Hr1G001890.4,KOG2982;HORVU1Hr1G001890.6,KOG2982;HORVU1Hr1G001890.7,KOG2982;HORVU1Hr1G001890.8,KOG2982;HORVU1Hr1G001890.9,KOG2982;HORVU1Hr1G001890.10,KOG2982;HORVU1Hr1G001890.11,KOG2982;HORVU1Hr1G001890.13,KOG2982;HORVU1Hr1G001890.15,KOG2982;HORVU1Hr1G001890.17,KOG2982;HORVU1Hr1G001890.18,KOG298…
