# Supplementary material for: Combined Proteomic and Metabolomic Analysis of the Molecular Mechanism Underlying the Response to Salt Stress during Seed Germination in Barley
Source: Int J Mol Sci. 2022 Sep 10;23(18):10515. doi: 10.3390/ijms231810515 (PMC9499682; doi:10.3390/ijms231810515)
Supplement: Supplementary file 1 [file ijms-23-10515-s001.zip › Table S10.xlsx]

## Sheet: GN2-DEP-VS-M
KEGG_A_class	KEGG_B_class	Pathway	Gene_CK-2-vs-T-2 (253)	Gene_All (7318)	Gene_Pvalue	Gene_Qvalue	Metabolites Count (1037)	Pathway ID	Proteins	K_IDs	Metabolites	C_IDs
Metabolism	Biosynthesis of other secondary metabolites	Phenylpropanoid biosynthesis	35	212	4.40407e-15	2.81861e-13	32	ko00940	HORVU3Hr1G036790.1(-);HORVU3Hr1G036820.1(-);HORVU3Hr1G036820.2(-);HORVU3Hr1G036880.4(-);HORVU3Hr1G097010.10(-);HORVU3Hr1G097010.15(-);HORVU3Hr1G097010.16(-);HORVU3Hr1G097010.19(-);HORVU3Hr1G097010.2(-);HORVU3Hr1G097010.21(-);HORVU3Hr1G097010.3(-);HORVU3Hr1G097010.6(-);HORVU3Hr1G112350.1(-);HORVU3Hr1G112350.2(-);HORVU4Hr1G006480.1(-);HORVU4Hr1G006480.2(-);HORVU4Hr1G006480.4(-);HORVU4Hr1G006480.5(-…	K00430+K00430+K00430+K00430+K01188+K01188+K01188+K01188+K01188+K01188+K01188+K01188+K00430+K00430+K05350+K05350+K05350+K05350+K00430+K00430+K00430+K00430+K00430+K01188+K01188+K01188+K00083+K00083+K00083+K13064+K09753+K09753+K00430+K00430+K00430	POS_M121T298;POS_M134T93;POS_M145T777;POS_M147T826;POS_M147T472;POS_M149T831;POS_M165T427;POS_M166T357;POS_M166T342_2;POS_M177T678;POS_M178T79_1;POS_M179T36;POS_M180T475;POS_M193T521;POS_M193T98;POS_M193T500;POS_M293T393;NEG_M127T725_2;NEG_M144T37_1;NEG_M147T766;NEG_M164T325;NEG_M181T179;NEG_M194T363;NEG_M209T452;NEG_M209T398;NEG_M223T374;NEG_M311T360;NEG_M325T283;NEG_M335T707;NEG_M336T707;NEG_M3…	C05627+C20464+C00315+C00811+C05851+C05608+C01772+C00079+C00079+C12204+C02666+C10454+C00590+C01752+C05619+C02325+C00933+C05851+C00315+C00423+C00079+C00082+C01494+C05619+C02325+C00482+C05855+C05158+C00852+C10434+C00761+C01175
Metabolism	Carbohydrate metabolism	Propanoate metabolism	21	98	1.06219e-11	3.39901e-10	9	ko00640	HORVU1Hr1G049960.1(-);HORVU1Hr1G049960.10(-);HORVU1Hr1G049960.12(-);HORVU1Hr1G049960.13(-);HORVU1Hr1G049960.14(-);HORVU1Hr1G049960.15(-);HORVU1Hr1G049960.19(-);HORVU1Hr1G049960.2(-);HORVU1Hr1G049960.20(-);HORVU1Hr1G049960.22(-);HORVU1Hr1G049960.23(-);HORVU1Hr1G049960.3(-);HORVU1Hr1G049960.4(-);HORVU1Hr1G049960.6(-);HORVU1Hr1G049960.7(-);HORVU1Hr1G049960.8(-);HORVU1Hr1G049960.9(-);HORVU7Hr1G083490…	K05605+K05605+K05605+K05605+K05605+K05605+K05605+K05605+K05605+K05605+K05605+K05605+K05605+K05605+K05605+K05605+K05605+K00232+K00232+K00232+K00232	POS_M85T97;POS_M90T597;POS_M90T194;POS_M101T330;POS_M102T405;POS_M104T149;POS_M426T425;NEG_M99T92;NEG_M101T89	C00164+C00099+C00186+C00042+C06002+C05984+C00068+C02170+C00109
Metabolism	Metabolism of other amino acids	beta-Alanine metabolism	21	102	2.39704e-11	5.11369e-10	24	ko00410	HORVU1Hr1G049960.1(-);HORVU1Hr1G049960.10(-);HORVU1Hr1G049960.12(-);HORVU1Hr1G049960.13(-);HORVU1Hr1G049960.14(-);HORVU1Hr1G049960.15(-);HORVU1Hr1G049960.19(-);HORVU1Hr1G049960.2(-);HORVU1Hr1G049960.20(-);HORVU1Hr1G049960.22(-);HORVU1Hr1G049960.23(-);HORVU1Hr1G049960.3(-);HORVU1Hr1G049960.4(-);HORVU1Hr1G049960.6(-);HORVU1Hr1G049960.7(-);HORVU1Hr1G049960.8(-);HORVU1Hr1G049960.9(-);HORVU7Hr1G083490…	K05605+K05605+K05605+K05605+K05605+K05605+K05605+K05605+K05605+K05605+K05605+K05605+K05605+K05605+K05605+K05605+K05605+K00232+K00232+K00232+K00232	POS_M90T597;POS_M102T35_1;POS_M113T102;POS_M115T373;POS_M132T342;POS_M134T85;POS_M145T777;POS_M156T79;POS_M167T398;POS_M217T328;POS_M219T235;POS_M226T825;POS_M240T355;POS_M299T36_2;NEG_M103T83;NEG_M114T86;NEG_M132T86;NEG_M144T37_1;NEG_M154T92;NEG_M166T46;NEG_M198T381_3;NEG_M218T203;NEG_M218T105;NEG_M226T419	C00099+C05669+C00106+C00429+C02642+C00049+C00315+C00135+C03722+C05341+C00864+C00386+C01262+C03492+C00334+C00049+C02642+C00315+C00135+C03722+C05341+C00864+C00864+C00386
Metabolism	Metabolism of other amino acids	Cyanoamino acid metabolism	19	101	1.13173e-09	1.81076e-08	18	ko00460	HORVU2Hr1G000280.1(-);HORVU2Hr1G000280.3(-);HORVU2Hr1G000280.4(-);HORVU2Hr1G000280.8(-);HORVU3Hr1G097010.10(-);HORVU3Hr1G097010.15(-);HORVU3Hr1G097010.16(-);HORVU3Hr1G097010.19(-);HORVU3Hr1G097010.2(-);HORVU3Hr1G097010.21(-);HORVU3Hr1G097010.3(-);HORVU3Hr1G097010.6(-);HORVU4Hr1G006480.1(-);HORVU4Hr1G006480.2(-);HORVU4Hr1G006480.4(-);HORVU4Hr1G006480.5(-);HORVU5Hr1G077920.1(-);HORVU5Hr1G077920.5(-…	K13034+K13034+K13034+K13034+K01188+K01188+K01188+K01188+K01188+K01188+K01188+K01188+K05350+K05350+K05350+K05350+K01188+K01188+K01188	POS_M88T174;POS_M90T85;POS_M118T145;POS_M132T221_1;POS_M134T85;POS_M166T357;POS_M166T342_2;POS_M200T347;POS_M440T91;NEG_M95T85;NEG_M104T86;NEG_M113T86;NEG_M114T86;NEG_M131T86;NEG_M164T325;NEG_M181T179;NEG_M228T390;NEG_M261T356	C03219+C01401+C00183+C00407+C00049+C00079+C00079+C06114+C08325+C02512+C00065+C00152+C00049+C00152+C00079+C00082+C01594+C08334
Metabolism	Global and overview maps	Biosynthesis of secondary metabolites	114	2098	1.25573e-08	1.60733e-07	315	ko01110	HORVU0Hr1G001440.2(-);HORVU0Hr1G008870.4(-);HORVU0Hr1G032700.1(-);HORVU1Hr1G001950.2(-);HORVU1Hr1G003130.1(-);HORVU1Hr1G038850.1(-);HORVU1Hr1G038850.10(-);HORVU1Hr1G038850.11(-);HORVU1Hr1G038850.12(-);HORVU1Hr1G038850.2(-);HORVU1Hr1G038850.5(-);HORVU1Hr1G038850.6(-);HORVU1Hr1G038850.7(-);HORVU1Hr1G038850.8(-);HORVU1Hr1G038850.9(-);HORVU1Hr1G083470.1(-);HORVU1Hr1G083470.3(-);HORVU1Hr1G083470.4(-);…	K00844+K18857+K01176+K05894+K18857+K20884+K20884+K20884+K20884+K20884+K20884+K20884+K20884+K20884+K20884+K00847+K00847+K00847+K00847+K00847+K00026+K13034+K13034+K13034+K13034+K00249+K00249+K01637+K00099+K00099+K00099+K00099+K10527+K10527+K10527+K10527+K01953+K01953+K01953+K00430+K00430+K00430+K00430+K00281+K00281+K00844+K00844+K00547+K00547+K00547+K00006+K00006+K00006+K00006+K00006+K00006+K01188+…	POS_M88T174;POS_M90T34_1;POS_M90T597;POS_M90T194;POS_M96T78;POS_M101T330;POS_M102T86;POS_M102T213;POS_M102T343;POS_M103T143_2;POS_M106T41;POS_M111T207;POS_M113T350;POS_M116T548;POS_M117T36;POS_M118T397;POS_M118T145;POS_M119T70_2;POS_M120T86;POS_M129T721;POS_M130T145_1;POS_M131T174;POS_M132T244;POS_M132T221_1;POS_M134T85;POS_M134T387;POS_M137T141;POS_M137T226;POS_M137T808;POS_M137T787_2;POS_M137T3…	C03219+C00022+C00099+C00186+C03912+C00042+C01234+C01672+C12455+C08262+C00258+C00388+C00233+C00148+C00122+C00463+C00183+C00263+C00188+C00026+C00408+C01165+C00123+C00407+C00049+C12312+C00108+C03765+C06307+C09844+C01500+C00843+C00483+C00156+C02631+C06182+C06180+C00966+C00811+C05851+C00025+C00025+C06007+C00418+C01180+C00073+C05608+C11383+C00385+C04043+C00755+C01499+C02452+C00808+C00196+C03758+C00230+…
Metabolism	Amino acid metabolism	Valine, leucine and isoleucine degradation	19	123	3.40014e-08	3.62681e-07	11	ko00280	HORVU1Hr1G049960.1(-);HORVU1Hr1G049960.10(-);HORVU1Hr1G049960.12(-);HORVU1Hr1G049960.13(-);HORVU1Hr1G049960.14(-);HORVU1Hr1G049960.15(-);HORVU1Hr1G049960.19(-);HORVU1Hr1G049960.2(-);HORVU1Hr1G049960.20(-);HORVU1Hr1G049960.22(-);HORVU1Hr1G049960.23(-);HORVU1Hr1G049960.3(-);HORVU1Hr1G049960.4(-);HORVU1Hr1G049960.6(-);HORVU1Hr1G049960.7(-);HORVU1Hr1G049960.8(-);HORVU1Hr1G049960.9(-);HORVU2Hr1G018720…	K05605+K05605+K05605+K05605+K05605+K05605+K05605+K05605+K05605+K05605+K05605+K05605+K05605+K05605+K05605+K05605+K05605+K00249+K00249	POS_M85T97;POS_M102T405;POS_M113T350;POS_M118T145;POS_M132T244;POS_M132T221_1;POS_M426T425;POS_M851T145;POS_M867T415_2;NEG_M99T92;NEG_M115T294	C00164+C06002+C00233+C00183+C00123+C00407+C00068+C02939+C04405+C02170+C00141
Metabolism	Carbohydrate metabolism	Starch and sucrose metabolism	32	343	2.21316e-07	2.02346e-06	8	ko00500	HORVU0Hr1G001440.2(-);HORVU0Hr1G032700.1(-);HORVU1Hr1G083470.1(-);HORVU1Hr1G083470.3(-);HORVU1Hr1G083470.4(-);HORVU1Hr1G083470.5(-);HORVU1Hr1G083470.6(-);HORVU3Hr1G070690.1(-);HORVU3Hr1G070690.6(-);HORVU3Hr1G097010.10(-);HORVU3Hr1G097010.15(-);HORVU3Hr1G097010.16(-);HORVU3Hr1G097010.19(-);HORVU3Hr1G097010.2(-);HORVU3Hr1G097010.21(-);HORVU3Hr1G097010.3(-);HORVU3Hr1G097010.6(-);HORVU4Hr1G006480.1(-…	K00844+K01176+K00847+K00847+K00847+K00847+K00847+K00844+K00844+K01188+K01188+K01188+K01188+K01188+K01188+K01188+K01188+K05350+K05350+K05350+K05350+K01188+K01188+K01188+K01176+K01176+K01176+K01176+K01176+K01176+K01176+K01187	POS_M261T89_2;NEG_M179T219;NEG_M259T77;NEG_M323T472;NEG_M323T95;NEG_M342T97;NEG_M342T310;NEG_M403T429	C00103+C00031+C00103+C00208+C00185+C01083+C00089+C00689
Metabolism	Global and overview maps	Metabolic pathways	165	3761	4.29773e-06	3.43818e-05	539	ko01100	HORVU0Hr1G001390.2(-);HORVU0Hr1G001390.3(-);HORVU0Hr1G001390.4(-);HORVU0Hr1G001390.6(-);HORVU0Hr1G001390.7(-);HORVU0Hr1G001440.2(-);HORVU0Hr1G008870.4(-);HORVU0Hr1G017220.2(-);HORVU0Hr1G017220.3(-);HORVU0Hr1G019930.1(-);HORVU0Hr1G025870.1(-);HORVU0Hr1G025870.2(-);HORVU0Hr1G025870.3(-);HORVU0Hr1G025870.4(-);HORVU0Hr1G025870.5(-);HORVU0Hr1G025870.6(-);HORVU0Hr1G025870.7(-);HORVU0Hr1G025870.8(-);HOR…	K19787+K19787+K19787+K19787+K19787+K00844+K18857+K19355+K19355+K03878+K00472+K00472+K00472+K00472+K00472+K00472+K00472+K00472+K01176+K05894+K18857+K16903+K20884+K20884+K20884+K20884+K20884+K20884+K20884+K20884+K20884+K20884+K00799+K05605+K05605+K05605+K05605+K05605+K05605+K05605+K05605+K05605+K05605+K05605+K05605+K05605+K05605+K05605+K05605+K05605+K00472+K00472+K00913+K00913+K00913+K00847+K00847+…	POS_M85T97;POS_M86T91;POS_M87T163;POS_M87T83;POS_M87T221;POS_M89T143;POS_M89T236;POS_M90T34_1;POS_M90T597;POS_M90T261;POS_M90T194;POS_M93T95;POS_M96T78;POS_M98T35;POS_M100T40_2;POS_M101T330;POS_M102T405;POS_M102T86;POS_M102T213;POS_M102T829;POS_M102T343;POS_M103T37;POS_M104T87;POS_M104T805;POS_M106T41;POS_M111T207;POS_M112T98;POS_M113T102;POS_M113T350;POS_M114T731_1;POS_M114T658;POS_M115T373;POS_…	C00164+C06555+C01089+C07083+C00114+C00246+C00213+C00022+C00099+C00133+C00186+C00116+C03912+C00059+C00581+C00042+C06002+C01234+C01672+C00576+C12455+C00232+C01026+C00114+C00258+C00388+C00380+C00106+C00233+C05840+C06593+C00429+C00148+C00122+C03283+C00463+C00183+C00719+C00263+C08276+C00188+C05519+C05585+C06758+C00601+C06202+C00153+C10164+C00245+C03557+C00178+C21028+C04092+C02647+C00026+C00433+C06102+…
Metabolism	Lipid metabolism	Biosynthesis of unsaturated fatty acids	10	51	7.46984e-06	5.31189e-05	21	ko01040	HORVU6Hr1G054000.3(-);HORVU6Hr1G054000.4(-);HORVU6Hr1G054000.5(-);HORVU6Hr1G054000.6(-);HORVU6Hr1G054000.7(-);HORVU6Hr1G054000.8(-);HORVU7Hr1G083490.1(-);HORVU7Hr1G083490.3(-);HORVU7Hr1G083490.4(-);HORVU7Hr1G083490.8(-)	K10251+K10251+K10251+K10251+K10251+K10251+K00232+K00232+K00232+K00232	POS_M256T754;POS_M263T832;POS_M279T780;POS_M282T798;POS_M284T833;POS_M293T711;POS_M305T832;POS_M307T658;POS_M309T645;POS_M312T796;POS_M329T362;POS_M338T837;NEG_M265T776;NEG_M277T678;NEG_M279T724;NEG_M281T35;NEG_M283T740;NEG_M304T343;NEG_M311T795;NEG_M327T623;NEG_M367T676	C00249+C01595+C06427+C00712+C01530+C16526+C00219+C03242+C16525+C06425+C06429+C08316+C01530+C06427+C01595+C00712+C06428+C00219+C06425+C06429+C08320
Metabolism	Amino acid metabolism	Arginine and proline metabolism	13	91	1.28015e-05	8.19295e-05	45	ko00330	HORVU0Hr1G025870.1(-);HORVU0Hr1G025870.2(-);HORVU0Hr1G025870.3(-);HORVU0Hr1G025870.4(-);HORVU0Hr1G025870.5(-);HORVU0Hr1G025870.6(-);HORVU0Hr1G025870.7(-);HORVU0Hr1G025870.8(-);HORVU1Hr1G068850.1(-);HORVU1Hr1G068850.2(-);HORVU5Hr1G087780.4(-);HORVU5Hr1G087780.5(-);HORVU5Hr1G087780.9(-)	K00472+K00472+K00472+K00472+K00472+K00472+K00472+K00472+K00472+K00472+K01426+K01426+K01426	POS_M89T236;POS_M90T34_1;POS_M96T36;POS_M96T78;POS_M100T40_2;POS_M116T548;POS_M118T198;POS_M129T833;POS_M130T70;POS_M131T74_1;POS_M131T174;POS_M131T74_3;POS_M132T86;POS_M132T420;POS_M132T94;POS_M132T221_2;POS_M145T70;POS_M145T777;POS_M146T98_1;POS_M148T87;POS_M148T98_1;POS_M174T144_1;POS_M190T98;POS_M233T679;POS_M259T187;POS_M264T300;POS_M277T422;POS_M398T344;NEG_M103T83;NEG_M110T481;NEG_M110T199…	C00213+C00022+C03564+C03912+C00581+C00148+C00431+C02647+C00433+C00300+C01165+C00179+C01157+C00436+C03440+C03375+C05946+C00315+C01035+C00025+C00025+C01250+C05933+C03415+C05939+C10497+C04498+C00019+C00334+C05942+C01877+C00300+C00791+C00148+C00148+C00441+C01157+C00315+C02946+C00025+C00062+C02305+C03375+C04498+C00019
Metabolism	Metabolism of cofactors and vitamins	Riboflavin metabolism	10	59	2.87848e-05	0.000167475	5	ko00740	HORVU1Hr1G038850.1(-);HORVU1Hr1G038850.10(-);HORVU1Hr1G038850.11(-);HORVU1Hr1G038850.12(-);HORVU1Hr1G038850.2(-);HORVU1Hr1G038850.5(-);HORVU1Hr1G038850.6(-);HORVU1Hr1G038850.7(-);HORVU1Hr1G038850.8(-);HORVU1Hr1G038850.9(-)	K20884+K20884+K20884+K20884+K20884+K20884+K20884+K20884+K20884+K20884	POS_M361T409;NEG_M151T90;NEG_M241T566;NEG_M375T447;NEG_M456T96	C01007+C00474+C01727+C00255+C00061
Metabolism	Global and overview maps	Fatty acid metabolism	16	162	0.000140882	0.000751371	2	ko01212	HORVU2Hr1G018720.2(-);HORVU2Hr1G018720.6(-);HORVU3Hr1G013880.1(-);HORVU3Hr1G013880.5(-);HORVU3Hr1G013880.6(-);HORVU3Hr1G013880.7(-);HORVU6Hr1G054000.3(-);HORVU6Hr1G054000.4(-);HORVU6Hr1G054000.5(-);HORVU6Hr1G054000.6(-);HORVU6Hr1G054000.7(-);HORVU6Hr1G054000.8(-);HORVU7Hr1G083490.1(-);HORVU7Hr1G083490.3(-);HORVU7Hr1G083490.4(-);HORVU7Hr1G083490.8(-)	K00249+K00249+K10527+K10527+K10527+K10527+K10251+K10251+K10251+K10251+K10251+K10251+K00232+K00232+K00232+K00232	POS_M256T754;POS_M921T361_3	C00249+C05274
Metabolism	Lipid metabolism	Fatty acid elongation	6	26	0.000206809	0.00101814	2	ko00062	HORVU6Hr1G054000.3(-);HORVU6Hr1G054000.4(-);HORVU6Hr1G054000.5(-);HORVU6Hr1G054000.6(-);HORVU6Hr1G054000.7(-);HORVU6Hr1G054000.8(-)	K10251+K10251+K10251+K10251+K10251+K10251	POS_M256T754;POS_M921T361_3	C00249+C05274
Metabolism	Lipid metabolism	Fatty acid degradation	12	112	0.000459109	0.00209879	4	ko00071	HORVU0Hr1G008870.4(-);HORVU1Hr1G003130.1(-);HORVU2Hr1G018720.2(-);HORVU2Hr1G018720.6(-);HORVU3Hr1G013880.1(-);HORVU3Hr1G013880.5(-);HORVU3Hr1G013880.6(-);HORVU3Hr1G013880.7(-);HORVU7Hr1G083490.1(-);HORVU7Hr1G083490.3(-);HORVU7Hr1G083490.4(-);HORVU7Hr1G083490.8(-)	K18857+K18857+K00249+K00249+K10527+K10527+K10527+K10527+K00232+K00232+K00232+K00232	POS_M132T346;POS_M243T375;POS_M256T754;POS_M921T361_3	C00489+C00823+C00249+C05274
Metabolism	Amino acid metabolism	Histidine metabolism	6	32	0.000683939	0.00291814	27	ko00340	HORVU0Hr1G001390.2(-);HORVU0Hr1G001390.3(-);HORVU0Hr1G001390.4(-);HORVU0Hr1G001390.6(-);HORVU0Hr1G001390.7(-);HORVU4Hr1G081220.3(-)	K19787+K19787+K19787+K19787+K19787+K00765	POS_M111T207;POS_M125T314;POS_M127T94;POS_M129T721;POS_M134T85;POS_M139T161;POS_M140T322;POS_M145T409;POS_M148T87;POS_M148T98_1;POS_M153T401;POS_M155T83;POS_M156T103;POS_M156T79;POS_M170T719;POS_M215T332;POS_M226T825;POS_M240T355;NEG_M114T86;NEG_M119T77;NEG_M141T36;NEG_M146T83;NEG_M153T45;NEG_M154T92;NEG_M169T42;NEG_M226T419;NEG_M337T228	C00388+C05127+C02835+C00026+C00049+C00785+C20522+C05572+C00025+C00025+C05135+C03277+C03680+C00135+C01152+C00860+C00386+C01262+C00049+C00785+C00860+C00025+C05565+C00135+C01152+C00386+C04677
Metabolism	Lipid metabolism	alpha-Linolenic acid metabolism	11	106	0.0010314	0.00412561	12	ko00592	HORVU0Hr1G008870.4(-);HORVU1Hr1G001950.2(-);HORVU1Hr1G003130.1(-);HORVU3Hr1G013880.1(-);HORVU3Hr1G013880.5(-);HORVU3Hr1G013880.6(-);HORVU3Hr1G013880.7(-);HORVU7Hr1G083490.1(-);HORVU7Hr1G083490.3(-);HORVU7Hr1G083490.4(-);HORVU7Hr1G083490.8(-)	K18857+K05894+K18857+K10527+K10527+K10527+K10527+K00232+K00232+K00232+K00232	POS_M193T831;POS_M225T735;POS_M277T834;POS_M279T780;POS_M293T825;POS_M293T810;POS_M311T551;NEG_M209T688;NEG_M223T815;NEG_M227T534;NEG_M277T678;NEG_M291T832	C08491+C11512+C16300+C06427+C01226+C16321+C04785+C08491+C11512+C16308+C06427+C04785
Metabolism	Global and overview maps	Carbon metabolism	34	574	0.00126306	0.00469414	42	ko01200	HORVU0Hr1G001440.2(-);HORVU1Hr1G049960.1(-);HORVU1Hr1G049960.10(-);HORVU1Hr1G049960.12(-);HORVU1Hr1G049960.13(-);HORVU1Hr1G049960.14(-);HORVU1Hr1G049960.15(-);HORVU1Hr1G049960.19(-);HORVU1Hr1G049960.2(-);HORVU1Hr1G049960.20(-);HORVU1Hr1G049960.22(-);HORVU1Hr1G049960.23(-);HORVU1Hr1G049960.3(-);HORVU1Hr1G049960.4(-);HORVU1Hr1G049960.6(-);HORVU1Hr1G049960.7(-);HORVU1Hr1G049960.8(-);HORVU1Hr1G049960…	K00844+K05605+K05605+K05605+K05605+K05605+K05605+K05605+K05605+K05605+K05605+K05605+K05605+K05605+K05605+K05605+K05605+K05605+K00026+K13034+K13034+K13034+K13034+K01637+K00281+K00281+K00844+K00844+K01079+K01079+K00232+K00232+K00232+K00232	POS_M90T34_1;POS_M101T330;POS_M103T37;POS_M106T41;POS_M117T36;POS_M129T721;POS_M134T85;POS_M140T731;POS_M142T833;POS_M148T87;POS_M148T98_1;POS_M157T672;POS_M170T35;POS_M185T35;POS_M185T280;POS_M200T124;POS_M230T761;POS_M459T96;POS_M883T384;NEG_M101T113;NEG_M103T81;NEG_M104T86;NEG_M105T82;NEG_M113T501;NEG_M114T86;NEG_M115T77;NEG_M116T77;NEG_M133T186;NEG_M141T38;NEG_M146T83;NEG_M161T297;NEG_M177T97…	C00022+C00042+C00232+C00258+C00122+C00026+C00049+C00227+C03576+C00025+C00025+C00988+C00118+C03232+C01005+C00279+C00117+C00440+C04348+C00232+C00168+C00065+C00258+C00036+C00049+C00149+C00122+C00149+C00169+C00025+C00267+C00198+C00279+C00158+C00311+C00257+C00231+C00258+C00345+C05382+C00354+C00440
Metabolism	Energy metabolism	Sulfur metabolism	6	39	0.00201145	0.00643663	11	ko00920	HORVU2Hr1G000280.1(-);HORVU2Hr1G000280.3(-);HORVU2Hr1G000280.4(-);HORVU2Hr1G000280.8(-);HORVU5Hr1G094300.5(-);HORVU5Hr1G094300.6(-)	K13034+K13034+K13034+K13034+K13811+K13811	POS_M98T35;POS_M101T330;POS_M119T70_2;POS_M120T593;POS_M126T82;POS_M869T415_1;NEG_M93T82;NEG_M104T86;NEG_M119T320;NEG_M124T380;NEG_M218T78	C00059+C00042+C00263+C08276+C00245+C20870+C11142+C00065+C08276+C00245+C01118
Metabolism	Lipid metabolism	Glycerophospholipid metabolism	14	178	0.00335856	0.00977036	12	ko00564	HORVU3Hr1G073870.1(-);HORVU3Hr1G073870.3(-);HORVU3Hr1G073870.4(-);HORVU3Hr1G073870.5(-);HORVU3Hr1G073870.7(-);HORVU3Hr1G073870.8(-);HORVU3Hr1G078530.1(-);HORVU3Hr1G078530.10(-);HORVU3Hr1G078530.2(-);HORVU3Hr1G078530.6(-);HORVU3Hr1G078530.7(-);HORVU3Hr1G078530.9(-);HORVU5Hr1G115230.1(-);HORVU5Hr1G115230.2(-)	K01126+K01126+K01126+K01126+K01126+K01126+K00006+K00006+K00006+K00006+K00006+K00006+K01114+K01114	POS_M87T221;POS_M104T805;POS_M142T273;POS_M146T98_2;POS_M172T124;POS_M184T84;POS_M258T86;POS_M410T243;POS_M737T786;NEG_M105T83;NEG_M409T822;NEG_M487T369_1	C00114+C00114+C00346+C01996+C00093+C00588+C00670+C00416+C02737+C06772+C00416+C00307
Metabolism	Carbohydrate metabolism	Amino sugar and nucleotide sugar metabolism	16	221	0.00404323	0.0112507	22	ko00520	HORVU0Hr1G001440.2(-);HORVU1Hr1G083470.1(-);HORVU1Hr1G083470.3(-);HORVU1Hr1G083470.4(-);HORVU1Hr1G083470.5(-);HORVU1Hr1G083470.6(-);HORVU2Hr1G043900.1(-);HORVU3Hr1G064470.1(-);HORVU3Hr1G064470.2(-);HORVU3Hr1G064470.3(-);HORVU3Hr1G070690.1(-);HORVU3Hr1G070690.6(-);HORVU5Hr1G077110.2(-);HORVU5Hr1G077110.3(-);HORVU5Hr1G077110.6(-);HORVU5Hr1G077110.7(-)	K00844+K00847+K00847+K00847+K00847+K00847+K01183+K20547+K20547+K20547+K00844+K00844+K12448+K12448+K12448+K12448	POS_M164T70;POS_M180T37_2;POS_M261T89_2;POS_M326T97;POS_M615T373;NEG_M149T45_2;NEG_M161T297;NEG_M161T274;NEG_M161T765;NEG_M179T219;NEG_M202T155;NEG_M244T381;NEG_M259T77;NEG_M259T87;NEG_M282T220_1;NEG_M290T90;NEG_M293T311;NEG_M306T339;NEG_M405T328;NEG_M589T523;NEG_M595T376_2;NEG_M679T376	C01019+C00159+C00103+C03410+C19971+C00181+C00267+C00159+C02336+C00031+C00645+C02985+C00103+C00352+C04501+C00270+C02713+C03410+C01674+C00325+C00128+C01050
Metabolism	Carbohydrate metabolism	Fructose and mannose metabolism	10	114	0.00591059	0.0157616	14	ko00051	HORVU0Hr1G001440.2(-);HORVU0Hr1G017220.2(-);HORVU0Hr1G017220.3(-);HORVU1Hr1G083470.1(-);HORVU1Hr1G083470.3(-);HORVU1Hr1G083470.4(-);HORVU1Hr1G083470.5(-);HORVU1Hr1G083470.6(-);HORVU3Hr1G070690.1(-);HORVU3Hr1G070690.6(-)	K00844+K19355+K19355+K00847+K00847+K00847+K00847+K00847+K00844+K00844	POS_M90T194;POS_M163T144;POS_M164T70;POS_M170T35;POS_M180T37_2;POS_M183T35_2;POS_M183T171;NEG_M161T297;NEG_M161T274;NEG_M180T755;NEG_M181T90_2;NEG_M244T381;NEG_M259T101;NEG_M589T523	C00186+C02991+C01019+C00118+C00159+C00794+C00392+C00267+C00159+C00247+C00392+C02985+C01094+C00325
Metabolism	Carbohydrate metabolism	Inositol phosphate metabolism	5	70	0.093867	0.214553	7	ko00562	HORVU1Hr1G077420.1(-);HORVU1Hr1G077420.2(-);HORVU1Hr1G077420.3(-);HORVU5Hr1G115230.1(-);HORVU5Hr1G115230.2(-)	K00913+K00913+K00913+K01114+K01114	POS_M143T770;POS_M170T35;POS_M179T373;POS_M179T590;POS_M180T363;POS_M181T34;NEG_M180T89	C04287+C00118+C20251+C16737+C06153+C00137+C00137
Metabolism	Amino acid metabolism	Phenylalanine metabolism	4	53	0.109833	0.234311	45	ko00360	HORVU5Hr1G087780.4(-);HORVU5Hr1G087780.5(-);HORVU5Hr1G087780.9(-);HORVU6Hr1G058820.1(-)	K01426+K01426+K01426+K13064	POS_M90T34_1;POS_M101T330;POS_M105T380;POS_M117T36;POS_M121T684;POS_M122T833;POS_M137T74;POS_M139T728;POS_M147T826;POS_M148T98_3;POS_M153T187;POS_M153T298_1;POS_M165T514;POS_M165T427;POS_M166T216;POS_M166T357;POS_M166T342_2;POS_M167T831;POS_M179T209;POS_M190T396;POS_M194T747;POS_M265T781;POS_M899T361_1;NEG_M116T77;NEG_M121T499_2;NEG_M121T128;NEG_M137T532;NEG_M137T502;NEG_M147T766;NEG_M147T571;NEG…	C00022+C00042+C05853+C00122+C00601+C05332+C07086+C00156+C00811+C02765+C00642+C00755+C12621+C01772+C05607+C00079+C00079+C01198+C01586+C03519+C05598+C04148+C15524+C00122+C05332+C00180+C00156+C00805+C00423+C05607+C05629+C05852+C05593+C00755+C00642+C01586+C00166+C12621+C00079+C05607+C00082+C05598+C03519+C04148+C06866
Metabolism	Metabolism of terpenoids and polyketides	Terpenoid backbone biosynthesis	4	53	0.109833	0.234311	7	ko00900	HORVU3Hr1G000390.10(-);HORVU3Hr1G000390.11(-);HORVU3Hr1G000390.2(-);HORVU3Hr1G000390.4(-)	K00099+K00099+K00099+K00099	POS_M90T34_1;POS_M148T98_2;POS_M170T35;POS_M220T836;NEG_M147T155;NEG_M278T106;NEG_M450T355	C00022+C00418+C00118+C03461+C00418+C11453+C00353
Metabolism	Amino acid metabolism	Tryptophan metabolism	4	55	0.121469	0.250775	48	ko00380	HORVU1Hr1G025020.4(-);HORVU5Hr1G087780.4(-);HORVU5Hr1G087780.5(-);HORVU5Hr1G087780.9(-)	K16903+K01426+K01426+K01426	POS_M118T397;POS_M124T833;POS_M137T141;POS_M144T395;POS_M154T224;POS_M156T731;POS_M160T306;POS_M161T425;POS_M167T398;POS_M168T97;POS_M174T105;POS_M175T90;POS_M175T747_2;POS_M177T318;POS_M204T216;POS_M205T89;POS_M205T396;POS_M205T411;POS_M206T479;POS_M207T199;POS_M209T825;POS_M224T35_2;POS_M224T35_3;POS_M247T430;POS_M249T354;NEG_M116T448;NEG_M122T542;NEG_M134T56;NEG_M142T371;NEG_M156T102;NEG_M158T…	C00463+C10164+C00108+C00955+C00632+C02938+C00637+C00398+C03722+C05831+C05635+C00954+C02693+C00780+C00331+C02043+C00078+C00078+C05660+C01252+C00328+C05645+C03227+C05642+C05832+C00463+C10164+C00632+C00955+C02938+C00637+C00322+C03722+C02693+C00954+C05660+C01717+C05659+C05635+C00978+C00331+C00078+C02043+C02470+C00643+C05643+C01598+C05642
Metabolism	Carbohydrate metabolism	Galactose metabolism	6	106	0.160123	0.310542	22	ko00052	HORVU0Hr1G001440.2(-);HORVU3Hr1G070690.1(-);HORVU3Hr1G070690.6(-);HORVU7Hr1G048710.4(-);HORVU7Hr1G048710.8(-);HORVU7Hr1G106540.13(Agl1)	K00844+K00844+K00844+K06617+K06617+K01187	POS_M93T95;POS_M170T35;POS_M180T37_2;POS_M181T34;POS_M183T35_2;POS_M183T89;POS_M204T90_2;POS_M261T89_2;POS_M261T243;POS_M325T98;POS_M342T98;NEG_M161T297;NEG_M161T274;NEG_M179T90_2;NEG_M179T219;NEG_M180T89;NEG_M221T330;NEG_M259T77;NEG_M341T409;NEG_M341T154;NEG_M342T310;NEG_M503T156_1	C00116+C00118+C00159+C00137+C00794+C01697+C01132+C00103+C01097+C00243+C05402+C00267+C00159+C00124+C00031+C00137+C01132+C00103+C05402+C00243+C00089+C00492
Metabolism	Metabolism of other amino acids	Selenocompound metabolism	2	34	0.329703	0.620618	5	ko00450	HORVU5Hr1G094300.5(-);HORVU5Hr1G094300.6(-)	K13811+K13811	POS_M170T38;POS_M182T41;POS_M183T133;POS_M197T799;NEG_M129T84_1	C05688+C18904+C05689+C05335+C05684
Metabolism	Amino acid metabolism	Glycine, serine and threonine metabolism	5	114	0.359311	0.657026	34	ko00260	HORVU2Hr1G080970.14(BBD1);HORVU3Hr1G067110.1(-);HORVU3Hr1G067110.2(-);HORVU7Hr1G035340.1(-);HORVU7Hr1G035340.4(-)	K00130+K00281+K00281+K01079+K01079	POS_M87T221;POS_M89T236;POS_M90T34_1;POS_M100T40_2;POS_M102T829;POS_M104T87;POS_M104T805;POS_M106T41;POS_M118T342;POS_M118T761;POS_M119T70_2;POS_M120T86;POS_M120T172;POS_M131T74_1;POS_M134T85;POS_M185T35;POS_M185T280;POS_M205T90;POS_M205T396;POS_M205T411;POS_M737T786;NEG_M101T89;NEG_M103T81;NEG_M104T86;NEG_M105T82;NEG_M112T599;NEG_M114T86;NEG_M116T46;NEG_M116T141;NEG_M118T88;NEG_M123T45;NEG_M203T…	C00114+C00213+C00022+C00581+C00576+C01026+C00114+C00258+C03283+C00719+C00263+C00188+C05519+C00300+C00049+C03232+C01005+C02291+C00078+C00078+C02737+C00109+C00168+C00065+C00258+C00300+C00049+C00441+C00719+C00188+C06231+C00078+C02291+C00258
Metabolism	Lipid metabolism	Ether lipid metabolism	2	39	0.392631	0.68039	1	ko00565	HORVU5Hr1G115230.1(-);HORVU5Hr1G115230.2(-)	K01114+K01114	POS_M258T86	C00670
Metabolism	Amino acid metabolism	Cysteine and methionine metabolism	8	201	0.393351	0.68039	37	ko00270	HORVU1Hr1G090720.1(-);HORVU2Hr1G000280.1(-);HORVU2Hr1G000280.3(-);HORVU2Hr1G000280.4(-);HORVU2Hr1G000280.8(-);HORVU3Hr1G075690.3(-);HORVU3Hr1G075690.5(-);HORVU3Hr1G075690.6(-)	K00026+K13034+K13034+K13034+K13034+K00547+K00547+K00547	POS_M88T83;POS_M90T34_1;POS_M98T35;POS_M102T86;POS_M119T70_2;POS_M120T593;POS_M134T85;POS_M149T127;POS_M149T148;POS_M162T172;POS_M166T89;POS_M169T105;POS_M184T124;POS_M185T280;POS_M205T90;POS_M225T70;POS_M268T206;POS_M280T86;POS_M308T99;POS_M385T98;POS_M398T344;POS_M427T413;NEG_M101T89;NEG_M104T86;NEG_M114T86;NEG_M116T46;NEG_M119T320;NEG_M149T156;NEG_M201T77_1;NEG_M218T78;NEG_M222T92_2;NEG_M239T8…	C02218+C00022+C00059+C01234+C00263+C08276+C00049+C01180+C00073+C01077+C02989+C00506+C05824+C01005+C02291+C15650+C01817+C00170+C00051+C00021+C00019+C05526+C00109+C00065+C00049+C00441+C08276+C00073+C05824+C01118+C02291+C00491+C01817+C00170+C00051+C00021+C00019
Metabolism	Lipid metabolism	Linoleic acid metabolism	1	19	0.487951	0.817867	21	ko00591	HORVU4Hr1G005920.1(LoxB)	K15718	POS_M263T832;POS_M279T809;POS_M281T831;POS_M281T790;POS_M295T834;POS_M295T701;POS_M296T791;POS_M297T814;POS_M305T832;POS_M307T658;POS_M313T701;POS_M314T776;NEG_M279T724;NEG_M279T655;NEG_M294T813;NEG_M295T824;NEG_M295T105;NEG_M304T343;NEG_M311T811;NEG_M311T647;NEG_M329T660	C01595+C14767+C04056+C04056+C04717+C14766+C14825+C14829+C00219+C03242+C14833+C14828+C01595+C04056+C14766+C14762+C14767+C00219+C14827+C14835+C14837
Metabolism	Biosynthesis of other secondary metabolites	Monobactam biosynthesis	2	55	0.572121	0.871803	17	ko00261	HORVU5Hr1G094300.5(-);HORVU5Hr1G094300.6(-)	K13811+K13811	POS_M90T34_1;POS_M98T35;POS_M120T86;POS_M134T85;POS_M167T107;POS_M169T70;POS_M171T224_1;POS_M188T220;POS_M398T344;NEG_M104T86;NEG_M114T86;NEG_M116T46;NEG_M118T88;NEG_M161T540;NEG_M173T88;NEG_M181T179;NEG_M397T819	C00022+C00059+C00188+C00049+C12323+C03198+C03972+C20258+C00019+C00065+C00049+C00441+C00188+C01179+C00062+C00082+C00019
Metabolism	Metabolism of cofactors and vitamins	Thiamine metabolism	1	28	0.62731	0.93367	10	ko00730	HORVU4Hr1G082290.2(-)	K00939	POS_M90T34_1;POS_M143T686;POS_M170T35;POS_M248T208;POS_M265T85;POS_M346T471;POS_M426T425;NEG_M181T179;NEG_M345T306;NEG_M663T352_1	C00022+C04294+C00118+C00018+C00378+C01081+C00068+C00082+C01081+C00003
Environmental Information Processing	Signal transduction	Phosphatidylinositol signaling system	3	95	0.643668	0.935318	4	ko04070	HORVU1Hr1G077420.1(-);HORVU1Hr1G077420.2(-);HORVU1Hr1G077420.3(-)	K00913+K00913+K00913	POS_M181T34;POS_M410T243;NEG_M180T89;NEG_M409T822	C00137+C00416+C00137+C00416
Metabolism	Amino acid metabolism	Alanine, aspartate and glutamate metabolism	3	97	0.657645	0.935318	29	ko00250	HORVU3Hr1G013910.2(-);HORVU3Hr1G013910.3(-);HORVU3Hr1G013910.4(-)	K01953+K01953+K01953	POS_M90T34_1;POS_M96T78;POS_M101T330;POS_M103T37;POS_M117T36;POS_M129T721;POS_M134T85;POS_M146T93;POS_M147T85;POS_M148T87;POS_M148T98_1;POS_M176T203;POS_M305T409;NEG_M101T113;NEG_M103T83;NEG_M113T501;NEG_M113T86;NEG_M114T86;NEG_M116T77;NEG_M127T87;NEG_M131T86;NEG_M141T38;NEG_M146T83;NEG_M156T84;NEG_M175T252;NEG_M192T77;NEG_M259T87;NEG_M289T80;NEG_M304T483	C00022+C03912+C00042+C00232+C00122+C00026+C00049+C00064+C00064+C00025+C00025+C01042+C12270+C00232+C00334+C00036+C00152+C00049+C00122+C00064+C00152+C00169+C00025+C01042+C00438+C00158+C00352+C03406+C12270
Metabolism	Carbohydrate metabolism	Glyoxylate and dicarboxylate metabolism	4	136	0.697806	0.950204	25	ko00630	HORVU1Hr1G090720.1(-);HORVU2Hr1G045340.1(-);HORVU3Hr1G067110.1(-);HORVU3Hr1G067110.2(-)	K00026+K01637+K00281+K00281	POS_M90T34_1;POS_M101T330;POS_M106T41;POS_M129T721;POS_M146T93;POS_M147T85;POS_M148T87;POS_M148T98_1;POS_M157T672;POS_M175T161_2;POS_M207T209;POS_M883T384;NEG_M103T81;NEG_M104T86;NEG_M105T82;NEG_M113T501;NEG_M115T77;NEG_M127T87;NEG_M133T186;NEG_M146T83;NEG_M150T47;NEG_M174T78;NEG_M192T77;NEG_M192T328;NEG_M231T75	C00022+C00042+C00258+C00026+C00064+C00064+C00025+C00025+C00988+C00417+C01990+C04348+C00168+C00065+C00258+C00036+C00149+C00064+C00149+C00025+C00898+C00417+C00158+C00311+C00258
Metabolism	Amino acid metabolism	Tyrosine metabolism	2	84	0.793088	1	51	ko00350	HORVU0Hr1G008870.4(-);HORVU1Hr1G003130.1(-)	K18857+K18857	POS_M85T97;POS_M90T34_1;POS_M99T34_1;POS_M101T330;POS_M103T37;POS_M117T36;POS_M121T806;POS_M121T234;POS_M137T226;POS_M138T183;POS_M147T826;POS_M151T417;POS_M153T187;POS_M153T530;POS_M154T99;POS_M155T783;POS_M165T170;POS_M166T311;POS_M168T102;POS_M170T730;POS_M171T576_1;POS_M180T99;POS_M181T98;POS_M182T170;POS_M183T412;POS_M183T70_2;POS_M183T216;POS_M185T36;POS_M185T78;POS_M198T158;POS_M198T692;PO…	C00164+C00022+C01384+C00042+C00232+C00122+C05585+C06044+C03765+C00483+C00811+C02442+C00642+C04043+C03758+C00628+C10447+C06199+C01161+C00547+C05576+C05588+C05350+C04368+C05582+C05583+C03672+C05580+C05580+C00355+C05584+C01207+C01061+C00232+C00122+C06044+C05585+C05593+C00642+C00628+C01179+C00547+C05576+C04368+C03672+C00082+C00788+C00355+C05584+C06046+C01850
Metabolism	Nucleotide metabolism	Purine metabolism	4	184	0.885687	1	37	ko00230	HORVU4Hr1G082290.2(-);HORVU5Hr1G024250.3(-);HORVU5Hr1G094300.5(-);HORVU5Hr1G094300.6(-)	K00939+K00940+K13811+K13811	POS_M98T35;POS_M126T432;POS_M133T115;POS_M146T93;POS_M147T85;POS_M152T174;POS_M152T98;POS_M230T761;POS_M252T297;POS_M268T308;POS_M268T287;POS_M269T299;POS_M284T103;POS_M332T690;POS_M352T206;POS_M363T78;POS_M428T665;NEG_M107T297;NEG_M127T87;NEG_M134T296_2;NEG_M135T186;NEG_M141T38;NEG_M151T197;NEG_M168T43;NEG_M233T723;NEG_M266T316;NEG_M283T189;NEG_M328T314;NEG_M329T371;NEG_M331T317;NEG_M332T435;NEG…	C00059+C04051+C00802+C00064+C00064+C00385+C00242+C00117+C00559+C00330+C00212+C00294+C00387+C00360+C02353+C00144+C00008+C04051+C00064+C00147+C00262+C00169+C00385+C00366+C05512+C00330+C01762+C00575+C00130+C00360+C06196+C04677+C00942+C00655+C01367+C00020+C00286
Metabolism	Nucleotide metabolism	Pyrimidine metabolism	2	131	0.944814	1	34	ko00240	HORVU4Hr1G003120.1(-);HORVU5Hr1G024250.3(-)	K01520+K00940	POS_M90T597;POS_M112T98;POS_M113T102;POS_M115T373;POS_M126T98;POS_M127T338;POS_M128T70;POS_M128T194;POS_M132T342;POS_M142T70_2;POS_M146T93;POS_M147T85;POS_M159T228;POS_M228T833;POS_M324T118;POS_M324T256;NEG_M99T92;NEG_M125T88;NEG_M127T87;NEG_M132T86;NEG_M141T38;NEG_M175T252;NEG_M213T99;NEG_M227T410;NEG_M242T594;NEG_M243T193;NEG_M243T220_2;NEG_M289T75;NEG_M303T436;NEG_M307T88;NEG_M367T371;NEG_M402…	C00099+C00380+C00106+C00429+C02376+C00178+C00813+C21028+C02642+C05281+C00064+C00064+C00337+C00526+C00055+C00105+C02170+C00178+C00064+C02642+C00169+C00438+C00672+C00881+C00214+C00475+C00299+C00365+C00364+C00239+C01103+C00112+C00363+C00460
Metabolism	Carbohydrate metabolism	Glycolysis / Gluconeogenesis	5	287	0.973447	1	12	ko00010	HORVU0Hr1G001440.2(-);HORVU0Hr1G008870.4(-);HORVU1Hr1G003130.1(-);HORVU3Hr1G070690.1(-);HORVU3Hr1G070690.6(-)	K00844+K18857+K18857+K00844+K00844	POS_M90T34_1;POS_M90T194;POS_M170T35;POS_M261T89_2;POS_M287T319;POS_M426T425;NEG_M113T501;NEG_M161T297;NEG_M179T219;NEG_M259T77;NEG_M271T265;NEG_M286T314	C00022+C00186+C00118+C00103+C01451+C00068+C00036+C00267+C00031+C00103+C06186+C01451
Metabolism	Energy metabolism	Oxidative phosphorylation	3	217	0.982433	1	8	ko00190	HORVU0Hr1G019930.1(-);HORVU2Hr1G004300.1(-);HORVU4Hr1G052660.1(-)	K03878+K03878+K03878	POS_M101T330;POS_M117T36;POS_M251T470;POS_M428T665;NEG_M116T77;NEG_M456T96;NEG_M663T352_1;NEG_M665T503_1	C00042+C00122+C00399+C00008+C00122+C00061+C00003+C00004
Environmental Information Processing	Signal transduction	Plant hormone signal transduction	1	119	0.985325	1	10	ko04075	HORVU7Hr1G033620.1(-)	K13449	POS_M175T90;POS_M193T831;POS_M219T575;POS_M265T401;NEG_M137T502;NEG_M174T703;NEG_M209T688;NEG_M218T297;NEG_M221T745;NEG_M263T486	C00954+C08491+C00371+C06082+C00805+C00954+C08491+C00371+C02029+C06082
Metabolism	Carbohydrate metabolism	Citrate cycle (TCA cycle)	1	139	0.992832	1	14	ko00020	HORVU1Hr1G090720.1(-)	K00026	POS_M90T34_1;POS_M101T330;POS_M117T36;POS_M129T721;POS_M175T161_2;POS_M191T306;POS_M426T425;NEG_M113T501;NEG_M115T77;NEG_M116T77;NEG_M133T186;NEG_M174T78;NEG_M192T77;NEG_M192T328	C00022+C00042+C00122+C00026+C00417+C05379+C00068+C00036+C00149+C00122+C00149+C00417+C00158+C00311
Metabolism	Global and overview maps	Biosynthesis of amino acids	10	562	0.995143	1	92	ko01230	HORVU2Hr1G000280.1(-);HORVU2Hr1G000280.3(-);HORVU2Hr1G000280.4(-);HORVU2Hr1G000280.8(-);HORVU3Hr1G013910.2(-);HORVU3Hr1G013910.3(-);HORVU3Hr1G013910.4(-);HORVU4Hr1G081220.3(-);HORVU7Hr1G035340.1(-);HORVU7Hr1G035340.4(-)	K13034+K13034+K13034+K13034+K01953+K01953+K01953+K00765+K01079+K01079	POS_M90T34_1;POS_M96T78;POS_M113T350;POS_M116T548;POS_M118T342;POS_M118T145;POS_M119T70_2;POS_M120T86;POS_M129T721;POS_M131T174;POS_M132T244;POS_M132T221_1;POS_M134T85;POS_M137T141;POS_M146T93;POS_M147T85;POS_M148T108;POS_M148T87;POS_M148T98_1;POS_M148T85;POS_M149T148;POS_M156T79;POS_M159T98;POS_M162T96;POS_M166T357;POS_M166T342_2;POS_M170T35;POS_M171T224_1;POS_M172T432;POS_M174T144_1;POS_M175T98…	C00022+C03912+C00233+C00148+C03283+C00183+C00263+C00188+C00026+C01165+C00123+C00407+C00049+C00108+C00064+C00064+C06032+C00025+C00025+C06007+C00073+C00135+C02504+C00956+C00079+C00079+C00118+C03972+C02637+C01250+C00437+C05824+C03232+C01005+C20258+C00624+C00666+C00279+C02291+C00078+C00078+C00860+C15532+C00254+C00117+C00449+C04462+C00021+C00019+C00109+C00065+C00036+C00152+C00049+C00148+C00148+C00141+…
Metabolism	Energy metabolism	Carbon fixation in photosynthetic organisms	1	174	0.997964	1	13	ko00710	HORVU1Hr1G090720.1(-)	K00026	POS_M90T34_1;POS_M134T85;POS_M170T35;POS_M200T124;POS_M230T761;NEG_M113T501;NEG_M114T86;NEG_M115T77;NEG_M133T186;NEG_M181T552;NEG_M229T78;NEG_M289T78;NEG_M339T832	C00022+C00049+C00118+C00279+C00117+C00036+C00049+C00149+C00149+C00279+C00231+C05382+C00354
Metabolism	Carbohydrate metabolism	Pyruvate metabolism	1	182	0.998475	1	15	ko00620	HORVU1Hr1G090720.1(-)	K00026	POS_M90T34_1;POS_M90T194;POS_M101T330;POS_M117T36;POS_M140T731;POS_M159T98;POS_M362T97_1;POS_M426T425;NEG_M113T501;NEG_M115T77;NEG_M116T77;NEG_M133T186;NEG_M161T451;NEG_M175T104;NEG_M379T428_2	C00022+C00186+C00042+C00122+C00227+C02504+C03451+C00068+C00036+C00149+C00122+C00149+C02488+C02504+C03451
Metabolism	Metabolism of other amino acids	Glutathione metabolism	1	242	0.999827	1	17	ko00480	HORVU1Hr1G049280.1(-)	K00799	POS_M102T213;POS_M145T777;POS_M148T87;POS_M148T98_1;POS_M159T161;POS_M250T817;POS_M308T99;POS_M612T339;NEG_M128T89;NEG_M144T37_1;NEG_M146T83;NEG_M174T36;NEG_M217T80;NEG_M249T84_2;NEG_M307T369;NEG_M593T355;NEG_M833T827	C01672+C00315+C00025+C00025+C00072+C00669+C00051+C00127+C01879+C00315+C00025+C05422+C03740+C00669+C00051+C00127+C00005

## Sheet: GN2-DEP-VS-DAM
KEGG_A_class	KEGG_B_class	Pathway	Gene_CK-2-vs-T-2 (253)	Gene_All (7318)	Gene_Pvalue	Gene_Qvalue	Metabolite_CK-2-vs-M-2 (63)	Metabolite_All (1037)	Metabolite_Pvalue	Metabolite_Qvalue	Pathway ID	Proteins	K_IDs	Metabolites	C_IDs
Metabolism	Biosynthesis of other secondary metabolites	Phenylpropanoid biosynthesis	35	212	4.40407e-15	2.81861e-13	2	32	0.590856	0.759672	ko00940	HORVU3Hr1G036790.1(-);HORVU3Hr1G036820.1(-);HORVU3Hr1G036820.2(-);HORVU3Hr1G036880.4(-);HORVU3Hr1G097010.10(-);HORVU3Hr1G097010.15(-);HORVU3Hr1G097010.16(-);HORVU3Hr1G097010.19(-);HORVU3Hr1G097010.2(-);HORVU3Hr1G097010.21(-);HORVU3Hr1G097010.3(-);HORVU3Hr1G097010.6(-);HORVU3Hr1G112350.1(-);HORVU3Hr1G112350.2(-);HORVU4Hr1G006480.1(-);HORVU4Hr1G006480.2(-);HORVU4Hr1G006480.4(-);HORVU4Hr1G006480.5(-…	K00430+K00430+K00430+K00430+K01188+K01188+K01188+K01188+K01188+K01188+K01188+K01188+K00430+K00430+K05350+K05350+K05350+K05350+K00430+K00430+K00430+K00430+K00430+K01188+K01188+K01188+K00083+K00083+K00083+K13064+K09753+K09753+K00430+K00430+K00430	POS_M293T393(-);NEG_M164T325(-)	C00933+C00079
Metabolism	Carbohydrate metabolism	Propanoate metabolism	21	98	1.06219e-11	3.39901e-10	1	9	0.432402	0.638485	ko00640	HORVU1Hr1G049960.1(-);HORVU1Hr1G049960.10(-);HORVU1Hr1G049960.12(-);HORVU1Hr1G049960.13(-);HORVU1Hr1G049960.14(-);HORVU1Hr1G049960.15(-);HORVU1Hr1G049960.19(-);HORVU1Hr1G049960.2(-);HORVU1Hr1G049960.20(-);HORVU1Hr1G049960.22(-);HORVU1Hr1G049960.23(-);HORVU1Hr1G049960.3(-);HORVU1Hr1G049960.4(-);HORVU1Hr1G049960.6(-);HORVU1Hr1G049960.7(-);HORVU1Hr1G049960.8(-);HORVU1Hr1G049960.9(-);HORVU7Hr1G083490…	K05605+K05605+K05605+K05605+K05605+K05605+K05605+K05605+K05605+K05605+K05605+K05605+K05605+K05605+K05605+K05605+K05605+K00232+K00232+K00232+K00232	POS_M85T97(Acetoacetic acid)	C00164
Metabolism	Metabolism of other amino acids	beta-Alanine metabolism	21	102	2.39704e-11	5.11369e-10	2	24	0.434525	0.638485	ko00410	HORVU1Hr1G049960.1(-);HORVU1Hr1G049960.10(-);HORVU1Hr1G049960.12(-);HORVU1Hr1G049960.13(-);HORVU1Hr1G049960.14(-);HORVU1Hr1G049960.15(-);HORVU1Hr1G049960.19(-);HORVU1Hr1G049960.2(-);HORVU1Hr1G049960.20(-);HORVU1Hr1G049960.22(-);HORVU1Hr1G049960.23(-);HORVU1Hr1G049960.3(-);HORVU1Hr1G049960.4(-);HORVU1Hr1G049960.6(-);HORVU1Hr1G049960.7(-);HORVU1Hr1G049960.8(-);HORVU1Hr1G049960.9(-);HORVU7Hr1G083490…	K05605+K05605+K05605+K05605+K05605+K05605+K05605+K05605+K05605+K05605+K05605+K05605+K05605+K05605+K05605+K05605+K05605+K00232+K00232+K00232+K00232	POS_M156T79(-);NEG_M103T83(gamma-Aminobutyric acid)	C00135+C00334
Metabolism	Metabolism of other amino acids	Cyanoamino acid metabolism	19	101	1.13173e-09	1.81076e-08	4	18	0.0198816	0.0953156	ko00460	HORVU2Hr1G000280.1(-);HORVU2Hr1G000280.3(-);HORVU2Hr1G000280.4(-);HORVU2Hr1G000280.8(-);HORVU3Hr1G097010.10(-);HORVU3Hr1G097010.15(-);HORVU3Hr1G097010.16(-);HORVU3Hr1G097010.19(-);HORVU3Hr1G097010.2(-);HORVU3Hr1G097010.21(-);HORVU3Hr1G097010.3(-);HORVU3Hr1G097010.6(-);HORVU4Hr1G006480.1(-);HORVU4Hr1G006480.2(-);HORVU4Hr1G006480.4(-);HORVU4Hr1G006480.5(-);HORVU5Hr1G077920.1(-);HORVU5Hr1G077920.5(-…	K13034+K13034+K13034+K13034+K01188+K01188+K01188+K01188+K01188+K01188+K01188+K01188+K05350+K05350+K05350+K05350+K01188+K01188+K01188	POS_M90T85(L-Alanine);NEG_M104T86(L-Serine);NEG_M131T86(L-Asparagine);NEG_M164T325(-)	C01401+C00065+C00152+C00079
Metabolism	Global and overview maps	Biosynthesis of secondary metabolites	114	2098	1.25573e-08	1.60733e-07	25	315	0.06697	0.168508	ko01110	HORVU0Hr1G001440.2(-);HORVU0Hr1G008870.4(-);HORVU0Hr1G032700.1(-);HORVU1Hr1G001950.2(-);HORVU1Hr1G003130.1(-);HORVU1Hr1G038850.1(-);HORVU1Hr1G038850.10(-);HORVU1Hr1G038850.11(-);HORVU1Hr1G038850.12(-);HORVU1Hr1G038850.2(-);HORVU1Hr1G038850.5(-);HORVU1Hr1G038850.6(-);HORVU1Hr1G038850.7(-);HORVU1Hr1G038850.8(-);HORVU1Hr1G038850.9(-);HORVU1Hr1G083470.1(-);HORVU1Hr1G083470.3(-);HORVU1Hr1G083470.4(-);…	K00844+K18857+K01176+K05894+K18857+K20884+K20884+K20884+K20884+K20884+K20884+K20884+K20884+K20884+K20884+K00847+K00847+K00847+K00847+K00847+K00026+K13034+K13034+K13034+K13034+K00249+K00249+K01637+K00099+K00099+K00099+K00099+K10527+K10527+K10527+K10527+K01953+K01953+K01953+K00430+K00430+K00430+K00430+K00281+K00281+K00844+K00844+K00547+K00547+K00547+K00006+K00006+K00006+K00006+K00006+K00006+K01188+…	POS_M120T86(-);POS_M132T244(L-Leucine);POS_M139T728(-);POS_M148T87(L-Glutamic acid);POS_M154T398(-);POS_M156T79(-);POS_M205T396(L-Tryptophan);POS_M277T834(Stearidonic acid);NEG_M103T81(-);NEG_M104T86(L-Serine);NEG_M105T82(Glyceric acid);NEG_M115T77(-);NEG_M118T88(L-Threonine);NEG_M131T86(L-Asparagine);NEG_M146T83(-);NEG_M161T325(-);NEG_M164T325(-);NEG_M173T88(L-Arginine);NEG_M203T372_2(-);NEG_M22…	C00188+C00123+C00156+C00025+C00196+C00135+C00078+C16300+C00168+C00065+C00258+C00149+C00188+C00152+C00025+C07130+C00079+C00062+C00078+C02291+C04785+C12136+C11861+C01083+C00416
Metabolism	Amino acid metabolism	Valine, leucine and isoleucine degradation	19	123	3.40014e-08	3.62681e-07	2	11	0.140339	0.273092	ko00280	HORVU1Hr1G049960.1(-);HORVU1Hr1G049960.10(-);HORVU1Hr1G049960.12(-);HORVU1Hr1G049960.13(-);HORVU1Hr1G049960.14(-);HORVU1Hr1G049960.15(-);HORVU1Hr1G049960.19(-);HORVU1Hr1G049960.2(-);HORVU1Hr1G049960.20(-);HORVU1Hr1G049960.22(-);HORVU1Hr1G049960.23(-);HORVU1Hr1G049960.3(-);HORVU1Hr1G049960.4(-);HORVU1Hr1G049960.6(-);HORVU1Hr1G049960.7(-);HORVU1Hr1G049960.8(-);HORVU1Hr1G049960.9(-);HORVU2Hr1G018720…	K05605+K05605+K05605+K05605+K05605+K05605+K05605+K05605+K05605+K05605+K05605+K05605+K05605+K05605+K05605+K05605+K05605+K00249+K00249	POS_M85T97(Acetoacetic acid);POS_M132T244(L-Leucine)	C00164+C00123
Metabolism	Carbohydrate metabolism	Starch and sucrose metabolism	32	343	2.21316e-07	2.02346e-06	1	8	0.395384	0.618862	ko00500	HORVU0Hr1G001440.2(-);HORVU0Hr1G032700.1(-);HORVU1Hr1G083470.1(-);HORVU1Hr1G083470.3(-);HORVU1Hr1G083470.4(-);HORVU1Hr1G083470.5(-);HORVU1Hr1G083470.6(-);HORVU3Hr1G070690.1(-);HORVU3Hr1G070690.6(-);HORVU3Hr1G097010.10(-);HORVU3Hr1G097010.15(-);HORVU3Hr1G097010.16(-);HORVU3Hr1G097010.19(-);HORVU3Hr1G097010.2(-);HORVU3Hr1G097010.21(-);HORVU3Hr1G097010.3(-);HORVU3Hr1G097010.6(-);HORVU4Hr1G006480.1(-…	K00844+K01176+K00847+K00847+K00847+K00847+K00847+K00844+K00844+K01188+K01188+K01188+K01188+K01188+K01188+K01188+K01188+K05350+K05350+K05350+K05350+K01188+K01188+K01188+K01176+K01176+K01176+K01176+K01176+K01176+K01176+K01187	NEG_M342T97(Trehalose)	C01083
Metabolism	Global and overview maps	Metabolic pathways	165	3761	4.29773e-06	3.43818e-05	41	539	0.0211812	0.0953156	ko01100	HORVU0Hr1G001390.2(-);HORVU0Hr1G001390.3(-);HORVU0Hr1G001390.4(-);HORVU0Hr1G001390.6(-);HORVU0Hr1G001390.7(-);HORVU0Hr1G001440.2(-);HORVU0Hr1G008870.4(-);HORVU0Hr1G017220.2(-);HORVU0Hr1G017220.3(-);HORVU0Hr1G019930.1(-);HORVU0Hr1G025870.1(-);HORVU0Hr1G025870.2(-);HORVU0Hr1G025870.3(-);HORVU0Hr1G025870.4(-);HORVU0Hr1G025870.5(-);HORVU0Hr1G025870.6(-);HORVU0Hr1G025870.7(-);HORVU0Hr1G025870.8(-);HOR…	K19787+K19787+K19787+K19787+K19787+K00844+K18857+K19355+K19355+K03878+K00472+K00472+K00472+K00472+K00472+K00472+K00472+K00472+K01176+K05894+K18857+K16903+K20884+K20884+K20884+K20884+K20884+K20884+K20884+K20884+K20884+K20884+K00799+K05605+K05605+K05605+K05605+K05605+K05605+K05605+K05605+K05605+K05605+K05605+K05605+K05605+K05605+K05605+K05605+K05605+K00472+K00472+K00913+K00913+K00913+K00847+K00847+…	POS_M85T97(Acetoacetic acid);POS_M104T87(-);POS_M112T98(Cytosine);POS_M120T86(-);POS_M132T244(L-Leucine);POS_M139T728(-);POS_M147T85(L-Glutamine);POS_M148T87(L-Glutamic acid);POS_M156T79(-);POS_M205T396(L-Tryptophan);POS_M302T794(Sphinganine);POS_M325T98(-);NEG_M103T83(gamma-Aminobutyric acid);NEG_M103T81(-);NEG_M104T86(L-Serine);NEG_M105T82(Glyceric acid);NEG_M115T77(-);NEG_M118T88(L-Threonine);…	C00164+C01026+C00380+C00188+C00123+C00156+C00064+C00025+C00135+C00078+C00836+C00243+C00334+C00168+C00065+C00258+C00149+C00188+C01879+C00152+C01904+C00147+C00025+C01042+C02670+C07130+C00079+C00062+C00124+C00137+C00078+C02291+C00299+C00669+C01595+C04785+C14827+C01083+C05964+C05961+C00416
Metabolism	Lipid metabolism	Biosynthesis of unsaturated fatty acids	10	51	7.46984e-06	5.31189e-05	1	21	0.735383	0.814579	ko01040	HORVU6Hr1G054000.3(-);HORVU6Hr1G054000.4(-);HORVU6Hr1G054000.5(-);HORVU6Hr1G054000.6(-);HORVU6Hr1G054000.7(-);HORVU6Hr1G054000.8(-);HORVU7Hr1G083490.1(-);HORVU7Hr1G083490.3(-);HORVU7Hr1G083490.4(-);HORVU7Hr1G083490.8(-)	K10251+K10251+K10251+K10251+K10251+K10251+K00232+K00232+K00232+K00232	NEG_M279T724(-)	C01595
Metabolism	Amino acid metabolism	Arginine and proline metabolism	13	91	1.28015e-05	8.19295e-05	6	45	0.0496254	0.145334	ko00330	HORVU0Hr1G025870.1(-);HORVU0Hr1G025870.2(-);HORVU0Hr1G025870.3(-);HORVU0Hr1G025870.4(-);HORVU0Hr1G025870.5(-);HORVU0Hr1G025870.6(-);HORVU0Hr1G025870.7(-);HORVU0Hr1G025870.8(-);HORVU1Hr1G068850.1(-);HORVU1Hr1G068850.2(-);HORVU5Hr1G087780.4(-);HORVU5Hr1G087780.5(-);HORVU5Hr1G087780.9(-)	K00472+K00472+K00472+K00472+K00472+K00472+K00472+K00472+K00472+K00472+K01426+K01426+K01426	POS_M148T87(L-Glutamic acid);POS_M277T422(-);NEG_M103T83(gamma-Aminobutyric acid);NEG_M146T83(-);NEG_M173T88(L-Arginine);NEG_M275T441_2(-)	C00025+C04498+C00334+C00025+C00062+C04498
Metabolism	Amino acid metabolism	Histidine metabolism	6	32	0.000683939	0.00291814	3	27	0.222514	0.400525	ko00340	HORVU0Hr1G001390.2(-);HORVU0Hr1G001390.3(-);HORVU0Hr1G001390.4(-);HORVU0Hr1G001390.6(-);HORVU0Hr1G001390.7(-);HORVU4Hr1G081220.3(-)	K19787+K19787+K19787+K19787+K19787+K00765	POS_M148T87(L-Glutamic acid);POS_M156T79(-);NEG_M146T83(-)	C00025+C00135+C00025
Metabolism	Lipid metabolism	alpha-Linolenic acid metabolism	11	106	0.0010314	0.00412561	2	12	0.162065	0.30707	ko00592	HORVU0Hr1G008870.4(-);HORVU1Hr1G001950.2(-);HORVU1Hr1G003130.1(-);HORVU3Hr1G013880.1(-);HORVU3Hr1G013880.5(-);HORVU3Hr1G013880.6(-);HORVU3Hr1G013880.7(-);HORVU7Hr1G083490.1(-);HORVU7Hr1G083490.3(-);HORVU7Hr1G083490.4(-);HORVU7Hr1G083490.8(-)	K18857+K05894+K18857+K10527+K10527+K10527+K10527+K00232+K00232+K00232+K00232	POS_M277T834(Stearidonic acid);NEG_M291T832(-)	C16300+C04785
Metabolism	Global and overview maps	Carbon metabolism	34	574	0.00126306	0.00469414	6	42	0.0368771	0.132758	ko01200	HORVU0Hr1G001440.2(-);HORVU1Hr1G049960.1(-);HORVU1Hr1G049960.10(-);HORVU1Hr1G049960.12(-);HORVU1Hr1G049960.13(-);HORVU1Hr1G049960.14(-);HORVU1Hr1G049960.15(-);HORVU1Hr1G049960.19(-);HORVU1Hr1G049960.2(-);HORVU1Hr1G049960.20(-);HORVU1Hr1G049960.22(-);HORVU1Hr1G049960.23(-);HORVU1Hr1G049960.3(-);HORVU1Hr1G049960.4(-);HORVU1Hr1G049960.6(-);HORVU1Hr1G049960.7(-);HORVU1Hr1G049960.8(-);HORVU1Hr1G049960…	K00844+K05605+K05605+K05605+K05605+K05605+K05605+K05605+K05605+K05605+K05605+K05605+K05605+K05605+K05605+K05605+K05605+K05605+K00026+K13034+K13034+K13034+K13034+K01637+K00281+K00281+K00844+K00844+K01079+K01079+K00232+K00232+K00232+K00232	POS_M148T87(L-Glutamic acid);NEG_M103T81(-);NEG_M104T86(L-Serine);NEG_M105T82(Glyceric acid);NEG_M115T77(-);NEG_M146T83(-)	C00025+C00168+C00065+C00258+C00149+C00025
Metabolism	Energy metabolism	Sulfur metabolism	6	39	0.00201145	0.00643663	2	11	0.140339	0.273092	ko00920	HORVU2Hr1G000280.1(-);HORVU2Hr1G000280.3(-);HORVU2Hr1G000280.4(-);HORVU2Hr1G000280.8(-);HORVU5Hr1G094300.5(-);HORVU5Hr1G094300.6(-)	K13034+K13034+K13034+K13034+K13811+K13811	NEG_M93T82(Dimethyl sulfone);NEG_M104T86(L-Serine)	C11142+C00065
Metabolism	Lipid metabolism	Glycerophospholipid metabolism	14	178	0.00335856	0.00977036	3	12	0.0317081	0.120157	ko00564	HORVU3Hr1G073870.1(-);HORVU3Hr1G073870.3(-);HORVU3Hr1G073870.4(-);HORVU3Hr1G073870.5(-);HORVU3Hr1G073870.7(-);HORVU3Hr1G073870.8(-);HORVU3Hr1G078530.1(-);HORVU3Hr1G078530.10(-);HORVU3Hr1G078530.2(-);HORVU3Hr1G078530.6(-);HORVU3Hr1G078530.7(-);HORVU3Hr1G078530.9(-);HORVU5Hr1G115230.1(-);HORVU5Hr1G115230.2(-)	K01126+K01126+K01126+K01126+K01126+K01126+K00006+K00006+K00006+K00006+K00006+K00006+K01114+K01114	POS_M258T86(Glycerophosphocholine);NEG_M105T83(-);NEG_M409T822(LysoPA(16:0/0:0))	C00670+C06772+C00416
Metabolism	Carbohydrate metabolism	Fructose and mannose metabolism	10	114	0.00591059	0.0157616	1	14	0.586538	0.759672	ko00051	HORVU0Hr1G001440.2(-);HORVU0Hr1G017220.2(-);HORVU0Hr1G017220.3(-);HORVU1Hr1G083470.1(-);HORVU1Hr1G083470.3(-);HORVU1Hr1G083470.4(-);HORVU1Hr1G083470.5(-);HORVU1Hr1G083470.6(-);HORVU3Hr1G070690.1(-);HORVU3Hr1G070690.6(-)	K00844+K19355+K19355+K00847+K00847+K00847+K00847+K00847+K00844+K00844	NEG_M181T90_2(-)	C00392
Metabolism	Carbohydrate metabolism	Inositol phosphate metabolism	5	70	0.093867	0.214553	1	7	0.355994	0.56959	ko00562	HORVU1Hr1G077420.1(-);HORVU1Hr1G077420.2(-);HORVU1Hr1G077420.3(-);HORVU5Hr1G115230.1(-);HORVU5Hr1G115230.2(-)	K00913+K00913+K00913+K01114+K01114	NEG_M180T89(-)	C00137
Metabolism	Amino acid metabolism	Phenylalanine metabolism	4	53	0.109833	0.234311	2	45	0.773664	0.839995	ko00360	HORVU5Hr1G087780.4(-);HORVU5Hr1G087780.5(-);HORVU5Hr1G087780.9(-);HORVU6Hr1G058820.1(-)	K01426+K01426+K01426+K13064	POS_M139T728(-);NEG_M164T325(-)	C00156+C00079
Metabolism	Amino acid metabolism	Tryptophan metabolism	4	55	0.121469	0.250775	2	48	0.804331	0.843117	ko00380	HORVU1Hr1G025020.4(-);HORVU5Hr1G087780.4(-);HORVU5Hr1G087780.5(-);HORVU5Hr1G087780.9(-)	K16903+K01426+K01426+K01426	POS_M205T396(L-Tryptophan);NEG_M203T372_2(-)	C00078+C00078
Metabolism	Carbohydrate metabolism	Galactose metabolism	6	106	0.160123	0.310542	4	22	0.039583	0.135713	ko00052	HORVU0Hr1G001440.2(-);HORVU3Hr1G070690.1(-);HORVU3Hr1G070690.6(-);HORVU7Hr1G048710.4(-);HORVU7Hr1G048710.8(-);HORVU7Hr1G106540.13(Agl1)	K00844+K00844+K00844+K06617+K06617+K01187	POS_M325T98(-);NEG_M179T90_2(D-Galactose);NEG_M180T89(-);NEG_M503T156_1(Raffinose)	C00243+C00124+C00137+C00492
Metabolism	Amino acid metabolism	Glycine, serine and threonine metabolism	5	114	0.359311	0.657026	9	34	9.97143e-05	0.00239314	ko00260	HORVU2Hr1G080970.14(BBD1);HORVU3Hr1G067110.1(-);HORVU3Hr1G067110.2(-);HORVU7Hr1G035340.1(-);HORVU7Hr1G035340.4(-)	K00130+K00281+K00281+K01079+K01079	POS_M104T87(-);POS_M120T86(-);POS_M205T396(L-Tryptophan);NEG_M103T81(-);NEG_M104T86(L-Serine);NEG_M105T82(Glyceric acid);NEG_M118T88(L-Threonine);NEG_M203T372_2(-);NEG_M222T92_2(-)	C01026+C00188+C00078+C00168+C00065+C00258+C00188+C00078+C02291
Metabolism	Lipid metabolism	Ether lipid metabolism	2	39	0.392631	0.68039	1	1	0.0607522	0.166929	ko00565	HORVU5Hr1G115230.1(-);HORVU5Hr1G115230.2(-)	K01114+K01114	POS_M258T86(Glycerophosphocholine)	C00670
Metabolism	Amino acid metabolism	Cysteine and methionine metabolism	8	201	0.393351	0.68039	2	37	0.671459	0.789078	ko00270	HORVU1Hr1G090720.1(-);HORVU2Hr1G000280.1(-);HORVU2Hr1G000280.3(-);HORVU2Hr1G000280.4(-);HORVU2Hr1G000280.8(-);HORVU3Hr1G075690.3(-);HORVU3Hr1G075690.5(-);HORVU3Hr1G075690.6(-)	K00026+K13034+K13034+K13034+K13034+K00547+K00547+K00547	NEG_M104T86(L-Serine);NEG_M222T92_2(-)	C00065+C02291
Metabolism	Lipid metabolism	Linoleic acid metabolism	1	19	0.487951	0.817867	5	21	0.0067347	0.0538776	ko00591	HORVU4Hr1G005920.1(LoxB)	K15718	POS_M297T814(12,13-DHOME);NEG_M279T724(-);NEG_M294T813(-);NEG_M295T824(13S-hydroxyoctadecadienoic acid);NEG_M311T811(9(S)-HPODE)	C14829+C01595+C14766+C14762+C14827
Metabolism	Biosynthesis of other secondary metabolites	Monobactam biosynthesis	2	55	0.572121	0.871803	4	17	0.0161901	0.0953156	ko00261	HORVU5Hr1G094300.5(-);HORVU5Hr1G094300.6(-)	K13811+K13811	POS_M120T86(-);NEG_M104T86(L-Serine);NEG_M118T88(L-Threonine);NEG_M173T88(L-Arginine)	C00188+C00065+C00188+C00062
Environmental Information Processing	Signal transduction	Phosphatidylinositol signaling system	3	95	0.643668	0.935318	2	4	0.0201375	0.0953156	ko04070	HORVU1Hr1G077420.1(-);HORVU1Hr1G077420.2(-);HORVU1Hr1G077420.3(-)	K00913+K00913+K00913	NEG_M180T89(-);NEG_M409T822(LysoPA(16:0/0:0))	C00137+C00416
Metabolism	Amino acid metabolism	Alanine, aspartate and glutamate metabolism	3	97	0.657645	0.935318	6	29	0.00622988	0.0538776	ko00250	HORVU3Hr1G013910.2(-);HORVU3Hr1G013910.3(-);HORVU3Hr1G013910.4(-)	K01953+K01953+K01953	POS_M147T85(L-Glutamine);POS_M148T87(L-Glutamic acid);NEG_M103T83(gamma-Aminobutyric acid);NEG_M131T86(L-Asparagine);NEG_M146T83(-);NEG_M156T84(-)	C00064+C00025+C00334+C00152+C00025+C01042
Metabolism	Carbohydrate metabolism	Glyoxylate and dicarboxylate metabolism	4	136	0.697806	0.950204	7	25	0.000441093	0.00793968	ko00630	HORVU1Hr1G090720.1(-);HORVU2Hr1G045340.1(-);HORVU3Hr1G067110.1(-);HORVU3Hr1G067110.2(-)	K00026+K01637+K00281+K00281	POS_M147T85(L-Glutamine);POS_M148T87(L-Glutamic acid);NEG_M103T81(-);NEG_M104T86(L-Serine);NEG_M105T82(Glyceric acid);NEG_M115T77(-);NEG_M146T83(-)	C00064+C00025+C00168+C00065+C00258+C00149+C00025
Metabolism	Amino acid metabolism	Tyrosine metabolism	2	84	0.793088	1	2	51	0.83132	0.855072	ko00350	HORVU0Hr1G008870.4(-);HORVU1Hr1G003130.1(-)	K18857+K18857	POS_M85T97(Acetoacetic acid);POS_M182T170(-)	C00164+C04368
Metabolism	Nucleotide metabolism	Purine metabolism	4	184	0.885687	1	2	37	0.671459	0.789078	ko00230	HORVU4Hr1G082290.2(-);HORVU5Hr1G024250.3(-);HORVU5Hr1G094300.5(-);HORVU5Hr1G094300.6(-)	K00939+K00940+K13811+K13811	POS_M147T85(L-Glutamine);NEG_M134T296_2(Adenine)	C00064+C00147
Metabolism	Nucleotide metabolism	Pyrimidine metabolism	2	131	0.944814	1	3	34	0.341546	0.565733	ko00240	HORVU4Hr1G003120.1(-);HORVU5Hr1G024250.3(-)	K01520+K00940	POS_M112T98(Cytosine);POS_M147T85(L-Glutamine);NEG_M243T220_2(Uridine)	C00380+C00064+C00299
Metabolism	Carbohydrate metabolism	Citrate cycle (TCA cycle)	1	139	0.992832	1	1	14	0.586538	0.759672	ko00020	HORVU1Hr1G090720.1(-)	K00026	NEG_M115T77(-)	C00149
Metabolism	Global and overview maps	Biosynthesis of amino acids	10	562	0.995143	1	14	92	0.000691766	0.00996143	ko01230	HORVU2Hr1G000280.1(-);HORVU2Hr1G000280.3(-);HORVU2Hr1G000280.4(-);HORVU2Hr1G000280.8(-);HORVU3Hr1G013910.2(-);HORVU3Hr1G013910.3(-);HORVU3Hr1G013910.4(-);HORVU4Hr1G081220.3(-);HORVU7Hr1G035340.1(-);HORVU7Hr1G035340.4(-)	K13034+K13034+K13034+K13034+K01953+K01953+K01953+K00765+K01079+K01079	POS_M120T86(-);POS_M132T244(L-Leucine);POS_M147T85(L-Glutamine);POS_M148T87(L-Glutamic acid);POS_M156T79(-);POS_M205T396(L-Tryptophan);NEG_M104T86(L-Serine);NEG_M118T88(L-Threonine);NEG_M131T86(L-Asparagine);NEG_M146T83(-);NEG_M164T325(-);NEG_M173T88(L-Arginine);NEG_M203T372_2(-);NEG_M222T92_2(-)	C00188+C00123+C00064+C00025+C00135+C00078+C00065+C00188+C00152+C00025+C00079+C00062+C00078+C02291
Metabolism	Energy metabolism	Carbon fixation in photosynthetic organisms	1	174	0.997964	1	1	13	0.559433	0.759672	ko00710	HORVU1Hr1G090720.1(-)	K00026	NEG_M115T77(-)	C00149
Metabolism	Carbohydrate metabolism	Pyruvate metabolism	1	182	0.998475	1	1	15	0.612001	0.773053	ko00620	HORVU1Hr1G090720.1(-)	K00026	NEG_M115T77(-)	C00149
Metabolism	Metabolism of other amino acids	Glutathione metabolism	1	242	0.999827	1	4	17	0.0161901	0.0953156	ko00480	HORVU1Hr1G049280.1(-)	K00799	POS_M148T87(L-Glutamic acid);NEG_M128T89(Pyroglutamic acid);NEG_M146T83(-);NEG_M249T84_2(gamma-Glutamylcysteine)	C00025+C01879+C00025+C00669

## Sheet: CN18-DEP-VS-M
KEGG_A_class	KEGG_B_class	Pathway	Gene_CK-18-vs-T-18 (58)	Gene_All (7318)	Gene_Pvalue	Gene_Qvalue	Metabolites Count (1037)	Pathway ID	Proteins	K_IDs	Metabolites	C_IDs
Metabolism	Energy metabolism	Sulfur metabolism	7	39	1.70959e-08	5.98357e-07	11	ko00920	HORVU0Hr1G003890.1(-);HORVU0Hr1G003890.3(-);HORVU0Hr1G003890.5(-);HORVU0Hr1G003890.6(-);HORVU0Hr1G003890.7(-);HORVU0Hr1G003890.8(-);HORVU5Hr1G094300.2(-)	K05907+K05907+K05907+K05907+K05907+K05907+K13811	POS_M98T35;POS_M101T330;POS_M119T70_2;POS_M120T593;POS_M126T82;POS_M869T415_1;NEG_M93T82;NEG_M104T86;NEG_M119T320;NEG_M124T380;NEG_M218T78	C00059+C00042+C00263+C08276+C00245+C20870+C11142+C00065+C08276+C00245+C01118
Metabolism	Amino acid metabolism	Cysteine and methionine metabolism	12	201	3.90732e-08	6.83782e-07	37	ko00270	HORVU3Hr1G075690.3(-);HORVU3Hr1G075690.5(-);HORVU3Hr1G075690.6(-);HORVU6Hr1G034650.1(-);HORVU6Hr1G063490.1(-);HORVU6Hr1G063540.1(-);HORVU6Hr1G063540.3(-);HORVU6Hr1G063560.1(-);HORVU6Hr1G063560.5(-);HORVU6Hr1G063560.6(-);HORVU6Hr1G063570.1(-);HORVU6Hr1G063570.2(-)	K00547+K00547+K00547+K00789+K00789+K00789+K00789+K00789+K00789+K00789+K00789+K00789	POS_M88T83;POS_M90T34_1;POS_M98T35;POS_M102T86;POS_M119T70_2;POS_M120T593;POS_M134T85;POS_M149T127;POS_M149T148;POS_M162T172;POS_M166T89;POS_M169T105;POS_M184T124;POS_M185T280;POS_M205T90;POS_M225T70;POS_M268T206;POS_M280T86;POS_M308T99;POS_M385T98;POS_M398T344;POS_M427T413;NEG_M101T89;NEG_M104T86;NEG_M114T86;NEG_M116T46;NEG_M119T320;NEG_M149T156;NEG_M201T77_1;NEG_M218T78;NEG_M222T92_2;NEG_M239T8…	C02218+C00022+C00059+C01234+C00263+C08276+C00049+C01180+C00073+C01077+C02989+C00506+C05824+C01005+C02291+C15650+C01817+C00170+C00051+C00021+C00019+C05526+C00109+C00065+C00049+C00441+C08276+C00073+C05824+C01118+C02291+C00491+C01817+C00170+C00051+C00021+C00019
Metabolism	Global and overview maps	Metabolic pathways	48	3761	5.90272e-07	6.8865e-06	539	ko01100	BAV58149(cox2);HORVU0Hr1G003890.1(-);HORVU0Hr1G003890.3(-);HORVU0Hr1G003890.5(-);HORVU0Hr1G003890.6(-);HORVU0Hr1G003890.7(-);HORVU0Hr1G003890.8(-);HORVU2Hr1G004230.5(-);HORVU2Hr1G082420.2(-);HORVU2Hr1G082420.5(-);HORVU2Hr1G082420.6(-);HORVU2Hr1G090980.11(-);HORVU2Hr1G090980.13(-);HORVU2Hr1G090980.3(-);HORVU2Hr1G090980.8(-);HORVU3Hr1G020780.1(-);HORVU3Hr1G020780.5(-);HORVU3Hr1G074960.1(-);HORVU3Hr…	K02261+K05907+K05907+K05907+K05907+K05907+K05907+K05894+K00276+K00276+K00276+K13679+K13679+K13679+K13679+K06617+K06617+K00430+K00547+K00547+K00547+K01520+K03934+K03934+K01520+K01520+K17744+K00679+K13811+K00297+K00789+K13064+K00789+K00789+K00789+K00789+K00789+K00789+K00789+K00789+K12451+K12451+K06617+K06617+K01904+K01904+K01904+K01904	POS_M85T97;POS_M86T91;POS_M87T163;POS_M87T83;POS_M87T221;POS_M89T143;POS_M89T236;POS_M90T34_1;POS_M90T597;POS_M90T261;POS_M90T194;POS_M93T95;POS_M96T78;POS_M98T35;POS_M100T40_2;POS_M101T330;POS_M102T405;POS_M102T86;POS_M102T213;POS_M102T829;POS_M102T343;POS_M103T37;POS_M104T87;POS_M104T805;POS_M106T41;POS_M111T207;POS_M112T98;POS_M113T102;POS_M113T350;POS_M114T731_1;POS_M114T658;POS_M115T373;POS_…	C00164+C06555+C01089+C07083+C00114+C00246+C00213+C00022+C00099+C00133+C00186+C00116+C03912+C00059+C00581+C00042+C06002+C01234+C01672+C00576+C12455+C00232+C01026+C00114+C00258+C00388+C00380+C00106+C00233+C05840+C06593+C00429+C00148+C00122+C03283+C00463+C00183+C00719+C00263+C08276+C00188+C05519+C05585+C06758+C00601+C06202+C00153+C10164+C00245+C03557+C00178+C21028+C04092+C02647+C00026+C00433+C06102+…
Metabolism	Global and overview maps	Biosynthesis of secondary metabolites	30	2098	0.000173611	0.00121528	315	ko01110	HORVU2Hr1G004230.5(-);HORVU2Hr1G082420.2(-);HORVU2Hr1G082420.5(-);HORVU2Hr1G082420.6(-);HORVU2Hr1G090980.11(-);HORVU2Hr1G090980.13(-);HORVU2Hr1G090980.3(-);HORVU2Hr1G090980.8(-);HORVU3Hr1G074960.1(-);HORVU3Hr1G075690.3(-);HORVU3Hr1G075690.5(-);HORVU3Hr1G075690.6(-);HORVU5Hr1G013840.2(-);HORVU5Hr1G094300.2(-);HORVU6Hr1G034650.1(-);HORVU6Hr1G058820.1(-);HORVU6Hr1G063490.1(-);HORVU6Hr1G063540.1(-);H…	K05894+K00276+K00276+K00276+K13679+K13679+K13679+K13679+K00430+K00547+K00547+K00547+K17744+K13811+K00789+K13064+K00789+K00789+K00789+K00789+K00789+K00789+K00789+K00789+K12451+K12451+K01904+K01904+K01904+K01904	POS_M88T174;POS_M90T34_1;POS_M90T597;POS_M90T194;POS_M96T78;POS_M101T330;POS_M102T86;POS_M102T213;POS_M102T343;POS_M103T143_2;POS_M106T41;POS_M111T207;POS_M113T350;POS_M116T548;POS_M117T36;POS_M118T397;POS_M118T145;POS_M119T70_2;POS_M120T86;POS_M129T721;POS_M130T145_1;POS_M131T174;POS_M132T244;POS_M132T221_1;POS_M134T85;POS_M134T387;POS_M137T141;POS_M137T226;POS_M137T808;POS_M137T787_2;POS_M137T3…	C03219+C00022+C00099+C00186+C03912+C00042+C01234+C01672+C12455+C08262+C00258+C00388+C00233+C00148+C00122+C00463+C00183+C00263+C00188+C00026+C00408+C01165+C00123+C00407+C00049+C12312+C00108+C03765+C06307+C09844+C01500+C00843+C00483+C00156+C02631+C06182+C06180+C00966+C00811+C05851+C00025+C00025+C06007+C00418+C01180+C00073+C05608+C11383+C00385+C04043+C00755+C01499+C02452+C00808+C00196+C03758+C00230+…
Metabolism	Amino acid metabolism	Phenylalanine metabolism	4	53	0.00077913	0.00454493	45	ko00360	HORVU2Hr1G082420.2(-);HORVU2Hr1G082420.5(-);HORVU2Hr1G082420.6(-);HORVU6Hr1G058820.1(-)	K00276+K00276+K00276+K13064	POS_M90T34_1;POS_M101T330;POS_M105T380;POS_M117T36;POS_M121T684;POS_M122T833;POS_M137T74;POS_M139T728;POS_M147T826;POS_M148T98_3;POS_M153T187;POS_M153T298_1;POS_M165T514;POS_M165T427;POS_M166T216;POS_M166T357;POS_M166T342_2;POS_M167T831;POS_M179T209;POS_M190T396;POS_M194T747;POS_M265T781;POS_M899T361_1;NEG_M116T77;NEG_M121T499_2;NEG_M121T128;NEG_M137T532;NEG_M137T502;NEG_M147T766;NEG_M147T571;NEG…	C00022+C00042+C05853+C00122+C00601+C05332+C07086+C00156+C00811+C02765+C00642+C00755+C12621+C01772+C05607+C00079+C00079+C01198+C01586+C03519+C05598+C04148+C15524+C00122+C05332+C00180+C00156+C00805+C00423+C05607+C05629+C05852+C05593+C00755+C00642+C01586+C00166+C12621+C00079+C05607+C00082+C05598+C03519+C04148+C06866
Metabolism	Biosynthesis of other secondary metabolites	Isoquinoline alkaloid biosynthesis	3	42	0.00435669	0.0196506	21	ko00950	HORVU2Hr1G082420.2(-);HORVU2Hr1G082420.5(-);HORVU2Hr1G082420.6(-)	K00276+K00276+K00276	POS_M137T226;POS_M138T183;POS_M139T425;POS_M147T826;POS_M153T530;POS_M154T99;POS_M198T158;POS_M270T287;POS_M329T244;POS_M333T307;POS_M339T574;POS_M524T98_2;NEG_M161T540;NEG_M181T179;NEG_M196T412;NEG_M266T339;NEG_M280T361;NEG_M317T712;NEG_M350T409;NEG_M399T412;NEG_M413T441	C03765+C00483+C16700+C00811+C04043+C03758+C00355+C02916+C06167+C05191+C06533+C07307+C01179+C00082+C00355+C01516+C06174+C00757+C15530+C07592+C09592
Metabolism	Biosynthesis of other secondary metabolites	Tropane, piperidine and pyridine alkaloid biosynthesis	3	44	0.00497024	0.0196506	26	ko00960	HORVU2Hr1G082420.2(-);HORVU2Hr1G082420.5(-);HORVU2Hr1G082420.6(-)	K00276+K00276+K00276	POS_M86T221;POS_M102T213;POS_M102T343;POS_M128T461;POS_M130T145_1;POS_M132T221_1;POS_M142T39;POS_M145T825;POS_M163T98;POS_M166T216;POS_M166T357;POS_M166T342_2;POS_M170T826;POS_M200T42;POS_M248T418;NEG_M122T159;NEG_M145T84;NEG_M147T48;NEG_M147T571;NEG_M161T91;NEG_M163T404;NEG_M164T325;NEG_M165T358;NEG_M184T379;NEG_M285T458;NEG_M289T339_2	C01746+C01672+C12455+C04092+C00408+C00407+C06182+C06180+C00745+C05607+C00079+C00079+C10773+C12448+C10772+C00253+C00047+C06524+C05607+C06180+C00166+C00079+C05607+C10858+C03882+C01479
Metabolism	Metabolism of cofactors and vitamins	Ubiquinone and other terpenoid-quinone biosynthesis	4	88	0.005053	0.0196506	16	ko00130	HORVU7Hr1G111130.3(-);HORVU7Hr1G111130.4(-);HORVU7Hr1G111130.5(-);HORVU7Hr1G111130.6(-)	K01904+K01904+K01904+K01904	POS_M139T728;POS_M147T826;POS_M183T216;POS_M251T470;POS_M385T702_2;POS_M407T676;NEG_M137T532;NEG_M147T766;NEG_M161T540;NEG_M181T368;NEG_M181T179;NEG_M225T385;NEG_M391T740;NEG_M423T838;NEG_M431T714;NEG_M450T355	C00156+C00811+C03672+C00399+C14151+C14153+C00156+C00423+C01179+C03672+C00082+C00251+C14155+C14153+C02059+C00353
Metabolism	Biosynthesis of other secondary metabolites	Phenylpropanoid biosynthesis	6	212	0.00635364	0.0222377	32	ko00940	HORVU3Hr1G074960.1(-);HORVU6Hr1G058820.1(-);HORVU7Hr1G111130.3(-);HORVU7Hr1G111130.4(-);HORVU7Hr1G111130.5(-);HORVU7Hr1G111130.6(-)	K00430+K13064+K01904+K01904+K01904+K01904	POS_M121T298;POS_M134T93;POS_M145T777;POS_M147T826;POS_M147T472;POS_M149T831;POS_M165T427;POS_M166T357;POS_M166T342_2;POS_M177T678;POS_M178T79_1;POS_M179T36;POS_M180T475;POS_M193T521;POS_M193T98;POS_M193T500;POS_M293T393;NEG_M127T725_2;NEG_M144T37_1;NEG_M147T766;NEG_M164T325;NEG_M181T179;NEG_M194T363;NEG_M209T452;NEG_M209T398;NEG_M223T374;NEG_M311T360;NEG_M325T283;NEG_M335T707;NEG_M336T707;NEG_M3…	C05627+C20464+C00315+C00811+C05851+C05608+C01772+C00079+C00079+C12204+C02666+C10454+C00590+C01752+C05619+C02325+C00933+C05851+C00315+C00423+C00079+C00082+C01494+C05619+C02325+C00482+C05855+C05158+C00852+C10434+C00761+C01175
Metabolism	Carbohydrate metabolism	Galactose metabolism	4	106	0.00969059	0.0308337	22	ko00052	HORVU3Hr1G020780.1(-);HORVU3Hr1G020780.5(-);HORVU7Hr1G048710.4(-);HORVU7Hr1G048710.8(-)	K06617+K06617+K06617+K06617	POS_M93T95;POS_M170T35;POS_M180T37_2;POS_M181T34;POS_M183T35_2;POS_M183T89;POS_M204T90_2;POS_M261T89_2;POS_M261T243;POS_M325T98;POS_M342T98;NEG_M161T297;NEG_M161T274;NEG_M179T90_2;NEG_M179T219;NEG_M180T89;NEG_M221T330;NEG_M259T77;NEG_M341T409;NEG_M341T154;NEG_M342T310;NEG_M503T156_1	C00116+C00118+C00159+C00137+C00794+C01697+C01132+C00103+C01097+C00243+C05402+C00267+C00159+C00124+C00031+C00137+C01132+C00103+C05402+C00243+C00089+C00492
Environmental Information Processing	Signal transduction	Plant hormone signal transduction	4	119	0.014361	0.0386642	10	ko04075	HORVU0Hr1G038850.1(-);HORVU0Hr1G038850.2(-);HORVU0Hr1G038850.3(-);HORVU7Hr1G033620.1(-)	K13413+K13413+K13413+K13449	POS_M175T90;POS_M193T831;POS_M219T575;POS_M265T401;NEG_M137T502;NEG_M174T703;NEG_M209T688;NEG_M218T297;NEG_M221T745;NEG_M263T486	C00954+C08491+C00371+C06082+C00805+C00954+C08491+C00371+C02029+C06082
Metabolism	Amino acid metabolism	Tyrosine metabolism	3	84	0.0286329	0.06681	51	ko00350	HORVU2Hr1G082420.2(-);HORVU2Hr1G082420.5(-);HORVU2Hr1G082420.6(-)	K00276+K00276+K00276	POS_M85T97;POS_M90T34_1;POS_M99T34_1;POS_M101T330;POS_M103T37;POS_M117T36;POS_M121T806;POS_M121T234;POS_M137T226;POS_M138T183;POS_M147T826;POS_M151T417;POS_M153T187;POS_M153T530;POS_M154T99;POS_M155T783;POS_M165T170;POS_M166T311;POS_M168T102;POS_M170T730;POS_M171T576_1;POS_M180T99;POS_M181T98;POS_M182T170;POS_M183T412;POS_M183T70_2;POS_M183T216;POS_M185T36;POS_M185T78;POS_M198T158;POS_M198T692;PO…	C00164+C00022+C01384+C00042+C00232+C00122+C05585+C06044+C03765+C00483+C00811+C02442+C00642+C04043+C03758+C00628+C10447+C06199+C01161+C00547+C05576+C05588+C05350+C04368+C05582+C05583+C03672+C05580+C05580+C00355+C05584+C01207+C01061+C00232+C00122+C06044+C05585+C05593+C00642+C00628+C01179+C00547+C05576+C04368+C03672+C00082+C00788+C00355+C05584+C06046+C01850
Metabolism	Global and overview maps	Biosynthesis of amino acids	9	562	0.0314361	0.0687665	92	ko01230	HORVU6Hr1G034650.1(-);HORVU6Hr1G063490.1(-);HORVU6Hr1G063540.1(-);HORVU6Hr1G063540.3(-);HORVU6Hr1G063560.1(-);HORVU6Hr1G063560.5(-);HORVU6Hr1G063560.6(-);HORVU6Hr1G063570.1(-);HORVU6Hr1G063570.2(-)	K00789+K00789+K00789+K00789+K00789+K00789+K00789+K00789+K00789	POS_M90T34_1;POS_M96T78;POS_M113T350;POS_M116T548;POS_M118T342;POS_M118T145;POS_M119T70_2;POS_M120T86;POS_M129T721;POS_M131T174;POS_M132T244;POS_M132T221_1;POS_M134T85;POS_M137T141;POS_M146T93;POS_M147T85;POS_M148T108;POS_M148T87;POS_M148T98_1;POS_M148T85;POS_M149T148;POS_M156T79;POS_M159T98;POS_M162T96;POS_M166T357;POS_M166T342_2;POS_M170T35;POS_M171T224_1;POS_M172T432;POS_M174T144_1;POS_M175T98…	C00022+C03912+C00233+C00148+C03283+C00183+C00263+C00188+C00026+C01165+C00123+C00407+C00049+C00108+C00064+C00064+C06032+C00025+C00025+C06007+C00073+C00135+C02504+C00956+C00079+C00079+C00118+C03972+C02637+C01250+C00437+C05824+C03232+C01005+C20258+C00624+C00666+C00279+C02291+C00078+C00078+C00860+C15532+C00254+C00117+C00449+C04462+C00021+C00019+C00109+C00065+C00036+C00152+C00049+C00148+C00148+C00141+…
Metabolism	Metabolism of other amino acids	beta-Alanine metabolism	3	102	0.0467297	0.0962082	24	ko00410	HORVU2Hr1G082420.2(-);HORVU2Hr1G082420.5(-);HORVU2Hr1G082420.6(-)	K00276+K00276+K00276	POS_M90T597;POS_M102T35_1;POS_M113T102;POS_M115T373;POS_M132T342;POS_M134T85;POS_M145T777;POS_M156T79;POS_M167T398;POS_M217T328;POS_M219T235;POS_M226T825;POS_M240T355;POS_M299T36_2;NEG_M103T83;NEG_M114T86;NEG_M132T86;NEG_M144T37_1;NEG_M154T92;NEG_M166T46;NEG_M198T381_3;NEG_M218T203;NEG_M218T105;NEG_M226T419	C00099+C05669+C00106+C00429+C02642+C00049+C00315+C00135+C03722+C05341+C00864+C00386+C01262+C03492+C00334+C00049+C02642+C00315+C00135+C03722+C05341+C00864+C00864+C00386
Metabolism	Amino acid metabolism	Glycine, serine and threonine metabolism	3	114	0.061283	0.11289	34	ko00260	HORVU2Hr1G082420.2(-);HORVU2Hr1G082420.5(-);HORVU2Hr1G082420.6(-)	K00276+K00276+K00276	POS_M87T221;POS_M89T236;POS_M90T34_1;POS_M100T40_2;POS_M102T829;POS_M104T87;POS_M104T805;POS_M106T41;POS_M118T342;POS_M118T761;POS_M119T70_2;POS_M120T86;POS_M120T172;POS_M131T74_1;POS_M134T85;POS_M185T35;POS_M185T280;POS_M205T90;POS_M205T396;POS_M205T411;POS_M737T786;NEG_M101T89;NEG_M103T81;NEG_M104T86;NEG_M105T82;NEG_M112T599;NEG_M114T86;NEG_M116T46;NEG_M116T141;NEG_M118T88;NEG_M123T45;NEG_M203T…	C00114+C00213+C00022+C00581+C00576+C01026+C00114+C00258+C03283+C00719+C00263+C00188+C05519+C00300+C00049+C03232+C01005+C02291+C00078+C00078+C02737+C00109+C00168+C00065+C00258+C00300+C00049+C00441+C00719+C00188+C06231+C00078+C02291+C00258
Metabolism	Nucleotide metabolism	Pyrimidine metabolism	3	131	0.0850609	0.148857	34	ko00240	HORVU4Hr1G003120.1(-);HORVU5Hr1G002320.1(-);HORVU5Hr1G002320.2(-)	K01520+K01520+K01520	POS_M90T597;POS_M112T98;POS_M113T102;POS_M115T373;POS_M126T98;POS_M127T338;POS_M128T70;POS_M128T194;POS_M132T342;POS_M142T70_2;POS_M146T93;POS_M147T85;POS_M159T228;POS_M228T833;POS_M324T118;POS_M324T256;NEG_M99T92;NEG_M125T88;NEG_M127T87;NEG_M132T86;NEG_M141T38;NEG_M175T252;NEG_M213T99;NEG_M227T410;NEG_M242T594;NEG_M243T193;NEG_M243T220_2;NEG_M289T75;NEG_M303T436;NEG_M307T88;NEG_M367T371;NEG_M402…	C00099+C00380+C00106+C00429+C02376+C00178+C00813+C21028+C02642+C05281+C00064+C00064+C00337+C00526+C00055+C00105+C02170+C00178+C00064+C02642+C00169+C00438+C00672+C00881+C00214+C00475+C00299+C00365+C00364+C00239+C01103+C00112+C00363+C00460
Metabolism	Lipid metabolism	Cutin, suberine and wax biosynthesis	1	19	0.140474	0.234124	5	ko00073	HORVU2Hr1G088540.1(-)	K17991	POS_M256T754;POS_M282T798;NEG_M267T793;NEG_M281T35;NEG_M286T696	C00249+C00712+C19615+C00712+C19615
Metabolism	Metabolism of other amino acids	Selenocompound metabolism	1	34	0.237506	0.375184	5	ko00450	HORVU5Hr1G094300.2(-)	K13811	POS_M170T38;POS_M182T41;POS_M183T133;POS_M197T799;NEG_M129T84_1	C05688+C18904+C05689+C05335+C05684
Metabolism	Energy metabolism	Oxidative phosphorylation	3	217	0.24655	0.375184	8	ko00190	BAV58149(cox2);HORVU4Hr1G007850.1(-);HORVU4Hr1G007850.2(-)	K02261+K03934+K03934	POS_M101T330;POS_M117T36;POS_M251T470;POS_M428T665;NEG_M116T77;NEG_M456T96;NEG_M663T352_1;NEG_M665T503_1	C00042+C00122+C00399+C00008+C00122+C00061+C00003+C00004
Metabolism	Carbohydrate metabolism	Starch and sucrose metabolism	4	343	0.288137	0.4202	8	ko00500	HORVU2Hr1G090980.11(-);HORVU2Hr1G090980.13(-);HORVU2Hr1G090980.3(-);HORVU2Hr1G090980.8(-)	K13679+K13679+K13679+K13679	POS_M261T89_2;NEG_M179T219;NEG_M259T77;NEG_M323T472;NEG_M323T95;NEG_M342T97;NEG_M342T310;NEG_M403T429	C00103+C00031+C00103+C00208+C00185+C01083+C00089+C00689
Metabolism	Metabolism of cofactors and vitamins	One carbon pool by folate	1	50	0.329147	0.460806	3	ko00670	HORVU5Hr1G111620.1(-)	K00297	POS_M443T98;POS_M459T96;NEG_M459T619	C00415+C00440+C00440
Metabolism	Biosynthesis of other secondary metabolites	Monobactam biosynthesis	1	55	0.355498	0.478555	17	ko00261	HORVU5Hr1G094300.2(-)	K13811	POS_M90T34_1;POS_M98T35;POS_M120T86;POS_M134T85;POS_M167T107;POS_M169T70;POS_M171T224_1;POS_M188T220;POS_M398T344;NEG_M104T86;NEG_M114T86;NEG_M116T46;NEG_M118T88;NEG_M161T540;NEG_M173T88;NEG_M181T179;NEG_M397T819	C00022+C00059+C00188+C00049+C12323+C03198+C03972+C20258+C00019+C00065+C00049+C00441+C00188+C01179+C00062+C00082+C00019
Metabolism	Carbohydrate metabolism	Amino sugar and nucleotide sugar metabolism	2	221	0.526989	0.683134	22	ko00520	HORVU6Hr1G065690.1(-);HORVU6Hr1G065690.2(-)	K12451+K12451	POS_M164T70;POS_M180T37_2;POS_M261T89_2;POS_M326T97;POS_M615T373;NEG_M149T45_2;NEG_M161T297;NEG_M161T274;NEG_M161T765;NEG_M179T219;NEG_M202T155;NEG_M244T381;NEG_M259T77;NEG_M259T87;NEG_M282T220_1;NEG_M290T90;NEG_M293T311;NEG_M306T339;NEG_M405T328;NEG_M589T523;NEG_M595T376_2;NEG_M679T376	C01019+C00159+C00103+C03410+C19971+C00181+C00267+C00159+C02336+C00031+C00645+C02985+C00103+C00352+C04501+C00270+C02713+C03410+C01674+C00325+C00128+C01050
Metabolism	Carbohydrate metabolism	Ascorbate and aldarate metabolism	1	100	0.5512	0.689	16	ko00053	HORVU5Hr1G013840.2(-)	K17744	POS_M90T34_1;POS_M129T721;POS_M130T70;POS_M159T161;POS_M179T796;POS_M181T34;POS_M197T482;POS_M210T222;NEG_M117T78;NEG_M157T85;NEG_M174T36;NEG_M177T461;NEG_M179T256;NEG_M180T89;NEG_M191T793;NEG_M229T78	C00022+C00026+C00433+C00072+C01040+C00137+C00800+C00818+C01620+C02670+C05422+C00800+C15923+C00137+C00879+C00231
Metabolism	Lipid metabolism	alpha-Linolenic acid metabolism	1	106	0.572415	0.690845	12	ko00592	HORVU2Hr1G004230.5(-)	K05894	POS_M193T831;POS_M225T735;POS_M277T834;POS_M279T780;POS_M293T825;POS_M293T810;POS_M311T551;NEG_M209T688;NEG_M223T815;NEG_M227T534;NEG_M277T678;NEG_M291T832	C08491+C11512+C16300+C06427+C01226+C16321+C04785+C08491+C11512+C16308+C06427+C04785
Metabolism	Lipid metabolism	Glycerolipid metabolism	1	123	0.627316	0.731869	7	ko00561	HORVU5Hr1G061360.1(-)	K00679	POS_M93T95;POS_M106T41;POS_M172T124;POS_M410T243;NEG_M105T82;NEG_M231T75;NEG_M409T822	C00116+C00258+C00093+C00416+C00258+C00258+C00416
Metabolism	Nucleotide metabolism	Purine metabolism	1	184	0.773005	0.872747	37	ko00230	HORVU5Hr1G094300.2(-)	K13811	POS_M98T35;POS_M126T432;POS_M133T115;POS_M146T93;POS_M147T85;POS_M152T174;POS_M152T98;POS_M230T761;POS_M252T297;POS_M268T308;POS_M268T287;POS_M269T299;POS_M284T103;POS_M332T690;POS_M352T206;POS_M363T78;POS_M428T665;NEG_M107T297;NEG_M127T87;NEG_M134T296_2;NEG_M135T186;NEG_M141T38;NEG_M151T197;NEG_M168T43;NEG_M233T723;NEG_M266T316;NEG_M283T189;NEG_M328T314;NEG_M329T371;NEG_M331T317;NEG_M332T435;NEG…	C00059+C04051+C00802+C00064+C00064+C00385+C00242+C00117+C00559+C00330+C00212+C00294+C00387+C00360+C02353+C00144+C00008+C04051+C00064+C00147+C00262+C00169+C00385+C00366+C05512+C00330+C01762+C00575+C00130+C00360+C06196+C04677+C00942+C00655+C01367+C00020+C00286
Metabolism	Global and overview maps	Carbon metabolism	1	574	0.991409	0.991409	42	ko01200	HORVU5Hr1G111620.1(-)	K00297	POS_M90T34_1;POS_M101T330;POS_M103T37;POS_M106T41;POS_M117T36;POS_M129T721;POS_M134T85;POS_M140T731;POS_M142T833;POS_M148T87;POS_M148T98_1;POS_M157T672;POS_M170T35;POS_M185T35;POS_M185T280;POS_M200T124;POS_M230T761;POS_M459T96;POS_M883T384;NEG_M101T113;NEG_M103T81;NEG_M104T86;NEG_M105T82;NEG_M113T501;NEG_M114T86;NEG_M115T77;NEG_M116T77;NEG_M133T186;NEG_M141T38;NEG_M146T83;NEG_M161T297;NEG_M177T97…	C00022+C00042+C00232+C00258+C00122+C00026+C00049+C00227+C03576+C00025+C00025+C00988+C00118+C03232+C01005+C00279+C00117+C00440+C04348+C00232+C00168+C00065+C00258+C00036+C00049+C00149+C00122+C00149+C00169+C00025+C00267+C00198+C00279+C00158+C00311+C00257+C00231+C00258+C00345+C05382+C00354+C00440

## Sheet: GN18-DEP-VS-DAM
KEGG_A_class	KEGG_B_class	Pathway	Gene_CK-18-vs-T-18 (58)	Gene_All (7318)	Gene_Pvalue	Gene_Qvalue	Metabolite_CK-18-vs-M-18 (63)	Metabolite_All (1037)	Metabolite_Pvalue	Metabolite_Qvalue	Pathway ID	Proteins	K_IDs	Metabolites	C_IDs
Metabolism	Energy metabolism	Sulfur metabolism	7	39	1.70959e-08	5.98357e-07	2	11	0.140339	0.269299	ko00920	HORVU0Hr1G003890.1(-);HORVU0Hr1G003890.3(-);HORVU0Hr1G003890.5(-);HORVU0Hr1G003890.6(-);HORVU0Hr1G003890.7(-);HORVU0Hr1G003890.8(-);HORVU5Hr1G094300.2(-)	K05907+K05907+K05907+K05907+K05907+K05907+K13811	NEG_M93T82(Dimethyl sulfone);NEG_M104T86(L-Serine)	C11142+C00065
Metabolism	Amino acid metabolism	Cysteine and methionine metabolism	12	201	3.90732e-08	6.83782e-07	2	37	0.671459	0.73344	ko00270	HORVU3Hr1G075690.3(-);HORVU3Hr1G075690.5(-);HORVU3Hr1G075690.6(-);HORVU6Hr1G034650.1(-);HORVU6Hr1G063490.1(-);HORVU6Hr1G063540.1(-);HORVU6Hr1G063540.3(-);HORVU6Hr1G063560.1(-);HORVU6Hr1G063560.5(-);HORVU6Hr1G063560.6(-);HORVU6Hr1G063570.1(-);HORVU6Hr1G063570.2(-)	K00547+K00547+K00547+K00789+K00789+K00789+K00789+K00789+K00789+K00789+K00789+K00789	NEG_M101T89(2-Ketobutyric acid);NEG_M104T86(L-Serine)	C00109+C00065
Metabolism	Global and overview maps	Metabolic pathways	48	3761	5.90272e-07	6.8865e-06	45	539	0.000955242	0.00968889	ko01100	BAV58149(cox2);HORVU0Hr1G003890.1(-);HORVU0Hr1G003890.3(-);HORVU0Hr1G003890.5(-);HORVU0Hr1G003890.6(-);HORVU0Hr1G003890.7(-);HORVU0Hr1G003890.8(-);HORVU2Hr1G004230.5(-);HORVU2Hr1G082420.2(-);HORVU2Hr1G082420.5(-);HORVU2Hr1G082420.6(-);HORVU2Hr1G090980.11(-);HORVU2Hr1G090980.13(-);HORVU2Hr1G090980.3(-);HORVU2Hr1G090980.8(-);HORVU3Hr1G020780.1(-);HORVU3Hr1G020780.5(-);HORVU3Hr1G074960.1(-);HORVU3Hr…	K02261+K05907+K05907+K05907+K05907+K05907+K05907+K05894+K00276+K00276+K00276+K13679+K13679+K13679+K13679+K06617+K06617+K00430+K00547+K00547+K00547+K01520+K03934+K03934+K01520+K01520+K17744+K00679+K13811+K00297+K00789+K13064+K00789+K00789+K00789+K00789+K00789+K00789+K00789+K00789+K12451+K12451+K06617+K06617+K01904+K01904+K01904+K01904	POS_M104T87(-);POS_M118T145(L-Valine);POS_M120T86(-);POS_M132T244(L-Leucine);POS_M132T221_1(L-Isoleucine);POS_M147T85(L-Glutamine);NEG_M101T89(2-Ketobutyric acid);NEG_M103T83(gamma-Aminobutyric acid);NEG_M103T81(-);NEG_M104T86(L-Serine);NEG_M105T82(Glyceric acid);NEG_M113T763(Creatinine);NEG_M114T97(L-Proline);NEG_M115T77(-);NEG_M116T77(Fumaric acid);NEG_M118T88(L-Threonine);NEG_M127T87(-);NEG_M1…	C01026+C00183+C00188+C00123+C00407+C00064+C00109+C00334+C00168+C00065+C00258+C00791+C00148+C00149+C00122+C00188+C00064+C01879+C00508+C01904+C00147+C05585+C02946+C00025+C00135+C01042+C02670+C00322+C13747+C00079+C00314+C00198+C00124+C00031+C00137+C00299+C00669+C00103+C00352+C01227+C01595+C04785+C14827+C01083+C00416
Metabolism	Global and overview maps	Biosynthesis of secondary metabolites	30	2098	0.000173611	0.00121528	22	315	0.249308	0.393353	ko01110	HORVU2Hr1G004230.5(-);HORVU2Hr1G082420.2(-);HORVU2Hr1G082420.5(-);HORVU2Hr1G082420.6(-);HORVU2Hr1G090980.11(-);HORVU2Hr1G090980.13(-);HORVU2Hr1G090980.3(-);HORVU2Hr1G090980.8(-);HORVU3Hr1G074960.1(-);HORVU3Hr1G075690.3(-);HORVU3Hr1G075690.5(-);HORVU3Hr1G075690.6(-);HORVU5Hr1G013840.2(-);HORVU5Hr1G094300.2(-);HORVU6Hr1G034650.1(-);HORVU6Hr1G058820.1(-);HORVU6Hr1G063490.1(-);HORVU6Hr1G063540.1(-);H…	K05894+K00276+K00276+K00276+K13679+K13679+K13679+K13679+K00430+K00547+K00547+K00547+K17744+K13811+K00789+K13064+K00789+K00789+K00789+K00789+K00789+K00789+K00789+K00789+K12451+K12451+K01904+K01904+K01904+K01904	POS_M118T145(L-Valine);POS_M120T86(-);POS_M132T244(L-Leucine);POS_M132T221_1(L-Isoleucine);NEG_M101T89(2-Ketobutyric acid);NEG_M103T81(-);NEG_M104T86(L-Serine);NEG_M105T82(Glyceric acid);NEG_M114T97(L-Proline);NEG_M115T77(-);NEG_M116T77(Fumaric acid);NEG_M118T88(L-Threonine);NEG_M146T83(-);NEG_M154T92(L-Histidine);NEG_M161T44(-);NEG_M164T325(-);NEG_M177T97(Gluconolactone);NEG_M179T219(D-Glucose);…	C00183+C00188+C00123+C00407+C00109+C00168+C00065+C00258+C00148+C00149+C00122+C00188+C00025+C00135+C13747+C00079+C00198+C00031+C00103+C04785+C01083+C00416
Metabolism	Amino acid metabolism	Phenylalanine metabolism	4	53	0.00077913	0.00454493	3	45	0.523971	0.617561	ko00360	HORVU2Hr1G082420.2(-);HORVU2Hr1G082420.5(-);HORVU2Hr1G082420.6(-);HORVU6Hr1G058820.1(-)	K00276+K00276+K00276+K13064	NEG_M116T77(Fumaric acid);NEG_M151T42(-);NEG_M164T325(-)	C00122+C00642+C00079
Metabolism	Biosynthesis of other secondary metabolites	Tropane, piperidine and pyridine alkaloid biosynthesis	3	44	0.00497024	0.0196506	2	26	0.476569	0.611911	ko00960	HORVU2Hr1G082420.2(-);HORVU2Hr1G082420.5(-);HORVU2Hr1G082420.6(-)	K00276+K00276+K00276	POS_M132T221_1(L-Isoleucine);NEG_M164T325(-)	C00407+C00079
Metabolism	Biosynthesis of other secondary metabolites	Phenylpropanoid biosynthesis	6	212	0.00635364	0.0222377	1	32	0.86961	0.882033	ko00940	HORVU3Hr1G074960.1(-);HORVU6Hr1G058820.1(-);HORVU7Hr1G111130.3(-);HORVU7Hr1G111130.4(-);HORVU7Hr1G111130.5(-);HORVU7Hr1G111130.6(-)	K00430+K13064+K01904+K01904+K01904+K01904	NEG_M164T325(-)	C00079
Metabolism	Carbohydrate metabolism	Galactose metabolism	4	106	0.00969059	0.0308337	4	22	0.039583	0.122191	ko00052	HORVU3Hr1G020780.1(-);HORVU3Hr1G020780.5(-);HORVU7Hr1G048710.4(-);HORVU7Hr1G048710.8(-)	K06617+K06617+K06617+K06617	NEG_M179T90_2(D-Galactose);NEG_M179T219(D-Glucose);NEG_M180T89(-);NEG_M259T77(-)	C00124+C00031+C00137+C00103
Metabolism	Amino acid metabolism	Tyrosine metabolism	3	84	0.0286329	0.06681	3	51	0.611798	0.678714	ko00350	HORVU2Hr1G082420.2(-);HORVU2Hr1G082420.5(-);HORVU2Hr1G082420.6(-)	K00276+K00276+K00276	NEG_M116T77(Fumaric acid);NEG_M137T510(-);NEG_M151T42(-)	C00122+C05585+C00642
Metabolism	Global and overview maps	Biosynthesis of amino acids	9	562	0.0314361	0.0687665	14	92	0.000691766	0.0081859	ko01230	HORVU6Hr1G034650.1(-);HORVU6Hr1G063490.1(-);HORVU6Hr1G063540.1(-);HORVU6Hr1G063540.3(-);HORVU6Hr1G063560.1(-);HORVU6Hr1G063560.5(-);HORVU6Hr1G063560.6(-);HORVU6Hr1G063570.1(-);HORVU6Hr1G063570.2(-)	K00789+K00789+K00789+K00789+K00789+K00789+K00789+K00789+K00789	POS_M118T145(L-Valine);POS_M120T86(-);POS_M132T244(L-Leucine);POS_M132T221_1(L-Isoleucine);POS_M147T85(L-Glutamine);NEG_M101T89(2-Ketobutyric acid);NEG_M104T86(L-Serine);NEG_M114T97(L-Proline);NEG_M118T88(L-Threonine);NEG_M127T87(-);NEG_M146T83(-);NEG_M154T92(L-Histidine);NEG_M159T81(Oxoadipic acid);NEG_M164T325(-)	C00183+C00188+C00123+C00407+C00064+C00109+C00065+C00148+C00188+C00064+C00025+C00135+C00322+C00079
Metabolism	Metabolism of other amino acids	beta-Alanine metabolism	3	102	0.0467297	0.0962082	2	24	0.434525	0.582099	ko00410	HORVU2Hr1G082420.2(-);HORVU2Hr1G082420.5(-);HORVU2Hr1G082420.6(-)	K00276+K00276+K00276	NEG_M103T83(gamma-Aminobutyric acid);NEG_M154T92(L-Histidine)	C00334+C00135
Metabolism	Amino acid metabolism	Glycine, serine and threonine metabolism	3	114	0.061283	0.11289	7	34	0.00318473	0.0211048	ko00260	HORVU2Hr1G082420.2(-);HORVU2Hr1G082420.5(-);HORVU2Hr1G082420.6(-)	K00276+K00276+K00276	POS_M104T87(-);POS_M120T86(-);NEG_M101T89(2-Ketobutyric acid);NEG_M103T81(-);NEG_M104T86(L-Serine);NEG_M105T82(Glyceric acid);NEG_M118T88(L-Threonine)	C01026+C00188+C00109+C00168+C00065+C00258+C00188
Metabolism	Nucleotide metabolism	Pyrimidine metabolism	3	131	0.0850609	0.148857	5	34	0.0499211	0.141776	ko00240	HORVU4Hr1G003120.1(-);HORVU5Hr1G002320.1(-);HORVU5Hr1G002320.2(-)	K01520+K01520+K01520	POS_M128T70(-);POS_M147T85(L-Glutamine);NEG_M99T92(-);NEG_M127T87(-);NEG_M243T220_2(Uridine)	C00813+C00064+C02170+C00064+C00299
Metabolism	Energy metabolism	Oxidative phosphorylation	3	217	0.24655	0.375184	1	8	0.395384	0.539852	ko00190	BAV58149(cox2);HORVU4Hr1G007850.1(-);HORVU4Hr1G007850.2(-)	K02261+K03934+K03934	NEG_M116T77(Fumaric acid)	C00122
Metabolism	Carbohydrate metabolism	Starch and sucrose metabolism	4	343	0.288137	0.4202	3	8	0.00961627	0.0487682	ko00500	HORVU2Hr1G090980.11(-);HORVU2Hr1G090980.13(-);HORVU2Hr1G090980.3(-);HORVU2Hr1G090980.8(-)	K13679+K13679+K13679+K13679	NEG_M179T219(D-Glucose);NEG_M259T77(-);NEG_M342T97(Trehalose)	C00031+C00103+C01083
Metabolism	Biosynthesis of other secondary metabolites	Monobactam biosynthesis	1	55	0.355498	0.478555	3	17	0.0789459	0.180812	ko00261	HORVU5Hr1G094300.2(-)	K13811	POS_M120T86(-);NEG_M104T86(L-Serine);NEG_M118T88(L-Threonine)	C00188+C00065+C00188
Metabolism	Carbohydrate metabolism	Amino sugar and nucleotide sugar metabolism	2	221	0.526989	0.683134	3	22	0.144478	0.269946	ko00520	HORVU6Hr1G065690.1(-);HORVU6Hr1G065690.2(-)	K12451+K12451	NEG_M179T219(D-Glucose);NEG_M259T77(-);NEG_M259T87(-)	C00031+C00103+C00352
Metabolism	Carbohydrate metabolism	Ascorbate and aldarate metabolism	1	100	0.5512	0.689	3	16	0.0678714	0.172102	ko00053	HORVU5Hr1G013840.2(-)	K17744	NEG_M117T78(-);NEG_M157T85(-);NEG_M180T89(-)	C01620+C02670+C00137
Metabolism	Lipid metabolism	alpha-Linolenic acid metabolism	1	106	0.572415	0.690845	1	12	0.530581	0.617561	ko00592	HORVU2Hr1G004230.5(-)	K05894	NEG_M291T832(-)	C04785
Metabolism	Lipid metabolism	Glycerolipid metabolism	1	123	0.627316	0.731869	2	7	0.0625983	0.16461	ko00561	HORVU5Hr1G061360.1(-)	K00679	NEG_M105T82(Glyceric acid);NEG_M409T822(LysoPA(16:0/0:0))	C00258+C00416
Metabolism	Nucleotide metabolism	Purine metabolism	1	184	0.773005	0.872747	3	37	0.39303	0.539852	ko00230	HORVU5Hr1G094300.2(-)	K13811	POS_M147T85(L-Glutamine);NEG_M127T87(-);NEG_M134T296_2(Adenine)	C00064+C00064+C00147
Metabolism	Global and overview maps	Carbon metabolism	1	574	0.991409	0.991409	7	42	0.010826	0.0512429	ko01200	HORVU5Hr1G111620.1(-)	K00297	NEG_M103T81(-);NEG_M104T86(L-Serine);NEG_M105T82(Glyceric acid);NEG_M115T77(-);NEG_M116T77(Fumaric acid);NEG_M146T83(-);NEG_M177T97(Gluconolactone)	C00168+C00065+C00258+C00149+C00122+C00025+C00198
