# Supplementary material for: Combined Proteomic and Metabolomic Analysis of the Molecular Mechanism Underlying the Response to Salt Stress during Seed Germination in Barley
Source: Int J Mol Sci. 2022 Sep 10;23(18):10515. doi: 10.3390/ijms231810515 (PMC9499682; doi:10.3390/ijms231810515)
Supplement: Supplementary file 1 [file ijms-23-10515-s001.zip › Table S2.xlsx]

## Sheet: CK-2-VS-T-2
Protein accession	log2(fc)	Regulated Type	PValue	FDR	Symbol	Description	KEGG_A_class	KEGG_B_class	Pathway	K_ID	GO Component	GO Function	GO Process
HORVU6Hr1G080790.1	-1.47506	down	1.97305e-18	1.05973e-14	AMY1.6	Alpha-amylase [Source:UniProtKB/TrEMBL;Acc:A0A287UW60]	Metabolism;Metabolism;Metabolism	Global and overview maps;Global and overview maps;Carbohydrate metabolism	ko01100//Metabolic pathways;ko01110//Biosynthesis of secondary metabolites;ko00500//Starch and sucrose metabolism	K01176;K01176;K01176	-	GO:0003824//catalytic activity;GO:0004133//glycogen debranching enzyme activity;GO:0004556//alpha-amylase activity;GO:0005509//calcium ion binding;GO:0008788//alpha,alpha-phosphotrehalase activity;GO:0016787//hydrolase activity;GO:0016798//hydrolase activity, acting on glycosyl bonds;GO:0043169//cation binding;GO:0046527//glucosyltransferase activity;GO:0046872//metal ion binding;GO:0047470//(1,4…	GO:0005975//carbohydrate metabolic process;GO:0005980//glycogen catabolic process;GO:0005991//trehalose metabolic process;GO:0005992//trehalose biosynthetic process;GO:0008152//metabolic process;GO:0009250//glucan biosynthetic process
HORVU6Hr1G080790.2	-1.47506	down	1.97305e-18	1.05973e-14	AMY1.6	Alpha-amylase [Source:UniProtKB/TrEMBL;Acc:A0A287UW60]	Metabolism;Metabolism;Metabolism	Global and overview maps;Global and overview maps;Carbohydrate metabolism	ko01100//Metabolic pathways;ko01110//Biosynthesis of secondary metabolites;ko00500//Starch and sucrose metabolism	K01176;K01176;K01176	-	GO:0003824//catalytic activity;GO:0004133//glycogen debranching enzyme activity;GO:0004556//alpha-amylase activity;GO:0005509//calcium ion binding;GO:0008788//alpha,alpha-phosphotrehalase activity;GO:0016787//hydrolase activity;GO:0016798//hydrolase activity, acting on glycosyl bonds;GO:0043169//cation binding;GO:0046527//glucosyltransferase activity;GO:0046872//metal ion binding;GO:0047470//(1,4…	GO:0005975//carbohydrate metabolic process;GO:0005980//glycogen catabolic process;GO:0005991//trehalose metabolic process;GO:0005992//trehalose biosynthetic process;GO:0008152//metabolic process;GO:0009250//glucan biosynthetic process
HORVU2Hr1G045340.1	-1.05744	down	5.15974e-14	9.23765e-11	ICL	Isocitrate lyase [Source:UniProtKB/TrEMBL;Acc:M0VN24]	Metabolism;Metabolism;Metabolism;Metabolism	Global and overview maps;Global and overview maps;Global and overview maps;Carbohydrate metabolism	ko01100//Metabolic pathways;ko01110//Biosynthesis of secondary metabolites;ko01200//Carbon metabolism;ko00630//Glyoxylate and dicarboxylate metabolism	K01637;K01637;K01637;K01637	GO:0005575//cellular_component;GO:0005576//extracellular region;GO:0005622//intracellular;GO:0005623//cell;GO:0005737//cytoplasm;GO:0005773//vacuole;GO:0005777//peroxisome;GO:0005782//peroxisomal matrix;GO:0009514//glyoxysome;GO:0031907//microbody lumen;GO:0031974//membrane-enclosed lumen;GO:0042579//microbody;GO:0043226//organelle;GO:0043227//membrane-bounded organelle;GO:0043229//intracellular …	GO:0003674//molecular_function;GO:0003824//catalytic activity;GO:0004451//isocitrate lyase activity;GO:0005488//binding;GO:0008807//carboxyvinyl-carboxyphosphonate phosphorylmutase activity;GO:0016829//lyase activity;GO:0016830//carbon-carbon lyase activity;GO:0016833//oxo-acid-lyase activity;GO:0033978//phosphonopyruvate hydrolase activity;GO:0043167//ion binding;GO:0043169//cation binding;GO:00…	GO:0005975//carbohydrate metabolic process;GO:0006081//cellular aldehyde metabolic process;GO:0006082//organic acid metabolic process;GO:0006083//acetate metabolic process;GO:0006091//generation of precursor metabolites and energy;GO:0006097//glyoxylate cycle;GO:0006099//tricarboxylic acid cycle;GO:0006101//citrate metabolic process;GO:0006629//lipid metabolic process;GO:0006631//fatty acid metab…
HORVU0Hr1G032700.1	-0.596696	down	2.66061e-13	3.57254e-10	AMY1.2	Alpha-amylase [Source:UniProtKB/TrEMBL;Acc:A0A287EB22]	Metabolism;Metabolism;Metabolism	Global and overview maps;Global and overview maps;Carbohydrate metabolism	ko01100//Metabolic pathways;ko01110//Biosynthesis of secondary metabolites;ko00500//Starch and sucrose metabolism	K01176;K01176;K01176	-	GO:0003824//catalytic activity;GO:0004133//glycogen debranching enzyme activity;GO:0004556//alpha-amylase activity;GO:0005509//calcium ion binding;GO:0008788//alpha,alpha-phosphotrehalase activity;GO:0016787//hydrolase activity;GO:0016798//hydrolase activity, acting on glycosyl bonds;GO:0043169//cation binding;GO:0046527//glucosyltransferase activity;GO:0047470//(1,4)-alpha-D-glucan 1-alpha-D-glu…	GO:0005975//carbohydrate metabolic process;GO:0005980//glycogen catabolic process;GO:0005991//trehalose metabolic process;GO:0005992//trehalose biosynthetic process;GO:0008152//metabolic process;GO:0009250//glucan biosynthetic process
HORVU6Hr1G078330.1	-0.596696	down	2.66061e-13	3.57254e-10	AMY1.2	Alpha-amylase [Source:UniProtKB/TrEMBL;Acc:A0A287UT81]	Metabolism;Metabolism;Metabolism	Global and overview maps;Global and overview maps;Carbohydrate metabolism	ko01100//Metabolic pathways;ko01110//Biosynthesis of secondary metabolites;ko00500//Starch and sucrose metabolism	K01176;K01176;K01176	-	GO:0003824//catalytic activity;GO:0004133//glycogen debranching enzyme activity;GO:0004556//alpha-amylase activity;GO:0005509//calcium ion binding;GO:0008788//alpha,alpha-phosphotrehalase activity;GO:0016787//hydrolase activity;GO:0016798//hydrolase activity, acting on glycosyl bonds;GO:0043169//cation binding;GO:0046527//glucosyltransferase activity;GO:0046872//metal ion binding;GO:0047470//(1,4…	GO:0005975//carbohydrate metabolic process;GO:0005980//glycogen catabolic process;GO:0005991//trehalose metabolic process;GO:0005992//trehalose biosynthetic process;GO:0008152//metabolic process;GO:0009250//glucan biosynthetic process
HORVU6Hr1G078330.2	-0.596696	down	2.66061e-13	3.57254e-10	AMY1.2	Alpha-amylase [Source:UniProtKB/TrEMBL;Acc:A0A287UT81]	Metabolism;Metabolism;Metabolism	Global and overview maps;Global and overview maps;Carbohydrate metabolism	ko01100//Metabolic pathways;ko01110//Biosynthesis of secondary metabolites;ko00500//Starch and sucrose metabolism	K01176;K01176;K01176	-	GO:0003824//catalytic activity;GO:0004133//glycogen debranching enzyme activity;GO:0004556//alpha-amylase activity;GO:0005509//calcium ion binding;GO:0008788//alpha,alpha-phosphotrehalase activity;GO:0016787//hydrolase activity;GO:0016798//hydrolase activity, acting on glycosyl bonds;GO:0043169//cation binding;GO:0046527//glucosyltransferase activity;GO:0046872//metal ion binding;GO:0047470//(1,4…	GO:0005975//carbohydrate metabolic process;GO:0005980//glycogen catabolic process;GO:0005991//trehalose metabolic process;GO:0005992//trehalose biosynthetic process;GO:0008152//metabolic process;GO:0009250//glucan biosynthetic process
HORVU6Hr1G078360.2	-0.596696	down	2.66061e-13	3.57254e-10	AMY1.2	Alpha-amylase [Source:UniProtKB/TrEMBL;Acc:A0A287UT88]	Metabolism;Metabolism;Metabolism	Global and overview maps;Global and overview maps;Carbohydrate metabolism	ko01100//Metabolic pathways;ko01110//Biosynthesis of secondary metabolites;ko00500//Starch and sucrose metabolism	K01176;K01176;K01176	-	GO:0003824//catalytic activity;GO:0003844//1,4-alpha-glucan branching enzyme activity;GO:0004133//glycogen debranching enzyme activity;GO:0004556//alpha-amylase activity;GO:0005509//calcium ion binding;GO:0008788//alpha,alpha-phosphotrehalase activity;GO:0016787//hydrolase activity;GO:0016798//hydrolase activity, acting on glycosyl bonds;GO:0043169//cation binding;GO:0046527//glucosyltransferase …	GO:0005975//carbohydrate metabolic process;GO:0005978//glycogen biosynthetic process;GO:0005980//glycogen catabolic process;GO:0005991//trehalose metabolic process;GO:0005992//trehalose biosynthetic process;GO:0008152//metabolic process;GO:0009250//glucan biosynthetic process
HORVU6Hr1G078360.3	-0.596696	down	2.66061e-13	3.57254e-10	AMY1.2	Alpha-amylase [Source:UniProtKB/TrEMBL;Acc:A0A287UT88]	Metabolism;Metabolism;Metabolism	Global and overview maps;Global and overview maps;Carbohydrate metabolism	ko01100//Metabolic pathways;ko01110//Biosynthesis of secondary metabolites;ko00500//Starch and sucrose metabolism	K01176;K01176;K01176	-	GO:0003824//catalytic activity;GO:0003844//1,4-alpha-glucan branching enzyme activity;GO:0004133//glycogen debranching enzyme activity;GO:0004556//alpha-amylase activity;GO:0005509//calcium ion binding;GO:0008788//alpha,alpha-phosphotrehalase activity;GO:0016787//hydrolase activity;GO:0016798//hydrolase activity, acting on glycosyl bonds;GO:0043169//cation binding;GO:0046527//glucosyltransferase …	GO:0005975//carbohydrate metabolic process;GO:0005978//glycogen biosynthetic process;GO:0005980//glycogen catabolic process;GO:0005991//trehalose metabolic process;GO:0005992//trehalose biosynthetic process;GO:0008152//metabolic process;GO:0009250//glucan biosynthetic process
HORVU6Hr1G078420.1	-0.596696	down	2.66061e-13	3.57254e-10	AMY1.2	Alpha-amylase [Source:UniProtKB/TrEMBL;Acc:A0A287UTC6]	Metabolism;Metabolism;Metabolism	Global and overview maps;Global and overview maps;Carbohydrate metabolism	ko01100//Metabolic pathways;ko01110//Biosynthesis of secondary metabolites;ko00500//Starch and sucrose metabolism	K01176;K01176;K01176	-	GO:0003824//catalytic activity;GO:0004133//glycogen debranching enzyme activity;GO:0004556//alpha-amylase activity;GO:0005509//calcium ion binding;GO:0008788//alpha,alpha-phosphotrehalase activity;GO:0016787//hydrolase activity;GO:0016798//hydrolase activity, acting on glycosyl bonds;GO:0043169//cation binding;GO:0046527//glucosyltransferase activity;GO:0047470//(1,4)-alpha-D-glucan 1-alpha-D-glu…	GO:0005975//carbohydrate metabolic process;GO:0005980//glycogen catabolic process;GO:0005991//trehalose metabolic process;GO:0005992//trehalose biosynthetic process;GO:0008152//metabolic process;GO:0009250//glucan biosynthetic process
HORVU4Hr1G081660.1	0.742948	up	2.94581e-10	2.26028e-07	IAT2	P32936.2 RecName: Full=Alpha-amylase/trypsin inhibitor CMb; AltName: Full=Chloroform/methanol-soluble protein CMb; Flags: Precursor [Hordeum vulgare]	-	-	-	-	GO:0005575//cellular_component;GO:0005576//extracellular region;GO:0005622//intracellular;GO:0005623//cell;GO:0044464//cell part	GO:0003674//molecular_function;GO:0004857//enzyme inhibitor activity;GO:0004866//endopeptidase inhibitor activity;GO:0004867//serine-type endopeptidase inhibitor activity;GO:0015066//alpha-amylase inhibitor activity;GO:0030234//enzyme regulator activity;GO:0030414//peptidase inhibitor activity;GO:0061134//peptidase regulator activity;GO:0061135//endopeptidase regulator activity;GO:0098772//molecu…	GO:0006950//response to stress;GO:0006952//defense response;GO:0008150//biological_process;GO:0009892//negative regulation of metabolic process;GO:0010466//negative regulation of peptidase activity;GO:0010605//negative regulation of macromolecule metabolic process;GO:0010951//negative regulation of endopeptidase activity;GO:0019222//regulation of metabolic process;GO:0030162//regulation of proteo…
HORVU5Hr1G050950.1	0.875419	up	2.49889e-09	1.22014e-06	--	BAK03593.1 predicted protein [Hordeum vulgare subsp. vulgare] [Hordeum vulgare]	-	-	-	-	GO:0016020//membrane;GO:0016021//integral component of membrane	-	-
HORVU3Hr1G028780.1	-1.0613	down	6.17715e-09	2.66891e-06	--	BAJ87217.1 predicted protein [Hordeum vulgare subsp. vulgare] [Hordeum vulgare]	-	-	-	-	-	-	-
HORVU3Hr1G028780.2	-1.0613	down	6.17715e-09	2.66891e-06	--	BAJ87217.1 predicted protein [Hordeum vulgare subsp. vulgare] [Hordeum vulgare]	-	-	-	-	-	-	-
HORVU3Hr1G067110.1	-0.929997	down	7.82131e-09	2.84278e-06	GLDP2	Glycine cleavage system P protein [Source:UniProtKB/TrEMBL;Acc:A0A287LG33]	Metabolism;Metabolism;Metabolism;Metabolism;Metabolism	Global and overview maps;Global and overview maps;Global and overview maps;Carbohydrate metabolism;Amino acid metabolism	ko01100//Metabolic pathways;ko01110//Biosynthesis of secondary metabolites;ko01200//Carbon metabolism;ko00630//Glyoxylate and dicarboxylate metabolism;ko00260//Glycine, serine and threonine metabolism	K00281;K00281;K00281;K00281;K00281	GO:0005575//cellular_component;GO:0005576//extracellular region;GO:0005622//intracellular;GO:0005623//cell;GO:0005737//cytoplasm;GO:0005739//mitochondrion;GO:0005960//glycine cleavage complex;GO:0009507//chloroplast;GO:0009526//plastid envelope;GO:0009532//plastid stroma;GO:0009534//chloroplast thylakoid;GO:0009536//plastid;GO:0009570//chloroplast stroma;GO:0009579//thylakoid;GO:0009941//chloropl…	GO:0003674//molecular_function;GO:0003824//catalytic activity;GO:0004375//glycine dehydrogenase (decarboxylating) activity;GO:0004837//tyrosine decarboxylase activity;GO:0016491//oxidoreductase activity;GO:0016594//glycine binding;GO:0016638//oxidoreductase activity, acting on the CH-NH2 group of donors;GO:0016642//oxidoreductase activity, acting on the CH-NH2 group of donors, disulfide as accept…	GO:0001505//regulation of neurotransmitter levels;GO:0006082//organic acid metabolic process;GO:0006520//cellular amino acid metabolic process;GO:0006544//glycine metabolic process;GO:0006546//glycine catabolic process;GO:0006807//nitrogen compound metabolic process;GO:0008150//biological_process;GO:0008152//metabolic process;GO:0009056//catabolic process;GO:0009063//cellular amino acid catabolic…
HORVU3Hr1G067110.2	-0.929997	down	7.82131e-09	2.84278e-06	GLDP2	Glycine cleavage system P protein [Source:UniProtKB/TrEMBL;Acc:A0A287LG33]	Metabolism;Metabolism;Metabolism;Metabolism;Metabolism	Global and overview maps;Global and overview maps;Global and overview maps;Carbohydrate metabolism;Amino acid metabolism	ko01100//Metabolic pathways;ko01110//Biosynthesis of secondary metabolites;ko01200//Carbon metabolism;ko00630//Glyoxylate and dicarboxylate metabolism;ko00260//Glycine, serine and threonine metabolism	K00281;K00281;K00281;K00281;K00281	GO:0005575//cellular_component;GO:0005576//extracellular region;GO:0005622//intracellular;GO:0005623//cell;GO:0005737//cytoplasm;GO:0005739//mitochondrion;GO:0005960//glycine cleavage complex;GO:0009507//chloroplast;GO:0009526//plastid envelope;GO:0009532//plastid stroma;GO:0009534//chloroplast thylakoid;GO:0009536//plastid;GO:0009570//chloroplast stroma;GO:0009579//thylakoid;GO:0009941//chloropl…	GO:0003674//molecular_function;GO:0003824//catalytic activity;GO:0004375//glycine dehydrogenase (decarboxylating) activity;GO:0004837//tyrosine decarboxylase activity;GO:0016491//oxidoreductase activity;GO:0016594//glycine binding;GO:0016638//oxidoreductase activity, acting on the CH-NH2 group of donors;GO:0016642//oxidoreductase activity, acting on the CH-NH2 group of donors, disulfide as accept…	GO:0001505//regulation of neurotransmitter levels;GO:0006082//organic acid metabolic process;GO:0006520//cellular amino acid metabolic process;GO:0006544//glycine metabolic process;GO:0006546//glycine catabolic process;GO:0006807//nitrogen compound metabolic process;GO:0008150//biological_process;GO:0008152//metabolic process;GO:0009056//catabolic process;GO:0009063//cellular amino acid catabolic…
HORVU3Hr1G004250.2	1.31173	up	7.93924e-09	2.84278e-06	BBBI	KAE8768774.1 Patatin group A-3 [Hordeum vulgare]	-	-	-	-	GO:0005576//extracellular region	GO:0004867//serine-type endopeptidase inhibitor activity;GO:0030414//peptidase inhibitor activity	GO:0006629//lipid metabolic process;GO:0010466//negative regulation of peptidase activity;GO:0010951//negative regulation of endopeptidase activity
HORVU3Hr1G004280.2	1.31173	up	7.93924e-09	2.84278e-06	BBBI	KAE8768774.1 Patatin group A-3 [Hordeum vulgare]	-	-	-	-	GO:0005576//extracellular region	GO:0004867//serine-type endopeptidase inhibitor activity;GO:0030414//peptidase inhibitor activity	GO:0006629//lipid metabolic process;GO:0010466//negative regulation of peptidase activity;GO:0010951//negative regulation of endopeptidase activity
HORVU3Hr1G004280.3	1.31173	up	7.93924e-09	2.84278e-06	BBBI	KAE8768774.1 Patatin group A-3 [Hordeum vulgare]	-	-	-	-	GO:0005576//extracellular region	GO:0004867//serine-type endopeptidase inhibitor activity;GO:0030414//peptidase inhibitor activity	GO:0006629//lipid metabolic process;GO:0010466//negative regulation of peptidase activity;GO:0010951//negative regulation of endopeptidase activity
HORVU6Hr1G020080.1	0.791707	up	3.67845e-08	1.23481e-05	--	BAJ85968.1 predicted protein [Hordeum vulgare subsp. vulgare] [Hordeum vulgare]	-	-	-	-	-	-	-
HORVU3Hr1G028990.1	1.88994	up	4.88656e-08	1.51124e-05	--	KAE8778931.1 embryonic abundant protein 1-like [Hordeum vulgare]	-	-	-	-	GO:0005829//cytosol	-	GO:0009737//response to abscisic acid
HORVU5Hr1G092570.2	-1.40552	down	5.06468e-08	1.51124e-05	MBD10	KAE8767882.1 Methyl-CpG-binding domain-containing protein 10 [Hordeum vulgare]	-	-	-	-	GO:0005634//nucleus;GO:0042025//host cell nucleus	GO:0003677//DNA binding	-
HORVU5Hr1G092570.6	-1.40552	down	5.06468e-08	1.51124e-05	MBD10	KAE8767882.1 Methyl-CpG-binding domain-containing protein 10 [Hordeum vulgare]	-	-	-	-	GO:0005634//nucleus;GO:0042025//host cell nucleus	GO:0003677//DNA binding	-
HORVU1Hr1G059900.1	1.51763	up	1.0192e-07	2.28089e-05	B19.1A	Q05190.1 RecName: Full=Late embryogenesis abundant protein B19.1A; Short=B19.1 [Hordeum vulgare]	-	-	-	-	GO:0005829//cytosol	GO:0003674//molecular_function;GO:0003676//nucleic acid binding;GO:0003677//DNA binding;GO:0005488//binding;GO:0097159//organic cyclic compound binding;GO:1901363//heterocyclic compound binding	GO:0009737//response to abscisic acid
HORVU7Hr1G038660.3	0.734755	up	1.42641e-07	3.06449e-05	--	-	-	-	-	-	-	GO:0070300//phosphatidic acid binding	-
HORVU7Hr1G038660.5	0.734755	up	1.42641e-07	3.06449e-05	--	-	-	-	-	-	-	GO:0070300//phosphatidic acid binding	-
HORVU7Hr1G038660.7	0.734755	up	1.42641e-07	3.06449e-05	--	-	-	-	-	-	-	GO:0070300//phosphatidic acid binding	-
HORVU0Hr1G011940.3	1.13958	up	1.99692e-07	4.12517e-05	--	AQK78664.1 40S ribosomal protein S29, partial [Zea mays]	Genetic Information Processing	Translation	ko03010//Ribosome	K02980	GO:0005840//ribosome	GO:0003735//structural constituent of ribosome;GO:0008270//zinc ion binding	GO:0006412//translation
HORVU5Hr1G097150.1	-0.665448	down	4.87523e-07	8.72829e-05	SBT1.7	KAE8784889.1 subtilisin-like protease SBT1.7 [Hordeum vulgare]	-	-	-	-	-	GO:0004252//serine-type endopeptidase activity;GO:0008233//peptidase activity;GO:0008236//serine-type peptidase activity;GO:0016787//hydrolase activity	GO:0006508//proteolysis;GO:0009306//protein secretion
HORVU5Hr1G111820.1	0.596805	up	6.55216e-07	0.000109974	RPS26	40S ribosomal protein S26 [Source:UniProtKB/TrEMBL;Acc:A0A287SR19]	Genetic Information Processing	Translation	ko03010//Ribosome	K02976	GO:0005575//cellular_component;GO:0005622//intracellular;GO:0005623//cell;GO:0005737//cytoplasm;GO:0005783//endoplasmic reticulum;GO:0005789//endoplasmic reticulum membrane;GO:0005791//rough endoplasmic reticulum;GO:0005829//cytosol;GO:0005840//ribosome;GO:0005844//polysome;GO:0012505//endomembrane system;GO:0015935//small ribosomal subunit;GO:0016020//membrane;GO:0016021//integral component of m…	GO:0003674//molecular_function;GO:0003676//nucleic acid binding;GO:0003723//RNA binding;GO:0003729//mRNA binding;GO:0003735//structural constituent of ribosome;GO:0005198//structural molecule activity;GO:0005488//binding;GO:0097159//organic cyclic compound binding;GO:1901363//heterocyclic compound binding	GO:0002181//cytoplasmic translation;GO:0006412//translation;GO:0006518//peptide metabolic process;GO:0006807//nitrogen compound metabolic process;GO:0007275//multicellular organism development;GO:0007568//aging;GO:0008150//biological_process;GO:0008152//metabolic process;GO:0008340//determination of adult lifespan;GO:0009058//biosynthetic process;GO:0009059//macromolecule biosynthetic process;GO:…
HORVU5Hr1G111820.2	0.596805	up	6.55216e-07	0.000109974	RPS26	40S ribosomal protein S26 [Source:UniProtKB/TrEMBL;Acc:A0A287SR19]	Genetic Information Processing	Translation	ko03010//Ribosome	K02976	GO:0005575//cellular_component;GO:0005622//intracellular;GO:0005623//cell;GO:0005737//cytoplasm;GO:0005783//endoplasmic reticulum;GO:0005789//endoplasmic reticulum membrane;GO:0005791//rough endoplasmic reticulum;GO:0005829//cytosol;GO:0005840//ribosome;GO:0005844//polysome;GO:0012505//endomembrane system;GO:0015935//small ribosomal subunit;GO:0016020//membrane;GO:0016021//integral component of m…	GO:0003674//molecular_function;GO:0003676//nucleic acid binding;GO:0003723//RNA binding;GO:0003729//mRNA binding;GO:0003735//structural constituent of ribosome;GO:0005198//structural molecule activity;GO:0005488//binding;GO:0097159//organic cyclic compound binding;GO:1901363//heterocyclic compound binding	GO:0002181//cytoplasmic translation;GO:0006412//translation;GO:0006518//peptide metabolic process;GO:0006807//nitrogen compound metabolic process;GO:0007275//multicellular organism development;GO:0007568//aging;GO:0008150//biological_process;GO:0008152//metabolic process;GO:0008340//determination of adult lifespan;GO:0009058//biosynthetic process;GO:0009059//macromolecule biosynthetic process;GO:…
HORVU6Hr1G006880.1	-1.24543	down	7.95009e-07	0.000129394	CBP3	Carboxypeptidase [Source:UniProtKB/TrEMBL;Acc:M0Z6J1]	-	-	-	-	GO:0005575//cellular_component;GO:0005576//extracellular region;GO:0005622//intracellular;GO:0005623//cell;GO:0005737//cytoplasm;GO:0005773//vacuole;GO:0043226//organelle;GO:0043227//membrane-bounded organelle;GO:0043229//intracellular organelle;GO:0043231//intracellular membrane-bounded organelle;GO:0044424//intracellular part;GO:0044444//cytoplasmic part;GO:0044464//cell part	GO:0003674//molecular_function;GO:0003824//catalytic activity;GO:0004180//carboxypeptidase activity;GO:0004185//serine-type carboxypeptidase activity;GO:0008233//peptidase activity;GO:0008236//serine-type peptidase activity;GO:0008238//exopeptidase activity;GO:0016787//hydrolase activity;GO:0017171//serine hydrolase activity;GO:0070008//serine-type exopeptidase activity;GO:0070011//peptidase acti…	GO:0006508//proteolysis;GO:0006807//nitrogen compound metabolic process;GO:0008150//biological_process;GO:0008152//metabolic process;GO:0009056//catabolic process;GO:0009057//macromolecule catabolic process;GO:0009987//cellular process;GO:0019538//protein metabolic process;GO:0030163//protein catabolic process;GO:0043170//macromolecule metabolic process;GO:0044237//cellular metabolic process;GO:0…
HORVU6Hr1G006880.4	-1.24543	down	7.95009e-07	0.000129394	CBP3	Carboxypeptidase [Source:UniProtKB/TrEMBL;Acc:M0Z6J1]	-	-	-	-	GO:0005575//cellular_component;GO:0005576//extracellular region;GO:0005622//intracellular;GO:0005623//cell;GO:0005737//cytoplasm;GO:0005773//vacuole;GO:0043226//organelle;GO:0043227//membrane-bounded organelle;GO:0043229//intracellular organelle;GO:0043231//intracellular membrane-bounded organelle;GO:0044424//intracellular part;GO:0044444//cytoplasmic part;GO:0044464//cell part	GO:0003674//molecular_function;GO:0003824//catalytic activity;GO:0004180//carboxypeptidase activity;GO:0004185//serine-type carboxypeptidase activity;GO:0008233//peptidase activity;GO:0008236//serine-type peptidase activity;GO:0008238//exopeptidase activity;GO:0016787//hydrolase activity;GO:0017171//serine hydrolase activity;GO:0070008//serine-type exopeptidase activity;GO:0070011//peptidase acti…	GO:0006508//proteolysis;GO:0006807//nitrogen compound metabolic process;GO:0008150//biological_process;GO:0008152//metabolic process;GO:0009056//catabolic process;GO:0009057//macromolecule catabolic process;GO:0009987//cellular process;GO:0019538//protein metabolic process;GO:0030163//protein catabolic process;GO:0043170//macromolecule metabolic process;GO:0044237//cellular metabolic process;GO:0…
HORVU3Hr1G091800.1	-0.829446	down	1.00389e-06	0.000158585	EPB1	KAE8811730.1 cysteine proteinase [Hordeum vulgare]	-	-	-	-	GO:0005615//extracellular space;GO:0005764//lysosome	GO:0004197//cysteine-type endopeptidase activity;GO:0008233//peptidase activity;GO:0008234//cysteine-type peptidase activity;GO:0016787//hydrolase activity	GO:0006508//proteolysis;GO:0051603//proteolysis involved in cellular protein catabolic process
HORVU4Hr1G073120.1	0.99441	up	1.16344e-06	0.000178538	RAB28	Predicted protein [Source:UniProtKB/TrEMBL;Acc:F2EC88]	-	-	-	-	-	-	-
HORVU7Hr1G083490.1	-0.979547	down	1.22227e-06	0.000182355	ACX3	Acyl-coenzyme A oxidase [Source:UniProtKB/TrEMBL;Acc:A0A287X4N4]	Metabolism;Metabolism;Metabolism;Cellular Processes;Metabolism;Metabolism;Metabolism;Metabolism;Metabolism;Metabolism	Global and overview maps;Global and overview maps;Global and overview maps;Transport and catabolism;Global and overview maps;Lipid metabolism;Lipid metabolism;Metabolism of other amino acids;Carbohydrate metabolism;Lipid metabolism	ko01100//Metabolic pathways;ko01110//Biosynthesis of secondary metabolites;ko01200//Carbon metabolism;ko04146//Peroxisome;ko01212//Fatty acid metabolism;ko00071//Fatty acid degradation;ko00592//alpha-Linolenic acid metabolism;ko00410//beta-Alanine metabolism;ko00640//Propanoate metabolism;ko01040//Biosynthesis of unsaturated fatty acids	K00232;K00232;K00232;K00232;K00232;K00232;K00232;K00232;K00232;K00232	GO:0005575//cellular_component;GO:0005622//intracellular;GO:0005623//cell;GO:0005737//cytoplasm;GO:0005777//peroxisome;GO:0042579//microbody;GO:0043226//organelle;GO:0043227//membrane-bounded organelle;GO:0043229//intracellular organelle;GO:0043231//intracellular membrane-bounded organelle;GO:0044424//intracellular part;GO:0044444//cytoplasmic part;GO:0044464//cell part	GO:0000166//nucleotide binding;GO:0003674//molecular_function;GO:0003824//catalytic activity;GO:0003995//acyl-CoA dehydrogenase activity;GO:0003997//acyl-CoA oxidase activity;GO:0005488//binding;GO:0005504//fatty acid binding;GO:0016491//oxidoreductase activity;GO:0016627//oxidoreductase activity, acting on the CH-CH group of donors;GO:0016634//oxidoreductase activity, acting on the CH-CH group o…	GO:0006082//organic acid metabolic process;GO:0006629//lipid metabolic process;GO:0006631//fatty acid metabolic process;GO:0006635//fatty acid beta-oxidation;GO:0008150//biological_process;GO:0008152//metabolic process;GO:0009056//catabolic process;GO:0009062//fatty acid catabolic process;GO:0009987//cellular process;GO:0016042//lipid catabolic process;GO:0016054//organic acid catabolic process;G…
HORVU7Hr1G083490.3	-0.979547	down	1.22227e-06	0.000182355	ACX3	Acyl-coenzyme A oxidase [Source:UniProtKB/TrEMBL;Acc:A0A287X4N4]	Metabolism;Metabolism;Metabolism;Cellular Processes;Metabolism;Metabolism;Metabolism;Metabolism;Metabolism;Metabolism	Global and overview maps;Global and overview maps;Global and overview maps;Transport and catabolism;Global and overview maps;Lipid metabolism;Lipid metabolism;Metabolism of other amino acids;Carbohydrate metabolism;Lipid metabolism	ko01100//Metabolic pathways;ko01110//Biosynthesis of secondary metabolites;ko01200//Carbon metabolism;ko04146//Peroxisome;ko01212//Fatty acid metabolism;ko00071//Fatty acid degradation;ko00592//alpha-Linolenic acid metabolism;ko00410//beta-Alanine metabolism;ko00640//Propanoate metabolism;ko01040//Biosynthesis of unsaturated fatty acids	K00232;K00232;K00232;K00232;K00232;K00232;K00232;K00232;K00232;K00232	GO:0005575//cellular_component;GO:0005622//intracellular;GO:0005623//cell;GO:0005737//cytoplasm;GO:0005777//peroxisome;GO:0042579//microbody;GO:0043226//organelle;GO:0043227//membrane-bounded organelle;GO:0043229//intracellular organelle;GO:0043231//intracellular membrane-bounded organelle;GO:0044424//intracellular part;GO:0044444//cytoplasmic part;GO:0044464//cell part	GO:0000166//nucleotide binding;GO:0003674//molecular_function;GO:0003824//catalytic activity;GO:0003995//acyl-CoA dehydrogenase activity;GO:0003997//acyl-CoA oxidase activity;GO:0005488//binding;GO:0005504//fatty acid binding;GO:0016491//oxidoreductase activity;GO:0016627//oxidoreductase activity, acting on the CH-CH group of donors;GO:0016634//oxidoreductase activity, acting on the CH-CH group o…	GO:0006082//organic acid metabolic process;GO:0006629//lipid metabolic process;GO:0006631//fatty acid metabolic process;GO:0006635//fatty acid beta-oxidation;GO:0008150//biological_process;GO:0008152//metabolic process;GO:0009056//catabolic process;GO:0009062//fatty acid catabolic process;GO:0009987//cellular process;GO:0016042//lipid catabolic process;GO:0016054//organic acid catabolic process;G…
HORVU7Hr1G083490.4	-0.979547	down	1.22227e-06	0.000182355	ACX3	Acyl-coenzyme A oxidase [Source:UniProtKB/TrEMBL;Acc:A0A287X4N4]	Metabolism;Metabolism;Metabolism;Cellular Processes;Metabolism;Metabolism;Metabolism;Metabolism;Metabolism;Metabolism	Global and overview maps;Global and overview maps;Global and overview maps;Transport and catabolism;Global and overview maps;Lipid metabolism;Lipid metabolism;Metabolism of other amino acids;Carbohydrate metabolism;Lipid metabolism	ko01100//Metabolic pathways;ko01110//Biosynthesis of secondary metabolites;ko01200//Carbon metabolism;ko04146//Peroxisome;ko01212//Fatty acid metabolism;ko00071//Fatty acid degradation;ko00592//alpha-Linolenic acid metabolism;ko00410//beta-Alanine metabolism;ko00640//Propanoate metabolism;ko01040//Biosynthesis of unsaturated fatty acids	K00232;K00232;K00232;K00232;K00232;K00232;K00232;K00232;K00232;K00232	GO:0005575//cellular_component;GO:0005622//intracellular;GO:0005623//cell;GO:0005737//cytoplasm;GO:0005777//peroxisome;GO:0042579//microbody;GO:0043226//organelle;GO:0043227//membrane-bounded organelle;GO:0043229//intracellular organelle;GO:0043231//intracellular membrane-bounded organelle;GO:0044424//intracellular part;GO:0044444//cytoplasmic part;GO:0044464//cell part	GO:0000166//nucleotide binding;GO:0003674//molecular_function;GO:0003824//catalytic activity;GO:0003995//acyl-CoA dehydrogenase activity;GO:0003997//acyl-CoA oxidase activity;GO:0005488//binding;GO:0005504//fatty acid binding;GO:0016491//oxidoreductase activity;GO:0016627//oxidoreductase activity, acting on the CH-CH group of donors;GO:0016634//oxidoreductase activity, acting on the CH-CH group o…	GO:0006082//organic acid metabolic process;GO:0006629//lipid metabolic process;GO:0006631//fatty acid metabolic process;GO:0006635//fatty acid beta-oxidation;GO:0008150//biological_process;GO:0008152//metabolic process;GO:0009056//catabolic process;GO:0009062//fatty acid catabolic process;GO:0009987//cellular process;GO:0016042//lipid catabolic process;GO:0016054//organic acid catabolic process;G…
HORVU7Hr1G083490.8	-0.979547	down	1.22227e-06	0.000182355	ACX3	Acyl-coenzyme A oxidase [Source:UniProtKB/TrEMBL;Acc:A0A287X4N4]	Metabolism;Metabolism;Metabolism;Cellular Processes;Metabolism;Metabolism;Metabolism;Metabolism;Metabolism;Metabolism	Global and overview maps;Global and overview maps;Global and overview maps;Transport and catabolism;Global and overview maps;Lipid metabolism;Lipid metabolism;Metabolism of other amino acids;Carbohydrate metabolism;Lipid metabolism	ko01100//Metabolic pathways;ko01110//Biosynthesis of secondary metabolites;ko01200//Carbon metabolism;ko04146//Peroxisome;ko01212//Fatty acid metabolism;ko00071//Fatty acid degradation;ko00592//alpha-Linolenic acid metabolism;ko00410//beta-Alanine metabolism;ko00640//Propanoate metabolism;ko01040//Biosynthesis of unsaturated fatty acids	K00232;K00232;K00232;K00232;K00232;K00232;K00232;K00232;K00232;K00232	GO:0005575//cellular_component;GO:0005622//intracellular;GO:0005623//cell;GO:0005737//cytoplasm;GO:0005777//peroxisome;GO:0042579//microbody;GO:0043226//organelle;GO:0043227//membrane-bounded organelle;GO:0043229//intracellular organelle;GO:0043231//intracellular membrane-bounded organelle;GO:0044424//intracellular part;GO:0044444//cytoplasmic part;GO:0044464//cell part	GO:0000166//nucleotide binding;GO:0003674//molecular_function;GO:0003824//catalytic activity;GO:0003995//acyl-CoA dehydrogenase activity;GO:0003997//acyl-CoA oxidase activity;GO:0005488//binding;GO:0005504//fatty acid binding;GO:0016491//oxidoreductase activity;GO:0016627//oxidoreductase activity, acting on the CH-CH group of donors;GO:0016634//oxidoreductase activity, acting on the CH-CH group o…	GO:0006082//organic acid metabolic process;GO:0006629//lipid metabolic process;GO:0006631//fatty acid metabolic process;GO:0006635//fatty acid beta-oxidation;GO:0008150//biological_process;GO:0008152//metabolic process;GO:0009056//catabolic process;GO:0009062//fatty acid catabolic process;GO:0009987//cellular process;GO:0016042//lipid catabolic process;GO:0016054//organic acid catabolic process;G…
HORVU6Hr1G058820.1	-1.00385	down	1.38566e-06	0.000201146	PAL	Phenylalanine ammonia-lyase [Source:UniProtKB/TrEMBL;Acc:A0A287UB62]	Metabolism;Metabolism;Metabolism;Metabolism	Global and overview maps;Global and overview maps;Biosynthesis of other secondary metabolites;Amino acid metabolism	ko01100//Metabolic pathways;ko01110//Biosynthesis of secondary metabolites;ko00940//Phenylpropanoid biosynthesis;ko00360//Phenylalanine metabolism	K13064;K13064;K13064;K13064	GO:0005575//cellular_component;GO:0005622//intracellular;GO:0005623//cell;GO:0005737//cytoplasm;GO:0044424//intracellular part;GO:0044464//cell part	GO:0003674//molecular_function;GO:0003824//catalytic activity;GO:0004397//histidine ammonia-lyase activity;GO:0016829//lyase activity;GO:0016840//carbon-nitrogen lyase activity;GO:0016841//ammonia-lyase activity;GO:0045548//phenylalanine ammonia-lyase activity;GO:0050368//tyrosine 2,3-aminomutase activity	GO:0006082//organic acid metabolic process;GO:0006520//cellular amino acid metabolic process;GO:0006548//histidine catabolic process;GO:0006558//L-phenylalanine metabolic process;GO:0006559//L-phenylalanine catabolic process;GO:0006725//cellular aromatic compound metabolic process;GO:0006807//nitrogen compound metabolic process;GO:0008150//biological_process;GO:0008152//metabolic process;GO:00090…
HORVU1Hr1G067370.1	2.13015	up	2.39152e-06	0.000329356	--	BAK00400.1 predicted protein [Hordeum vulgare subsp. vulgare] [Hordeum vulgare]	-	-	-	-	-	GO:0005515//protein binding	-
HORVU1Hr1G067370.2	2.13015	up	2.39152e-06	0.000329356	--	BAK00400.1 predicted protein [Hordeum vulgare subsp. vulgare] [Hordeum vulgare]	-	-	-	-	-	GO:0005515//protein binding	-
HORVU1Hr1G067370.3	2.13015	up	2.39152e-06	0.000329356	--	BAK00400.1 predicted protein [Hordeum vulgare subsp. vulgare] [Hordeum vulgare]	-	-	-	-	-	GO:0005515//protein binding	-
HORVU7Hr1G082040.3	0.654405	up	2.83981e-06	0.000372015	RAB28	Predicted protein [Source:UniProtKB/TrEMBL;Acc:F2DNE8]	-	-	-	-	-	-	-
HORVU5Hr1G050820.2	0.601531	up	3.74323e-06	0.000463659	ABAP1	KAE8783802.1 flowering time control protein [Hordeum vulgare]	-	-	-	-	GO:0005575//cellular_component;GO:0005622//intracellular;GO:0005623//cell;GO:0005634//nucleus;GO:0005681//spliceosomal complex;GO:0043226//organelle;GO:0043227//membrane-bounded organelle;GO:0043229//intracellular organelle;GO:0043231//intracellular membrane-bounded organelle;GO:0044424//intracellular part;GO:0044464//cell part	GO:0003674//molecular_function;GO:0003676//nucleic acid binding;GO:0003723//RNA binding;GO:0005488//binding;GO:0005515//protein binding;GO:0097159//organic cyclic compound binding;GO:1901363//heterocyclic compound binding	GO:0000003//reproduction;GO:0003006//developmental process involved in reproduction;GO:0007275//multicellular organism development;GO:0008150//biological_process;GO:0008361//regulation of cell size;GO:0008380//RNA splicing;GO:0009791//post-embryonic development;GO:0009908//flower development;GO:0009909//regulation of flower development;GO:0009987//cellular process;GO:0022414//reproductive process…
HORVU5Hr1G050820.6	0.601531	up	3.74323e-06	0.000463659	ABAP1	KAE8783802.1 flowering time control protein [Hordeum vulgare]	-	-	-	-	GO:0005575//cellular_component;GO:0005622//intracellular;GO:0005623//cell;GO:0005634//nucleus;GO:0005681//spliceosomal complex;GO:0043226//organelle;GO:0043227//membrane-bounded organelle;GO:0043229//intracellular organelle;GO:0043231//intracellular membrane-bounded organelle;GO:0044424//intracellular part;GO:0044464//cell part	GO:0003674//molecular_function;GO:0003676//nucleic acid binding;GO:0003723//RNA binding;GO:0005488//binding;GO:0005515//protein binding;GO:0097159//organic cyclic compound binding;GO:1901363//heterocyclic compound binding	GO:0000003//reproduction;GO:0003006//developmental process involved in reproduction;GO:0007275//multicellular organism development;GO:0008150//biological_process;GO:0008361//regulation of cell size;GO:0008380//RNA splicing;GO:0009791//post-embryonic development;GO:0009908//flower development;GO:0009909//regulation of flower development;GO:0009987//cellular process;GO:0022414//reproductive process…
HORVU4Hr1G006480.1	-1.1801	down	3.97149e-06	0.000472423	BGLU7	Predicted protein [Source:UniProtKB/TrEMBL;Acc:F2D4N5]	Metabolism;Metabolism;Metabolism;Metabolism;Metabolism	Global and overview maps;Global and overview maps;Carbohydrate metabolism;Biosynthesis of other secondary metabolites;Metabolism of other amino acids	ko01100//Metabolic pathways;ko01110//Biosynthesis of secondary metabolites;ko00500//Starch and sucrose metabolism;ko00940//Phenylpropanoid biosynthesis;ko00460//Cyanoamino acid metabolism	K05350;K05350;K05350;K05350;K05350	GO:0009341//beta-galactosidase complex;GO:0009507//chloroplast;GO:0009536//plastid	GO:0004553//hydrolase activity, hydrolyzing O-glycosyl compounds;GO:0004565//beta-galactosidase activity;GO:0004567//beta-mannosidase activity;GO:0008422//beta-glucosidase activity;GO:0033907//beta-D-fucosidase activity;GO:0042803//protein homodimerization activity;GO:0042973//glucan endo-1,3-beta-D-glucosidase activity;GO:0047668//amygdalin beta-glucosidase activity;GO:0047701//beta-L-arabinosid…	GO:0005975//carbohydrate metabolic process;GO:0006012//galactose metabolic process;GO:0071704//organic substance metabolic process
HORVU4Hr1G006480.2	-1.1801	down	3.97149e-06	0.000472423	BGLU7	Predicted protein [Source:UniProtKB/TrEMBL;Acc:F2D4N5]	Metabolism;Metabolism;Metabolism;Metabolism;Metabolism	Global and overview maps;Global and overview maps;Carbohydrate metabolism;Biosynthesis of other secondary metabolites;Metabolism of other amino acids	ko01100//Metabolic pathways;ko01110//Biosynthesis of secondary metabolites;ko00500//Starch and sucrose metabolism;ko00940//Phenylpropanoid biosynthesis;ko00460//Cyanoamino acid metabolism	K05350;K05350;K05350;K05350;K05350	GO:0009341//beta-galactosidase complex;GO:0009507//chloroplast;GO:0009536//plastid	GO:0004553//hydrolase activity, hydrolyzing O-glycosyl compounds;GO:0004565//beta-galactosidase activity;GO:0004567//beta-mannosidase activity;GO:0008422//beta-glucosidase activity;GO:0033907//beta-D-fucosidase activity;GO:0042803//protein homodimerization activity;GO:0042973//glucan endo-1,3-beta-D-glucosidase activity;GO:0047668//amygdalin beta-glucosidase activity;GO:0047701//beta-L-arabinosid…	GO:0005975//carbohydrate metabolic process;GO:0006012//galactose metabolic process;GO:0071704//organic substance metabolic process
HORVU4Hr1G006480.4	-1.1801	down	3.97149e-06	0.000472423	BGLU7	Predicted protein [Source:UniProtKB/TrEMBL;Acc:F2D4N5]	Metabolism;Metabolism;Metabolism;Metabolism;Metabolism	Global and overview maps;Global and overview maps;Carbohydrate metabolism;Biosynthesis of other secondary metabolites;Metabolism of other amino acids	ko01100//Metabolic pathways;ko01110//Biosynthesis of secondary metabolites;ko00500//Starch and sucrose metabolism;ko00940//Phenylpropanoid biosynthesis;ko00460//Cyanoamino acid metabolism	K05350;K05350;K05350;K05350;K05350	GO:0009341//beta-galactosidase complex;GO:0009507//chloroplast;GO:0009536//plastid	GO:0004553//hydrolase activity, hydrolyzing O-glycosyl compounds;GO:0004565//beta-galactosidase activity;GO:0004567//beta-mannosidase activity;GO:0008422//beta-glucosidase activity;GO:0033907//beta-D-fucosidase activity;GO:0042803//protein homodimerization activity;GO:0042973//glucan endo-1,3-beta-D-glucosidase activity;GO:0047668//amygdalin beta-glucosidase activity;GO:0047701//beta-L-arabinosid…	GO:0005975//carbohydrate metabolic process;GO:0006012//galactose metabolic process;GO:0071704//organic substance metabolic process
HORVU4Hr1G006480.5	-1.1801	down	3.97149e-06	0.000472423	BGLU7	Predicted protein [Source:UniProtKB/TrEMBL;Acc:F2D4N5]	Metabolism;Metabolism;Metabolism;Metabolism;Metabolism	Global and overview maps;Global and overview maps;Carbohydrate metabolism;Biosynthesis of other secondary metabolites;Metabolism of other amino acids	ko01100//Metabolic pathways;ko01110//Biosynthesis of secondary metabolites;ko00500//Starch and sucrose metabolism;ko00940//Phenylpropanoid biosynthesis;ko00460//Cyanoamino acid metabolism	K05350;K05350;K05350;K05350;K05350	GO:0009341//beta-galactosidase complex;GO:0009507//chloroplast;GO:0009536//plastid	GO:0004553//hydrolase activity, hydrolyzing O-glycosyl compounds;GO:0004565//beta-galactosidase activity;GO:0004567//beta-mannosidase activity;GO:0008422//beta-glucosidase activity;GO:0033907//beta-D-fucosidase activity;GO:0042803//protein homodimerization activity;GO:0042973//glucan endo-1,3-beta-D-glucosidase activity;GO:0047668//amygdalin beta-glucosidase activity;GO:0047701//beta-L-arabinosid…	GO:0005975//carbohydrate metabolic process;GO:0006012//galactose metabolic process;GO:0071704//organic substance metabolic process
HORVU1Hr1G056570.2	1.1282	up	4.04608e-06	0.000472423	--	VAH06971.1 unnamed protein product [Triticum turgidum subsp. durum] [Triticum turgidum]	-	-	-	-	GO:0005576//extracellular region	GO:0008289//lipid binding	GO:0006869//lipid transport;GO:0042157//lipoprotein metabolic process
HORVU1Hr1G056570.3	1.1282	up	4.04608e-06	0.000472423	--	VAH06971.1 unnamed protein product [Triticum turgidum subsp. durum] [Triticum turgidum]	-	-	-	-	GO:0005576//extracellular region	GO:0008289//lipid binding	GO:0006869//lipid transport;GO:0042157//lipoprotein metabolic process
HORVU6Hr1G092790.1	-14.8975	down	4.90947e-06	0.000561037	--	Predicted protein [Source:UniProtKB/TrEMBL;Acc:F2CWP8]	-	-	-	-	-	-	-
HORVU6Hr1G092790.2	-14.8975	down	4.90947e-06	0.000561037	--	Predicted protein [Source:UniProtKB/TrEMBL;Acc:F2CWP8]	-	-	-	-	-	-	-
HORVU6Hr1G092790.3	-14.8975	down	4.90947e-06	0.000561037	--	Predicted protein [Source:UniProtKB/TrEMBL;Acc:F2CWP8]	-	-	-	-	-	-	-
HORVU6Hr1G073910.1	1.0976	up	5.02942e-06	0.000562771	--	XP_020170091.1 uncharacterized protein LOC109755605 [Aegilops tauschii subsp. tauschii] [Aegilops tauschii]	-	-	-	-	GO:0005783//endoplasmic reticulum;GO:0005789//endoplasmic reticulum membrane;GO:0016020//membrane;GO:0016021//integral component of membrane	-	GO:0006886//intracellular protein transport;GO:0006888//ER to Golgi vesicle-mediated transport;GO:0015031//protein transport;GO:0016192//vesicle-mediated transport;GO:0070973//protein localization to endoplasmic reticulum exit site
HORVU6Hr1G026200.10	-1.30425	down	6.26208e-06	0.000672673	UBI11	ACG25128.1 polyubiquitin containing 7 ubiquitin monomers [Zea mays]	-	-	-	-	GO:0005576//extracellular region;GO:0005634//nucleus;GO:0005737//cytoplasm	GO:0003980//UDP-glucose:glycoprotein glucosyltransferase activity;GO:0005515//protein binding;GO:0008168//methyltransferase activity	GO:0003352//regulation of cilium movement;GO:0006289//nucleotide-excision repair;GO:0006364//rRNA processing;GO:0006486//protein glycosylation;GO:0009405//pathogenesis;GO:0031639//plasminogen activation
HORVU2Hr1G114190.1	-1.01449	down	7.78502e-06	0.000804103	UGT79	Glycosyltransferase [Source:UniProtKB/TrEMBL;Acc:A0A287JI45]	-	-	-	-	-	GO:0008194//UDP-glycosyltransferase activity;GO:0016740//transferase activity;GO:0016757//transferase activity, transferring glycosyl groups;GO:0016758//transferase activity, transferring hexosyl groups;GO:0080043//quercetin 3-O-glucosyltransferase activity;GO:0080044//quercetin 7-O-glucosyltransferase activity	-
HORVU2Hr1G114190.3	-1.01449	down	7.78502e-06	0.000804103	UGT79	Glycosyltransferase [Source:UniProtKB/TrEMBL;Acc:A0A287JI45]	-	-	-	-	-	GO:0008194//UDP-glycosyltransferase activity;GO:0016740//transferase activity;GO:0016757//transferase activity, transferring glycosyl groups;GO:0016758//transferase activity, transferring hexosyl groups;GO:0080043//quercetin 3-O-glucosyltransferase activity;GO:0080044//quercetin 7-O-glucosyltransferase activity	-
HORVU2Hr1G114190.4	-1.01449	down	7.78502e-06	0.000804103	UGT79	Glycosyltransferase [Source:UniProtKB/TrEMBL;Acc:A0A287JI45]	-	-	-	-	-	GO:0008194//UDP-glycosyltransferase activity;GO:0016740//transferase activity;GO:0016757//transferase activity, transferring glycosyl groups;GO:0016758//transferase activity, transferring hexosyl groups;GO:0080043//quercetin 3-O-glucosyltransferase activity;GO:0080044//quercetin 7-O-glucosyltransferase activity	-
HORVU2Hr1G114190.5	-1.01449	down	7.78502e-06	0.000804103	UGT79	Glycosyltransferase [Source:UniProtKB/TrEMBL;Acc:A0A287JI45]	-	-	-	-	-	GO:0008194//UDP-glycosyltransferase activity;GO:0016740//transferase activity;GO:0016757//transferase activity, transferring glycosyl groups;GO:0016758//transferase activity, transferring hexosyl groups;GO:0080043//quercetin 3-O-glucosyltransferase activity;GO:0080044//quercetin 7-O-glucosyltransferase activity	-
HORVU5Hr1G010080.1	-0.832335	down	1.00335e-05	0.00101679	CCZ1	BAJ97319.1 predicted protein [Hordeum vulgare subsp. vulgare] [Hordeum vulgare]	-	-	-	-	GO:0035658//Mon1-Ccz1 complex	-	GO:0016192//vesicle-mediated transport
HORVU5Hr1G010080.2	-0.832335	down	1.00335e-05	0.00101679	CCZ1	BAJ97319.1 predicted protein [Hordeum vulgare subsp. vulgare] [Hordeum vulgare]	-	-	-	-	GO:0035658//Mon1-Ccz1 complex	-	GO:0016192//vesicle-mediated transport
HORVU6Hr1G032760.1	-1.82424	down	1.10921e-05	0.00106439	CAD8A	KAE8784648.1 putative cinnamyl alcohol dehydrogenase 8D [Hordeum vulgare]	Metabolism;Metabolism;Metabolism	Global and overview maps;Global and overview maps;Biosynthesis of other secondary metabolites	ko01100//Metabolic pathways;ko01110//Biosynthesis of secondary metabolites;ko00940//Phenylpropanoid biosynthesis	K00083;K00083;K00083	GO:0009320//phosphoribosylaminoimidazole carboxylase complex	GO:0004024//alcohol dehydrogenase activity, zinc-dependent;GO:0004617//phosphoglycerate dehydrogenase activity;GO:0004638//phosphoribosylaminoimidazole carboxylase activity;GO:0008270//zinc ion binding;GO:0008743//L-threonine 3-dehydrogenase activity;GO:0016491//oxidoreductase activity;GO:0016616//oxidoreductase activity, acting on the CH-OH group of donors, NAD or NADP as acceptor;GO:0016655//ox…	GO:0006113//fermentation;GO:0006564//L-serine biosynthetic process;GO:0006567//threonine catabolic process;GO:0008152//metabolic process;GO:0009152//purine ribonucleotide biosynthetic process;GO:0009404//toxin metabolic process;GO:0009809//lignin biosynthetic process;GO:0010127//mycothiol-dependent detoxification;GO:0019439//aromatic compound catabolic process;GO:0030494//bacteriochlorophyll bios…
HORVU6Hr1G032760.2	-1.82424	down	1.10921e-05	0.00106439	CAD8A	KAE8784648.1 putative cinnamyl alcohol dehydrogenase 8D [Hordeum vulgare]	Metabolism;Metabolism;Metabolism	Global and overview maps;Global and overview maps;Biosynthesis of other secondary metabolites	ko01100//Metabolic pathways;ko01110//Biosynthesis of secondary metabolites;ko00940//Phenylpropanoid biosynthesis	K00083;K00083;K00083	GO:0009320//phosphoribosylaminoimidazole carboxylase complex	GO:0004024//alcohol dehydrogenase activity, zinc-dependent;GO:0004617//phosphoglycerate dehydrogenase activity;GO:0004638//phosphoribosylaminoimidazole carboxylase activity;GO:0008270//zinc ion binding;GO:0008743//L-threonine 3-dehydrogenase activity;GO:0016491//oxidoreductase activity;GO:0016616//oxidoreductase activity, acting on the CH-OH group of donors, NAD or NADP as acceptor;GO:0016655//ox…	GO:0006113//fermentation;GO:0006564//L-serine biosynthetic process;GO:0006567//threonine catabolic process;GO:0008152//metabolic process;GO:0009152//purine ribonucleotide biosynthetic process;GO:0009404//toxin metabolic process;GO:0009809//lignin biosynthetic process;GO:0010127//mycothiol-dependent detoxification;GO:0019439//aromatic compound catabolic process;GO:0030494//bacteriochlorophyll bios…
HORVU6Hr1G032760.3	-1.82424	down	1.10921e-05	0.00106439	CAD8A	KAE8784648.1 putative cinnamyl alcohol dehydrogenase 8D [Hordeum vulgare]	Metabolism;Metabolism;Metabolism	Global and overview maps;Global and overview maps;Biosynthesis of other secondary metabolites	ko01100//Metabolic pathways;ko01110//Biosynthesis of secondary metabolites;ko00940//Phenylpropanoid biosynthesis	K00083;K00083;K00083	GO:0009320//phosphoribosylaminoimidazole carboxylase complex	GO:0004024//alcohol dehydrogenase activity, zinc-dependent;GO:0004617//phosphoglycerate dehydrogenase activity;GO:0004638//phosphoribosylaminoimidazole carboxylase activity;GO:0008270//zinc ion binding;GO:0008743//L-threonine 3-dehydrogenase activity;GO:0016491//oxidoreductase activity;GO:0016616//oxidoreductase activity, acting on the CH-OH group of donors, NAD or NADP as acceptor;GO:0016655//ox…	GO:0006113//fermentation;GO:0006564//L-serine biosynthetic process;GO:0006567//threonine catabolic process;GO:0008152//metabolic process;GO:0009152//purine ribonucleotide biosynthetic process;GO:0009404//toxin metabolic process;GO:0009809//lignin biosynthetic process;GO:0010127//mycothiol-dependent detoxification;GO:0019439//aromatic compound catabolic process;GO:0030494//bacteriochlorophyll bios…
HORVU7Hr1G091720.1	-1.56295	down	1.11199e-05	0.00106439	At2g21160	Predicted protein [Source:UniProtKB/TrEMBL;Acc:F2CQ15]	Genetic Information Processing	Folding, sorting and degradation	ko04141//Protein processing in endoplasmic reticulum	K13249	GO:0005575//cellular_component;GO:0005622//intracellular;GO:0005623//cell;GO:0005737//cytoplasm;GO:0005773//vacuole;GO:0005774//vacuolar membrane;GO:0005783//endoplasmic reticulum;GO:0005789//endoplasmic reticulum membrane;GO:0005794//Golgi apparatus;GO:0005886//plasma membrane;GO:0009507//chloroplast;GO:0009534//chloroplast thylakoid;GO:0009535//chloroplast thylakoid membrane;GO:0009536//plastid…	-	GO:0006605//protein targeting;GO:0006612//protein targeting to membrane;GO:0006613//cotranslational protein targeting to membrane;GO:0006810//transport;GO:0006886//intracellular protein transport;GO:0006950//response to stress;GO:0006986//response to unfolded protein;GO:0007154//cell communication;GO:0007165//signal transduction;GO:0008104//protein localization;GO:0008150//biological_process;GO:0…
HORVU7Hr1G091720.2	-1.56295	down	1.11199e-05	0.00106439	At2g21160	Predicted protein [Source:UniProtKB/TrEMBL;Acc:F2CQ15]	Genetic Information Processing	Folding, sorting and degradation	ko04141//Protein processing in endoplasmic reticulum	K13249	GO:0005575//cellular_component;GO:0005622//intracellular;GO:0005623//cell;GO:0005737//cytoplasm;GO:0005773//vacuole;GO:0005774//vacuolar membrane;GO:0005783//endoplasmic reticulum;GO:0005789//endoplasmic reticulum membrane;GO:0005794//Golgi apparatus;GO:0005886//plasma membrane;GO:0009507//chloroplast;GO:0009534//chloroplast thylakoid;GO:0009535//chloroplast thylakoid membrane;GO:0009536//plastid…	-	GO:0006605//protein targeting;GO:0006612//protein targeting to membrane;GO:0006613//cotranslational protein targeting to membrane;GO:0006810//transport;GO:0006886//intracellular protein transport;GO:0006950//response to stress;GO:0006986//response to unfolded protein;GO:0007154//cell communication;GO:0007165//signal transduction;GO:0008104//protein localization;GO:0008150//biological_process;GO:0…
HORVU7Hr1G091720.5	-1.56295	down	1.11199e-05	0.00106439	At2g21160	Predicted protein [Source:UniProtKB/TrEMBL;Acc:F2CQ15]	Genetic Information Processing	Folding, sorting and degradation	ko04141//Protein processing in endoplasmic reticulum	K13249	GO:0005575//cellular_component;GO:0005622//intracellular;GO:0005623//cell;GO:0005737//cytoplasm;GO:0005773//vacuole;GO:0005774//vacuolar membrane;GO:0005783//endoplasmic reticulum;GO:0005789//endoplasmic reticulum membrane;GO:0005794//Golgi apparatus;GO:0005886//plasma membrane;GO:0009507//chloroplast;GO:0009534//chloroplast thylakoid;GO:0009535//chloroplast thylakoid membrane;GO:0009536//plastid…	-	GO:0006605//protein targeting;GO:0006612//protein targeting to membrane;GO:0006613//cotranslational protein targeting to membrane;GO:0006810//transport;GO:0006886//intracellular protein transport;GO:0006950//response to stress;GO:0006986//response to unfolded protein;GO:0007154//cell communication;GO:0007165//signal transduction;GO:0008104//protein localization;GO:0008150//biological_process;GO:0…
HORVU7Hr1G091720.6	-1.56295	down	1.11199e-05	0.00106439	At2g21160	Predicted protein [Source:UniProtKB/TrEMBL;Acc:F2CQ15]	Genetic Information Processing	Folding, sorting and degradation	ko04141//Protein processing in endoplasmic reticulum	K13249	GO:0005575//cellular_component;GO:0005622//intracellular;GO:0005623//cell;GO:0005737//cytoplasm;GO:0005773//vacuole;GO:0005774//vacuolar membrane;GO:0005783//endoplasmic reticulum;GO:0005789//endoplasmic reticulum membrane;GO:0005794//Golgi apparatus;GO:0005886//plasma membrane;GO:0009507//chloroplast;GO:0009534//chloroplast thylakoid;GO:0009535//chloroplast thylakoid membrane;GO:0009536//plastid…	-	GO:0006605//protein targeting;GO:0006612//protein targeting to membrane;GO:0006613//cotranslational protein targeting to membrane;GO:0006810//transport;GO:0006886//intracellular protein transport;GO:0006950//response to stress;GO:0006986//response to unfolded protein;GO:0007154//cell communication;GO:0007165//signal transduction;GO:0008104//protein localization;GO:0008150//biological_process;GO:0…
HORVU1Hr1G078050.1	1.69364	up	1.25564e-05	0.00114306	OsI_014491	P15312.1 RecName: Full=Root-specific lectin; Flags: Precursor [Hordeum vulgare]	-	-	-	-	-	GO:0003674//molecular_function;GO:0005488//binding;GO:0008061//chitin binding;GO:0008144//drug binding;GO:0030246//carbohydrate binding;GO:0097367//carbohydrate derivative binding	-
HORVU3Hr1G098360.3	0.636924	up	1.60453e-05	0.00136793	PIR7A	KAE8800772.1 putative esterase PIR7A [Hordeum vulgare]	-	-	-	-	-	GO:0003674//molecular_function;GO:0003824//catalytic activity;GO:0008236//serine-type peptidase activity;GO:0016787//hydrolase activity;GO:0047465//N-acylglucosamine-6-phosphate 2-epimerase activity;GO:0047570//3-oxoadipate enol-lactonase activity;GO:0070205//2-succinyl-6-hydroxy-2,4-cyclohexadiene-1-carboxylate synthase activity;GO:0080030//methyl indole-3-acetate esterase activity;GO:0080031//m…	GO:0006051//N-acetylmannosamine metabolic process;GO:0006508//proteolysis;GO:0009102//biotin biosynthetic process;GO:0009234//menaquinone biosynthetic process;GO:0009694//jasmonic acid metabolic process;GO:0009696//salicylic acid metabolic process;GO:0015979//photosynthesis;GO:0042952//beta-ketoadipate pathway
HORVU1Hr1G083470.1	-0.746785	down	1.87181e-05	0.00153901	FRK2	VAI76383.1 unnamed protein product [Triticum turgidum subsp. durum] [Triticum turgidum]	Metabolism;Metabolism;Metabolism;Metabolism;Metabolism	Global and overview maps;Global and overview maps;Carbohydrate metabolism;Carbohydrate metabolism;Carbohydrate metabolism	ko01100//Metabolic pathways;ko01110//Biosynthesis of secondary metabolites;ko00500//Starch and sucrose metabolism;ko00520//Amino sugar and nucleotide sugar metabolism;ko00051//Fructose and mannose metabolism	K00847;K00847;K00847;K00847;K00847	GO:0005829//cytosol	GO:0004747//ribokinase activity;GO:0008662//1-phosphofructokinase activity;GO:0008865//fructokinase activity;GO:0016301//kinase activity;GO:0016740//transferase activity;GO:0016773//phosphotransferase activity, alcohol group as acceptor;GO:0047590//5-dehydro-2-deoxygluconokinase activity	GO:0006000//fructose metabolic process;GO:0009244//lipopolysaccharide core region biosynthetic process;GO:0016310//phosphorylation;GO:0019303//D-ribose catabolic process;GO:0019310//inositol catabolic process;GO:0046835//carbohydrate phosphorylation
HORVU1Hr1G083470.3	-0.746785	down	1.87181e-05	0.00153901	FRK2	VAI76383.1 unnamed protein product [Triticum turgidum subsp. durum] [Triticum turgidum]	Metabolism;Metabolism;Metabolism;Metabolism;Metabolism	Global and overview maps;Global and overview maps;Carbohydrate metabolism;Carbohydrate metabolism;Carbohydrate metabolism	ko01100//Metabolic pathways;ko01110//Biosynthesis of secondary metabolites;ko00500//Starch and sucrose metabolism;ko00520//Amino sugar and nucleotide sugar metabolism;ko00051//Fructose and mannose metabolism	K00847;K00847;K00847;K00847;K00847	GO:0005829//cytosol	GO:0004747//ribokinase activity;GO:0008662//1-phosphofructokinase activity;GO:0008865//fructokinase activity;GO:0016301//kinase activity;GO:0016740//transferase activity;GO:0016773//phosphotransferase activity, alcohol group as acceptor;GO:0047590//5-dehydro-2-deoxygluconokinase activity	GO:0006000//fructose metabolic process;GO:0009244//lipopolysaccharide core region biosynthetic process;GO:0016310//phosphorylation;GO:0019303//D-ribose catabolic process;GO:0019310//inositol catabolic process;GO:0046835//carbohydrate phosphorylation
HORVU1Hr1G083470.4	-0.746785	down	1.87181e-05	0.00153901	FRK2	VAI76383.1 unnamed protein product [Triticum turgidum subsp. durum] [Triticum turgidum]	Metabolism;Metabolism;Metabolism;Metabolism;Metabolism	Global and overview maps;Global and overview maps;Carbohydrate metabolism;Carbohydrate metabolism;Carbohydrate metabolism	ko01100//Metabolic pathways;ko01110//Biosynthesis of secondary metabolites;ko00500//Starch and sucrose metabolism;ko00520//Amino sugar and nucleotide sugar metabolism;ko00051//Fructose and mannose metabolism	K00847;K00847;K00847;K00847;K00847	GO:0005829//cytosol	GO:0004747//ribokinase activity;GO:0008662//1-phosphofructokinase activity;GO:0008865//fructokinase activity;GO:0016301//kinase activity;GO:0016740//transferase activity;GO:0016773//phosphotransferase activity, alcohol group as acceptor;GO:0047590//5-dehydro-2-deoxygluconokinase activity	GO:0006000//fructose metabolic process;GO:0009244//lipopolysaccharide core region biosynthetic process;GO:0016310//phosphorylation;GO:0019303//D-ribose catabolic process;GO:0019310//inositol catabolic process;GO:0046835//carbohydrate phosphorylation
HORVU1Hr1G083470.5	-0.746785	down	1.87181e-05	0.00153901	FRK2	VAI76383.1 unnamed protein product [Triticum turgidum subsp. durum] [Triticum turgidum]	Metabolism;Metabolism;Metabolism;Metabolism;Metabolism	Global and overview maps;Global and overview maps;Carbohydrate metabolism;Carbohydrate metabolism;Carbohydrate metabolism	ko01100//Metabolic pathways;ko01110//Biosynthesis of secondary metabolites;ko00500//Starch and sucrose metabolism;ko00520//Amino sugar and nucleotide sugar metabolism;ko00051//Fructose and mannose metabolism	K00847;K00847;K00847;K00847;K00847	GO:0005829//cytosol	GO:0004747//ribokinase activity;GO:0008662//1-phosphofructokinase activity;GO:0008865//fructokinase activity;GO:0016301//kinase activity;GO:0016740//transferase activity;GO:0016773//phosphotransferase activity, alcohol group as acceptor;GO:0047590//5-dehydro-2-deoxygluconokinase activity	GO:0006000//fructose metabolic process;GO:0009244//lipopolysaccharide core region biosynthetic process;GO:0016310//phosphorylation;GO:0019303//D-ribose catabolic process;GO:0019310//inositol catabolic process;GO:0046835//carbohydrate phosphorylation
HORVU1Hr1G083470.6	-0.746785	down	1.87181e-05	0.00153901	FRK2	VAI76383.1 unnamed protein product [Triticum turgidum subsp. durum] [Triticum turgidum]	Metabolism;Metabolism;Metabolism;Metabolism;Metabolism	Global and overview maps;Global and overview maps;Carbohydrate metabolism;Carbohydrate metabolism;Carbohydrate metabolism	ko01100//Metabolic pathways;ko01110//Biosynthesis of secondary metabolites;ko00500//Starch and sucrose metabolism;ko00520//Amino sugar and nucleotide sugar metabolism;ko00051//Fructose and mannose metabolism	K00847;K00847;K00847;K00847;K00847	GO:0005829//cytosol	GO:0004747//ribokinase activity;GO:0008662//1-phosphofructokinase activity;GO:0008865//fructokinase activity;GO:0016301//kinase activity;GO:0016740//transferase activity;GO:0016773//phosphotransferase activity, alcohol group as acceptor;GO:0047590//5-dehydro-2-deoxygluconokinase activity	GO:0006000//fructose metabolic process;GO:0009244//lipopolysaccharide core region biosynthetic process;GO:0016310//phosphorylation;GO:0019303//D-ribose catabolic process;GO:0019310//inositol catabolic process;GO:0046835//carbohydrate phosphorylation
HORVU7Hr1G030120.1	-1.84356	down	2.05887e-05	0.00158957	OsI_002060	Histone H2A [Source:UniProtKB/TrEMBL;Acc:A0A287VWE5]	-	-	-	-	GO:0000786//nucleosome;GO:0000790//nuclear chromatin;GO:0005634//nucleus;GO:0005694//chromosome	GO:0003677//DNA binding;GO:0046982//protein heterodimerization activity	GO:0006325//chromatin organization;GO:0006342//chromatin silencing
HORVU7Hr1G030120.2	-1.84356	down	2.05887e-05	0.00158957	OsI_002060	Histone H2A [Source:UniProtKB/TrEMBL;Acc:A0A287VWE5]	-	-	-	-	GO:0000786//nucleosome;GO:0000790//nuclear chromatin;GO:0005634//nucleus;GO:0005694//chromosome	GO:0003677//DNA binding;GO:0046982//protein heterodimerization activity	GO:0006325//chromatin organization;GO:0006342//chromatin silencing
HORVU5Hr1G073640.1	-0.654697	down	2.07168e-05	0.00158957	--	BAK03707.1 predicted protein [Hordeum vulgare subsp. vulgare] [Hordeum vulgare]	-	-	-	-	-	-	-
HORVU5Hr1G073700.1	-0.654697	down	2.07168e-05	0.00158957	--	BAK03707.1 predicted protein [Hordeum vulgare subsp. vulgare] [Hordeum vulgare]	-	-	-	-	-	-	-
HORVU4Hr1G051780.1	0.887081	up	2.6208e-05	0.0018802	LEA17	BAK05046.1 predicted protein [Hordeum vulgare subsp. vulgare] [Hordeum vulgare]	-	-	-	-	GO:0005575//cellular_component;GO:0005622//intracellular;GO:0005623//cell;GO:0005634//nucleus;GO:0043226//organelle;GO:0043227//membrane-bounded organelle;GO:0043229//intracellular organelle;GO:0043231//intracellular membrane-bounded organelle;GO:0044424//intracellular part;GO:0044464//cell part	-	GO:0006950//response to stress;GO:0008150//biological_process;GO:0009266//response to temperature stimulus;GO:0009409//response to cold;GO:0009628//response to abiotic stimulus;GO:0047484//regulation of response to osmotic stress;GO:0048518//positive regulation of biological process;GO:0048583//regulation of response to stimulus;GO:0048584//positive regulation of response to stimulus;GO:0050789//…
HORVU4Hr1G081390.1	0.802727	up	2.62549e-05	0.0018802	--	BAJ94185.1 predicted protein [Hordeum vulgare subsp. vulgare] [Hordeum vulgare]	-	-	-	-	-	-	-
HORVU7Hr1G048710.4	-1.02044	down	3.14433e-05	0.00219327	RFS1	Probable galactinol--sucrose galactosyltransferase 1 [Source:Projected from Arabidopsis thaliana (AT1G55740) UniProtKB/Swiss-Prot;Acc:Q84VX0]	Metabolism;Metabolism	Global and overview maps;Carbohydrate metabolism	ko01100//Metabolic pathways;ko00052//Galactose metabolism	K06617;K06617	GO:0016020//membrane;GO:0016021//integral component of membrane	GO:0003674//molecular_function;GO:0003824//catalytic activity;GO:0008378//galactosyltransferase activity;GO:0016740//transferase activity;GO:0016757//transferase activity, transferring glycosyl groups;GO:0016758//transferase activity, transferring hexosyl groups;GO:0047274//galactinol-sucrose galactosyltransferase activity	GO:0005975//carbohydrate metabolic process;GO:0008150//biological_process;GO:0008152//metabolic process;GO:0044238//primary metabolic process;GO:0071704//organic substance metabolic process
HORVU7Hr1G048710.8	-1.02044	down	3.14433e-05	0.00219327	RFS1	Probable galactinol--sucrose galactosyltransferase 1 [Source:Projected from Arabidopsis thaliana (AT1G55740) UniProtKB/Swiss-Prot;Acc:Q84VX0]	Metabolism;Metabolism	Global and overview maps;Carbohydrate metabolism	ko01100//Metabolic pathways;ko00052//Galactose metabolism	K06617;K06617	GO:0016020//membrane;GO:0016021//integral component of membrane	GO:0003674//molecular_function;GO:0003824//catalytic activity;GO:0008378//galactosyltransferase activity;GO:0016740//transferase activity;GO:0016757//transferase activity, transferring glycosyl groups;GO:0016758//transferase activity, transferring hexosyl groups;GO:0047274//galactinol-sucrose galactosyltransferase activity	GO:0005975//carbohydrate metabolic process;GO:0008150//biological_process;GO:0008152//metabolic process;GO:0044238//primary metabolic process;GO:0071704//organic substance metabolic process
HORVU2Hr1G105740.1	2.2916	up	3.28937e-05	0.00221992	--	Predicted protein [Source:UniProtKB/TrEMBL;Acc:F2DG27]	-	-	-	-	GO:0042597//periplasmic space;GO:0046658//anchored component of plasma membrane	GO:0042279//nitrite reductase (cytochrome, ammonia-forming) activity	GO:0006807//nitrogen compound metabolic process;GO:0009793//embryo development ending in seed dormancy;GO:0055114//oxidation-reduction process
HORVU3Hr1G000390.10	-0.791475	down	3.50693e-05	0.0023254	DXR	1-deoxy-D-xylulose 5-phosphate reductoisomerase [Source:Projected from Arabidopsis thaliana (AT5G62790) UniProtKB/TrEMBL;Acc:F4K7T6]	Metabolism;Metabolism;Metabolism	Global and overview maps;Global and overview maps;Metabolism of terpenoids and polyketides	ko01100//Metabolic pathways;ko01110//Biosynthesis of secondary metabolites;ko00900//Terpenoid backbone biosynthesis	K00099;K00099;K00099	GO:0005575//cellular_component;GO:0005622//intracellular;GO:0005623//cell;GO:0005737//cytoplasm;GO:0009507//chloroplast;GO:0009532//plastid stroma;GO:0009536//plastid;GO:0009570//chloroplast stroma;GO:0043226//organelle;GO:0043227//membrane-bounded organelle;GO:0043229//intracellular organelle;GO:0043231//intracellular membrane-bounded organelle;GO:0044422//organelle part;GO:0044424//intracellula…	GO:0000166//nucleotide binding;GO:0003674//molecular_function;GO:0003824//catalytic activity;GO:0005488//binding;GO:0005515//protein binding;GO:0016491//oxidoreductase activity;GO:0016614//oxidoreductase activity, acting on CH-OH group of donors;GO:0016616//oxidoreductase activity, acting on the CH-OH group of donors, NAD or NADP as acceptor;GO:0016853//isomerase activity;GO:0030145//manganese io…	GO:0006081//cellular aldehyde metabolic process;GO:0006082//organic acid metabolic process;GO:0006090//pyruvate metabolic process;GO:0006629//lipid metabolic process;GO:0006644//phospholipid metabolic process;GO:0006720//isoprenoid metabolic process;GO:0006721//terpenoid metabolic process;GO:0006793//phosphorus metabolic process;GO:0006796//phosphate-containing compound metabolic process;GO:00081…
HORVU3Hr1G000390.11	-0.791475	down	3.50693e-05	0.0023254	DXR	1-deoxy-D-xylulose 5-phosphate reductoisomerase [Source:Projected from Arabidopsis thaliana (AT5G62790) UniProtKB/TrEMBL;Acc:F4K7T6]	Metabolism;Metabolism;Metabolism	Global and overview maps;Global and overview maps;Metabolism of terpenoids and polyketides	ko01100//Metabolic pathways;ko01110//Biosynthesis of secondary metabolites;ko00900//Terpenoid backbone biosynthesis	K00099;K00099;K00099	GO:0005575//cellular_component;GO:0005622//intracellular;GO:0005623//cell;GO:0005737//cytoplasm;GO:0009507//chloroplast;GO:0009532//plastid stroma;GO:0009536//plastid;GO:0009570//chloroplast stroma;GO:0043226//organelle;GO:0043227//membrane-bounded organelle;GO:0043229//intracellular organelle;GO:0043231//intracellular membrane-bounded organelle;GO:0044422//organelle part;GO:0044424//intracellula…	GO:0000166//nucleotide binding;GO:0003674//molecular_function;GO:0003824//catalytic activity;GO:0005488//binding;GO:0005515//protein binding;GO:0016491//oxidoreductase activity;GO:0016614//oxidoreductase activity, acting on CH-OH group of donors;GO:0016616//oxidoreductase activity, acting on the CH-OH group of donors, NAD or NADP as acceptor;GO:0016853//isomerase activity;GO:0030145//manganese io…	GO:0006081//cellular aldehyde metabolic process;GO:0006082//organic acid metabolic process;GO:0006090//pyruvate metabolic process;GO:0006629//lipid metabolic process;GO:0006644//phospholipid metabolic process;GO:0006720//isoprenoid metabolic process;GO:0006721//terpenoid metabolic process;GO:0006793//phosphorus metabolic process;GO:0006796//phosphate-containing compound metabolic process;GO:00081…
HORVU3Hr1G000390.2	-0.791475	down	3.50693e-05	0.0023254	DXR	1-deoxy-D-xylulose 5-phosphate reductoisomerase [Source:Projected from Arabidopsis thaliana (AT5G62790) UniProtKB/TrEMBL;Acc:F4K7T6]	Metabolism;Metabolism;Metabolism	Global and overview maps;Global and overview maps;Metabolism of terpenoids and polyketides	ko01100//Metabolic pathways;ko01110//Biosynthesis of secondary metabolites;ko00900//Terpenoid backbone biosynthesis	K00099;K00099;K00099	GO:0005575//cellular_component;GO:0005622//intracellular;GO:0005623//cell;GO:0005737//cytoplasm;GO:0009507//chloroplast;GO:0009532//plastid stroma;GO:0009536//plastid;GO:0009570//chloroplast stroma;GO:0043226//organelle;GO:0043227//membrane-bounded organelle;GO:0043229//intracellular organelle;GO:0043231//intracellular membrane-bounded organelle;GO:0044422//organelle part;GO:0044424//intracellula…	GO:0000166//nucleotide binding;GO:0003674//molecular_function;GO:0003824//catalytic activity;GO:0005488//binding;GO:0005515//protein binding;GO:0016491//oxidoreductase activity;GO:0016614//oxidoreductase activity, acting on CH-OH group of donors;GO:0016616//oxidoreductase activity, acting on the CH-OH group of donors, NAD or NADP as acceptor;GO:0016853//isomerase activity;GO:0030145//manganese io…	GO:0006081//cellular aldehyde metabolic process;GO:0006082//organic acid metabolic process;GO:0006090//pyruvate metabolic process;GO:0006629//lipid metabolic process;GO:0006644//phospholipid metabolic process;GO:0006720//isoprenoid metabolic process;GO:0006721//terpenoid metabolic process;GO:0006793//phosphorus metabolic process;GO:0006796//phosphate-containing compound metabolic process;GO:00081…
HORVU3Hr1G000390.4	-0.791475	down	3.50693e-05	0.0023254	DXR	1-deoxy-D-xylulose 5-phosphate reductoisomerase [Source:Projected from Arabidopsis thaliana (AT5G62790) UniProtKB/TrEMBL;Acc:F4K7T6]	Metabolism;Metabolism;Metabolism	Global and overview maps;Global and overview maps;Metabolism of terpenoids and polyketides	ko01100//Metabolic pathways;ko01110//Biosynthesis of secondary metabolites;ko00900//Terpenoid backbone biosynthesis	K00099;K00099;K00099	GO:0005575//cellular_component;GO:0005622//intracellular;GO:0005623//cell;GO:0005737//cytoplasm;GO:0009507//chloroplast;GO:0009532//plastid stroma;GO:0009536//plastid;GO:0009570//chloroplast stroma;GO:0043226//organelle;GO:0043227//membrane-bounded organelle;GO:0043229//intracellular organelle;GO:0043231//intracellular membrane-bounded organelle;GO:0044422//organelle part;GO:0044424//intracellula…	GO:0000166//nucleotide binding;GO:0003674//molecular_function;GO:0003824//catalytic activity;GO:0005488//binding;GO:0005515//protein binding;GO:0016491//oxidoreductase activity;GO:0016614//oxidoreductase activity, acting on CH-OH group of donors;GO:0016616//oxidoreductase activity, acting on the CH-OH group of donors, NAD or NADP as acceptor;GO:0016853//isomerase activity;GO:0030145//manganese io…	GO:0006081//cellular aldehyde metabolic process;GO:0006082//organic acid metabolic process;GO:0006090//pyruvate metabolic process;GO:0006629//lipid metabolic process;GO:0006644//phospholipid metabolic process;GO:0006720//isoprenoid metabolic process;GO:0006721//terpenoid metabolic process;GO:0006793//phosphorus metabolic process;GO:0006796//phosphate-containing compound metabolic process;GO:00081…
HORVU7Hr1G098110.3	-2.23711	down	3.66217e-05	0.00234608	PER54	Peroxidase [Source:UniProtKB/TrEMBL;Acc:M0XHU1]	Metabolism;Metabolism;Metabolism	Global and overview maps;Global and overview maps;Biosynthesis of other secondary metabolites	ko01100//Metabolic pathways;ko01110//Biosynthesis of secondary metabolites;ko00940//Phenylpropanoid biosynthesis	K00430;K00430;K00430	GO:0005576//extracellular region	GO:0004601//peroxidase activity;GO:0016491//oxidoreductase activity;GO:0020037//heme binding;GO:0046872//metal ion binding	GO:0006979//response to oxidative stress;GO:0042744//hydrogen peroxide catabolic process;GO:0055114//oxidation-reduction process;GO:0098869//cellular oxidant detoxification
HORVU7Hr1G098110.5	-2.23711	down	3.66217e-05	0.00234608	PER54	Peroxidase [Source:UniProtKB/TrEMBL;Acc:M0XHU1]	Metabolism;Metabolism;Metabolism	Global and overview maps;Global and overview maps;Biosynthesis of other secondary metabolites	ko01100//Metabolic pathways;ko01110//Biosynthesis of secondary metabolites;ko00940//Phenylpropanoid biosynthesis	K00430;K00430;K00430	GO:0005576//extracellular region	GO:0004601//peroxidase activity;GO:0016491//oxidoreductase activity;GO:0020037//heme binding;GO:0046872//metal ion binding	GO:0006979//response to oxidative stress;GO:0042744//hydrogen peroxide catabolic process;GO:0055114//oxidation-reduction process;GO:0098869//cellular oxidant detoxification
HORVU7Hr1G098110.6	-2.23711	down	3.66217e-05	0.00234608	PER54	Peroxidase [Source:UniProtKB/TrEMBL;Acc:M0XHU1]	Metabolism;Metabolism;Metabolism	Global and overview maps;Global and overview maps;Biosynthesis of other secondary metabolites	ko01100//Metabolic pathways;ko01110//Biosynthesis of secondary metabolites;ko00940//Phenylpropanoid biosynthesis	K00430;K00430;K00430	GO:0005576//extracellular region	GO:0004601//peroxidase activity;GO:0016491//oxidoreductase activity;GO:0020037//heme binding;GO:0046872//metal ion binding	GO:0006979//response to oxidative stress;GO:0042744//hydrogen peroxide catabolic process;GO:0055114//oxidation-reduction process;GO:0098869//cellular oxidant detoxification
HORVU1Hr1G001950.2	-1.41867	down	3.74881e-05	0.00234608	OPR5	KAE8793640.1 12-oxophytodienoic acid reductase 1-A2a [Hordeum vulgare]	Metabolism;Metabolism;Metabolism	Global and overview maps;Global and overview maps;Lipid metabolism	ko01100//Metabolic pathways;ko01110//Biosynthesis of secondary metabolites;ko00592//alpha-Linolenic acid metabolism	K05894;K05894;K05894	-	GO:0003824//catalytic activity;GO:0010181//FMN binding;GO:0016491//oxidoreductase activity	GO:0006629//lipid metabolic process;GO:0006631//fatty acid metabolic process;GO:0006633//fatty acid biosynthetic process;GO:0031408//oxylipin biosynthetic process;GO:0055114//oxidation-reduction process
HORVU4Hr1G003060.43	-0.902815	down	3.75652e-05	0.00234608	--	KAE8805650.1 Histone-lysine N-methyltransferase, H3 lysine-9 specific SUVH5 [Hordeum vulgare]	Metabolism;Metabolism	Global and overview maps;Amino acid metabolism	ko01100//Metabolic pathways;ko00310//Lysine degradation	K11420;K11420	-	GO:0003676//nucleic acid binding	-
HORVU4Hr1G003060.47	-0.902815	down	3.75652e-05	0.00234608	--	KAE8805650.1 Histone-lysine N-methyltransferase, H3 lysine-9 specific SUVH5 [Hordeum vulgare]	Metabolism;Metabolism	Global and overview maps;Amino acid metabolism	ko01100//Metabolic pathways;ko00310//Lysine degradation	K11420;K11420	-	GO:0003676//nucleic acid binding	-
HORVU4Hr1G003060.48	-0.902815	down	3.75652e-05	0.00234608	--	KAE8805650.1 Histone-lysine N-methyltransferase, H3 lysine-9 specific SUVH5 [Hordeum vulgare]	Metabolism;Metabolism	Global and overview maps;Amino acid metabolism	ko01100//Metabolic pathways;ko00310//Lysine degradation	K11420;K11420	-	GO:0003676//nucleic acid binding	-
HORVU4Hr1G005690.1	1.47511	up	4.26499e-05	0.0026031	--	Predicted protein [Source:UniProtKB/TrEMBL;Acc:F2EBL3]	-	-	-	-	-	-	GO:0050832//defense response to fungus
HORVU7Hr1G046660.2	-0.750308	down	4.52304e-05	0.00272958	MFT1	XP_020153395.1 protein MOTHER of FT and TFL1 homolog 1-like [Aegilops tauschii subsp. tauschii] [Aegilops tauschii]	-	-	-	-	GO:0005575//cellular_component;GO:0005622//intracellular;GO:0005623//cell;GO:0005634//nucleus;GO:0005737//cytoplasm;GO:0043226//organelle;GO:0043227//membrane-bounded organelle;GO:0043229//intracellular organelle;GO:0043231//intracellular membrane-bounded organelle;GO:0044424//intracellular part;GO:0044464//cell part	GO:0003674//molecular_function	GO:0001101//response to acid chemical;GO:0007154//cell communication;GO:0007165//signal transduction;GO:0008150//biological_process;GO:0009719//response to endogenous stimulus;GO:0009725//response to hormone;GO:0009737//response to abscisic acid;GO:0009738//abscisic acid-activated signaling pathway;GO:0009755//hormone-mediated signaling pathway;GO:0009987//cellular process;GO:0010029//regulation …
HORVU7Hr1G046660.3	-0.750308	down	4.52304e-05	0.00272958	MFT1	XP_020153395.1 protein MOTHER of FT and TFL1 homolog 1-like [Aegilops tauschii subsp. tauschii] [Aegilops tauschii]	-	-	-	-	GO:0005575//cellular_component;GO:0005622//intracellular;GO:0005623//cell;GO:0005634//nucleus;GO:0005737//cytoplasm;GO:0043226//organelle;GO:0043227//membrane-bounded organelle;GO:0043229//intracellular organelle;GO:0043231//intracellular membrane-bounded organelle;GO:0044424//intracellular part;GO:0044464//cell part	GO:0003674//molecular_function	GO:0001101//response to acid chemical;GO:0007154//cell communication;GO:0007165//signal transduction;GO:0008150//biological_process;GO:0009719//response to endogenous stimulus;GO:0009725//response to hormone;GO:0009737//response to abscisic acid;GO:0009738//abscisic acid-activated signaling pathway;GO:0009755//hormone-mediated signaling pathway;GO:0009987//cellular process;GO:0010029//regulation …
HORVU7Hr1G046660.4	-0.750308	down	4.52304e-05	0.00272958	MFT1	XP_020153395.1 protein MOTHER of FT and TFL1 homolog 1-like [Aegilops tauschii subsp. tauschii] [Aegilops tauschii]	-	-	-	-	GO:0005575//cellular_component;GO:0005622//intracellular;GO:0005623//cell;GO:0005634//nucleus;GO:0005737//cytoplasm;GO:0043226//organelle;GO:0043227//membrane-bounded organelle;GO:0043229//intracellular organelle;GO:0043231//intracellular membrane-bounded organelle;GO:0044424//intracellular part;GO:0044464//cell part	GO:0003674//molecular_function	GO:0001101//response to acid chemical;GO:0007154//cell communication;GO:0007165//signal transduction;GO:0008150//biological_process;GO:0009719//response to endogenous stimulus;GO:0009725//response to hormone;GO:0009737//response to abscisic acid;GO:0009738//abscisic acid-activated signaling pathway;GO:0009755//hormone-mediated signaling pathway;GO:0009987//cellular process;GO:0010029//regulation …
HORVU7Hr1G046660.5	-0.750308	down	4.52304e-05	0.00272958	MFT1	XP_020153395.1 protein MOTHER of FT and TFL1 homolog 1-like [Aegilops tauschii subsp. tauschii] [Aegilops tauschii]	-	-	-	-	GO:0005575//cellular_component;GO:0005622//intracellular;GO:0005623//cell;GO:0005634//nucleus;GO:0005737//cytoplasm;GO:0043226//organelle;GO:0043227//membrane-bounded organelle;GO:0043229//intracellular organelle;GO:0043231//intracellular membrane-bounded organelle;GO:0044424//intracellular part;GO:0044464//cell part	GO:0003674//molecular_function	GO:0001101//response to acid chemical;GO:0007154//cell communication;GO:0007165//signal transduction;GO:0008150//biological_process;GO:0009719//response to endogenous stimulus;GO:0009725//response to hormone;GO:0009737//response to abscisic acid;GO:0009738//abscisic acid-activated signaling pathway;GO:0009755//hormone-mediated signaling pathway;GO:0009987//cellular process;GO:0010029//regulation …
HORVU7Hr1G046660.6	-0.750308	down	4.52304e-05	0.00272958	MFT1	XP_020153395.1 protein MOTHER of FT and TFL1 homolog 1-like [Aegilops tauschii subsp. tauschii] [Aegilops tauschii]	-	-	-	-	GO:0005575//cellular_component;GO:0005622//intracellular;GO:0005623//cell;GO:0005634//nucleus;GO:0005737//cytoplasm;GO:0043226//organelle;GO:0043227//membrane-bounded organelle;GO:0043229//intracellular organelle;GO:0043231//intracellular membrane-bounded organelle;GO:0044424//intracellular part;GO:0044464//cell part	GO:0003674//molecular_function	GO:0001101//response to acid chemical;GO:0007154//cell communication;GO:0007165//signal transduction;GO:0008150//biological_process;GO:0009719//response to endogenous stimulus;GO:0009725//response to hormone;GO:0009737//response to abscisic acid;GO:0009738//abscisic acid-activated signaling pathway;GO:0009755//hormone-mediated signaling pathway;GO:0009987//cellular process;GO:0010029//regulation …
HORVU7Hr1G046660.7	-0.750308	down	4.52304e-05	0.00272958	MFT1	XP_020153395.1 protein MOTHER of FT and TFL1 homolog 1-like [Aegilops tauschii subsp. tauschii] [Aegilops tauschii]	-	-	-	-	GO:0005575//cellular_component;GO:0005622//intracellular;GO:0005623//cell;GO:0005634//nucleus;GO:0005737//cytoplasm;GO:0043226//organelle;GO:0043227//membrane-bounded organelle;GO:0043229//intracellular organelle;GO:0043231//intracellular membrane-bounded organelle;GO:0044424//intracellular part;GO:0044464//cell part	GO:0003674//molecular_function	GO:0001101//response to acid chemical;GO:0007154//cell communication;GO:0007165//signal transduction;GO:0008150//biological_process;GO:0009719//response to endogenous stimulus;GO:0009725//response to hormone;GO:0009737//response to abscisic acid;GO:0009738//abscisic acid-activated signaling pathway;GO:0009755//hormone-mediated signaling pathway;GO:0009987//cellular process;GO:0010029//regulation …
HORVU2Hr1G010870.1	1.52891	up	4.68066e-05	0.00279331	rps6	40S ribosomal protein S6 [Source:UniProtKB/TrEMBL;Acc:A0A287H284]	Genetic Information Processing	Translation	ko03010//Ribosome	K02991	GO:0005840//ribosome	GO:0003735//structural constituent of ribosome;GO:0004325//ferrochelatase activity	GO:0006412//translation;GO:0006783//heme biosynthetic process
HORVU2Hr1G010870.2	1.52891	up	4.68066e-05	0.00279331	rps6	40S ribosomal protein S6 [Source:UniProtKB/TrEMBL;Acc:A0A287H284]	Genetic Information Processing	Translation	ko03010//Ribosome	K02991	GO:0005840//ribosome	GO:0003735//structural constituent of ribosome;GO:0004325//ferrochelatase activity	GO:0006412//translation;GO:0006783//heme biosynthetic process
HORVU2Hr1G010870.8	1.52891	up	4.68066e-05	0.00279331	rps6	40S ribosomal protein S6 [Source:UniProtKB/TrEMBL;Acc:A0A287H284]	Genetic Information Processing	Translation	ko03010//Ribosome	K02991	GO:0005840//ribosome	GO:0003735//structural constituent of ribosome;GO:0004325//ferrochelatase activity	GO:0006412//translation;GO:0006783//heme biosynthetic process
HORVU1Hr1G059910.1	2.37282	up	5.21865e-05	0.00304667	B19.3	Late embryogenesis abundant protein B19.4 [Source:UniProtKB/TrEMBL;Acc:A0A0B4J2W8]	-	-	-	-	GO:0005575//cellular_component;GO:0005622//intracellular;GO:0005623//cell;GO:0005737//cytoplasm;GO:0005829//cytosol;GO:0044424//intracellular part;GO:0044444//cytoplasmic part;GO:0044464//cell part	-	GO:0000003//reproduction;GO:0001101//response to acid chemical;GO:0003006//developmental process involved in reproduction;GO:0007275//multicellular organism development;GO:0008150//biological_process;GO:0009719//response to endogenous stimulus;GO:0009725//response to hormone;GO:0009737//response to abscisic acid;GO:0009791//post-embryonic development;GO:0010033//response to organic substance;GO:0…
HORVU5Hr1G087780.4	-0.750421	down	5.46621e-05	0.00315688	At4g34880	KAE8781968.1 putative amidase [Hordeum vulgare]	Metabolism;Metabolism;Metabolism;Metabolism	Global and overview maps;Amino acid metabolism;Amino acid metabolism;Amino acid metabolism	ko01100//Metabolic pathways;ko00330//Arginine and proline metabolism;ko00380//Tryptophan metabolism;ko00360//Phenylalanine metabolism	K01426;K01426;K01426;K01426	GO:0030956//glutamyl-tRNA(Gln) amidotransferase complex	GO:0004039//allophanate hydrolase activity;GO:0016811//hydrolase activity, acting on carbon-nitrogen (but not peptide) bonds, in linear amides;GO:0050567//glutaminyl-tRNA synthase (glutamine-hydrolyzing) activity	GO:0006424//glutamyl-tRNA aminoacylation;GO:0019627//urea metabolic process
HORVU5Hr1G087780.5	-0.750421	down	5.46621e-05	0.00315688	At4g34880	KAE8781968.1 putative amidase [Hordeum vulgare]	Metabolism;Metabolism;Metabolism;Metabolism	Global and overview maps;Amino acid metabolism;Amino acid metabolism;Amino acid metabolism	ko01100//Metabolic pathways;ko00330//Arginine and proline metabolism;ko00380//Tryptophan metabolism;ko00360//Phenylalanine metabolism	K01426;K01426;K01426;K01426	GO:0030956//glutamyl-tRNA(Gln) amidotransferase complex	GO:0004039//allophanate hydrolase activity;GO:0016811//hydrolase activity, acting on carbon-nitrogen (but not peptide) bonds, in linear amides;GO:0050567//glutaminyl-tRNA synthase (glutamine-hydrolyzing) activity	GO:0006424//glutamyl-tRNA aminoacylation;GO:0019627//urea metabolic process
HORVU5Hr1G087780.9	-0.750421	down	5.46621e-05	0.00315688	At4g34880	KAE8781968.1 putative amidase [Hordeum vulgare]	Metabolism;Metabolism;Metabolism;Metabolism	Global and overview maps;Amino acid metabolism;Amino acid metabolism;Amino acid metabolism	ko01100//Metabolic pathways;ko00330//Arginine and proline metabolism;ko00380//Tryptophan metabolism;ko00360//Phenylalanine metabolism	K01426;K01426;K01426;K01426	GO:0030956//glutamyl-tRNA(Gln) amidotransferase complex	GO:0004039//allophanate hydrolase activity;GO:0016811//hydrolase activity, acting on carbon-nitrogen (but not peptide) bonds, in linear amides;GO:0050567//glutaminyl-tRNA synthase (glutamine-hydrolyzing) activity	GO:0006424//glutamyl-tRNA aminoacylation;GO:0019627//urea metabolic process
HORVU4Hr1G070260.11	-0.683585	down	5.53438e-05	0.00316225	XYN5	KAE8805253.1 Endo-1,4-beta-xylanase C [Hordeum vulgare]	-	-	-	-	-	GO:0003725//double-stranded RNA binding;GO:0004553//hydrolase activity, hydrolyzing O-glycosyl compounds;GO:0016787//hydrolase activity;GO:0016798//hydrolase activity, acting on glycosyl bonds	GO:0005975//carbohydrate metabolic process
HORVU4Hr1G070260.12	-0.683585	down	5.53438e-05	0.00316225	XYN5	KAE8805253.1 Endo-1,4-beta-xylanase C [Hordeum vulgare]	-	-	-	-	-	GO:0003725//double-stranded RNA binding;GO:0004553//hydrolase activity, hydrolyzing O-glycosyl compounds;GO:0016787//hydrolase activity;GO:0016798//hydrolase activity, acting on glycosyl bonds	GO:0005975//carbohydrate metabolic process
HORVU4Hr1G070260.13	-0.683585	down	5.53438e-05	0.00316225	XYN5	KAE8805253.1 Endo-1,4-beta-xylanase C [Hordeum vulgare]	-	-	-	-	-	GO:0003725//double-stranded RNA binding;GO:0004553//hydrolase activity, hydrolyzing O-glycosyl compounds;GO:0016787//hydrolase activity;GO:0016798//hydrolase activity, acting on glycosyl bonds	GO:0005975//carbohydrate metabolic process
HORVU4Hr1G070260.15	-0.683585	down	5.53438e-05	0.00316225	XYN5	KAE8805253.1 Endo-1,4-beta-xylanase C [Hordeum vulgare]	-	-	-	-	-	GO:0003725//double-stranded RNA binding;GO:0004553//hydrolase activity, hydrolyzing O-glycosyl compounds;GO:0016787//hydrolase activity;GO:0016798//hydrolase activity, acting on glycosyl bonds	GO:0005975//carbohydrate metabolic process
HORVU2Hr1G027640.4	-1.02567	down	6.14565e-05	0.00336819	PAE2	Pectin acetylesterase [Source:UniProtKB/TrEMBL;Acc:M0X298]	-	-	-	-	GO:0005576//extracellular region;GO:0005618//cell wall;GO:0009505//plant-type cell wall	GO:0016787//hydrolase activity;GO:0052689//carboxylic ester hydrolase activity;GO:0052793//pectin acetylesterase activity	GO:0071555//cell wall organization
HORVU2Hr1G027640.9	-1.02567	down	6.14565e-05	0.00336819	PAE2	Pectin acetylesterase [Source:UniProtKB/TrEMBL;Acc:M0X298]	-	-	-	-	GO:0005576//extracellular region;GO:0005618//cell wall;GO:0009505//plant-type cell wall	GO:0016787//hydrolase activity;GO:0052689//carboxylic ester hydrolase activity;GO:0052793//pectin acetylesterase activity	GO:0071555//cell wall organization
HORVU4Hr1G082290.2	-1.38929	down	6.21461e-05	0.00337158	Os03g0130400	KAE8808445.1 putative adenylate kinase 1, chloroplastic [Hordeum vulgare]	Metabolism;Metabolism;Metabolism;Metabolism	Global and overview maps;Global and overview maps;Nucleotide metabolism;Metabolism of cofactors and vitamins	ko01100//Metabolic pathways;ko01110//Biosynthesis of secondary metabolites;ko00230//Purine metabolism;ko00730//Thiamine metabolism	K00939;K00939;K00939;K00939	GO:0005575//cellular_component;GO:0005622//intracellular;GO:0005623//cell;GO:0005634//nucleus;GO:0005737//cytoplasm;GO:0005739//mitochondrion;GO:0009507//chloroplast;GO:0009532//plastid stroma;GO:0009536//plastid;GO:0009570//chloroplast stroma;GO:0043226//organelle;GO:0043227//membrane-bounded organelle;GO:0043229//intracellular organelle;GO:0043231//intracellular membrane-bounded organelle;GO:00…	GO:0000166//nucleotide binding;GO:0003674//molecular_function;GO:0003824//catalytic activity;GO:0004017//adenylate kinase activity;GO:0005488//binding;GO:0005524//ATP binding;GO:0008144//drug binding;GO:0016301//kinase activity;GO:0016740//transferase activity;GO:0016772//transferase activity, transferring phosphorus-containing groups;GO:0016776//phosphotransferase activity, phosphate group as ac…	GO:0006082//organic acid metabolic process;GO:0006139//nucleobase-containing compound metabolic process;GO:0006163//purine nucleotide metabolic process;GO:0006520//cellular amino acid metabolic process;GO:0006725//cellular aromatic compound metabolic process;GO:0006753//nucleoside phosphate metabolic process;GO:0006793//phosphorus metabolic process;GO:0006796//phosphate-containing compound metabo…
HORVU4Hr1G082050.10	0.853303	up	6.34002e-05	0.00338056	DSK2B	BAJ87273.1 predicted protein [Hordeum vulgare subsp. vulgare] [Hordeum vulgare]	Genetic Information Processing	Folding, sorting and degradation	ko04141//Protein processing in endoplasmic reticulum	K04523	GO:0005634//nucleus;GO:0005737//cytoplasm;GO:0005829//cytosol;GO:0016020//membrane;GO:0016021//integral component of membrane	GO:0005515//protein binding;GO:0031593//polyubiquitin binding;GO:0043130//ubiquitin binding	GO:0006289//nucleotide-excision repair;GO:0006511//ubiquitin-dependent protein catabolic process
HORVU4Hr1G082050.15	0.853303	up	6.34002e-05	0.00338056	DSK2B	BAJ87273.1 predicted protein [Hordeum vulgare subsp. vulgare] [Hordeum vulgare]	Genetic Information Processing	Folding, sorting and degradation	ko04141//Protein processing in endoplasmic reticulum	K04523	GO:0005634//nucleus;GO:0005737//cytoplasm;GO:0005829//cytosol;GO:0016020//membrane;GO:0016021//integral component of membrane	GO:0005515//protein binding;GO:0031593//polyubiquitin binding;GO:0043130//ubiquitin binding	GO:0006289//nucleotide-excision repair;GO:0006511//ubiquitin-dependent protein catabolic process
HORVU3Hr1G112350.1	-0.591307	down	7.38373e-05	0.00385029	Sb03g046810	Peroxidase [Source:UniProtKB/TrEMBL;Acc:F2E8A9]	Metabolism;Metabolism;Metabolism	Global and overview maps;Global and overview maps;Biosynthesis of other secondary metabolites	ko01100//Metabolic pathways;ko01110//Biosynthesis of secondary metabolites;ko00940//Phenylpropanoid biosynthesis	K00430;K00430;K00430	GO:0005576//extracellular region;GO:0009505//plant-type cell wall;GO:0009506//plasmodesma	GO:0004096//catalase activity;GO:0004601//peroxidase activity;GO:0016491//oxidoreductase activity;GO:0020037//heme binding;GO:0046872//metal ion binding	GO:0006979//response to oxidative stress;GO:0042744//hydrogen peroxide catabolic process;GO:0055114//oxidation-reduction process;GO:0098869//cellular oxidant detoxification
HORVU3Hr1G112350.2	-0.591307	down	7.38373e-05	0.00385029	Sb03g046810	Peroxidase [Source:UniProtKB/TrEMBL;Acc:F2E8A9]	Metabolism;Metabolism;Metabolism	Global and overview maps;Global and overview maps;Biosynthesis of other secondary metabolites	ko01100//Metabolic pathways;ko01110//Biosynthesis of secondary metabolites;ko00940//Phenylpropanoid biosynthesis	K00430;K00430;K00430	GO:0005576//extracellular region;GO:0009505//plant-type cell wall;GO:0009506//plasmodesma	GO:0004096//catalase activity;GO:0004601//peroxidase activity;GO:0016491//oxidoreductase activity;GO:0020037//heme binding;GO:0046872//metal ion binding	GO:0006979//response to oxidative stress;GO:0042744//hydrogen peroxide catabolic process;GO:0055114//oxidation-reduction process;GO:0098869//cellular oxidant detoxification
HORVU2Hr1G042180.1	-1.03819	down	7.97856e-05	0.00396201	MPC4	Mitochondrial pyruvate carrier [Source:UniProtKB/TrEMBL;Acc:M0V0F1]	-	-	-	-	GO:0005739//mitochondrion;GO:0005743//mitochondrial inner membrane;GO:0016020//membrane;GO:0016021//integral component of membrane	GO:0015297//antiporter activity	GO:0006850//mitochondrial pyruvate transport
HORVU2Hr1G042180.2	-1.03819	down	7.97856e-05	0.00396201	MPC4	Mitochondrial pyruvate carrier [Source:UniProtKB/TrEMBL;Acc:M0V0F1]	-	-	-	-	GO:0005739//mitochondrion;GO:0005743//mitochondrial inner membrane;GO:0016020//membrane;GO:0016021//integral component of membrane	GO:0015297//antiporter activity	GO:0006850//mitochondrial pyruvate transport
HORVU7Hr1G001560.1	-1.03819	down	7.97856e-05	0.00396201	MPC4	Mitochondrial pyruvate carrier [Source:UniProtKB/TrEMBL;Acc:A0A287VCZ7]	-	-	-	-	GO:0005739//mitochondrion;GO:0005743//mitochondrial inner membrane;GO:0016020//membrane;GO:0016021//integral component of membrane	GO:0015297//antiporter activity	GO:0006850//mitochondrial pyruvate transport
HORVU7Hr1G001560.2	-1.03819	down	7.97856e-05	0.00396201	MPC4	Mitochondrial pyruvate carrier [Source:UniProtKB/TrEMBL;Acc:A0A287VCZ7]	-	-	-	-	GO:0005739//mitochondrion;GO:0005743//mitochondrial inner membrane;GO:0016020//membrane;GO:0016021//integral component of membrane	GO:0015297//antiporter activity	GO:0006850//mitochondrial pyruvate transport
HORVU7Hr1G079530.1	1.83092	up	8.1881e-05	0.00396201	--	XP_020169408.1 uncharacterized protein LOC109754929 [Aegilops tauschii subsp. tauschii] [Aegilops tauschii]	-	-	-	-	-	-	-
HORVU7Hr1G079530.4	1.83092	up	8.1881e-05	0.00396201	--	XP_020169408.1 uncharacterized protein LOC109754929 [Aegilops tauschii subsp. tauschii] [Aegilops tauschii]	-	-	-	-	-	-	-
HORVU1Hr1G077420.1	-0.67411	down	8.74496e-05	0.00415656	ITPK4	BAJ91498.1 predicted protein, partial [Hordeum vulgare subsp. vulgare] [Hordeum vulgare]	Metabolism;Environmental Information Processing;Metabolism	Global and overview maps;Signal transduction;Carbohydrate metabolism	ko01100//Metabolic pathways;ko04070//Phosphatidylinositol signaling system;ko00562//Inositol phosphate metabolism	K00913;K00913;K00913	GO:0005575//cellular_component;GO:0005622//intracellular;GO:0005623//cell;GO:0005737//cytoplasm;GO:0005829//cytosol;GO:0044424//intracellular part;GO:0044444//cytoplasmic part;GO:0044464//cell part	GO:0000166//nucleotide binding;GO:0000287//magnesium ion binding;GO:0003674//molecular_function;GO:0003824//catalytic activity;GO:0005488//binding;GO:0005524//ATP binding;GO:0008144//drug binding;GO:0016301//kinase activity;GO:0016740//transferase activity;GO:0016772//transferase activity, transferring phosphorus-containing groups;GO:0016773//phosphotransferase activity, alcohol group as acceptor…	GO:0005975//carbohydrate metabolic process;GO:0006020//inositol metabolic process;GO:0006066//alcohol metabolic process;GO:0006793//phosphorus metabolic process;GO:0006796//phosphate-containing compound metabolic process;GO:0008150//biological_process;GO:0008152//metabolic process;GO:0009058//biosynthetic process;GO:0009987//cellular process;GO:0010264//myo-inositol hexakisphosphate biosynthetic …
HORVU1Hr1G077420.2	-0.67411	down	8.74496e-05	0.00415656	ITPK4	BAJ91498.1 predicted protein, partial [Hordeum vulgare subsp. vulgare] [Hordeum vulgare]	Metabolism;Environmental Information Processing;Metabolism	Global and overview maps;Signal transduction;Carbohydrate metabolism	ko01100//Metabolic pathways;ko04070//Phosphatidylinositol signaling system;ko00562//Inositol phosphate metabolism	K00913;K00913;K00913	GO:0005575//cellular_component;GO:0005622//intracellular;GO:0005623//cell;GO:0005737//cytoplasm;GO:0005829//cytosol;GO:0044424//intracellular part;GO:0044444//cytoplasmic part;GO:0044464//cell part	GO:0000166//nucleotide binding;GO:0000287//magnesium ion binding;GO:0003674//molecular_function;GO:0003824//catalytic activity;GO:0005488//binding;GO:0005524//ATP binding;GO:0008144//drug binding;GO:0016301//kinase activity;GO:0016740//transferase activity;GO:0016772//transferase activity, transferring phosphorus-containing groups;GO:0016773//phosphotransferase activity, alcohol group as acceptor…	GO:0005975//carbohydrate metabolic process;GO:0006020//inositol metabolic process;GO:0006066//alcohol metabolic process;GO:0006793//phosphorus metabolic process;GO:0006796//phosphate-containing compound metabolic process;GO:0008150//biological_process;GO:0008152//metabolic process;GO:0009058//biosynthetic process;GO:0009987//cellular process;GO:0010264//myo-inositol hexakisphosphate biosynthetic …
HORVU1Hr1G077420.3	-0.67411	down	8.74496e-05	0.00415656	ITPK4	BAJ91498.1 predicted protein, partial [Hordeum vulgare subsp. vulgare] [Hordeum vulgare]	Metabolism;Environmental Information Processing;Metabolism	Global and overview maps;Signal transduction;Carbohydrate metabolism	ko01100//Metabolic pathways;ko04070//Phosphatidylinositol signaling system;ko00562//Inositol phosphate metabolism	K00913;K00913;K00913	GO:0005575//cellular_component;GO:0005622//intracellular;GO:0005623//cell;GO:0005737//cytoplasm;GO:0005829//cytosol;GO:0044424//intracellular part;GO:0044444//cytoplasmic part;GO:0044464//cell part	GO:0000166//nucleotide binding;GO:0000287//magnesium ion binding;GO:0003674//molecular_function;GO:0003824//catalytic activity;GO:0005488//binding;GO:0005524//ATP binding;GO:0008144//drug binding;GO:0016301//kinase activity;GO:0016740//transferase activity;GO:0016772//transferase activity, transferring phosphorus-containing groups;GO:0016773//phosphotransferase activity, alcohol group as acceptor…	GO:0005975//carbohydrate metabolic process;GO:0006020//inositol metabolic process;GO:0006066//alcohol metabolic process;GO:0006793//phosphorus metabolic process;GO:0006796//phosphate-containing compound metabolic process;GO:0008150//biological_process;GO:0008152//metabolic process;GO:0009058//biosynthetic process;GO:0009987//cellular process;GO:0010264//myo-inositol hexakisphosphate biosynthetic …
HORVU1Hr1G066650.1	0.620145	up	9.18516e-05	0.00428987	GLU-D1-2B	AFM77735.1 D hordein [Hordeum vulgare]	-	-	-	-	GO:0005576//extracellular region	GO:0000166//nucleotide binding;GO:0004672//protein kinase activity;GO:0004674//protein serine/threonine kinase activity;GO:0004867//serine-type endopeptidase inhibitor activity;GO:0005524//ATP binding;GO:0016301//kinase activity;GO:0016740//transferase activity;GO:0045735//nutrient reservoir activity	GO:0006468//protein phosphorylation;GO:0016310//phosphorylation
HORVU1Hr1G066650.2	0.620145	up	9.18516e-05	0.00428987	GLU-D1-2B	AFM77735.1 D hordein [Hordeum vulgare]	-	-	-	-	GO:0005576//extracellular region	GO:0000166//nucleotide binding;GO:0004672//protein kinase activity;GO:0004674//protein serine/threonine kinase activity;GO:0004867//serine-type endopeptidase inhibitor activity;GO:0005524//ATP binding;GO:0016301//kinase activity;GO:0016740//transferase activity;GO:0045735//nutrient reservoir activity	GO:0006468//protein phosphorylation;GO:0016310//phosphorylation
HORVU1Hr1G066650.20	0.620145	up	9.18516e-05	0.00428987	GLU-D1-2B	AFM77735.1 D hordein [Hordeum vulgare]	-	-	-	-	GO:0005576//extracellular region	GO:0000166//nucleotide binding;GO:0004672//protein kinase activity;GO:0004674//protein serine/threonine kinase activity;GO:0004867//serine-type endopeptidase inhibitor activity;GO:0005524//ATP binding;GO:0016301//kinase activity;GO:0016740//transferase activity;GO:0045735//nutrient reservoir activity	GO:0006468//protein phosphorylation;GO:0016310//phosphorylation
HORVU1Hr1G066650.3	0.620145	up	9.18516e-05	0.00428987	GLU-D1-2B	AFM77735.1 D hordein [Hordeum vulgare]	-	-	-	-	GO:0005576//extracellular region	GO:0000166//nucleotide binding;GO:0004672//protein kinase activity;GO:0004674//protein serine/threonine kinase activity;GO:0004867//serine-type endopeptidase inhibitor activity;GO:0005524//ATP binding;GO:0016301//kinase activity;GO:0016740//transferase activity;GO:0045735//nutrient reservoir activity	GO:0006468//protein phosphorylation;GO:0016310//phosphorylation
HORVU1Hr1G066650.5	0.620145	up	9.18516e-05	0.00428987	GLU-D1-2B	AFM77735.1 D hordein [Hordeum vulgare]	-	-	-	-	GO:0005576//extracellular region	GO:0000166//nucleotide binding;GO:0004672//protein kinase activity;GO:0004674//protein serine/threonine kinase activity;GO:0004867//serine-type endopeptidase inhibitor activity;GO:0005524//ATP binding;GO:0016301//kinase activity;GO:0016740//transferase activity;GO:0045735//nutrient reservoir activity	GO:0006468//protein phosphorylation;GO:0016310//phosphorylation
HORVU1Hr1G066650.6	0.620145	up	9.18516e-05	0.00428987	GLU-D1-2B	AFM77735.1 D hordein [Hordeum vulgare]	-	-	-	-	GO:0005576//extracellular region	GO:0000166//nucleotide binding;GO:0004672//protein kinase activity;GO:0004674//protein serine/threonine kinase activity;GO:0004867//serine-type endopeptidase inhibitor activity;GO:0005524//ATP binding;GO:0016301//kinase activity;GO:0016740//transferase activity;GO:0045735//nutrient reservoir activity	GO:0006468//protein phosphorylation;GO:0016310//phosphorylation
HORVU1Hr1G066650.7	0.620145	up	9.18516e-05	0.00428987	GLU-D1-2B	AFM77735.1 D hordein [Hordeum vulgare]	-	-	-	-	GO:0005576//extracellular region	GO:0000166//nucleotide binding;GO:0004672//protein kinase activity;GO:0004674//protein serine/threonine kinase activity;GO:0004867//serine-type endopeptidase inhibitor activity;GO:0005524//ATP binding;GO:0016301//kinase activity;GO:0016740//transferase activity;GO:0045735//nutrient reservoir activity	GO:0006468//protein phosphorylation;GO:0016310//phosphorylation
HORVU1Hr1G066650.8	0.620145	up	9.18516e-05	0.00428987	GLU-D1-2B	AFM77735.1 D hordein [Hordeum vulgare]	-	-	-	-	GO:0005576//extracellular region	GO:0000166//nucleotide binding;GO:0004672//protein kinase activity;GO:0004674//protein serine/threonine kinase activity;GO:0004867//serine-type endopeptidase inhibitor activity;GO:0005524//ATP binding;GO:0016301//kinase activity;GO:0016740//transferase activity;GO:0045735//nutrient reservoir activity	GO:0006468//protein phosphorylation;GO:0016310//phosphorylation
HORVU3Hr1G034860.1	-1.17112	down	9.70484e-05	0.00438023	RPA3	BAJ88731.1 predicted protein [Hordeum vulgare subsp. vulgare] [Hordeum vulgare]	Genetic Information Processing;Genetic Information Processing;Genetic Information Processing;Genetic Information Processing	Replication and repair;Replication and repair;Replication and repair;Replication and repair	ko03030//DNA replication;ko03430//Mismatch repair;ko03420//Nucleotide excision repair;ko03440//Homologous recombination	K10740;K10740;K10740;K10740	GO:0005575//cellular_component;GO:0005622//intracellular;GO:0005623//cell;GO:0005634//nucleus;GO:0043226//organelle;GO:0043227//membrane-bounded organelle;GO:0043229//intracellular organelle;GO:0043231//intracellular membrane-bounded organelle;GO:0044424//intracellular part;GO:0044464//cell part	GO:0003674//molecular_function;GO:0003676//nucleic acid binding;GO:0003677//DNA binding;GO:0005488//binding;GO:0097159//organic cyclic compound binding;GO:1901363//heterocyclic compound binding	GO:0006139//nucleobase-containing compound metabolic process;GO:0006259//DNA metabolic process;GO:0006260//DNA replication;GO:0006281//DNA repair;GO:0006310//DNA recombination;GO:0006725//cellular aromatic compound metabolic process;GO:0006807//nitrogen compound metabolic process;GO:0006950//response to stress;GO:0006974//cellular response to DNA damage stimulus;GO:0008150//biological_process;GO:…
HORVU3Hr1G034860.2	-1.17112	down	9.70484e-05	0.00438023	RPA3	BAJ88731.1 predicted protein [Hordeum vulgare subsp. vulgare] [Hordeum vulgare]	Genetic Information Processing;Genetic Information Processing;Genetic Information Processing;Genetic Information Processing	Replication and repair;Replication and repair;Replication and repair;Replication and repair	ko03030//DNA replication;ko03430//Mismatch repair;ko03420//Nucleotide excision repair;ko03440//Homologous recombination	K10740;K10740;K10740;K10740	GO:0005575//cellular_component;GO:0005622//intracellular;GO:0005623//cell;GO:0005634//nucleus;GO:0043226//organelle;GO:0043227//membrane-bounded organelle;GO:0043229//intracellular organelle;GO:0043231//intracellular membrane-bounded organelle;GO:0044424//intracellular part;GO:0044464//cell part	GO:0003674//molecular_function;GO:0003676//nucleic acid binding;GO:0003677//DNA binding;GO:0005488//binding;GO:0097159//organic cyclic compound binding;GO:1901363//heterocyclic compound binding	GO:0006139//nucleobase-containing compound metabolic process;GO:0006259//DNA metabolic process;GO:0006260//DNA replication;GO:0006281//DNA repair;GO:0006310//DNA recombination;GO:0006725//cellular aromatic compound metabolic process;GO:0006807//nitrogen compound metabolic process;GO:0006950//response to stress;GO:0006974//cellular response to DNA damage stimulus;GO:0008150//biological_process;GO:…
HORVU3Hr1G034860.3	-1.17112	down	9.70484e-05	0.00438023	RPA3	BAJ88731.1 predicted protein [Hordeum vulgare subsp. vulgare] [Hordeum vulgare]	Genetic Information Processing;Genetic Information Processing;Genetic Information Processing;Genetic Information Processing	Replication and repair;Replication and repair;Replication and repair;Replication and repair	ko03030//DNA replication;ko03430//Mismatch repair;ko03420//Nucleotide excision repair;ko03440//Homologous recombination	K10740;K10740;K10740;K10740	GO:0005575//cellular_component;GO:0005622//intracellular;GO:0005623//cell;GO:0005634//nucleus;GO:0043226//organelle;GO:0043227//membrane-bounded organelle;GO:0043229//intracellular organelle;GO:0043231//intracellular membrane-bounded organelle;GO:0044424//intracellular part;GO:0044464//cell part	GO:0003674//molecular_function;GO:0003676//nucleic acid binding;GO:0003677//DNA binding;GO:0005488//binding;GO:0097159//organic cyclic compound binding;GO:1901363//heterocyclic compound binding	GO:0006139//nucleobase-containing compound metabolic process;GO:0006259//DNA metabolic process;GO:0006260//DNA replication;GO:0006281//DNA repair;GO:0006310//DNA recombination;GO:0006725//cellular aromatic compound metabolic process;GO:0006807//nitrogen compound metabolic process;GO:0006950//response to stress;GO:0006974//cellular response to DNA damage stimulus;GO:0008150//biological_process;GO:…
HORVU3Hr1G034860.4	-1.17112	down	9.70484e-05	0.00438023	RPA3	BAJ88731.1 predicted protein [Hordeum vulgare subsp. vulgare] [Hordeum vulgare]	Genetic Information Processing;Genetic Information Processing;Genetic Information Processing;Genetic Information Processing	Replication and repair;Replication and repair;Replication and repair;Replication and repair	ko03030//DNA replication;ko03430//Mismatch repair;ko03420//Nucleotide excision repair;ko03440//Homologous recombination	K10740;K10740;K10740;K10740	GO:0005575//cellular_component;GO:0005622//intracellular;GO:0005623//cell;GO:0005634//nucleus;GO:0043226//organelle;GO:0043227//membrane-bounded organelle;GO:0043229//intracellular organelle;GO:0043231//intracellular membrane-bounded organelle;GO:0044424//intracellular part;GO:0044464//cell part	GO:0003674//molecular_function;GO:0003676//nucleic acid binding;GO:0003677//DNA binding;GO:0005488//binding;GO:0097159//organic cyclic compound binding;GO:1901363//heterocyclic compound binding	GO:0006139//nucleobase-containing compound metabolic process;GO:0006259//DNA metabolic process;GO:0006260//DNA replication;GO:0006281//DNA repair;GO:0006310//DNA recombination;GO:0006725//cellular aromatic compound metabolic process;GO:0006807//nitrogen compound metabolic process;GO:0006950//response to stress;GO:0006974//cellular response to DNA damage stimulus;GO:0008150//biological_process;GO:…
HORVU3Hr1G034860.5	-1.17112	down	9.70484e-05	0.00438023	RPA3	BAJ88731.1 predicted protein [Hordeum vulgare subsp. vulgare] [Hordeum vulgare]	Genetic Information Processing;Genetic Information Processing;Genetic Information Processing;Genetic Information Processing	Replication and repair;Replication and repair;Replication and repair;Replication and repair	ko03030//DNA replication;ko03430//Mismatch repair;ko03420//Nucleotide excision repair;ko03440//Homologous recombination	K10740;K10740;K10740;K10740	GO:0005575//cellular_component;GO:0005622//intracellular;GO:0005623//cell;GO:0005634//nucleus;GO:0043226//organelle;GO:0043227//membrane-bounded organelle;GO:0043229//intracellular organelle;GO:0043231//intracellular membrane-bounded organelle;GO:0044424//intracellular part;GO:0044464//cell part	GO:0003674//molecular_function;GO:0003676//nucleic acid binding;GO:0003677//DNA binding;GO:0005488//binding;GO:0097159//organic cyclic compound binding;GO:1901363//heterocyclic compound binding	GO:0006139//nucleobase-containing compound metabolic process;GO:0006259//DNA metabolic process;GO:0006260//DNA replication;GO:0006281//DNA repair;GO:0006310//DNA recombination;GO:0006725//cellular aromatic compound metabolic process;GO:0006807//nitrogen compound metabolic process;GO:0006950//response to stress;GO:0006974//cellular response to DNA damage stimulus;GO:0008150//biological_process;GO:…
HORVU3Hr1G034860.6	-1.17112	down	9.70484e-05	0.00438023	RPA3	BAJ88731.1 predicted protein [Hordeum vulgare subsp. vulgare] [Hordeum vulgare]	Genetic Information Processing;Genetic Information Processing;Genetic Information Processing;Genetic Information Processing	Replication and repair;Replication and repair;Replication and repair;Replication and repair	ko03030//DNA replication;ko03430//Mismatch repair;ko03420//Nucleotide excision repair;ko03440//Homologous recombination	K10740;K10740;K10740;K10740	GO:0005575//cellular_component;GO:0005622//intracellular;GO:0005623//cell;GO:0005634//nucleus;GO:0043226//organelle;GO:0043227//membrane-bounded organelle;GO:0043229//intracellular organelle;GO:0043231//intracellular membrane-bounded organelle;GO:0044424//intracellular part;GO:0044464//cell part	GO:0003674//molecular_function;GO:0003676//nucleic acid binding;GO:0003677//DNA binding;GO:0005488//binding;GO:0097159//organic cyclic compound binding;GO:1901363//heterocyclic compound binding	GO:0006139//nucleobase-containing compound metabolic process;GO:0006259//DNA metabolic process;GO:0006260//DNA replication;GO:0006281//DNA repair;GO:0006310//DNA recombination;GO:0006725//cellular aromatic compound metabolic process;GO:0006807//nitrogen compound metabolic process;GO:0006950//response to stress;GO:0006974//cellular response to DNA damage stimulus;GO:0008150//biological_process;GO:…
HORVU1Hr1G088780.1	0.746545	up	0.00010251	0.00454305	COR413IM2	AAL69988.1 cold acclimation WCOR413-like protein gamma form [Hordeum vulgare subsp. vulgare] [Hordeum vulgare]	-	-	-	-	GO:0016020//membrane;GO:0016021//integral component of membrane	-	-
HORVU3Hr1G025640.11	-0.886473	down	0.000103901	0.00454305	Os01g0158000	Importin subunit alpha [Source:UniProtKB/TrEMBL;Acc:A0A287KH11]	-	-	-	-	GO:0005634//nucleus;GO:0005737//cytoplasm;GO:0005829//cytosol;GO:0042025//host cell nucleus	GO:0005515//protein binding;GO:0008139//nuclear localization sequence binding;GO:0061608//nuclear import signal receptor activity	GO:0006606//protein import into nucleus;GO:0006607//NLS-bearing protein import into nucleus;GO:0015031//protein transport
HORVU3Hr1G025640.2	-0.886473	down	0.000103901	0.00454305	Os01g0158000	Importin subunit alpha [Source:UniProtKB/TrEMBL;Acc:A0A287KH11]	-	-	-	-	GO:0005634//nucleus;GO:0005737//cytoplasm;GO:0005829//cytosol;GO:0042025//host cell nucleus	GO:0005515//protein binding;GO:0008139//nuclear localization sequence binding;GO:0061608//nuclear import signal receptor activity	GO:0006606//protein import into nucleus;GO:0006607//NLS-bearing protein import into nucleus;GO:0015031//protein transport
HORVU3Hr1G025640.5	-0.886473	down	0.000103901	0.00454305	Os01g0158000	Importin subunit alpha [Source:UniProtKB/TrEMBL;Acc:A0A287KH11]	-	-	-	-	GO:0005634//nucleus;GO:0005737//cytoplasm;GO:0005829//cytosol;GO:0042025//host cell nucleus	GO:0005515//protein binding;GO:0008139//nuclear localization sequence binding;GO:0061608//nuclear import signal receptor activity	GO:0006606//protein import into nucleus;GO:0006607//NLS-bearing protein import into nucleus;GO:0015031//protein transport
HORVU3Hr1G025640.8	-0.886473	down	0.000103901	0.00454305	Os01g0158000	Importin subunit alpha [Source:UniProtKB/TrEMBL;Acc:A0A287KH11]	-	-	-	-	GO:0005634//nucleus;GO:0005737//cytoplasm;GO:0005829//cytosol;GO:0042025//host cell nucleus	GO:0005515//protein binding;GO:0008139//nuclear localization sequence binding;GO:0061608//nuclear import signal receptor activity	GO:0006606//protein import into nucleus;GO:0006607//NLS-bearing protein import into nucleus;GO:0015031//protein transport
HORVU3Hr1G025640.9	-0.886473	down	0.000103901	0.00454305	Os01g0158000	Importin subunit alpha [Source:UniProtKB/TrEMBL;Acc:A0A287KH11]	-	-	-	-	GO:0005634//nucleus;GO:0005737//cytoplasm;GO:0005829//cytosol;GO:0042025//host cell nucleus	GO:0005515//protein binding;GO:0008139//nuclear localization sequence binding;GO:0061608//nuclear import signal receptor activity	GO:0006606//protein import into nucleus;GO:0006607//NLS-bearing protein import into nucleus;GO:0015031//protein transport
HORVU5Hr1G094370.1	1.28664	up	0.000104039	0.00454305	TSJT1	Predicted protein [Source:UniProtKB/TrEMBL;Acc:F2D074]	-	-	-	-	-	GO:0004066//asparagine synthase (glutamine-hydrolyzing) activity;GO:0004360//glutamine-fructose-6-phosphate transaminase (isomerizing) activity	GO:0006040//amino sugar metabolic process;GO:0006529//asparagine biosynthetic process;GO:0009252//peptidoglycan biosynthetic process
HORVU0Hr1G008780.10	-1.1035	down	0.000109618	0.00461176	Os03g0255100	Beta-galactosidase [Source:UniProtKB/TrEMBL;Acc:A0A287DY20]	-	-	-	-	GO:0005575//cellular_component;GO:0005576//extracellular region;GO:0005618//cell wall;GO:0005622//intracellular;GO:0005623//cell;GO:0005737//cytoplasm;GO:0005773//vacuole;GO:0009341//beta-galactosidase complex;GO:0030312//external encapsulating structure;GO:0043226//organelle;GO:0043227//membrane-bounded organelle;GO:0043229//intracellular organelle;GO:0043231//intracellular membrane-bounded orga…	GO:0003674//molecular_function;GO:0003824//catalytic activity;GO:0004553//hydrolase activity, hydrolyzing O-glycosyl compounds;GO:0004565//beta-galactosidase activity;GO:0005488//binding;GO:0015925//galactosidase activity;GO:0016787//hydrolase activity;GO:0016798//hydrolase activity, acting on glycosyl bonds;GO:0030246//carbohydrate binding	GO:0005975//carbohydrate metabolic process;GO:0008150//biological_process;GO:0008152//metabolic process;GO:0044238//primary metabolic process;GO:0071704//organic substance metabolic process
HORVU5Hr1G077920.1	-0.896315	down	0.000117775	0.00483963	BGLU31	Predicted protein [Source:UniProtKB/TrEMBL;Acc:F2CUC9]	Metabolism;Metabolism;Metabolism;Metabolism;Metabolism	Global and overview maps;Global and overview maps;Carbohydrate metabolism;Biosynthesis of other secondary metabolites;Metabolism of other amino acids	ko01100//Metabolic pathways;ko01110//Biosynthesis of secondary metabolites;ko00500//Starch and sucrose metabolism;ko00940//Phenylpropanoid biosynthesis;ko00460//Cyanoamino acid metabolism	K01188;K01188;K01188;K01188;K01188	GO:0009341//beta-galactosidase complex;GO:0009507//chloroplast;GO:0009536//plastid	GO:0004553//hydrolase activity, hydrolyzing O-glycosyl compounds;GO:0004565//beta-galactosidase activity;GO:0008422//beta-glucosidase activity;GO:0016787//hydrolase activity	GO:0005975//carbohydrate metabolic process;GO:0006012//galactose metabolic process;GO:0071704//organic substance metabolic process
HORVU5Hr1G077920.5	-0.896315	down	0.000117775	0.00483963	BGLU31	Predicted protein [Source:UniProtKB/TrEMBL;Acc:F2CUC9]	Metabolism;Metabolism;Metabolism;Metabolism;Metabolism	Global and overview maps;Global and overview maps;Carbohydrate metabolism;Biosynthesis of other secondary metabolites;Metabolism of other amino acids	ko01100//Metabolic pathways;ko01110//Biosynthesis of secondary metabolites;ko00500//Starch and sucrose metabolism;ko00940//Phenylpropanoid biosynthesis;ko00460//Cyanoamino acid metabolism	K01188;K01188;K01188;K01188;K01188	GO:0009341//beta-galactosidase complex;GO:0009507//chloroplast;GO:0009536//plastid	GO:0004553//hydrolase activity, hydrolyzing O-glycosyl compounds;GO:0004565//beta-galactosidase activity;GO:0008422//beta-glucosidase activity;GO:0016787//hydrolase activity	GO:0005975//carbohydrate metabolic process;GO:0006012//galactose metabolic process;GO:0071704//organic substance metabolic process
HORVU5Hr1G077920.8	-0.896315	down	0.000117775	0.00483963	BGLU31	Predicted protein [Source:UniProtKB/TrEMBL;Acc:F2CUC9]	Metabolism;Metabolism;Metabolism;Metabolism;Metabolism	Global and overview maps;Global and overview maps;Carbohydrate metabolism;Biosynthesis of other secondary metabolites;Metabolism of other amino acids	ko01100//Metabolic pathways;ko01110//Biosynthesis of secondary metabolites;ko00500//Starch and sucrose metabolism;ko00940//Phenylpropanoid biosynthesis;ko00460//Cyanoamino acid metabolism	K01188;K01188;K01188;K01188;K01188	GO:0009341//beta-galactosidase complex;GO:0009507//chloroplast;GO:0009536//plastid	GO:0004553//hydrolase activity, hydrolyzing O-glycosyl compounds;GO:0004565//beta-galactosidase activity;GO:0008422//beta-glucosidase activity;GO:0016787//hydrolase activity	GO:0005975//carbohydrate metabolic process;GO:0006012//galactose metabolic process;GO:0071704//organic substance metabolic process
HORVU7Hr1G035340.1	0.648071	up	0.000120041	0.00488441	PSP	BAJ91362.1 predicted protein [Hordeum vulgare subsp. vulgare] [Hordeum vulgare]	Metabolism;Metabolism;Metabolism;Metabolism;Metabolism	Global and overview maps;Global and overview maps;Global and overview maps;Global and overview maps;Amino acid metabolism	ko01100//Metabolic pathways;ko01110//Biosynthesis of secondary metabolites;ko01200//Carbon metabolism;ko01230//Biosynthesis of amino acids;ko00260//Glycine, serine and threonine metabolism	K01079;K01079;K01079;K01079;K01079	GO:0005737//cytoplasm;GO:0009507//chloroplast	GO:0000287//magnesium ion binding;GO:0004647//phosphoserine phosphatase activity;GO:0008967//phosphoglycolate phosphatase activity;GO:0016787//hydrolase activity;GO:0016791//phosphatase activity;GO:0042625//ATPase coupled ion transmembrane transporter activity;GO:0046873//metal ion transmembrane transporter activity	GO:0006545//glycine biosynthetic process;GO:0006564//L-serine biosynthetic process;GO:0008152//metabolic process;GO:0016311//dephosphorylation;GO:0030001//metal ion transport
HORVU7Hr1G035340.4	0.648071	up	0.000120041	0.00488441	PSP	BAJ91362.1 predicted protein [Hordeum vulgare subsp. vulgare] [Hordeum vulgare]	Metabolism;Metabolism;Metabolism;Metabolism;Metabolism	Global and overview maps;Global and overview maps;Global and overview maps;Global and overview maps;Amino acid metabolism	ko01100//Metabolic pathways;ko01110//Biosynthesis of secondary metabolites;ko01200//Carbon metabolism;ko01230//Biosynthesis of amino acids;ko00260//Glycine, serine and threonine metabolism	K01079;K01079;K01079;K01079;K01079	GO:0005737//cytoplasm;GO:0009507//chloroplast	GO:0000287//magnesium ion binding;GO:0004647//phosphoserine phosphatase activity;GO:0008967//phosphoglycolate phosphatase activity;GO:0016787//hydrolase activity;GO:0016791//phosphatase activity;GO:0042625//ATPase coupled ion transmembrane transporter activity;GO:0046873//metal ion transmembrane transporter activity	GO:0006545//glycine biosynthetic process;GO:0006564//L-serine biosynthetic process;GO:0008152//metabolic process;GO:0016311//dephosphorylation;GO:0030001//metal ion transport
HORVU7Hr1G077860.1	1.13303	up	0.000124494	0.00498998	--	KAE8788232.1 hypothetical protein D1007_37718 [Hordeum vulgare]	-	-	-	-	-	-	-
HORVU2Hr1G070800.1	1.09712	up	0.000140194	0.00545638	Os04g0395600	KAE8813243.1 Transport inhibitor response 1-like protein [Hordeum vulgare]	-	-	-	-	GO:0000151//ubiquitin ligase complex;GO:0005575//cellular_component;GO:0005622//intracellular;GO:0005623//cell;GO:0005634//nucleus;GO:0019005//SCF ubiquitin ligase complex;GO:0031461//cullin-RING ubiquitin ligase complex;GO:0032991//macromolecular complex;GO:0043226//organelle;GO:0043227//membrane-bounded organelle;GO:0043229//intracellular organelle;GO:0043231//intracellular membrane-bounded org…	GO:0000822//inositol hexakisphosphate binding;GO:0003674//molecular_function;GO:0005488//binding;GO:0005515//protein binding;GO:0008144//drug binding;GO:0010011//auxin binding;GO:0036094//small molecule binding;GO:0042562//hormone binding;GO:0043167//ion binding;GO:0043168//anion binding;GO:0043178//alcohol binding	GO:0006464//cellular protein modification process;GO:0006807//nitrogen compound metabolic process;GO:0007154//cell communication;GO:0007165//signal transduction;GO:0008150//biological_process;GO:0008152//metabolic process;GO:0009719//response to endogenous stimulus;GO:0009725//response to hormone;GO:0009733//response to auxin;GO:0009734//auxin-activated signaling pathway;GO:0009755//hormone-media…
HORVU2Hr1G070800.2	1.09712	up	0.000140194	0.00545638	Os04g0395600	KAE8813243.1 Transport inhibitor response 1-like protein [Hordeum vulgare]	-	-	-	-	GO:0000151//ubiquitin ligase complex;GO:0005575//cellular_component;GO:0005622//intracellular;GO:0005623//cell;GO:0005634//nucleus;GO:0019005//SCF ubiquitin ligase complex;GO:0031461//cullin-RING ubiquitin ligase complex;GO:0032991//macromolecular complex;GO:0043226//organelle;GO:0043227//membrane-bounded organelle;GO:0043229//intracellular organelle;GO:0043231//intracellular membrane-bounded org…	GO:0000822//inositol hexakisphosphate binding;GO:0003674//molecular_function;GO:0005488//binding;GO:0005515//protein binding;GO:0008144//drug binding;GO:0010011//auxin binding;GO:0036094//small molecule binding;GO:0042562//hormone binding;GO:0043167//ion binding;GO:0043168//anion binding;GO:0043178//alcohol binding	GO:0006464//cellular protein modification process;GO:0006807//nitrogen compound metabolic process;GO:0007154//cell communication;GO:0007165//signal transduction;GO:0008150//biological_process;GO:0008152//metabolic process;GO:0009719//response to endogenous stimulus;GO:0009725//response to hormone;GO:0009733//response to auxin;GO:0009734//auxin-activated signaling pathway;GO:0009755//hormone-media…
HORVU2Hr1G070800.3	1.09712	up	0.000140194	0.00545638	Os04g0395600	KAE8813243.1 Transport inhibitor response 1-like protein [Hordeum vulgare]	-	-	-	-	GO:0000151//ubiquitin ligase complex;GO:0005575//cellular_component;GO:0005622//intracellular;GO:0005623//cell;GO:0005634//nucleus;GO:0019005//SCF ubiquitin ligase complex;GO:0031461//cullin-RING ubiquitin ligase complex;GO:0032991//macromolecular complex;GO:0043226//organelle;GO:0043227//membrane-bounded organelle;GO:0043229//intracellular organelle;GO:0043231//intracellular membrane-bounded org…	GO:0000822//inositol hexakisphosphate binding;GO:0003674//molecular_function;GO:0005488//binding;GO:0005515//protein binding;GO:0008144//drug binding;GO:0010011//auxin binding;GO:0036094//small molecule binding;GO:0042562//hormone binding;GO:0043167//ion binding;GO:0043168//anion binding;GO:0043178//alcohol binding	GO:0006464//cellular protein modification process;GO:0006807//nitrogen compound metabolic process;GO:0007154//cell communication;GO:0007165//signal transduction;GO:0008150//biological_process;GO:0008152//metabolic process;GO:0009719//response to endogenous stimulus;GO:0009725//response to hormone;GO:0009733//response to auxin;GO:0009734//auxin-activated signaling pathway;GO:0009755//hormone-media…
HORVU6Hr1G015440.1	0.701056	up	0.000147863	0.00571347	UAF30	KAE8778217.1 Protein TRI1 [Hordeum vulgare]	-	-	-	-	GO:0000120//RNA polymerase I transcription factor complex;GO:0000500//RNA polymerase I upstream activating factor complex;GO:0005575//cellular_component;GO:0005622//intracellular;GO:0005623//cell;GO:0005634//nucleus;GO:0005667//transcription factor complex;GO:0005730//nucleolus;GO:0031974//membrane-enclosed lumen;GO:0031981//nuclear lumen;GO:0032991//macromolecular complex;GO:0043226//organelle;G…	GO:0001228//transcriptional activator activity, RNA polymerase II transcription regulatory region sequence-specific binding;GO:0005515//protein binding	GO:0006139//nucleobase-containing compound metabolic process;GO:0006351//transcription, DNA-templated;GO:0006355//regulation of transcription, DNA-templated;GO:0006356//regulation of transcription from RNA polymerase I promoter;GO:0006357//regulation of transcription from RNA polymerase II promoter;GO:0006725//cellular aromatic compound metabolic process;GO:0006807//nitrogen compound metabolic pr…
HORVU3Hr1G047220.1	0.769051	up	0.000149138	0.00572156	--	Predicted protein [Source:UniProtKB/TrEMBL;Acc:F2CTT1]	-	-	-	-	-	-	-
HORVU7Hr1G105910.1	-0.65536	down	0.000155683	0.00588853	--	XP_020165090.1 uncharacterized protein LOC109750539 [Aegilops tauschii subsp. tauschii] [Aegilops tauschii]	-	-	-	-	-	-	-
HORVU5Hr1G005290.1	-1.3092	down	0.000161076	0.00603929	Os12g0628600	AAK55323.2 thaumatin-like protein TLP4 [Hordeum vulgare]	-	-	-	-	GO:0005576//extracellular region	-	GO:0006952//defense response
HORVU2Hr1G043900.1	-0.663532	down	0.000163042	0.00603929	XIPI	KAE8774067.1 Xylanase inhibitor protein 1 [Hordeum vulgare]	Metabolism;Metabolism	Global and overview maps;Carbohydrate metabolism	ko01100//Metabolic pathways;ko00520//Amino sugar and nucleotide sugar metabolism	K01183;K01183	GO:0005576//extracellular region	GO:0004568//chitinase activity	GO:0005975//carbohydrate metabolic process
HORVU4Hr1G005920.1	-1.30923	down	0.000178461	0.00652049	LoxB	Lipoxygenase [Source:UniProtKB/TrEMBL;Acc:M0WVM3]	Metabolism	Lipid metabolism	ko00591//Linoleic acid metabolism	K15718	-	GO:0005515//protein binding;GO:0016165//linoleate 13S-lipoxygenase activity;GO:0016491//oxidoreductase activity;GO:0016702//oxidoreductase activity, acting on single donors with incorporation of molecular oxygen, incorporation of two atoms of oxygen;GO:0046872//metal ion binding;GO:0051213//dioxygenase activity	GO:0006629//lipid metabolic process;GO:0006631//fatty acid metabolic process;GO:0006633//fatty acid biosynthetic process;GO:0031408//oxylipin biosynthetic process;GO:0034440//lipid oxidation;GO:0055114//oxidation-reduction process
HORVU1Hr1G061380.1	-1.57415	down	0.00018901	0.00685214	GIP2	Predicted protein [Source:UniProtKB/TrEMBL;Acc:F2DA15]	-	-	-	-	-	GO:0004190//aspartic-type endopeptidase activity	GO:0006508//proteolysis
HORVU5Hr1G042600.1	1.20611	up	0.00019087	0.00685214	UBL5	XP_003578938.1 ubiquitin-like protein 5 [Brachypodium distachyon]	-	-	-	-	GO:0005575//cellular_component;GO:0005622//intracellular;GO:0005623//cell;GO:0005634//nucleus;GO:0005667//transcription factor complex;GO:0005737//cytoplasm;GO:0005829//cytosol;GO:0005937//mating projection;GO:0032991//macromolecular complex;GO:0042995//cell projection;GO:0043226//organelle;GO:0043227//membrane-bounded organelle;GO:0043229//intracellular organelle;GO:0043231//intracellular membra…	GO:0003674//molecular_function;GO:0004112//cyclic-nucleotide phosphodiesterase activity;GO:0005515//protein binding;GO:0031386//protein tag	GO:0000003//reproduction;GO:0000375//RNA splicing, via transesterification reactions;GO:0000377//RNA splicing, via transesterification reactions with bulged adenosine as nucleophile;GO:0000398//mRNA splicing, via spliceosome;GO:0000746//conjugation;GO:0000747//conjugation with cellular fusion;GO:0000753//cell morphogenesis involved in conjugation with cellular fusion;GO:0000767//cell morphogenesi…
HORVU5Hr1G042600.2	1.20611	up	0.00019087	0.00685214	UBL5	XP_003578938.1 ubiquitin-like protein 5 [Brachypodium distachyon]	-	-	-	-	GO:0005575//cellular_component;GO:0005622//intracellular;GO:0005623//cell;GO:0005634//nucleus;GO:0005667//transcription factor complex;GO:0005737//cytoplasm;GO:0005829//cytosol;GO:0005937//mating projection;GO:0032991//macromolecular complex;GO:0042995//cell projection;GO:0043226//organelle;GO:0043227//membrane-bounded organelle;GO:0043229//intracellular organelle;GO:0043231//intracellular membra…	GO:0003674//molecular_function;GO:0004112//cyclic-nucleotide phosphodiesterase activity;GO:0005515//protein binding;GO:0031386//protein tag	GO:0000003//reproduction;GO:0000375//RNA splicing, via transesterification reactions;GO:0000377//RNA splicing, via transesterification reactions with bulged adenosine as nucleophile;GO:0000398//mRNA splicing, via spliceosome;GO:0000746//conjugation;GO:0000747//conjugation with cellular fusion;GO:0000753//cell morphogenesis involved in conjugation with cellular fusion;GO:0000767//cell morphogenesi…
HORVU5Hr1G042600.3	1.20611	up	0.00019087	0.00685214	UBL5	XP_003578938.1 ubiquitin-like protein 5 [Brachypodium distachyon]	-	-	-	-	GO:0005575//cellular_component;GO:0005622//intracellular;GO:0005623//cell;GO:0005634//nucleus;GO:0005667//transcription factor complex;GO:0005737//cytoplasm;GO:0005829//cytosol;GO:0005937//mating projection;GO:0032991//macromolecular complex;GO:0042995//cell projection;GO:0043226//organelle;GO:0043227//membrane-bounded organelle;GO:0043229//intracellular organelle;GO:0043231//intracellular membra…	GO:0003674//molecular_function;GO:0004112//cyclic-nucleotide phosphodiesterase activity;GO:0005515//protein binding;GO:0031386//protein tag	GO:0000003//reproduction;GO:0000375//RNA splicing, via transesterification reactions;GO:0000377//RNA splicing, via transesterification reactions with bulged adenosine as nucleophile;GO:0000398//mRNA splicing, via spliceosome;GO:0000746//conjugation;GO:0000747//conjugation with cellular fusion;GO:0000753//cell morphogenesis involved in conjugation with cellular fusion;GO:0000767//cell morphogenesi…
HORVU1Hr1G049280.1	-1.30263	down	0.000195857	0.00692071	GSTU6	KAE8769384.1 glutathione transferase [Hordeum vulgare]	Metabolism;Metabolism	Global and overview maps;Metabolism of other amino acids	ko01100//Metabolic pathways;ko00480//Glutathione metabolism	K00799;K00799	GO:0005737//cytoplasm	GO:0004364//glutathione transferase activity;GO:0005515//protein binding;GO:0015035//protein disulfide oxidoreductase activity;GO:0016034//maleylacetoacetate isomerase activity	GO:0006559//L-phenylalanine catabolic process;GO:0006572//tyrosine catabolic process;GO:0006749//glutathione metabolic process;GO:0006790//sulfur compound metabolic process;GO:0042965//glutaredoxin biosynthetic process;GO:0045454//cell redox homeostasis;GO:0055114//oxidation-reduction process
HORVU2Hr1G105760.1	1.26828	up	0.000198872	0.00698131	--	-	-	-	-	-	GO:0005575//cellular_component;GO:0005622//intracellular;GO:0005623//cell;GO:0005737//cytoplasm;GO:0005829//cytosol;GO:0042597//periplasmic space;GO:0044424//intracellular part;GO:0044444//cytoplasmic part;GO:0044464//cell part	GO:0042279//nitrite reductase (cytochrome, ammonia-forming) activity	GO:0000003//reproduction;GO:0001101//response to acid chemical;GO:0003006//developmental process involved in reproduction;GO:0006807//nitrogen compound metabolic process;GO:0006950//response to stress;GO:0006970//response to osmotic stress;GO:0007275//multicellular organism development;GO:0008150//biological_process;GO:0009414//response to water deprivation;GO:0009415//response to water;GO:000962…
HORVU6Hr1G089340.1	-0.846304	down	0.000203339	0.00704601	CCR1	KAE8790713.1 Bifunctional dihydroflavonol 4-reductase/flavanone 4-reductase [Hordeum vulgare]	Metabolism;Metabolism;Metabolism	Global and overview maps;Global and overview maps;Biosynthesis of other secondary metabolites	ko01100//Metabolic pathways;ko01110//Biosynthesis of secondary metabolites;ko00940//Phenylpropanoid biosynthesis	K09753;K09753;K09753	-	GO:0003824//catalytic activity;GO:0003854//3-beta-hydroxy-delta5-steroid dehydrogenase activity;GO:0003978//UDP-glucose 4-epimerase activity;GO:0004043//L-aminoadipate-semialdehyde dehydrogenase activity;GO:0008667//2,3-dihydro-2,3-dihydroxybenzoate dehydrogenase activity;GO:0008712//ADP-glyceromanno-heptose 6-epimerase activity;GO:0016491//oxidoreductase activity;GO:0016616//oxidoreductase activ…	GO:0005975//carbohydrate metabolic process;GO:0006012//galactose metabolic process;GO:0006694//steroid biosynthetic process;GO:0008152//metabolic process;GO:0009243//O antigen biosynthetic process;GO:0009244//lipopolysaccharide core region biosynthetic process;GO:0009809//lignin biosynthetic process;GO:0019878//lysine biosynthetic process via aminoadipic acid;GO:0055114//oxidation-reduction proce…
HORVU6Hr1G089340.7	-0.846304	down	0.000203339	0.00704601	CCR1	KAE8790713.1 Bifunctional dihydroflavonol 4-reductase/flavanone 4-reductase [Hordeum vulgare]	Metabolism;Metabolism;Metabolism	Global and overview maps;Global and overview maps;Biosynthesis of other secondary metabolites	ko01100//Metabolic pathways;ko01110//Biosynthesis of secondary metabolites;ko00940//Phenylpropanoid biosynthesis	K09753;K09753;K09753	-	GO:0003824//catalytic activity;GO:0003854//3-beta-hydroxy-delta5-steroid dehydrogenase activity;GO:0003978//UDP-glucose 4-epimerase activity;GO:0004043//L-aminoadipate-semialdehyde dehydrogenase activity;GO:0008667//2,3-dihydro-2,3-dihydroxybenzoate dehydrogenase activity;GO:0008712//ADP-glyceromanno-heptose 6-epimerase activity;GO:0016491//oxidoreductase activity;GO:0016616//oxidoreductase activ…	GO:0005975//carbohydrate metabolic process;GO:0006012//galactose metabolic process;GO:0006694//steroid biosynthetic process;GO:0008152//metabolic process;GO:0009243//O antigen biosynthetic process;GO:0009244//lipopolysaccharide core region biosynthetic process;GO:0009809//lignin biosynthetic process;GO:0019878//lysine biosynthetic process via aminoadipic acid;GO:0055114//oxidation-reduction proce…
HORVU3Hr1G073870.1	-6.43677	down	0.000206466	0.00710851	GDPD6	VAH64234.1 unnamed protein product [Triticum turgidum subsp. durum] [Triticum turgidum]	Metabolism	Lipid metabolism	ko00564//Glycerophospholipid metabolism	K01126	-	GO:0008081//phosphoric diester hydrolase activity;GO:0008889//glycerophosphodiester phosphodiesterase activity	GO:0006071//glycerol metabolic process;GO:0006629//lipid metabolic process
HORVU3Hr1G073870.3	-6.43677	down	0.000206466	0.00710851	GDPD6	VAH64234.1 unnamed protein product [Triticum turgidum subsp. durum] [Triticum turgidum]	Metabolism	Lipid metabolism	ko00564//Glycerophospholipid metabolism	K01126	-	GO:0008081//phosphoric diester hydrolase activity;GO:0008889//glycerophosphodiester phosphodiesterase activity	GO:0006071//glycerol metabolic process;GO:0006629//lipid metabolic process
HORVU3Hr1G073870.4	-6.43677	down	0.000206466	0.00710851	GDPD6	VAH64234.1 unnamed protein product [Triticum turgidum subsp. durum] [Triticum turgidum]	Metabolism	Lipid metabolism	ko00564//Glycerophospholipid metabolism	K01126	-	GO:0008081//phosphoric diester hydrolase activity;GO:0008889//glycerophosphodiester phosphodiesterase activity	GO:0006071//glycerol metabolic process;GO:0006629//lipid metabolic process
HORVU3Hr1G073870.5	-6.43677	down	0.000206466	0.00710851	GDPD6	VAH64234.1 unnamed protein product [Triticum turgidum subsp. durum] [Triticum turgidum]	Metabolism	Lipid metabolism	ko00564//Glycerophospholipid metabolism	K01126	-	GO:0008081//phosphoric diester hydrolase activity;GO:0008889//glycerophosphodiester phosphodiesterase activity	GO:0006071//glycerol metabolic process;GO:0006629//lipid metabolic process
HORVU3Hr1G073870.7	-6.43677	down	0.000206466	0.00710851	GDPD6	VAH64234.1 unnamed protein product [Triticum turgidum subsp. durum] [Triticum turgidum]	Metabolism	Lipid metabolism	ko00564//Glycerophospholipid metabolism	K01126	-	GO:0008081//phosphoric diester hydrolase activity;GO:0008889//glycerophosphodiester phosphodiesterase activity	GO:0006071//glycerol metabolic process;GO:0006629//lipid metabolic process
HORVU3Hr1G073870.8	-6.43677	down	0.000206466	0.00710851	GDPD6	VAH64234.1 unnamed protein product [Triticum turgidum subsp. durum] [Triticum turgidum]	Metabolism	Lipid metabolism	ko00564//Glycerophospholipid metabolism	K01126	-	GO:0008081//phosphoric diester hydrolase activity;GO:0008889//glycerophosphodiester phosphodiesterase activity	GO:0006071//glycerol metabolic process;GO:0006629//lipid metabolic process
HORVU1Hr1G059950.2	1.46047	up	0.000214841	0.00730325	EM	KAE8817395.1 Em protein CS41 [Hordeum vulgare]	-	-	-	-	GO:0005575//cellular_component;GO:0005622//intracellular;GO:0005623//cell;GO:0005737//cytoplasm;GO:0005829//cytosol;GO:0044424//intracellular part;GO:0044444//cytoplasmic part;GO:0044464//cell part	-	GO:0000003//reproduction;GO:0001101//response to acid chemical;GO:0003006//developmental process involved in reproduction;GO:0007275//multicellular organism development;GO:0008150//biological_process;GO:0009719//response to endogenous stimulus;GO:0009725//response to hormone;GO:0009737//response to abscisic acid;GO:0009791//post-embryonic development;GO:0010033//response to organic substance;GO:0…
HORVU1Hr1G059950.4	1.46047	up	0.000214841	0.00730325	EM	KAE8817395.1 Em protein CS41 [Hordeum vulgare]	-	-	-	-	GO:0005575//cellular_component;GO:0005622//intracellular;GO:0005623//cell;GO:0005737//cytoplasm;GO:0005829//cytosol;GO:0044424//intracellular part;GO:0044444//cytoplasmic part;GO:0044464//cell part	-	GO:0000003//reproduction;GO:0001101//response to acid chemical;GO:0003006//developmental process involved in reproduction;GO:0007275//multicellular organism development;GO:0008150//biological_process;GO:0009719//response to endogenous stimulus;GO:0009725//response to hormone;GO:0009737//response to abscisic acid;GO:0009791//post-embryonic development;GO:0010033//response to organic substance;GO:0…
HORVU1Hr1G059950.5	1.46047	up	0.000214841	0.00730325	EM	KAE8817395.1 Em protein CS41 [Hordeum vulgare]	-	-	-	-	GO:0005575//cellular_component;GO:0005622//intracellular;GO:0005623//cell;GO:0005737//cytoplasm;GO:0005829//cytosol;GO:0044424//intracellular part;GO:0044444//cytoplasmic part;GO:0044464//cell part	-	GO:0000003//reproduction;GO:0001101//response to acid chemical;GO:0003006//developmental process involved in reproduction;GO:0007275//multicellular organism development;GO:0008150//biological_process;GO:0009719//response to endogenous stimulus;GO:0009725//response to hormone;GO:0009737//response to abscisic acid;GO:0009791//post-embryonic development;GO:0010033//response to organic substance;GO:0…
HORVU7Hr1G054010.1	-0.629749	down	0.000222848	0.00748073	RPL17	XP_020182876.1 60S ribosomal protein L17-2 [Aegilops tauschii subsp. tauschii] [Aegilops tauschii]	Genetic Information Processing	Translation	ko03010//Ribosome	K02880	GO:0000311//plastid large ribosomal subunit;GO:0005575//cellular_component;GO:0005622//intracellular;GO:0005623//cell;GO:0005634//nucleus;GO:0005730//nucleolus;GO:0005737//cytoplasm;GO:0005773//vacuole;GO:0005829//cytosol;GO:0005840//ribosome;GO:0005844//polysome;GO:0005911//cell-cell junction;GO:0009506//plasmodesma;GO:0015934//large ribosomal subunit;GO:0016020//membrane;GO:0022625//cytosolic l…	GO:0003674//molecular_function;GO:0003735//structural constituent of ribosome;GO:0005198//structural molecule activity	GO:0002181//cytoplasmic translation;GO:0006412//translation;GO:0006518//peptide metabolic process;GO:0006807//nitrogen compound metabolic process;GO:0008150//biological_process;GO:0008152//metabolic process;GO:0009058//biosynthetic process;GO:0009059//macromolecule biosynthetic process;GO:0009987//cellular process;GO:0010467//gene expression;GO:0019538//protein metabolic process;GO:0034641//cellu…
HORVU7Hr1G054010.2	-0.629749	down	0.000222848	0.00748073	RPL17	XP_020182876.1 60S ribosomal protein L17-2 [Aegilops tauschii subsp. tauschii] [Aegilops tauschii]	Genetic Information Processing	Translation	ko03010//Ribosome	K02880	GO:0000311//plastid large ribosomal subunit;GO:0005575//cellular_component;GO:0005622//intracellular;GO:0005623//cell;GO:0005634//nucleus;GO:0005730//nucleolus;GO:0005737//cytoplasm;GO:0005773//vacuole;GO:0005829//cytosol;GO:0005840//ribosome;GO:0005844//polysome;GO:0005911//cell-cell junction;GO:0009506//plasmodesma;GO:0015934//large ribosomal subunit;GO:0016020//membrane;GO:0022625//cytosolic l…	GO:0003674//molecular_function;GO:0003735//structural constituent of ribosome;GO:0005198//structural molecule activity	GO:0002181//cytoplasmic translation;GO:0006412//translation;GO:0006518//peptide metabolic process;GO:0006807//nitrogen compound metabolic process;GO:0008150//biological_process;GO:0008152//metabolic process;GO:0009058//biosynthetic process;GO:0009059//macromolecule biosynthetic process;GO:0009987//cellular process;GO:0010467//gene expression;GO:0019538//protein metabolic process;GO:0034641//cellu…
HORVU7Hr1G054010.3	-0.629749	down	0.000222848	0.00748073	RPL17	XP_020182876.1 60S ribosomal protein L17-2 [Aegilops tauschii subsp. tauschii] [Aegilops tauschii]	Genetic Information Processing	Translation	ko03010//Ribosome	K02880	GO:0000311//plastid large ribosomal subunit;GO:0005575//cellular_component;GO:0005622//intracellular;GO:0005623//cell;GO:0005634//nucleus;GO:0005730//nucleolus;GO:0005737//cytoplasm;GO:0005773//vacuole;GO:0005829//cytosol;GO:0005840//ribosome;GO:0005844//polysome;GO:0005911//cell-cell junction;GO:0009506//plasmodesma;GO:0015934//large ribosomal subunit;GO:0016020//membrane;GO:0022625//cytosolic l…	GO:0003674//molecular_function;GO:0003735//structural constituent of ribosome;GO:0005198//structural molecule activity	GO:0002181//cytoplasmic translation;GO:0006412//translation;GO:0006518//peptide metabolic process;GO:0006807//nitrogen compound metabolic process;GO:0008150//biological_process;GO:0008152//metabolic process;GO:0009058//biosynthetic process;GO:0009059//macromolecule biosynthetic process;GO:0009987//cellular process;GO:0010467//gene expression;GO:0019538//protein metabolic process;GO:0034641//cellu…
HORVU7Hr1G054010.4	-0.629749	down	0.000222848	0.00748073	RPL17	XP_020182876.1 60S ribosomal protein L17-2 [Aegilops tauschii subsp. tauschii] [Aegilops tauschii]	Genetic Information Processing	Translation	ko03010//Ribosome	K02880	GO:0000311//plastid large ribosomal subunit;GO:0005575//cellular_component;GO:0005622//intracellular;GO:0005623//cell;GO:0005634//nucleus;GO:0005730//nucleolus;GO:0005737//cytoplasm;GO:0005773//vacuole;GO:0005829//cytosol;GO:0005840//ribosome;GO:0005844//polysome;GO:0005911//cell-cell junction;GO:0009506//plasmodesma;GO:0015934//large ribosomal subunit;GO:0016020//membrane;GO:0022625//cytosolic l…	GO:0003674//molecular_function;GO:0003735//structural constituent of ribosome;GO:0005198//structural molecule activity	GO:0002181//cytoplasmic translation;GO:0006412//translation;GO:0006518//peptide metabolic process;GO:0006807//nitrogen compound metabolic process;GO:0008150//biological_process;GO:0008152//metabolic process;GO:0009058//biosynthetic process;GO:0009059//macromolecule biosynthetic process;GO:0009987//cellular process;GO:0010467//gene expression;GO:0019538//protein metabolic process;GO:0034641//cellu…
HORVU7Hr1G054010.5	-0.629749	down	0.000222848	0.00748073	RPL17	XP_020182876.1 60S ribosomal protein L17-2 [Aegilops tauschii subsp. tauschii] [Aegilops tauschii]	Genetic Information Processing	Translation	ko03010//Ribosome	K02880	GO:0000311//plastid large ribosomal subunit;GO:0005575//cellular_component;GO:0005622//intracellular;GO:0005623//cell;GO:0005634//nucleus;GO:0005730//nucleolus;GO:0005737//cytoplasm;GO:0005773//vacuole;GO:0005829//cytosol;GO:0005840//ribosome;GO:0005844//polysome;GO:0005911//cell-cell junction;GO:0009506//plasmodesma;GO:0015934//large ribosomal subunit;GO:0016020//membrane;GO:0022625//cytosolic l…	GO:0003674//molecular_function;GO:0003735//structural constituent of ribosome;GO:0005198//structural molecule activity	GO:0002181//cytoplasmic translation;GO:0006412//translation;GO:0006518//peptide metabolic process;GO:0006807//nitrogen compound metabolic process;GO:0008150//biological_process;GO:0008152//metabolic process;GO:0009058//biosynthetic process;GO:0009059//macromolecule biosynthetic process;GO:0009987//cellular process;GO:0010467//gene expression;GO:0019538//protein metabolic process;GO:0034641//cellu…
HORVU3Hr1G021190.1	3.93368	up	0.000229347	0.00765109	--	KAE8791636.1 hypothetical protein D1007_33896 [Hordeum vulgare]	-	-	-	-	GO:0005576//extracellular region	GO:0000981//RNA polymerase II transcription factor activity, sequence-specific DNA binding;GO:0008270//zinc ion binding	GO:0001503//ossification;GO:0006355//regulation of transcription, DNA-templated;GO:0007155//cell adhesion
HORVU0Hr1G001390.2	14.0681	up	0.000238874	0.00782314	--	KAE8817536.1 carnosine N-methyltransferase-like [Hordeum vulgare]	Metabolism;Metabolism	Global and overview maps;Amino acid metabolism	ko01100//Metabolic pathways;ko00340//Histidine metabolism	K19787;K19787	GO:0005575//cellular_component;GO:0005622//intracellular;GO:0005623//cell;GO:0005634//nucleus;GO:0005737//cytoplasm;GO:0005829//cytosol;GO:0043226//organelle;GO:0043227//membrane-bounded organelle;GO:0043229//intracellular organelle;GO:0043231//intracellular membrane-bounded organelle;GO:0044424//intracellular part;GO:0044444//cytoplasmic part;GO:0044464//cell part	GO:0003674//molecular_function;GO:0003824//catalytic activity;GO:0008168//methyltransferase activity;GO:0008757//S-adenosylmethionine-dependent methyltransferase activity;GO:0016740//transferase activity;GO:0016741//transferase activity, transferring one-carbon groups;GO:0030735//carnosine N-methyltransferase activity	GO:0006082//organic acid metabolic process;GO:0006518//peptide metabolic process;GO:0006520//cellular amino acid metabolic process;GO:0006547//histidine metabolic process;GO:0006548//histidine catabolic process;GO:0006575//cellular modified amino acid metabolic process;GO:0006725//cellular aromatic compound metabolic process;GO:0006807//nitrogen compound metabolic process;GO:0008150//biological_p…
HORVU0Hr1G001390.3	14.0681	up	0.000238874	0.00782314	--	KAE8817536.1 carnosine N-methyltransferase-like [Hordeum vulgare]	Metabolism;Metabolism	Global and overview maps;Amino acid metabolism	ko01100//Metabolic pathways;ko00340//Histidine metabolism	K19787;K19787	GO:0005575//cellular_component;GO:0005622//intracellular;GO:0005623//cell;GO:0005634//nucleus;GO:0005737//cytoplasm;GO:0005829//cytosol;GO:0043226//organelle;GO:0043227//membrane-bounded organelle;GO:0043229//intracellular organelle;GO:0043231//intracellular membrane-bounded organelle;GO:0044424//intracellular part;GO:0044444//cytoplasmic part;GO:0044464//cell part	GO:0003674//molecular_function;GO:0003824//catalytic activity;GO:0008168//methyltransferase activity;GO:0008757//S-adenosylmethionine-dependent methyltransferase activity;GO:0016740//transferase activity;GO:0016741//transferase activity, transferring one-carbon groups;GO:0030735//carnosine N-methyltransferase activity	GO:0006082//organic acid metabolic process;GO:0006518//peptide metabolic process;GO:0006520//cellular amino acid metabolic process;GO:0006547//histidine metabolic process;GO:0006548//histidine catabolic process;GO:0006575//cellular modified amino acid metabolic process;GO:0006725//cellular aromatic compound metabolic process;GO:0006807//nitrogen compound metabolic process;GO:0008150//biological_p…
HORVU0Hr1G001390.4	14.0681	up	0.000238874	0.00782314	--	KAE8817536.1 carnosine N-methyltransferase-like [Hordeum vulgare]	Metabolism;Metabolism	Global and overview maps;Amino acid metabolism	ko01100//Metabolic pathways;ko00340//Histidine metabolism	K19787;K19787	GO:0005575//cellular_component;GO:0005622//intracellular;GO:0005623//cell;GO:0005634//nucleus;GO:0005737//cytoplasm;GO:0005829//cytosol;GO:0043226//organelle;GO:0043227//membrane-bounded organelle;GO:0043229//intracellular organelle;GO:0043231//intracellular membrane-bounded organelle;GO:0044424//intracellular part;GO:0044444//cytoplasmic part;GO:0044464//cell part	GO:0003674//molecular_function;GO:0003824//catalytic activity;GO:0008168//methyltransferase activity;GO:0008757//S-adenosylmethionine-dependent methyltransferase activity;GO:0016740//transferase activity;GO:0016741//transferase activity, transferring one-carbon groups;GO:0030735//carnosine N-methyltransferase activity	GO:0006082//organic acid metabolic process;GO:0006518//peptide metabolic process;GO:0006520//cellular amino acid metabolic process;GO:0006547//histidine metabolic process;GO:0006548//histidine catabolic process;GO:0006575//cellular modified amino acid metabolic process;GO:0006725//cellular aromatic compound metabolic process;GO:0006807//nitrogen compound metabolic process;GO:0008150//biological_p…
HORVU0Hr1G001390.6	14.0681	up	0.000238874	0.00782314	--	KAE8817536.1 carnosine N-methyltransferase-like [Hordeum vulgare]	Metabolism;Metabolism	Global and overview maps;Amino acid metabolism	ko01100//Metabolic pathways;ko00340//Histidine metabolism	K19787;K19787	GO:0005575//cellular_component;GO:0005622//intracellular;GO:0005623//cell;GO:0005634//nucleus;GO:0005737//cytoplasm;GO:0005829//cytosol;GO:0043226//organelle;GO:0043227//membrane-bounded organelle;GO:0043229//intracellular organelle;GO:0043231//intracellular membrane-bounded organelle;GO:0044424//intracellular part;GO:0044444//cytoplasmic part;GO:0044464//cell part	GO:0003674//molecular_function;GO:0003824//catalytic activity;GO:0008168//methyltransferase activity;GO:0008757//S-adenosylmethionine-dependent methyltransferase activity;GO:0016740//transferase activity;GO:0016741//transferase activity, transferring one-carbon groups;GO:0030735//carnosine N-methyltransferase activity	GO:0006082//organic acid metabolic process;GO:0006518//peptide metabolic process;GO:0006520//cellular amino acid metabolic process;GO:0006547//histidine metabolic process;GO:0006548//histidine catabolic process;GO:0006575//cellular modified amino acid metabolic process;GO:0006725//cellular aromatic compound metabolic process;GO:0006807//nitrogen compound metabolic process;GO:0008150//biological_p…
HORVU0Hr1G001390.7	14.0681	up	0.000238874	0.00782314	--	KAE8817536.1 carnosine N-methyltransferase-like [Hordeum vulgare]	Metabolism;Metabolism	Global and overview maps;Amino acid metabolism	ko01100//Metabolic pathways;ko00340//Histidine metabolism	K19787;K19787	GO:0005575//cellular_component;GO:0005622//intracellular;GO:0005623//cell;GO:0005634//nucleus;GO:0005737//cytoplasm;GO:0005829//cytosol;GO:0043226//organelle;GO:0043227//membrane-bounded organelle;GO:0043229//intracellular organelle;GO:0043231//intracellular membrane-bounded organelle;GO:0044424//intracellular part;GO:0044444//cytoplasmic part;GO:0044464//cell part	GO:0003674//molecular_function;GO:0003824//catalytic activity;GO:0008168//methyltransferase activity;GO:0008757//S-adenosylmethionine-dependent methyltransferase activity;GO:0016740//transferase activity;GO:0016741//transferase activity, transferring one-carbon groups;GO:0030735//carnosine N-methyltransferase activity	GO:0006082//organic acid metabolic process;GO:0006518//peptide metabolic process;GO:0006520//cellular amino acid metabolic process;GO:0006547//histidine metabolic process;GO:0006548//histidine catabolic process;GO:0006575//cellular modified amino acid metabolic process;GO:0006725//cellular aromatic compound metabolic process;GO:0006807//nitrogen compound metabolic process;GO:0008150//biological_p…
HORVU7Hr1G024670.1	-0.715216	down	0.000258419	0.00816452	At2g27360	ABL11233.1 UCW116, putative lipase [Hordeum vulgare subsp. vulgare] [Hordeum vulgare]	-	-	-	-	-	GO:0016788//hydrolase activity, acting on ester bonds	-
HORVU2Hr1G092080.15	-1.04996	down	0.000274801	0.00858114	VPE1	KAE8794633.1 vacuolar processing enzyme 2c [Hordeum vulgare]	-	-	-	-	GO:0000322//storage vacuole;GO:0000325//plant-type vacuole;GO:0000326//protein storage vacuole;GO:0005575//cellular_component;GO:0005622//intracellular;GO:0005623//cell;GO:0005737//cytoplasm;GO:0005773//vacuole;GO:0043226//organelle;GO:0043227//membrane-bounded organelle;GO:0043229//intracellular organelle;GO:0043231//intracellular membrane-bounded organelle;GO:0044424//intracellular part;GO:0044…	GO:0003674//molecular_function;GO:0003824//catalytic activity;GO:0004175//endopeptidase activity;GO:0004197//cysteine-type endopeptidase activity;GO:0008233//peptidase activity;GO:0008234//cysteine-type peptidase activity;GO:0016787//hydrolase activity;GO:0045735//nutrient reservoir activity;GO:0070011//peptidase activity, acting on L-amino acid peptides	GO:0006508//proteolysis;GO:0006624//vacuolar protein processing;GO:0006807//nitrogen compound metabolic process;GO:0006996//organelle organization;GO:0007033//vacuole organization;GO:0008150//biological_process;GO:0008152//metabolic process;GO:0009056//catabolic process;GO:0009057//macromolecule catabolic process;GO:0009987//cellular process;GO:0010467//gene expression;GO:0016043//cellular compon…
HORVU0Hr1G017220.2	-0.948401	down	0.000292036	0.008963	MAN9	BAK05001.1 predicted protein [Hordeum vulgare subsp. vulgare] [Hordeum vulgare]	Metabolism;Metabolism	Global and overview maps;Carbohydrate metabolism	ko01100//Metabolic pathways;ko00051//Fructose and mannose metabolism	K19355;K19355	GO:0005575//cellular_component;GO:0005576//extracellular region	GO:0003674//molecular_function;GO:0003824//catalytic activity;GO:0004553//hydrolase activity, hydrolyzing O-glycosyl compounds;GO:0004567//beta-mannosidase activity;GO:0015923//mannosidase activity;GO:0016787//hydrolase activity;GO:0016798//hydrolase activity, acting on glycosyl bonds;GO:0016985//mannan endo-1,4-beta-mannosidase activity	GO:0000272//polysaccharide catabolic process;GO:0005975//carbohydrate metabolic process;GO:0005976//polysaccharide metabolic process;GO:0008150//biological_process;GO:0008152//metabolic process;GO:0009056//catabolic process;GO:0009057//macromolecule catabolic process;GO:0009987//cellular process;GO:0010412//mannan metabolic process;GO:0016052//carbohydrate catabolic process;GO:0016998//cell wall …
HORVU0Hr1G017220.3	-0.948401	down	0.000292036	0.008963	MAN9	BAK05001.1 predicted protein [Hordeum vulgare subsp. vulgare] [Hordeum vulgare]	Metabolism;Metabolism	Global and overview maps;Carbohydrate metabolism	ko01100//Metabolic pathways;ko00051//Fructose and mannose metabolism	K19355;K19355	GO:0005575//cellular_component;GO:0005576//extracellular region	GO:0003674//molecular_function;GO:0003824//catalytic activity;GO:0004553//hydrolase activity, hydrolyzing O-glycosyl compounds;GO:0004567//beta-mannosidase activity;GO:0015923//mannosidase activity;GO:0016787//hydrolase activity;GO:0016798//hydrolase activity, acting on glycosyl bonds;GO:0016985//mannan endo-1,4-beta-mannosidase activity	GO:0000272//polysaccharide catabolic process;GO:0005975//carbohydrate metabolic process;GO:0005976//polysaccharide metabolic process;GO:0008150//biological_process;GO:0008152//metabolic process;GO:0009056//catabolic process;GO:0009057//macromolecule catabolic process;GO:0009987//cellular process;GO:0010412//mannan metabolic process;GO:0016052//carbohydrate catabolic process;GO:0016998//cell wall …
HORVU0Hr1G038040.1	1.01311	up	0.00029513	0.00900649	THI1.5	BAJ90996.1 predicted protein [Hordeum vulgare subsp. vulgare] [Hordeum vulgare]	-	-	-	-	GO:0005576//extracellular region	-	GO:0006952//defense response;GO:0035821//modification of morphology or physiology of other organism
HORVU5Hr1G112060.7	1.01311	up	0.00029513	0.00900649	THI1.3	AAB21531.1 thionin [Hordeum vulgare=barley, ssp. vulgare, leaf, cv. Carina, Peptide, 137 aa] [Hordeum vulgare]	-	-	-	-	GO:0005576//extracellular region	-	GO:0006952//defense response;GO:0035821//modification of morphology or physiology of other organism
HORVU5Hr1G112060.8	1.01311	up	0.00029513	0.00900649	THI1.3	AAB21531.1 thionin [Hordeum vulgare=barley, ssp. vulgare, leaf, cv. Carina, Peptide, 137 aa] [Hordeum vulgare]	-	-	-	-	GO:0005576//extracellular region	-	GO:0006952//defense response;GO:0035821//modification of morphology or physiology of other organism
HORVU5Hr1G112060.9	1.01311	up	0.00029513	0.00900649	THI1.3	AAB21531.1 thionin [Hordeum vulgare=barley, ssp. vulgare, leaf, cv. Carina, Peptide, 137 aa] [Hordeum vulgare]	-	-	-	-	GO:0005576//extracellular region	-	GO:0006952//defense response;GO:0035821//modification of morphology or physiology of other organism
HORVU6Hr1G000680.10	1.01311	up	0.00029513	0.00900649	THI1.5	ACM48347.1 lemma thionin [Hordeum vulgare subsp. vulgare] [Hordeum vulgare]	-	-	-	-	GO:0005576//extracellular region	-	GO:0006952//defense response;GO:0035821//modification of morphology or physiology of other organism
HORVU6Hr1G000680.2	1.01311	up	0.00029513	0.00900649	THI1.5	ACM48347.1 lemma thionin [Hordeum vulgare subsp. vulgare] [Hordeum vulgare]	-	-	-	-	GO:0005576//extracellular region	-	GO:0006952//defense response;GO:0035821//modification of morphology or physiology of other organism
HORVU6Hr1G000680.3	1.01311	up	0.00029513	0.00900649	THI1.5	ACM48347.1 lemma thionin [Hordeum vulgare subsp. vulgare] [Hordeum vulgare]	-	-	-	-	GO:0005576//extracellular region	-	GO:0006952//defense response;GO:0035821//modification of morphology or physiology of other organism
HORVU6Hr1G000680.4	1.01311	up	0.00029513	0.00900649	THI1.5	ACM48347.1 lemma thionin [Hordeum vulgare subsp. vulgare] [Hordeum vulgare]	-	-	-	-	GO:0005576//extracellular region	-	GO:0006952//defense response;GO:0035821//modification of morphology or physiology of other organism
HORVU6Hr1G000680.5	1.01311	up	0.00029513	0.00900649	THI1.5	ACM48347.1 lemma thionin [Hordeum vulgare subsp. vulgare] [Hordeum vulgare]	-	-	-	-	GO:0005576//extracellular region	-	GO:0006952//defense response;GO:0035821//modification of morphology or physiology of other organism
HORVU6Hr1G000680.7	1.01311	up	0.00029513	0.00900649	THI1.5	ACM48347.1 lemma thionin [Hordeum vulgare subsp. vulgare] [Hordeum vulgare]	-	-	-	-	GO:0005576//extracellular region	-	GO:0006952//defense response;GO:0035821//modification of morphology or physiology of other organism
HORVU6Hr1G000830.10	1.01311	up	0.00029513	0.00900649	THI1.5	BAJ90996.1 predicted protein [Hordeum vulgare subsp. vulgare] [Hordeum vulgare]	-	-	-	-	GO:0005576//extracellular region	-	GO:0006952//defense response;GO:0035821//modification of morphology or physiology of other organism
HORVU6Hr1G000830.12	1.01311	up	0.00029513	0.00900649	THI1.5	BAJ90996.1 predicted protein [Hordeum vulgare subsp. vulgare] [Hordeum vulgare]	-	-	-	-	GO:0005576//extracellular region	-	GO:0006952//defense response;GO:0035821//modification of morphology or physiology of other organism
HORVU6Hr1G000830.13	1.01311	up	0.00029513	0.00900649	THI1.5	BAJ90996.1 predicted protein [Hordeum vulgare subsp. vulgare] [Hordeum vulgare]	-	-	-	-	GO:0005576//extracellular region	-	GO:0006952//defense response;GO:0035821//modification of morphology or physiology of other organism
HORVU6Hr1G000830.14	1.01311	up	0.00029513	0.00900649	THI1.5	BAJ90996.1 predicted protein [Hordeum vulgare subsp. vulgare] [Hordeum vulgare]	-	-	-	-	GO:0005576//extracellular region	-	GO:0006952//defense response;GO:0035821//modification of morphology or physiology of other organism
HORVU6Hr1G000830.15	1.01311	up	0.00029513	0.00900649	THI1.5	BAJ90996.1 predicted protein [Hordeum vulgare subsp. vulgare] [Hordeum vulgare]	-	-	-	-	GO:0005576//extracellular region	-	GO:0006952//defense response;GO:0035821//modification of morphology or physiology of other organism
HORVU6Hr1G000830.17	1.01311	up	0.00029513	0.00900649	THI1.5	BAJ90996.1 predicted protein [Hordeum vulgare subsp. vulgare] [Hordeum vulgare]	-	-	-	-	GO:0005576//extracellular region	-	GO:0006952//defense response;GO:0035821//modification of morphology or physiology of other organism
HORVU6Hr1G000830.18	1.01311	up	0.00029513	0.00900649	THI1.5	BAJ90996.1 predicted protein [Hordeum vulgare subsp. vulgare] [Hordeum vulgare]	-	-	-	-	GO:0005576//extracellular region	-	GO:0006952//defense response;GO:0035821//modification of morphology or physiology of other organism
HORVU6Hr1G000830.20	1.01311	up	0.00029513	0.00900649	THI1.5	BAJ90996.1 predicted protein [Hordeum vulgare subsp. vulgare] [Hordeum vulgare]	-	-	-	-	GO:0005576//extracellular region	-	GO:0006952//defense response;GO:0035821//modification of morphology or physiology of other organism
HORVU6Hr1G000830.24	1.01311	up	0.00029513	0.00900649	THI1.5	BAJ90996.1 predicted protein [Hordeum vulgare subsp. vulgare] [Hordeum vulgare]	-	-	-	-	GO:0005576//extracellular region	-	GO:0006952//defense response;GO:0035821//modification of morphology or physiology of other organism
HORVU6Hr1G000830.8	1.01311	up	0.00029513	0.00900649	THI1.5	BAJ90996.1 predicted protein [Hordeum vulgare subsp. vulgare] [Hordeum vulgare]	-	-	-	-	GO:0005576//extracellular region	-	GO:0006952//defense response;GO:0035821//modification of morphology or physiology of other organism
HORVU6Hr1G039840.1	1.01311	up	0.00029513	0.00900649	THI1.5	BAJ90996.1 predicted protein [Hordeum vulgare subsp. vulgare] [Hordeum vulgare]	-	-	-	-	GO:0005576//extracellular region	-	GO:0006952//defense response;GO:0035821//modification of morphology or physiology of other organism
HORVU6Hr1G078830.1	0.591568	up	0.000298741	0.00906517	RFC3	Replication factor C subunit 5 [Source:Projected from Arabidopsis thaliana (AT1G77470) UniProtKB/Swiss-Prot;Acc:Q9CAQ8]	Genetic Information Processing;Genetic Information Processing;Genetic Information Processing	Replication and repair;Replication and repair;Replication and repair	ko03030//DNA replication;ko03430//Mismatch repair;ko03420//Nucleotide excision repair	K10756;K10756;K10756	GO:0000228//nuclear chromosome;GO:0000502//proteasome complex;GO:0000785//chromatin;GO:0000790//nuclear chromatin;GO:0005575//cellular_component;GO:0005622//intracellular;GO:0005623//cell;GO:0005634//nucleus;GO:0005657//replication fork;GO:0005663//DNA replication factor C complex;GO:0005694//chromosome;GO:0005737//cytoplasm;GO:0005829//cytosol;GO:0009360//DNA polymerase III complex;GO:0009379//H…	GO:0000166//nucleotide binding;GO:0003674//molecular_function;GO:0003676//nucleic acid binding;GO:0003677//DNA binding;GO:0003678//DNA helicase activity;GO:0003689//DNA clamp loader activity;GO:0003824//catalytic activity;GO:0003887//DNA-directed DNA polymerase activity;GO:0003924//GTPase activity;GO:0004252//serine-type endopeptidase activity;GO:0004386//helicase activity;GO:0004604//phosphoaden…	GO:0000278//mitotic cell cycle;GO:0000819//sister chromatid segregation;GO:0006139//nucleobase-containing compound metabolic process;GO:0006259//DNA metabolic process;GO:0006260//DNA replication;GO:0006261//DNA-dependent DNA replication;GO:0006271//DNA strand elongation involved in DNA replication;GO:0006272//leading strand elongation;GO:0006281//DNA repair;GO:0006298//mismatch repair;GO:0006310/…
HORVU6Hr1G078830.3	0.591568	up	0.000298741	0.00906517	RFC3	Replication factor C subunit 5 [Source:Projected from Arabidopsis thaliana (AT1G77470) UniProtKB/Swiss-Prot;Acc:Q9CAQ8]	Genetic Information Processing;Genetic Information Processing;Genetic Information Processing	Replication and repair;Replication and repair;Replication and repair	ko03030//DNA replication;ko03430//Mismatch repair;ko03420//Nucleotide excision repair	K10756;K10756;K10756	GO:0000228//nuclear chromosome;GO:0000502//proteasome complex;GO:0000785//chromatin;GO:0000790//nuclear chromatin;GO:0005575//cellular_component;GO:0005622//intracellular;GO:0005623//cell;GO:0005634//nucleus;GO:0005657//replication fork;GO:0005663//DNA replication factor C complex;GO:0005694//chromosome;GO:0005737//cytoplasm;GO:0005829//cytosol;GO:0009360//DNA polymerase III complex;GO:0009379//H…	GO:0000166//nucleotide binding;GO:0003674//molecular_function;GO:0003676//nucleic acid binding;GO:0003677//DNA binding;GO:0003678//DNA helicase activity;GO:0003689//DNA clamp loader activity;GO:0003824//catalytic activity;GO:0003887//DNA-directed DNA polymerase activity;GO:0003924//GTPase activity;GO:0004252//serine-type endopeptidase activity;GO:0004386//helicase activity;GO:0004604//phosphoaden…	GO:0000278//mitotic cell cycle;GO:0000819//sister chromatid segregation;GO:0006139//nucleobase-containing compound metabolic process;GO:0006259//DNA metabolic process;GO:0006260//DNA replication;GO:0006261//DNA-dependent DNA replication;GO:0006271//DNA strand elongation involved in DNA replication;GO:0006272//leading strand elongation;GO:0006281//DNA repair;GO:0006298//mismatch repair;GO:0006310/…
HORVU6Hr1G078830.4	0.591568	up	0.000298741	0.00906517	RFC3	Replication factor C subunit 5 [Source:Projected from Arabidopsis thaliana (AT1G77470) UniProtKB/Swiss-Prot;Acc:Q9CAQ8]	Genetic Information Processing;Genetic Information Processing;Genetic Information Processing	Replication and repair;Replication and repair;Replication and repair	ko03030//DNA replication;ko03430//Mismatch repair;ko03420//Nucleotide excision repair	K10756;K10756;K10756	GO:0000228//nuclear chromosome;GO:0000502//proteasome complex;GO:0000785//chromatin;GO:0000790//nuclear chromatin;GO:0005575//cellular_component;GO:0005622//intracellular;GO:0005623//cell;GO:0005634//nucleus;GO:0005657//replication fork;GO:0005663//DNA replication factor C complex;GO:0005694//chromosome;GO:0005737//cytoplasm;GO:0005829//cytosol;GO:0009360//DNA polymerase III complex;GO:0009379//H…	GO:0000166//nucleotide binding;GO:0003674//molecular_function;GO:0003676//nucleic acid binding;GO:0003677//DNA binding;GO:0003678//DNA helicase activity;GO:0003689//DNA clamp loader activity;GO:0003824//catalytic activity;GO:0003887//DNA-directed DNA polymerase activity;GO:0003924//GTPase activity;GO:0004252//serine-type endopeptidase activity;GO:0004386//helicase activity;GO:0004604//phosphoaden…	GO:0000278//mitotic cell cycle;GO:0000819//sister chromatid segregation;GO:0006139//nucleobase-containing compound metabolic process;GO:0006259//DNA metabolic process;GO:0006260//DNA replication;GO:0006261//DNA-dependent DNA replication;GO:0006271//DNA strand elongation involved in DNA replication;GO:0006272//leading strand elongation;GO:0006281//DNA repair;GO:0006298//mismatch repair;GO:0006310/…
HORVU6Hr1G078830.5	0.591568	up	0.000298741	0.00906517	RFC3	Replication factor C subunit 5 [Source:Projected from Arabidopsis thaliana (AT1G77470) UniProtKB/Swiss-Prot;Acc:Q9CAQ8]	Genetic Information Processing;Genetic Information Processing;Genetic Information Processing	Replication and repair;Replication and repair;Replication and repair	ko03030//DNA replication;ko03430//Mismatch repair;ko03420//Nucleotide excision repair	K10756;K10756;K10756	GO:0000228//nuclear chromosome;GO:0000502//proteasome complex;GO:0000785//chromatin;GO:0000790//nuclear chromatin;GO:0005575//cellular_component;GO:0005622//intracellular;GO:0005623//cell;GO:0005634//nucleus;GO:0005657//replication fork;GO:0005663//DNA replication factor C complex;GO:0005694//chromosome;GO:0005737//cytoplasm;GO:0005829//cytosol;GO:0009360//DNA polymerase III complex;GO:0009379//H…	GO:0000166//nucleotide binding;GO:0003674//molecular_function;GO:0003676//nucleic acid binding;GO:0003677//DNA binding;GO:0003678//DNA helicase activity;GO:0003689//DNA clamp loader activity;GO:0003824//catalytic activity;GO:0003887//DNA-directed DNA polymerase activity;GO:0003924//GTPase activity;GO:0004252//serine-type endopeptidase activity;GO:0004386//helicase activity;GO:0004604//phosphoaden…	GO:0000278//mitotic cell cycle;GO:0000819//sister chromatid segregation;GO:0006139//nucleobase-containing compound metabolic process;GO:0006259//DNA metabolic process;GO:0006260//DNA replication;GO:0006261//DNA-dependent DNA replication;GO:0006271//DNA strand elongation involved in DNA replication;GO:0006272//leading strand elongation;GO:0006281//DNA repair;GO:0006298//mismatch repair;GO:0006310/…
HORVU5Hr1G028360.1	-1.17911	down	0.000320054	0.00949729	EIF5A4	VAI14641.1 unnamed protein product [Triticum turgidum subsp. durum] [Triticum turgidum]	-	-	-	-	GO:0005737//cytoplasm	GO:0003723//RNA binding;GO:0003746//translation elongation factor activity;GO:0043022//ribosome binding	GO:0006412//translation;GO:0006414//translational elongation;GO:0006452//translational frameshifting;GO:0045901//positive regulation of translational elongation;GO:0045905//positive regulation of translational termination
HORVU5Hr1G028360.2	-1.17911	down	0.000320054	0.00949729	EIF5A4	VAI14641.1 unnamed protein product [Triticum turgidum subsp. durum] [Triticum turgidum]	-	-	-	-	GO:0005737//cytoplasm	GO:0003723//RNA binding;GO:0003746//translation elongation factor activity;GO:0043022//ribosome binding	GO:0006412//translation;GO:0006414//translational elongation;GO:0006452//translational frameshifting;GO:0045901//positive regulation of translational elongation;GO:0045905//positive regulation of translational termination
HORVU5Hr1G028360.4	-1.17911	down	0.000320054	0.00949729	EIF5A4	VAI14641.1 unnamed protein product [Triticum turgidum subsp. durum] [Triticum turgidum]	-	-	-	-	GO:0005737//cytoplasm	GO:0003723//RNA binding;GO:0003746//translation elongation factor activity;GO:0043022//ribosome binding	GO:0006412//translation;GO:0006414//translational elongation;GO:0006452//translational frameshifting;GO:0045901//positive regulation of translational elongation;GO:0045905//positive regulation of translational termination
HORVU4Hr1G051790.3	-1.76546	down	0.000340237	0.00994915	elmoA	VAI06147.1 unnamed protein product [Triticum turgidum subsp. durum] [Triticum turgidum]	-	-	-	-	-	-	-
HORVU4Hr1G051790.4	-1.76546	down	0.000340237	0.00994915	elmoA	VAI06147.1 unnamed protein product [Triticum turgidum subsp. durum] [Triticum turgidum]	-	-	-	-	-	-	-
HORVU5Hr1G092100.1	0.738415	up	0.000367353	0.0103203	DHN2	AAF01690.1 dehydrin [Hordeum vulgare subsp. vulgare] [Hordeum vulgare]	-	-	-	-	GO:0005829//cytosol	-	GO:0009414//response to water deprivation;GO:0009415//response to water;GO:0009631//cold acclimation;GO:0009737//response to abscisic acid
HORVU5Hr1G092150.1	0.738415	up	0.000367353	0.0103203	DHN2	AAF01690.1 dehydrin [Hordeum vulgare subsp. vulgare] [Hordeum vulgare]	-	-	-	-	GO:0005829//cytosol	-	GO:0009414//response to water deprivation;GO:0009415//response to water;GO:0009631//cold acclimation;GO:0009737//response to abscisic acid
HORVU3Hr1G066430.1	0.724867	up	0.000367648	0.0103203	RPL28A	Predicted protein [Source:UniProtKB/TrEMBL;Acc:F2CZ65]	Genetic Information Processing	Translation	ko03010//Ribosome	K02903	GO:0005840//ribosome;GO:0016020//membrane;GO:0016021//integral component of membrane;GO:0022625//cytosolic large ribosomal subunit	GO:0003735//structural constituent of ribosome	GO:0006412//translation;GO:0034551//mitochondrial respiratory chain complex III assembly
HORVU3Hr1G066430.3	0.724867	up	0.000367648	0.0103203	RPL28A	Predicted protein [Source:UniProtKB/TrEMBL;Acc:F2CZ65]	Genetic Information Processing	Translation	ko03010//Ribosome	K02903	GO:0005840//ribosome;GO:0016020//membrane;GO:0016021//integral component of membrane;GO:0022625//cytosolic large ribosomal subunit	GO:0003735//structural constituent of ribosome	GO:0006412//translation;GO:0034551//mitochondrial respiratory chain complex III assembly
HORVU3Hr1G064470.1	0.900024	up	0.000368926	0.0103203	rsca	Predicted protein [Source:UniProtKB/TrEMBL;Acc:F2CSS7]	Metabolism;Metabolism;Environmental Information Processing	Global and overview maps;Carbohydrate metabolism;Signal transduction	ko01100//Metabolic pathways;ko00520//Amino sugar and nucleotide sugar metabolism;ko04016//MAPK signaling pathway - plant	K20547;K20547;K20547	-	GO:0004568//chitinase activity;GO:0008061//chitin binding;GO:0016787//hydrolase activity;GO:0016798//hydrolase activity, acting on glycosyl bonds	GO:0000272//polysaccharide catabolic process;GO:0005975//carbohydrate metabolic process;GO:0006032//chitin catabolic process;GO:0006952//defense response;GO:0008152//metabolic process;GO:0016998//cell wall macromolecule catabolic process;GO:0050832//defense response to fungus
HORVU3Hr1G064470.2	0.900024	up	0.000368926	0.0103203	rsca	Predicted protein [Source:UniProtKB/TrEMBL;Acc:F2CSS7]	Metabolism;Metabolism;Environmental Information Processing	Global and overview maps;Carbohydrate metabolism;Signal transduction	ko01100//Metabolic pathways;ko00520//Amino sugar and nucleotide sugar metabolism;ko04016//MAPK signaling pathway - plant	K20547;K20547;K20547	-	GO:0004568//chitinase activity;GO:0008061//chitin binding;GO:0016787//hydrolase activity;GO:0016798//hydrolase activity, acting on glycosyl bonds	GO:0000272//polysaccharide catabolic process;GO:0005975//carbohydrate metabolic process;GO:0006032//chitin catabolic process;GO:0006952//defense response;GO:0008152//metabolic process;GO:0016998//cell wall macromolecule catabolic process;GO:0050832//defense response to fungus
HORVU3Hr1G064470.3	0.900024	up	0.000368926	0.0103203	rsca	Predicted protein [Source:UniProtKB/TrEMBL;Acc:F2CSS7]	Metabolism;Metabolism;Environmental Information Processing	Global and overview maps;Carbohydrate metabolism;Signal transduction	ko01100//Metabolic pathways;ko00520//Amino sugar and nucleotide sugar metabolism;ko04016//MAPK signaling pathway - plant	K20547;K20547;K20547	-	GO:0004568//chitinase activity;GO:0008061//chitin binding;GO:0016787//hydrolase activity;GO:0016798//hydrolase activity, acting on glycosyl bonds	GO:0000272//polysaccharide catabolic process;GO:0005975//carbohydrate metabolic process;GO:0006032//chitin catabolic process;GO:0006952//defense response;GO:0008152//metabolic process;GO:0016998//cell wall macromolecule catabolic process;GO:0050832//defense response to fungus
HORVU4Hr1G054370.1	-1.39981	down	0.000381812	0.0105707	--	BAJ99790.1 predicted protein [Hordeum vulgare subsp. vulgare] [Hordeum vulgare]	-	-	-	-	-	GO:0005515//protein binding	GO:0006457//protein folding;GO:0009408//response to heat
HORVU4Hr1G054370.2	-1.39981	down	0.000381812	0.0105707	--	BAJ99790.1 predicted protein [Hordeum vulgare subsp. vulgare] [Hordeum vulgare]	-	-	-	-	-	GO:0005515//protein binding	GO:0006457//protein folding;GO:0009408//response to heat
HORVU4Hr1G054370.3	-1.39981	down	0.000381812	0.0105707	--	BAJ99790.1 predicted protein [Hordeum vulgare subsp. vulgare] [Hordeum vulgare]	-	-	-	-	-	GO:0005515//protein binding	GO:0006457//protein folding;GO:0009408//response to heat
HORVU4Hr1G054370.5	-1.39981	down	0.000381812	0.0105707	--	BAJ99790.1 predicted protein [Hordeum vulgare subsp. vulgare] [Hordeum vulgare]	-	-	-	-	-	GO:0005515//protein binding	GO:0006457//protein folding;GO:0009408//response to heat
HORVU4Hr1G054370.6	-1.39981	down	0.000381812	0.0105707	--	BAJ99790.1 predicted protein [Hordeum vulgare subsp. vulgare] [Hordeum vulgare]	-	-	-	-	-	GO:0005515//protein binding	GO:0006457//protein folding;GO:0009408//response to heat
HORVU4Hr1G054370.7	-1.39981	down	0.000381812	0.0105707	--	BAJ99790.1 predicted protein [Hordeum vulgare subsp. vulgare] [Hordeum vulgare]	-	-	-	-	-	GO:0005515//protein binding	GO:0006457//protein folding;GO:0009408//response to heat
HORVU4Hr1G054370.8	-1.39981	down	0.000381812	0.0105707	--	BAJ99790.1 predicted protein [Hordeum vulgare subsp. vulgare] [Hordeum vulgare]	-	-	-	-	-	GO:0005515//protein binding	GO:0006457//protein folding;GO:0009408//response to heat
HORVU2Hr1G034580.1	-0.877965	down	0.000386373	0.0106421	MAF1	KAE8812038.1 WPP domain-containing protein 2 [Hordeum vulgare]	-	-	-	-	GO:0005575//cellular_component;GO:0005622//intracellular;GO:0005623//cell;GO:0005634//nucleus;GO:0005635//nuclear envelope;GO:0005737//cytoplasm;GO:0005794//Golgi apparatus;GO:0012505//endomembrane system;GO:0016363//nuclear matrix;GO:0031967//organelle envelope;GO:0031974//membrane-enclosed lumen;GO:0031975//envelope;GO:0031981//nuclear lumen;GO:0034399//nuclear periphery;GO:0043226//organelle;G…	-	-
HORVU2Hr1G034580.2	-0.877965	down	0.000386373	0.0106421	MAF1	KAE8812038.1 WPP domain-containing protein 2 [Hordeum vulgare]	-	-	-	-	GO:0005575//cellular_component;GO:0005622//intracellular;GO:0005623//cell;GO:0005634//nucleus;GO:0005635//nuclear envelope;GO:0005737//cytoplasm;GO:0005794//Golgi apparatus;GO:0012505//endomembrane system;GO:0016363//nuclear matrix;GO:0031967//organelle envelope;GO:0031974//membrane-enclosed lumen;GO:0031975//envelope;GO:0031981//nuclear lumen;GO:0034399//nuclear periphery;GO:0043226//organelle;G…	-	-
HORVU2Hr1G034580.3	-0.877965	down	0.000386373	0.0106421	MAF1	KAE8812038.1 WPP domain-containing protein 2 [Hordeum vulgare]	-	-	-	-	GO:0005575//cellular_component;GO:0005622//intracellular;GO:0005623//cell;GO:0005634//nucleus;GO:0005635//nuclear envelope;GO:0005737//cytoplasm;GO:0005794//Golgi apparatus;GO:0012505//endomembrane system;GO:0016363//nuclear matrix;GO:0031967//organelle envelope;GO:0031974//membrane-enclosed lumen;GO:0031975//envelope;GO:0031981//nuclear lumen;GO:0034399//nuclear periphery;GO:0043226//organelle;G…	-	-
HORVU2Hr1G119540.2	0.710414	up	0.000395239	0.0108045	--	VAH38896.1 unnamed protein product [Triticum turgidum subsp. durum] [Triticum turgidum]	Genetic Information Processing	Translation	ko03013//RNA transport	K14295	GO:0005575//cellular_component;GO:0005622//intracellular;GO:0005623//cell;GO:0005634//nucleus;GO:0005635//nuclear envelope;GO:0005643//nuclear pore;GO:0005654//nucleoplasm;GO:0012505//endomembrane system;GO:0016020//membrane;GO:0031090//organelle membrane;GO:0031965//nuclear membrane;GO:0031967//organelle envelope;GO:0031974//membrane-enclosed lumen;GO:0031975//envelope;GO:0031981//nuclear lumen;…	GO:0003674//molecular_function;GO:0005488//binding;GO:0005515//protein binding;GO:0008536//Ran GTPase binding;GO:0017016//Ras GTPase binding;GO:0019899//enzyme binding;GO:0031267//small GTPase binding;GO:0051020//GTPase binding	GO:0001838//embryonic epithelial tube formation;GO:0001841//neural tube formation;GO:0002009//morphogenesis of an epithelium;GO:0006403//RNA localization;GO:0006606//protein import into nucleus;GO:0006810//transport;GO:0006886//intracellular protein transport;GO:0006913//nucleocytoplasmic transport;GO:0007275//multicellular organism development;GO:0007399//nervous system development;GO:0008104//p…
HORVU5Hr1G115720.13	-0.810698	down	0.000412844	0.0111426	ephA	BAJ91671.1 predicted protein [Hordeum vulgare subsp. vulgare] [Hordeum vulgare]	-	-	-	-	-	GO:0003674//molecular_function;GO:0003824//catalytic activity;GO:0008236//serine-type peptidase activity;GO:0016787//hydrolase activity;GO:0016788//hydrolase activity, acting on ester bonds;GO:0047570//3-oxoadipate enol-lactonase activity;GO:0047746//chlorophyllase activity;GO:0070205//2-succinyl-6-hydroxy-2,4-cyclohexadiene-1-carboxylate synthase activity	GO:0006112//energy reserve metabolic process;GO:0006508//proteolysis;GO:0009102//biotin biosynthetic process;GO:0009234//menaquinone biosynthetic process;GO:0015979//photosynthesis;GO:0015996//chlorophyll catabolic process;GO:0030163//protein catabolic process;GO:0042952//beta-ketoadipate pathway
HORVU5Hr1G115720.15	-0.810698	down	0.000412844	0.0111426	ephA	BAJ91671.1 predicted protein [Hordeum vulgare subsp. vulgare] [Hordeum vulgare]	-	-	-	-	-	GO:0003674//molecular_function;GO:0003824//catalytic activity;GO:0008236//serine-type peptidase activity;GO:0016787//hydrolase activity;GO:0016788//hydrolase activity, acting on ester bonds;GO:0047570//3-oxoadipate enol-lactonase activity;GO:0047746//chlorophyllase activity;GO:0070205//2-succinyl-6-hydroxy-2,4-cyclohexadiene-1-carboxylate synthase activity	GO:0006112//energy reserve metabolic process;GO:0006508//proteolysis;GO:0009102//biotin biosynthetic process;GO:0009234//menaquinone biosynthetic process;GO:0015979//photosynthesis;GO:0015996//chlorophyll catabolic process;GO:0030163//protein catabolic process;GO:0042952//beta-ketoadipate pathway
HORVU5Hr1G115720.7	-0.810698	down	0.000412844	0.0111426	ephA	BAJ91671.1 predicted protein [Hordeum vulgare subsp. vulgare] [Hordeum vulgare]	-	-	-	-	-	GO:0003674//molecular_function;GO:0003824//catalytic activity;GO:0008236//serine-type peptidase activity;GO:0016787//hydrolase activity;GO:0016788//hydrolase activity, acting on ester bonds;GO:0047570//3-oxoadipate enol-lactonase activity;GO:0047746//chlorophyllase activity;GO:0070205//2-succinyl-6-hydroxy-2,4-cyclohexadiene-1-carboxylate synthase activity	GO:0006112//energy reserve metabolic process;GO:0006508//proteolysis;GO:0009102//biotin biosynthetic process;GO:0009234//menaquinone biosynthetic process;GO:0015979//photosynthesis;GO:0015996//chlorophyll catabolic process;GO:0030163//protein catabolic process;GO:0042952//beta-ketoadipate pathway
HORVU2Hr1G111050.1	-0.870486	down	0.00043764	0.0116943	abkC	BAJ94093.1 predicted protein, partial [Hordeum vulgare subsp. vulgare] [Hordeum vulgare]	-	-	-	-	GO:0016020//membrane;GO:0016021//integral component of membrane	GO:0016709//oxidoreductase activity, acting on paired donors, with incorporation or reduction of molecular oxygen, NAD(P)H as one donor, and incorporation of one atom of oxygen	GO:0006744//ubiquinone biosynthetic process
HORVU2Hr1G111050.2	-0.870486	down	0.00043764	0.0116943	abkC	BAJ94093.1 predicted protein, partial [Hordeum vulgare subsp. vulgare] [Hordeum vulgare]	-	-	-	-	GO:0016020//membrane;GO:0016021//integral component of membrane	GO:0016709//oxidoreductase activity, acting on paired donors, with incorporation or reduction of molecular oxygen, NAD(P)H as one donor, and incorporation of one atom of oxygen	GO:0006744//ubiquinone biosynthetic process
HORVU2Hr1G111050.4	-0.870486	down	0.00043764	0.0116943	abkC	BAJ94093.1 predicted protein, partial [Hordeum vulgare subsp. vulgare] [Hordeum vulgare]	-	-	-	-	GO:0016020//membrane;GO:0016021//integral component of membrane	GO:0016709//oxidoreductase activity, acting on paired donors, with incorporation or reduction of molecular oxygen, NAD(P)H as one donor, and incorporation of one atom of oxygen	GO:0006744//ubiquinone biosynthetic process
HORVU2Hr1G111050.5	-0.870486	down	0.00043764	0.0116943	abkC	BAJ94093.1 predicted protein, partial [Hordeum vulgare subsp. vulgare] [Hordeum vulgare]	-	-	-	-	GO:0016020//membrane;GO:0016021//integral component of membrane	GO:0016709//oxidoreductase activity, acting on paired donors, with incorporation or reduction of molecular oxygen, NAD(P)H as one donor, and incorporation of one atom of oxygen	GO:0006744//ubiquinone biosynthetic process
HORVU2Hr1G111050.6	-0.870486	down	0.00043764	0.0116943	abkC	BAJ94093.1 predicted protein, partial [Hordeum vulgare subsp. vulgare] [Hordeum vulgare]	-	-	-	-	GO:0016020//membrane;GO:0016021//integral component of membrane	GO:0016709//oxidoreductase activity, acting on paired donors, with incorporation or reduction of molecular oxygen, NAD(P)H as one donor, and incorporation of one atom of oxygen	GO:0006744//ubiquinone biosynthetic process
HORVU3Hr1G085680.17	1.11784	up	0.000446637	0.0118757	ROPGEF7	KAE8767369.1 Rop guanine nucleotide exchange factor 1 [Hordeum vulgare]	-	-	-	-	-	GO:0005085//guanyl-nucleotide exchange factor activity;GO:0005089//Rho guanyl-nucleotide exchange factor activity;GO:0005504//fatty acid binding	GO:0009627//systemic acquired resistance
HORVU3Hr1G085680.18	1.11784	up	0.000446637	0.0118757	ROPGEF7	KAE8767369.1 Rop guanine nucleotide exchange factor 1 [Hordeum vulgare]	-	-	-	-	-	GO:0005085//guanyl-nucleotide exchange factor activity;GO:0005089//Rho guanyl-nucleotide exchange factor activity;GO:0005504//fatty acid binding	GO:0009627//systemic acquired resistance
HORVU3Hr1G085680.19	1.11784	up	0.000446637	0.0118757	ROPGEF7	KAE8767369.1 Rop guanine nucleotide exchange factor 1 [Hordeum vulgare]	-	-	-	-	-	GO:0005085//guanyl-nucleotide exchange factor activity;GO:0005089//Rho guanyl-nucleotide exchange factor activity;GO:0005504//fatty acid binding	GO:0009627//systemic acquired resistance
HORVU3Hr1G085680.20	1.11784	up	0.000446637	0.0118757	ROPGEF7	KAE8767369.1 Rop guanine nucleotide exchange factor 1 [Hordeum vulgare]	-	-	-	-	-	GO:0005085//guanyl-nucleotide exchange factor activity;GO:0005089//Rho guanyl-nucleotide exchange factor activity;GO:0005504//fatty acid binding	GO:0009627//systemic acquired resistance
HORVU3Hr1G085680.27	1.11784	up	0.000446637	0.0118757	ROPGEF7	KAE8767369.1 Rop guanine nucleotide exchange factor 1 [Hordeum vulgare]	-	-	-	-	-	GO:0005085//guanyl-nucleotide exchange factor activity;GO:0005089//Rho guanyl-nucleotide exchange factor activity;GO:0005504//fatty acid binding	GO:0009627//systemic acquired resistance
HORVU3Hr1G085680.28	1.11784	up	0.000446637	0.0118757	ROPGEF7	KAE8767369.1 Rop guanine nucleotide exchange factor 1 [Hordeum vulgare]	-	-	-	-	-	GO:0005085//guanyl-nucleotide exchange factor activity;GO:0005089//Rho guanyl-nucleotide exchange factor activity;GO:0005504//fatty acid binding	GO:0009627//systemic acquired resistance
HORVU3Hr1G085680.29	1.11784	up	0.000446637	0.0118757	ROPGEF7	KAE8767369.1 Rop guanine nucleotide exchange factor 1 [Hordeum vulgare]	-	-	-	-	-	GO:0005085//guanyl-nucleotide exchange factor activity;GO:0005089//Rho guanyl-nucleotide exchange factor activity;GO:0005504//fatty acid binding	GO:0009627//systemic acquired resistance
HORVU3Hr1G085680.30	1.11784	up	0.000446637	0.0118757	ROPGEF7	KAE8767369.1 Rop guanine nucleotide exchange factor 1 [Hordeum vulgare]	-	-	-	-	-	GO:0005085//guanyl-nucleotide exchange factor activity;GO:0005089//Rho guanyl-nucleotide exchange factor activity;GO:0005504//fatty acid binding	GO:0009627//systemic acquired resistance
HORVU3Hr1G085680.31	1.11784	up	0.000446637	0.0118757	ROPGEF7	KAE8767369.1 Rop guanine nucleotide exchange factor 1 [Hordeum vulgare]	-	-	-	-	-	GO:0005085//guanyl-nucleotide exchange factor activity;GO:0005089//Rho guanyl-nucleotide exchange factor activity;GO:0005504//fatty acid binding	GO:0009627//systemic acquired resistance
HORVU3Hr1G085680.4	1.11784	up	0.000446637	0.0118757	ROPGEF7	KAE8767369.1 Rop guanine nucleotide exchange factor 1 [Hordeum vulgare]	-	-	-	-	-	GO:0005085//guanyl-nucleotide exchange factor activity;GO:0005089//Rho guanyl-nucleotide exchange factor activity;GO:0005504//fatty acid binding	GO:0009627//systemic acquired resistance
HORVU3Hr1G085680.5	1.11784	up	0.000446637	0.0118757	ROPGEF7	KAE8767369.1 Rop guanine nucleotide exchange factor 1 [Hordeum vulgare]	-	-	-	-	-	GO:0005085//guanyl-nucleotide exchange factor activity;GO:0005089//Rho guanyl-nucleotide exchange factor activity;GO:0005504//fatty acid binding	GO:0009627//systemic acquired resistance
HORVU2Hr1G103620.1	-0.938871	down	0.000456692	0.0119611	ABCC2	KAE8785456.1 ABC transporter C family member 2 [Hordeum vulgare]	-	-	-	-	GO:0000325//plant-type vacuole;GO:0005575//cellular_component;GO:0005737//cytoplasm;GO:0005774//vacuolar membrane;GO:0005887//integral component of plasma membrane;GO:0009380//excinuclease repair complex;GO:0009898//cytoplasmic side of plasma membrane;GO:0016020//membrane;GO:0016021//integral component of membrane;GO:0043190//ATP-binding cassette (ABC) transporter complex;GO:0055051//ATP-binding …	GO:0000166//nucleotide binding;GO:0003677//DNA binding;GO:0003924//GTPase activity;GO:0005260//channel-conductance-controlling ATPase activity;GO:0005319//lipid transporter activity;GO:0005524//ATP binding;GO:0005525//GTP binding;GO:0008565//protein transporter activity;GO:0009381//excinuclease ABC activity;GO:0015220//choline transmembrane transporter activity;GO:0015221//lipopolysaccharide tran…	GO:0000910//cytokinesis;GO:0006289//nucleotide-excision repair;GO:0006400//tRNA modification;GO:0006810//transport;GO:0006817//phosphate ion transport;GO:0006824//cobalt ion transport;GO:0006855//drug transmembrane transport;GO:0006869//lipid transport;GO:0007601//visual perception;GO:0008150//biological_process;GO:0008272//sulfate transport;GO:0015675//nickel cation transport;GO:0015689//molybda…
HORVU2Hr1G103620.3	-0.938871	down	0.000456692	0.0119611	ABCC2	KAE8785456.1 ABC transporter C family member 2 [Hordeum vulgare]	-	-	-	-	GO:0000325//plant-type vacuole;GO:0005575//cellular_component;GO:0005737//cytoplasm;GO:0005774//vacuolar membrane;GO:0005887//integral component of plasma membrane;GO:0009380//excinuclease repair complex;GO:0009898//cytoplasmic side of plasma membrane;GO:0016020//membrane;GO:0016021//integral component of membrane;GO:0043190//ATP-binding cassette (ABC) transporter complex;GO:0055051//ATP-binding …	GO:0000166//nucleotide binding;GO:0003677//DNA binding;GO:0003924//GTPase activity;GO:0005260//channel-conductance-controlling ATPase activity;GO:0005319//lipid transporter activity;GO:0005524//ATP binding;GO:0005525//GTP binding;GO:0008565//protein transporter activity;GO:0009381//excinuclease ABC activity;GO:0015220//choline transmembrane transporter activity;GO:0015221//lipopolysaccharide tran…	GO:0000910//cytokinesis;GO:0006289//nucleotide-excision repair;GO:0006400//tRNA modification;GO:0006810//transport;GO:0006817//phosphate ion transport;GO:0006824//cobalt ion transport;GO:0006855//drug transmembrane transport;GO:0006869//lipid transport;GO:0007601//visual perception;GO:0008150//biological_process;GO:0008272//sulfate transport;GO:0015675//nickel cation transport;GO:0015689//molybda…
HORVU2Hr1G103620.5	-0.938871	down	0.000456692	0.0119611	ABCC2	KAE8785456.1 ABC transporter C family member 2 [Hordeum vulgare]	-	-	-	-	GO:0000325//plant-type vacuole;GO:0005575//cellular_component;GO:0005737//cytoplasm;GO:0005774//vacuolar membrane;GO:0005887//integral component of plasma membrane;GO:0009380//excinuclease repair complex;GO:0009898//cytoplasmic side of plasma membrane;GO:0016020//membrane;GO:0016021//integral component of membrane;GO:0043190//ATP-binding cassette (ABC) transporter complex;GO:0055051//ATP-binding …	GO:0000166//nucleotide binding;GO:0003677//DNA binding;GO:0003924//GTPase activity;GO:0005260//channel-conductance-controlling ATPase activity;GO:0005319//lipid transporter activity;GO:0005524//ATP binding;GO:0005525//GTP binding;GO:0008565//protein transporter activity;GO:0009381//excinuclease ABC activity;GO:0015220//choline transmembrane transporter activity;GO:0015221//lipopolysaccharide tran…	GO:0000910//cytokinesis;GO:0006289//nucleotide-excision repair;GO:0006400//tRNA modification;GO:0006810//transport;GO:0006817//phosphate ion transport;GO:0006824//cobalt ion transport;GO:0006855//drug transmembrane transport;GO:0006869//lipid transport;GO:0007601//visual perception;GO:0008150//biological_process;GO:0008272//sulfate transport;GO:0015675//nickel cation transport;GO:0015689//molybda…
HORVU4Hr1G027600.1	-0.721425	down	0.000458361	0.0119611	Trappc1	BAJ85536.1 predicted protein [Hordeum vulgare subsp. vulgare] [Hordeum vulgare]	-	-	-	-	GO:0000139//Golgi membrane;GO:0000323//lytic vacuole;GO:0000407//pre-autophagosomal structure;GO:0005575//cellular_component;GO:0005576//extracellular region;GO:0005622//intracellular;GO:0005623//cell;GO:0005737//cytoplasm;GO:0005764//lysosome;GO:0005766//primary lysosome;GO:0005768//endosome;GO:0005773//vacuole;GO:0005775//vacuolar lumen;GO:0005783//endoplasmic reticulum;GO:0005793//endoplasmic …	GO:0003674//molecular_function;GO:0005085//guanyl-nucleotide exchange factor activity;GO:0005088//Ras guanyl-nucleotide exchange factor activity;GO:0005102//receptor binding;GO:0005179//hormone activity;GO:0005488//binding;GO:0005515//protein binding;GO:0017016//Ras GTPase binding;GO:0017112//Rab guanyl-nucleotide exchange factor activity;GO:0017137//Rab GTPase binding;GO:0019899//enzyme binding;…	GO:0001775//cell activation;GO:0002252//immune effector process;GO:0002263//cell activation involved in immune response;GO:0002274//myeloid leukocyte activation;GO:0002275//myeloid cell activation involved in immune response;GO:0002283//neutrophil activation involved in immune response;GO:0002366//leukocyte activation involved in immune response;GO:0002376//immune system process;GO:0002443//leuko…
HORVU2Hr1G091320.2	-0.604736	down	0.000458759	0.0119611	ERG3	ADC34699.1 elicitor responsive gene 3 [Triticum aestivum]	-	-	-	-	GO:0005575//cellular_component;GO:0005622//intracellular;GO:0005623//cell;GO:0005737//cytoplasm;GO:0044424//intracellular part;GO:0044464//cell part	-	GO:0006950//response to stress;GO:0006952//defense response;GO:0008150//biological_process;GO:0050896//response to stimulus
HORVU2Hr1G091320.5	-0.604736	down	0.000458759	0.0119611	ERG3	ADC34699.1 elicitor responsive gene 3 [Triticum aestivum]	-	-	-	-	GO:0005575//cellular_component;GO:0005622//intracellular;GO:0005623//cell;GO:0005737//cytoplasm;GO:0044424//intracellular part;GO:0044464//cell part	-	GO:0006950//response to stress;GO:0006952//defense response;GO:0008150//biological_process;GO:0050896//response to stimulus
HORVU4Hr1G056670.17	0.868875	up	0.000479921	0.0124525	--	BAJ87055.1 predicted protein [Hordeum vulgare subsp. vulgare] [Hordeum vulgare]	-	-	-	-	GO:0005739//mitochondrion;GO:0005743//mitochondrial inner membrane;GO:0016020//membrane;GO:0016021//integral component of membrane;GO:0031966//mitochondrial membrane	GO:0000149//SNARE binding;GO:0003674//molecular_function;GO:0003723//RNA binding;GO:0005488//binding;GO:0005515//protein binding;GO:0005524//ATP binding;GO:0008289//lipid binding;GO:0009982//pseudouridine synthase activity;GO:0019905//syntaxin binding	GO:0001522//pseudouridine synthesis;GO:0007059//chromosome segregation;GO:0009451//RNA modification;GO:0030261//chromosome condensation
HORVU6Hr1G005390.1	1.16917	up	0.000485546	0.0125378	RPL37B	XP_020166270.1 60S ribosomal protein L37-2-like [Aegilops tauschii subsp. tauschii] [Aegilops tauschii]	Genetic Information Processing	Translation	ko03010//Ribosome	K02922	GO:0005840//ribosome;GO:0022625//cytosolic large ribosomal subunit	GO:0003723//RNA binding;GO:0003735//structural constituent of ribosome;GO:0019843//rRNA binding;GO:0033743//peptide-methionine (R)-S-oxide reductase activity;GO:0046872//metal ion binding	GO:0006412//translation;GO:0055114//oxidation-reduction process
HORVU6Hr1G005390.2	1.16917	up	0.000485546	0.0125378	RPL37B	XP_020166270.1 60S ribosomal protein L37-2-like [Aegilops tauschii subsp. tauschii] [Aegilops tauschii]	Genetic Information Processing	Translation	ko03010//Ribosome	K02922	GO:0005840//ribosome;GO:0022625//cytosolic large ribosomal subunit	GO:0003723//RNA binding;GO:0003735//structural constituent of ribosome;GO:0019843//rRNA binding;GO:0033743//peptide-methionine (R)-S-oxide reductase activity;GO:0046872//metal ion binding	GO:0006412//translation;GO:0055114//oxidation-reduction process
HORVU6Hr1G090070.1	1.16917	up	0.000485546	0.0125378	RPL37B	Ribosomal protein L37 [Source:UniProtKB/TrEMBL;Acc:A0A287V524]	Genetic Information Processing	Translation	ko03010//Ribosome	K02922	GO:0005739//mitochondrion;GO:0005840//ribosome;GO:0022625//cytosolic large ribosomal subunit	GO:0003723//RNA binding;GO:0003729//mRNA binding;GO:0003735//structural constituent of ribosome;GO:0019843//rRNA binding;GO:0033743//peptide-methionine (R)-S-oxide reductase activity;GO:0042030//ATPase inhibitor activity;GO:0046872//metal ion binding	GO:0006412//translation;GO:0032780//negative regulation of ATPase activity;GO:0055114//oxidation-reduction process
HORVU6Hr1G090070.2	1.16917	up	0.000485546	0.0125378	RPL37B	Ribosomal protein L37 [Source:UniProtKB/TrEMBL;Acc:A0A287V524]	Genetic Information Processing	Translation	ko03010//Ribosome	K02922	GO:0005739//mitochondrion;GO:0005840//ribosome;GO:0022625//cytosolic large ribosomal subunit	GO:0003723//RNA binding;GO:0003729//mRNA binding;GO:0003735//structural constituent of ribosome;GO:0019843//rRNA binding;GO:0033743//peptide-methionine (R)-S-oxide reductase activity;GO:0042030//ATPase inhibitor activity;GO:0046872//metal ion binding	GO:0006412//translation;GO:0032780//negative regulation of ATPase activity;GO:0055114//oxidation-reduction process
HORVU2Hr1G000360.1	12.8086	up	0.000518078	0.0131877	NDX	KAE8773744.1 nodulin homeobox-like [Hordeum vulgare]	-	-	-	-	GO:0005634//nucleus	GO:0003677//DNA binding;GO:0003697//single-stranded DNA binding	GO:0009908//flower development
HORVU2Hr1G000360.10	12.8086	up	0.000518078	0.0131877	NDX	KAE8773744.1 nodulin homeobox-like [Hordeum vulgare]	-	-	-	-	GO:0005634//nucleus	GO:0003677//DNA binding;GO:0003697//single-stranded DNA binding	GO:0009908//flower development
HORVU2Hr1G000360.11	12.8086	up	0.000518078	0.0131877	NDX	KAE8773744.1 nodulin homeobox-like [Hordeum vulgare]	-	-	-	-	GO:0005634//nucleus	GO:0003677//DNA binding;GO:0003697//single-stranded DNA binding	GO:0009908//flower development
HORVU2Hr1G000360.12	12.8086	up	0.000518078	0.0131877	NDX	KAE8773744.1 nodulin homeobox-like [Hordeum vulgare]	-	-	-	-	GO:0005634//nucleus	GO:0003677//DNA binding;GO:0003697//single-stranded DNA binding	GO:0009908//flower development
HORVU2Hr1G000360.13	12.8086	up	0.000518078	0.0131877	NDX	KAE8773744.1 nodulin homeobox-like [Hordeum vulgare]	-	-	-	-	GO:0005634//nucleus	GO:0003677//DNA binding;GO:0003697//single-stranded DNA binding	GO:0009908//flower development
HORVU2Hr1G000360.14	12.8086	up	0.000518078	0.0131877	NDX	KAE8773744.1 nodulin homeobox-like [Hordeum vulgare]	-	-	-	-	GO:0005634//nucleus	GO:0003677//DNA binding;GO:0003697//single-stranded DNA binding	GO:0009908//flower development
HORVU2Hr1G000360.15	12.8086	up	0.000518078	0.0131877	NDX	KAE8773744.1 nodulin homeobox-like [Hordeum vulgare]	-	-	-	-	GO:0005634//nucleus	GO:0003677//DNA binding;GO:0003697//single-stranded DNA binding	GO:0009908//flower development
HORVU2Hr1G000360.16	12.8086	up	0.000518078	0.0131877	NDX	KAE8773744.1 nodulin homeobox-like [Hordeum vulgare]	-	-	-	-	GO:0005634//nucleus	GO:0003677//DNA binding;GO:0003697//single-stranded DNA binding	GO:0009908//flower development
HORVU2Hr1G000360.17	12.8086	up	0.000518078	0.0131877	NDX	KAE8773744.1 nodulin homeobox-like [Hordeum vulgare]	-	-	-	-	GO:0005634//nucleus	GO:0003677//DNA binding;GO:0003697//single-stranded DNA binding	GO:0009908//flower development
HORVU2Hr1G000360.18	12.8086	up	0.000518078	0.0131877	NDX	KAE8773744.1 nodulin homeobox-like [Hordeum vulgare]	-	-	-	-	GO:0005634//nucleus	GO:0003677//DNA binding;GO:0003697//single-stranded DNA binding	GO:0009908//flower development
HORVU2Hr1G000360.19	12.8086	up	0.000518078	0.0131877	NDX	KAE8773744.1 nodulin homeobox-like [Hordeum vulgare]	-	-	-	-	GO:0005634//nucleus	GO:0003677//DNA binding;GO:0003697//single-stranded DNA binding	GO:0009908//flower development
HORVU2Hr1G000360.2	12.8086	up	0.000518078	0.0131877	NDX	KAE8773744.1 nodulin homeobox-like [Hordeum vulgare]	-	-	-	-	GO:0005634//nucleus	GO:0003677//DNA binding;GO:0003697//single-stranded DNA binding	GO:0009908//flower development
HORVU2Hr1G000360.20	12.8086	up	0.000518078	0.0131877	NDX	KAE8773744.1 nodulin homeobox-like [Hordeum vulgare]	-	-	-	-	GO:0005634//nucleus	GO:0003677//DNA binding;GO:0003697//single-stranded DNA binding	GO:0009908//flower development
HORVU2Hr1G000360.21	12.8086	up	0.000518078	0.0131877	NDX	KAE8773744.1 nodulin homeobox-like [Hordeum vulgare]	-	-	-	-	GO:0005634//nucleus	GO:0003677//DNA binding;GO:0003697//single-stranded DNA binding	GO:0009908//flower development
HORVU2Hr1G000360.22	12.8086	up	0.000518078	0.0131877	NDX	KAE8773744.1 nodulin homeobox-like [Hordeum vulgare]	-	-	-	-	GO:0005634//nucleus	GO:0003677//DNA binding;GO:0003697//single-stranded DNA binding	GO:0009908//flower development
HORVU2Hr1G000360.3	12.8086	up	0.000518078	0.0131877	NDX	KAE8773744.1 nodulin homeobox-like [Hordeum vulgare]	-	-	-	-	GO:0005634//nucleus	GO:0003677//DNA binding;GO:0003697//single-stranded DNA binding	GO:0009908//flower development
HORVU2Hr1G000360.4	12.8086	up	0.000518078	0.0131877	NDX	KAE8773744.1 nodulin homeobox-like [Hordeum vulgare]	-	-	-	-	GO:0005634//nucleus	GO:0003677//DNA binding;GO:0003697//single-stranded DNA binding	GO:0009908//flower development
HORVU2Hr1G000360.5	12.8086	up	0.000518078	0.0131877	NDX	KAE8773744.1 nodulin homeobox-like [Hordeum vulgare]	-	-	-	-	GO:0005634//nucleus	GO:0003677//DNA binding;GO:0003697//single-stranded DNA binding	GO:0009908//flower development
HORVU2Hr1G000360.8	12.8086	up	0.000518078	0.0131877	NDX	KAE8773744.1 nodulin homeobox-like [Hordeum vulgare]	-	-	-	-	GO:0005634//nucleus	GO:0003677//DNA binding;GO:0003697//single-stranded DNA binding	GO:0009908//flower development
HORVU2Hr1G000360.9	12.8086	up	0.000518078	0.0131877	NDX	KAE8773744.1 nodulin homeobox-like [Hordeum vulgare]	-	-	-	-	GO:0005634//nucleus	GO:0003677//DNA binding;GO:0003697//single-stranded DNA binding	GO:0009908//flower development
HORVU6Hr1G084010.2	2.31846	up	0.000543715	0.013775	Dhn7	Dehydrin 7 [Source:UniProtKB/TrEMBL;Acc:T1TEB9]	-	-	-	-	GO:0005829//cytosol	-	GO:0009414//response to water deprivation;GO:0009415//response to water;GO:0009631//cold acclimation;GO:0009737//response to abscisic acid
HORVU6Hr1G084070.10	0.605807	up	0.000570696	0.0143234	DHN4	Deyhydrin 4 [Source:UniProtKB/TrEMBL;Acc:A3RHE3]	-	-	-	-	GO:0005829//cytosol	-	GO:0009414//response to water deprivation;GO:0009415//response to water;GO:0009631//cold acclimation;GO:0009737//response to abscisic acid
HORVU6Hr1G084070.11	0.605807	up	0.000570696	0.0143234	DHN4	Deyhydrin 4 [Source:UniProtKB/TrEMBL;Acc:A3RHE3]	-	-	-	-	GO:0005829//cytosol	-	GO:0009414//response to water deprivation;GO:0009415//response to water;GO:0009631//cold acclimation;GO:0009737//response to abscisic acid
HORVU6Hr1G084070.12	0.605807	up	0.000570696	0.0143234	DHN4	Deyhydrin 4 [Source:UniProtKB/TrEMBL;Acc:A3RHE3]	-	-	-	-	GO:0005829//cytosol	-	GO:0009414//response to water deprivation;GO:0009415//response to water;GO:0009631//cold acclimation;GO:0009737//response to abscisic acid
HORVU6Hr1G084070.13	0.605807	up	0.000570696	0.0143234	DHN4	Deyhydrin 4 [Source:UniProtKB/TrEMBL;Acc:A3RHE3]	-	-	-	-	GO:0005829//cytosol	-	GO:0009414//response to water deprivation;GO:0009415//response to water;GO:0009631//cold acclimation;GO:0009737//response to abscisic acid
HORVU5Hr1G049430.2	0.707969	up	0.000584498	0.0146016	ALY2	VAI16400.1 unnamed protein product [Triticum turgidum subsp. durum] [Triticum turgidum]	Genetic Information Processing;Genetic Information Processing;Genetic Information Processing	Transcription;Translation;Translation	ko03040//Spliceosome;ko03013//RNA transport;ko03015//mRNA surveillance pathway	K12881;K12881;K12881	-	GO:0003676//nucleic acid binding;GO:0003723//RNA binding	GO:0008380//RNA splicing
HORVU2Hr1G018720.2	1.41786	up	0.000613309	0.0150389	IBR3	Probable acyl-CoA dehydrogenase IBR3 [Source:Projected from Arabidopsis thaliana (AT3G06810) UniProtKB/Swiss-Prot;Acc:Q8RWZ3]	Metabolism;Metabolism;Metabolism;Metabolism;Metabolism	Global and overview maps;Global and overview maps;Global and overview maps;Amino acid metabolism;Lipid metabolism	ko01100//Metabolic pathways;ko01110//Biosynthesis of secondary metabolites;ko01212//Fatty acid metabolism;ko00280//Valine, leucine and isoleucine degradation;ko00071//Fatty acid degradation	K00249;K00249;K00249;K00249;K00249	-	GO:0016491//oxidoreductase activity;GO:0016627//oxidoreductase activity, acting on the CH-CH group of donors;GO:0018515//pimeloyl-CoA dehydrogenase activity;GO:0050660//flavin adenine dinucleotide binding	GO:0006790//sulfur compound metabolic process;GO:0048767//root hair elongation;GO:0055114//oxidation-reduction process
HORVU2Hr1G018720.6	1.41786	up	0.000613309	0.0150389	IBR3	Probable acyl-CoA dehydrogenase IBR3 [Source:Projected from Arabidopsis thaliana (AT3G06810) UniProtKB/Swiss-Prot;Acc:Q8RWZ3]	Metabolism;Metabolism;Metabolism;Metabolism;Metabolism	Global and overview maps;Global and overview maps;Global and overview maps;Amino acid metabolism;Lipid metabolism	ko01100//Metabolic pathways;ko01110//Biosynthesis of secondary metabolites;ko01212//Fatty acid metabolism;ko00280//Valine, leucine and isoleucine degradation;ko00071//Fatty acid degradation	K00249;K00249;K00249;K00249;K00249	-	GO:0016491//oxidoreductase activity;GO:0016627//oxidoreductase activity, acting on the CH-CH group of donors;GO:0018515//pimeloyl-CoA dehydrogenase activity;GO:0050660//flavin adenine dinucleotide binding	GO:0006790//sulfur compound metabolic process;GO:0048767//root hair elongation;GO:0055114//oxidation-reduction process
HORVU0Hr1G025870.1	-0.841439	down	0.000617542	0.0150389	P4H4	BAJ97134.1 predicted protein [Hordeum vulgare subsp. vulgare] [Hordeum vulgare]	Metabolism;Metabolism	Global and overview maps;Amino acid metabolism	ko01100//Metabolic pathways;ko00330//Arginine and proline metabolism	K00472;K00472	GO:0005783//endoplasmic reticulum;GO:0005789//endoplasmic reticulum membrane	GO:0004177//aminopeptidase activity;GO:0004656//procollagen-proline 4-dioxygenase activity;GO:0005506//iron ion binding;GO:0016491//oxidoreductase activity;GO:0016705//oxidoreductase activity, acting on paired donors, with incorporation or reduction of molecular oxygen;GO:0031418//L-ascorbic acid binding;GO:0046872//metal ion binding;GO:0051213//dioxygenase activity	GO:0006508//proteolysis;GO:0018401//peptidyl-proline hydroxylation to 4-hydroxy-L-proline;GO:0019511//peptidyl-proline hydroxylation;GO:0055114//oxidation-reduction process
HORVU0Hr1G025870.2	-0.841439	down	0.000617542	0.0150389	P4H4	BAJ97134.1 predicted protein [Hordeum vulgare subsp. vulgare] [Hordeum vulgare]	Metabolism;Metabolism	Global and overview maps;Amino acid metabolism	ko01100//Metabolic pathways;ko00330//Arginine and proline metabolism	K00472;K00472	GO:0005783//endoplasmic reticulum;GO:0005789//endoplasmic reticulum membrane	GO:0004177//aminopeptidase activity;GO:0004656//procollagen-proline 4-dioxygenase activity;GO:0005506//iron ion binding;GO:0016491//oxidoreductase activity;GO:0016705//oxidoreductase activity, acting on paired donors, with incorporation or reduction of molecular oxygen;GO:0031418//L-ascorbic acid binding;GO:0046872//metal ion binding;GO:0051213//dioxygenase activity	GO:0006508//proteolysis;GO:0018401//peptidyl-proline hydroxylation to 4-hydroxy-L-proline;GO:0019511//peptidyl-proline hydroxylation;GO:0055114//oxidation-reduction process
HORVU0Hr1G025870.3	-0.841439	down	0.000617542	0.0150389	P4H4	BAJ97134.1 predicted protein [Hordeum vulgare subsp. vulgare] [Hordeum vulgare]	Metabolism;Metabolism	Global and overview maps;Amino acid metabolism	ko01100//Metabolic pathways;ko00330//Arginine and proline metabolism	K00472;K00472	GO:0005783//endoplasmic reticulum;GO:0005789//endoplasmic reticulum membrane	GO:0004177//aminopeptidase activity;GO:0004656//procollagen-proline 4-dioxygenase activity;GO:0005506//iron ion binding;GO:0016491//oxidoreductase activity;GO:0016705//oxidoreductase activity, acting on paired donors, with incorporation or reduction of molecular oxygen;GO:0031418//L-ascorbic acid binding;GO:0046872//metal ion binding;GO:0051213//dioxygenase activity	GO:0006508//proteolysis;GO:0018401//peptidyl-proline hydroxylation to 4-hydroxy-L-proline;GO:0019511//peptidyl-proline hydroxylation;GO:0055114//oxidation-reduction process
HORVU0Hr1G025870.4	-0.841439	down	0.000617542	0.0150389	P4H4	BAJ97134.1 predicted protein [Hordeum vulgare subsp. vulgare] [Hordeum vulgare]	Metabolism;Metabolism	Global and overview maps;Amino acid metabolism	ko01100//Metabolic pathways;ko00330//Arginine and proline metabolism	K00472;K00472	GO:0005783//endoplasmic reticulum;GO:0005789//endoplasmic reticulum membrane	GO:0004177//aminopeptidase activity;GO:0004656//procollagen-proline 4-dioxygenase activity;GO:0005506//iron ion binding;GO:0016491//oxidoreductase activity;GO:0016705//oxidoreductase activity, acting on paired donors, with incorporation or reduction of molecular oxygen;GO:0031418//L-ascorbic acid binding;GO:0046872//metal ion binding;GO:0051213//dioxygenase activity	GO:0006508//proteolysis;GO:0018401//peptidyl-proline hydroxylation to 4-hydroxy-L-proline;GO:0019511//peptidyl-proline hydroxylation;GO:0055114//oxidation-reduction process
HORVU0Hr1G025870.5	-0.841439	down	0.000617542	0.0150389	P4H4	BAJ97134.1 predicted protein [Hordeum vulgare subsp. vulgare] [Hordeum vulgare]	Metabolism;Metabolism	Global and overview maps;Amino acid metabolism	ko01100//Metabolic pathways;ko00330//Arginine and proline metabolism	K00472;K00472	GO:0005783//endoplasmic reticulum;GO:0005789//endoplasmic reticulum membrane	GO:0004177//aminopeptidase activity;GO:0004656//procollagen-proline 4-dioxygenase activity;GO:0005506//iron ion binding;GO:0016491//oxidoreductase activity;GO:0016705//oxidoreductase activity, acting on paired donors, with incorporation or reduction of molecular oxygen;GO:0031418//L-ascorbic acid binding;GO:0046872//metal ion binding;GO:0051213//dioxygenase activity	GO:0006508//proteolysis;GO:0018401//peptidyl-proline hydroxylation to 4-hydroxy-L-proline;GO:0019511//peptidyl-proline hydroxylation;GO:0055114//oxidation-reduction process
HORVU0Hr1G025870.6	-0.841439	down	0.000617542	0.0150389	P4H4	BAJ97134.1 predicted protein [Hordeum vulgare subsp. vulgare] [Hordeum vulgare]	Metabolism;Metabolism	Global and overview maps;Amino acid metabolism	ko01100//Metabolic pathways;ko00330//Arginine and proline metabolism	K00472;K00472	GO:0005783//endoplasmic reticulum;GO:0005789//endoplasmic reticulum membrane	GO:0004177//aminopeptidase activity;GO:0004656//procollagen-proline 4-dioxygenase activity;GO:0005506//iron ion binding;GO:0016491//oxidoreductase activity;GO:0016705//oxidoreductase activity, acting on paired donors, with incorporation or reduction of molecular oxygen;GO:0031418//L-ascorbic acid binding;GO:0046872//metal ion binding;GO:0051213//dioxygenase activity	GO:0006508//proteolysis;GO:0018401//peptidyl-proline hydroxylation to 4-hydroxy-L-proline;GO:0019511//peptidyl-proline hydroxylation;GO:0055114//oxidation-reduction process
HORVU0Hr1G025870.7	-0.841439	down	0.000617542	0.0150389	P4H4	BAJ97134.1 predicted protein [Hordeum vulgare subsp. vulgare] [Hordeum vulgare]	Metabolism;Metabolism	Global and overview maps;Amino acid metabolism	ko01100//Metabolic pathways;ko00330//Arginine and proline metabolism	K00472;K00472	GO:0005783//endoplasmic reticulum;GO:0005789//endoplasmic reticulum membrane	GO:0004177//aminopeptidase activity;GO:0004656//procollagen-proline 4-dioxygenase activity;GO:0005506//iron ion binding;GO:0016491//oxidoreductase activity;GO:0016705//oxidoreductase activity, acting on paired donors, with incorporation or reduction of molecular oxygen;GO:0031418//L-ascorbic acid binding;GO:0046872//metal ion binding;GO:0051213//dioxygenase activity	GO:0006508//proteolysis;GO:0018401//peptidyl-proline hydroxylation to 4-hydroxy-L-proline;GO:0019511//peptidyl-proline hydroxylation;GO:0055114//oxidation-reduction process
HORVU0Hr1G025870.8	-0.841439	down	0.000617542	0.0150389	P4H4	BAJ97134.1 predicted protein [Hordeum vulgare subsp. vulgare] [Hordeum vulgare]	Metabolism;Metabolism	Global and overview maps;Amino acid metabolism	ko01100//Metabolic pathways;ko00330//Arginine and proline metabolism	K00472;K00472	GO:0005783//endoplasmic reticulum;GO:0005789//endoplasmic reticulum membrane	GO:0004177//aminopeptidase activity;GO:0004656//procollagen-proline 4-dioxygenase activity;GO:0005506//iron ion binding;GO:0016491//oxidoreductase activity;GO:0016705//oxidoreductase activity, acting on paired donors, with incorporation or reduction of molecular oxygen;GO:0031418//L-ascorbic acid binding;GO:0046872//metal ion binding;GO:0051213//dioxygenase activity	GO:0006508//proteolysis;GO:0018401//peptidyl-proline hydroxylation to 4-hydroxy-L-proline;GO:0019511//peptidyl-proline hydroxylation;GO:0055114//oxidation-reduction process
HORVU1Hr1G068850.1	-0.841439	down	0.000617542	0.0150389	P4H4	Predicted protein [Source:UniProtKB/TrEMBL;Acc:F2DPW3]	Metabolism;Metabolism	Global and overview maps;Amino acid metabolism	ko01100//Metabolic pathways;ko00330//Arginine and proline metabolism	K00472;K00472	GO:0005783//endoplasmic reticulum;GO:0005789//endoplasmic reticulum membrane	GO:0004177//aminopeptidase activity;GO:0004656//procollagen-proline 4-dioxygenase activity;GO:0005506//iron ion binding;GO:0016491//oxidoreductase activity;GO:0016705//oxidoreductase activity, acting on paired donors, with incorporation or reduction of molecular oxygen;GO:0031418//L-ascorbic acid binding;GO:0046872//metal ion binding;GO:0051213//dioxygenase activity	GO:0006508//proteolysis;GO:0018401//peptidyl-proline hydroxylation to 4-hydroxy-L-proline;GO:0055114//oxidation-reduction process
HORVU1Hr1G068850.2	-0.841439	down	0.000617542	0.0150389	P4H4	Predicted protein [Source:UniProtKB/TrEMBL;Acc:F2DPW3]	Metabolism;Metabolism	Global and overview maps;Amino acid metabolism	ko01100//Metabolic pathways;ko00330//Arginine and proline metabolism	K00472;K00472	GO:0005783//endoplasmic reticulum;GO:0005789//endoplasmic reticulum membrane	GO:0004177//aminopeptidase activity;GO:0004656//procollagen-proline 4-dioxygenase activity;GO:0005506//iron ion binding;GO:0016491//oxidoreductase activity;GO:0016705//oxidoreductase activity, acting on paired donors, with incorporation or reduction of molecular oxygen;GO:0031418//L-ascorbic acid binding;GO:0046872//metal ion binding;GO:0051213//dioxygenase activity	GO:0006508//proteolysis;GO:0018401//peptidyl-proline hydroxylation to 4-hydroxy-L-proline;GO:0055114//oxidation-reduction process
HORVU1Hr1G080360.1	1.25168	up	0.000618806	0.0150389	IQD31	BAJ93535.1 predicted protein [Hordeum vulgare subsp. vulgare] [Hordeum vulgare]	-	-	-	-	-	GO:0005515//protein binding	-
HORVU1Hr1G080360.2	1.25168	up	0.000618806	0.0150389	IQD31	BAJ93535.1 predicted protein [Hordeum vulgare subsp. vulgare] [Hordeum vulgare]	-	-	-	-	-	GO:0005515//protein binding	-
HORVU1Hr1G080360.4	1.25168	up	0.000618806	0.0150389	IQD31	BAJ93535.1 predicted protein [Hordeum vulgare subsp. vulgare] [Hordeum vulgare]	-	-	-	-	-	GO:0005515//protein binding	-
HORVU5Hr1G050120.1	1.05937	up	0.000630793	0.0150874	--	KAE8806630.1 hypothetical protein D1007_17153 [Hordeum vulgare]	-	-	-	-	-	-	-
HORVU5Hr1G050120.2	1.05937	up	0.000630793	0.0150874	--	KAE8806630.1 hypothetical protein D1007_17153 [Hordeum vulgare]	-	-	-	-	-	-	-
HORVU5Hr1G050140.1	1.05937	up	0.000630793	0.0150874	--	KAE8806630.1 hypothetical protein D1007_17153 [Hordeum vulgare]	-	-	-	-	-	-	-
HORVU5Hr1G050140.2	1.05937	up	0.000630793	0.0150874	--	KAE8806630.1 hypothetical protein D1007_17153 [Hordeum vulgare]	-	-	-	-	-	-	-
HORVU4Hr1G052060.1	-1.00612	down	0.000632034	0.0150874	PER70	Peroxidase [Source:UniProtKB/TrEMBL;Acc:A0A287P1E8]	Metabolism;Metabolism;Metabolism	Global and overview maps;Global and overview maps;Biosynthesis of other secondary metabolites	ko01100//Metabolic pathways;ko01110//Biosynthesis of secondary metabolites;ko00940//Phenylpropanoid biosynthesis	K00430;K00430;K00430	GO:0005576//extracellular region	GO:0004096//catalase activity;GO:0004601//peroxidase activity;GO:0016491//oxidoreductase activity;GO:0020037//heme binding;GO:0046872//metal ion binding	GO:0006979//response to oxidative stress;GO:0042744//hydrogen peroxide catabolic process;GO:0044283//small molecule biosynthetic process;GO:0055114//oxidation-reduction process;GO:0098869//cellular oxidant detoxification
HORVU4Hr1G052060.12	-1.00612	down	0.000632034	0.0150874	PER70	Peroxidase [Source:UniProtKB/TrEMBL;Acc:A0A287P1E8]	Metabolism;Metabolism;Metabolism	Global and overview maps;Global and overview maps;Biosynthesis of other secondary metabolites	ko01100//Metabolic pathways;ko01110//Biosynthesis of secondary metabolites;ko00940//Phenylpropanoid biosynthesis	K00430;K00430;K00430	GO:0005576//extracellular region	GO:0004096//catalase activity;GO:0004601//peroxidase activity;GO:0016491//oxidoreductase activity;GO:0020037//heme binding;GO:0046872//metal ion binding	GO:0006979//response to oxidative stress;GO:0042744//hydrogen peroxide catabolic process;GO:0044283//small molecule biosynthetic process;GO:0055114//oxidation-reduction process;GO:0098869//cellular oxidant detoxification
HORVU4Hr1G052060.6	-1.00612	down	0.000632034	0.0150874	PER70	Peroxidase [Source:UniProtKB/TrEMBL;Acc:A0A287P1E8]	Metabolism;Metabolism;Metabolism	Global and overview maps;Global and overview maps;Biosynthesis of other secondary metabolites	ko01100//Metabolic pathways;ko01110//Biosynthesis of secondary metabolites;ko00940//Phenylpropanoid biosynthesis	K00430;K00430;K00430	GO:0005576//extracellular region	GO:0004096//catalase activity;GO:0004601//peroxidase activity;GO:0016491//oxidoreductase activity;GO:0020037//heme binding;GO:0046872//metal ion binding	GO:0006979//response to oxidative stress;GO:0042744//hydrogen peroxide catabolic process;GO:0044283//small molecule biosynthetic process;GO:0055114//oxidation-reduction process;GO:0098869//cellular oxidant detoxification
HORVU4Hr1G052060.7	-1.00612	down	0.000632034	0.0150874	PER70	Peroxidase [Source:UniProtKB/TrEMBL;Acc:A0A287P1E8]	Metabolism;Metabolism;Metabolism	Global and overview maps;Global and overview maps;Biosynthesis of other secondary metabolites	ko01100//Metabolic pathways;ko01110//Biosynthesis of secondary metabolites;ko00940//Phenylpropanoid biosynthesis	K00430;K00430;K00430	GO:0005576//extracellular region	GO:0004096//catalase activity;GO:0004601//peroxidase activity;GO:0016491//oxidoreductase activity;GO:0020037//heme binding;GO:0046872//metal ion binding	GO:0006979//response to oxidative stress;GO:0042744//hydrogen peroxide catabolic process;GO:0044283//small molecule biosynthetic process;GO:0055114//oxidation-reduction process;GO:0098869//cellular oxidant detoxification
HORVU4Hr1G052060.9	-1.00612	down	0.000632034	0.0150874	PER70	Peroxidase [Source:UniProtKB/TrEMBL;Acc:A0A287P1E8]	Metabolism;Metabolism;Metabolism	Global and overview maps;Global and overview maps;Biosynthesis of other secondary metabolites	ko01100//Metabolic pathways;ko01110//Biosynthesis of secondary metabolites;ko00940//Phenylpropanoid biosynthesis	K00430;K00430;K00430	GO:0005576//extracellular region	GO:0004096//catalase activity;GO:0004601//peroxidase activity;GO:0016491//oxidoreductase activity;GO:0020037//heme binding;GO:0046872//metal ion binding	GO:0006979//response to oxidative stress;GO:0042744//hydrogen peroxide catabolic process;GO:0044283//small molecule biosynthetic process;GO:0055114//oxidation-reduction process;GO:0098869//cellular oxidant detoxification
HORVU5Hr1G016400.1	1.75908	up	0.000664981	0.0158036	PMP22	Predicted protein [Source:UniProtKB/TrEMBL;Acc:F2CVK5]	Cellular Processes	Transport and catabolism	ko04146//Peroxisome	K13347	GO:0005575//cellular_component;GO:0005622//intracellular;GO:0005623//cell;GO:0005737//cytoplasm;GO:0005777//peroxisome;GO:0005778//peroxisomal membrane;GO:0005779//integral component of peroxisomal membrane;GO:0005829//cytosol;GO:0016020//membrane;GO:0016021//integral component of membrane;GO:0031090//organelle membrane;GO:0031224//intrinsic component of membrane;GO:0031231//intrinsic component o…	-	-
HORVU5Hr1G016400.10	1.75908	up	0.000664981	0.0158036	PMP22	Predicted protein [Source:UniProtKB/TrEMBL;Acc:F2CVK5]	Cellular Processes	Transport and catabolism	ko04146//Peroxisome	K13347	GO:0005575//cellular_component;GO:0005622//intracellular;GO:0005623//cell;GO:0005737//cytoplasm;GO:0005777//peroxisome;GO:0005778//peroxisomal membrane;GO:0005779//integral component of peroxisomal membrane;GO:0005829//cytosol;GO:0016020//membrane;GO:0016021//integral component of membrane;GO:0031090//organelle membrane;GO:0031224//intrinsic component of membrane;GO:0031231//intrinsic component o…	-	-
HORVU5Hr1G016400.11	1.75908	up	0.000664981	0.0158036	PMP22	Predicted protein [Source:UniProtKB/TrEMBL;Acc:F2CVK5]	Cellular Processes	Transport and catabolism	ko04146//Peroxisome	K13347	GO:0005575//cellular_component;GO:0005622//intracellular;GO:0005623//cell;GO:0005737//cytoplasm;GO:0005777//peroxisome;GO:0005778//peroxisomal membrane;GO:0005779//integral component of peroxisomal membrane;GO:0005829//cytosol;GO:0016020//membrane;GO:0016021//integral component of membrane;GO:0031090//organelle membrane;GO:0031224//intrinsic component of membrane;GO:0031231//intrinsic component o…	-	-
HORVU5Hr1G016400.12	1.75908	up	0.000664981	0.0158036	PMP22	Predicted protein [Source:UniProtKB/TrEMBL;Acc:F2CVK5]	Cellular Processes	Transport and catabolism	ko04146//Peroxisome	K13347	GO:0005575//cellular_component;GO:0005622//intracellular;GO:0005623//cell;GO:0005737//cytoplasm;GO:0005777//peroxisome;GO:0005778//peroxisomal membrane;GO:0005779//integral component of peroxisomal membrane;GO:0005829//cytosol;GO:0016020//membrane;GO:0016021//integral component of membrane;GO:0031090//organelle membrane;GO:0031224//intrinsic component of membrane;GO:0031231//intrinsic component o…	-	-
HORVU5Hr1G016400.2	1.75908	up	0.000664981	0.0158036	PMP22	Predicted protein [Source:UniProtKB/TrEMBL;Acc:F2CVK5]	Cellular Processes	Transport and catabolism	ko04146//Peroxisome	K13347	GO:0005575//cellular_component;GO:0005622//intracellular;GO:0005623//cell;GO:0005737//cytoplasm;GO:0005777//peroxisome;GO:0005778//peroxisomal membrane;GO:0005779//integral component of peroxisomal membrane;GO:0005829//cytosol;GO:0016020//membrane;GO:0016021//integral component of membrane;GO:0031090//organelle membrane;GO:0031224//intrinsic component of membrane;GO:0031231//intrinsic component o…	-	-
HORVU5Hr1G016400.3	1.75908	up	0.000664981	0.0158036	PMP22	Predicted protein [Source:UniProtKB/TrEMBL;Acc:F2CVK5]	Cellular Processes	Transport and catabolism	ko04146//Peroxisome	K13347	GO:0005575//cellular_component;GO:0005622//intracellular;GO:0005623//cell;GO:0005737//cytoplasm;GO:0005777//peroxisome;GO:0005778//peroxisomal membrane;GO:0005779//integral component of peroxisomal membrane;GO:0005829//cytosol;GO:0016020//membrane;GO:0016021//integral component of membrane;GO:0031090//organelle membrane;GO:0031224//intrinsic component of membrane;GO:0031231//intrinsic component o…	-	-
HORVU5Hr1G016400.4	1.75908	up	0.000664981	0.0158036	PMP22	Predicted protein [Source:UniProtKB/TrEMBL;Acc:F2CVK5]	Cellular Processes	Transport and catabolism	ko04146//Peroxisome	K13347	GO:0005575//cellular_component;GO:0005622//intracellular;GO:0005623//cell;GO:0005737//cytoplasm;GO:0005777//peroxisome;GO:0005778//peroxisomal membrane;GO:0005779//integral component of peroxisomal membrane;GO:0005829//cytosol;GO:0016020//membrane;GO:0016021//integral component of membrane;GO:0031090//organelle membrane;GO:0031224//intrinsic component of membrane;GO:0031231//intrinsic component o…	-	-
HORVU5Hr1G016400.5	1.75908	up	0.000664981	0.0158036	PMP22	Predicted protein [Source:UniProtKB/TrEMBL;Acc:F2CVK5]	Cellular Processes	Transport and catabolism	ko04146//Peroxisome	K13347	GO:0005575//cellular_component;GO:0005622//intracellular;GO:0005623//cell;GO:0005737//cytoplasm;GO:0005777//peroxisome;GO:0005778//peroxisomal membrane;GO:0005779//integral component of peroxisomal membrane;GO:0005829//cytosol;GO:0016020//membrane;GO:0016021//integral component of membrane;GO:0031090//organelle membrane;GO:0031224//intrinsic component of membrane;GO:0031231//intrinsic component o…	-	-
HORVU5Hr1G016400.6	1.75908	up	0.000664981	0.0158036	PMP22	Predicted protein [Source:UniProtKB/TrEMBL;Acc:F2CVK5]	Cellular Processes	Transport and catabolism	ko04146//Peroxisome	K13347	GO:0005575//cellular_component;GO:0005622//intracellular;GO:0005623//cell;GO:0005737//cytoplasm;GO:0005777//peroxisome;GO:0005778//peroxisomal membrane;GO:0005779//integral component of peroxisomal membrane;GO:0005829//cytosol;GO:0016020//membrane;GO:0016021//integral component of membrane;GO:0031090//organelle membrane;GO:0031224//intrinsic component of membrane;GO:0031231//intrinsic component o…	-	-
HORVU5Hr1G016400.7	1.75908	up	0.000664981	0.0158036	PMP22	Predicted protein [Source:UniProtKB/TrEMBL;Acc:F2CVK5]	Cellular Processes	Transport and catabolism	ko04146//Peroxisome	K13347	GO:0005575//cellular_component;GO:0005622//intracellular;GO:0005623//cell;GO:0005737//cytoplasm;GO:0005777//peroxisome;GO:0005778//peroxisomal membrane;GO:0005779//integral component of peroxisomal membrane;GO:0005829//cytosol;GO:0016020//membrane;GO:0016021//integral component of membrane;GO:0031090//organelle membrane;GO:0031224//intrinsic component of membrane;GO:0031231//intrinsic component o…	-	-
HORVU5Hr1G016400.9	1.75908	up	0.000664981	0.0158036	PMP22	Predicted protein [Source:UniProtKB/TrEMBL;Acc:F2CVK5]	Cellular Processes	Transport and catabolism	ko04146//Peroxisome	K13347	GO:0005575//cellular_component;GO:0005622//intracellular;GO:0005623//cell;GO:0005737//cytoplasm;GO:0005777//peroxisome;GO:0005778//peroxisomal membrane;GO:0005779//integral component of peroxisomal membrane;GO:0005829//cytosol;GO:0016020//membrane;GO:0016021//integral component of membrane;GO:0031090//organelle membrane;GO:0031224//intrinsic component of membrane;GO:0031231//intrinsic component o…	-	-
HORVU1Hr1G089730.1	0.807803	up	0.000692948	0.0162525	ISU1	Iron-sulfur cluster assembly protein [Source:UniProtKB/TrEMBL;Acc:A0A287GNB6]	-	-	-	-	GO:0005737//cytoplasm;GO:0005739//mitochondrion;GO:0005759//mitochondrial matrix	GO:0005198//structural molecule activity;GO:0005506//iron ion binding;GO:0008198//ferrous iron binding;GO:0046872//metal ion binding;GO:0051536//iron-sulfur cluster binding;GO:0051537//2 iron, 2 sulfur cluster binding;GO:0051539//4 iron, 4 sulfur cluster binding	GO:0006879//cellular iron ion homeostasis;GO:0009399//nitrogen fixation;GO:0016226//iron-sulfur cluster assembly
HORVU7Hr1G106540.13	-0.825353	down	0.000718541	0.0167795	Agl1	Alpha-glucosidase [Source:UniProtKB/TrEMBL;Acc:M0Y8T5]	Metabolism;Metabolism;Metabolism;Metabolism	Global and overview maps;Global and overview maps;Carbohydrate metabolism;Carbohydrate metabolism	ko01100//Metabolic pathways;ko01110//Biosynthesis of secondary metabolites;ko00500//Starch and sucrose metabolism;ko00052//Galactose metabolism	K01187;K01187;K01187;K01187	-	GO:0003674//molecular_function;GO:0003824//catalytic activity;GO:0004553//hydrolase activity, hydrolyzing O-glycosyl compounds;GO:0004558//alpha-1,4-glucosidase activity;GO:0005488//binding;GO:0015926//glucosidase activity;GO:0016787//hydrolase activity;GO:0016798//hydrolase activity, acting on glycosyl bonds;GO:0030246//carbohydrate binding;GO:0032450//maltose alpha-glucosidase activity;GO:00905…	GO:0000023//maltose metabolic process;GO:0005975//carbohydrate metabolic process;GO:0005984//disaccharide metabolic process;GO:0008150//biological_process;GO:0008152//metabolic process;GO:0009311//oligosaccharide metabolic process;GO:0009987//cellular process;GO:0044237//cellular metabolic process;GO:0044238//primary metabolic process;GO:0044262//cellular carbohydrate metabolic process;GO:0071704…
BAV58128	-1.03855	down	0.000727246	0.0168596	RPS7	ribosomal protein small subunit 7	Genetic Information Processing	Translation	ko03010//Ribosome	K02992	GO:0000314//organellar small ribosomal subunit;GO:0005739//mitochondrion;GO:0005763//mitochondrial small ribosomal subunit;GO:0005840//ribosome;GO:0015935//small ribosomal subunit;GO:0022627//cytosolic small ribosomal subunit	GO:0003723//RNA binding;GO:0003729//mRNA binding;GO:0003735//structural constituent of ribosome;GO:0019843//rRNA binding	GO:0000028//ribosomal small subunit assembly;GO:0006412//translation
HORVU1Hr1G025090.1	-1.03855	down	0.000727246	0.0168596	RPS7	Ribosomal protein S7 [Source:UniProtKB/TrEMBL;Acc:M0Z2E0]	Genetic Information Processing	Translation	ko03010//Ribosome	K02992	GO:0000314//organellar small ribosomal subunit;GO:0005739//mitochondrion;GO:0005763//mitochondrial small ribosomal subunit;GO:0005840//ribosome;GO:0015935//small ribosomal subunit;GO:0022627//cytosolic small ribosomal subunit	GO:0003723//RNA binding;GO:0003729//mRNA binding;GO:0003735//structural constituent of ribosome;GO:0019843//rRNA binding	GO:0000028//ribosomal small subunit assembly;GO:0006412//translation
HORVU2Hr1G086610.1	-1.03855	down	0.000727246	0.0168596	RPS7	Ribosomal protein S7 [Source:UniProtKB/TrEMBL;Acc:M0Z2E0]	Genetic Information Processing	Translation	ko03010//Ribosome	K02992	GO:0000314//organellar small ribosomal subunit;GO:0005739//mitochondrion;GO:0005763//mitochondrial small ribosomal subunit;GO:0005840//ribosome;GO:0015935//small ribosomal subunit;GO:0022627//cytosolic small ribosomal subunit	GO:0003723//RNA binding;GO:0003729//mRNA binding;GO:0003735//structural constituent of ribosome;GO:0019843//rRNA binding	GO:0000028//ribosomal small subunit assembly;GO:0006412//translation
HORVU0Hr1G008870.4	-2.64313	down	0.000741899	0.0170367	ADH1	KAE8778955.1 alcohol dehydrogenase 1 [Hordeum vulgare]	Metabolism;Metabolism;Metabolism;Metabolism;Metabolism;Metabolism	Global and overview maps;Global and overview maps;Carbohydrate metabolism;Lipid metabolism;Lipid metabolism;Amino acid metabolism	ko01100//Metabolic pathways;ko01110//Biosynthesis of secondary metabolites;ko00010//Glycolysis / Gluconeogenesis;ko00071//Fatty acid degradation;ko00592//alpha-Linolenic acid metabolism;ko00350//Tyrosine metabolism	K18857;K18857;K18857;K18857;K18857;K18857	GO:0005575//cellular_component;GO:0005622//intracellular;GO:0005623//cell;GO:0005737//cytoplasm;GO:0005829//cytosol;GO:0044424//intracellular part;GO:0044464//cell part	GO:0003674//molecular_function;GO:0003824//catalytic activity;GO:0004022//alcohol dehydrogenase (NAD) activity;GO:0004024//alcohol dehydrogenase activity, zinc-dependent;GO:0005488//binding;GO:0008270//zinc ion binding;GO:0008743//L-threonine 3-dehydrogenase activity;GO:0016491//oxidoreductase activity;GO:0016614//oxidoreductase activity, acting on CH-OH group of donors;GO:0016616//oxidoreductase…	GO:0006113//fermentation;GO:0006567//threonine catabolic process;GO:0008150//biological_process;GO:0008152//metabolic process;GO:0009404//toxin metabolic process;GO:0010127//mycothiol-dependent detoxification;GO:0019439//aromatic compound catabolic process;GO:0046292//formaldehyde metabolic process;GO:0046294//formaldehyde catabolic process;GO:0055114//oxidation-reduction process
HORVU1Hr1G003130.1	-2.64313	down	0.000741899	0.0170367	ADH1	AAC19345.1 alcohol dehydrogenase 1, partial [Hordeum vulgare subsp. spontaneum] [Hordeum vulgare]	Metabolism;Metabolism;Metabolism;Metabolism;Metabolism;Metabolism	Global and overview maps;Global and overview maps;Carbohydrate metabolism;Lipid metabolism;Lipid metabolism;Amino acid metabolism	ko01100//Metabolic pathways;ko01110//Biosynthesis of secondary metabolites;ko00010//Glycolysis / Gluconeogenesis;ko00071//Fatty acid degradation;ko00592//alpha-Linolenic acid metabolism;ko00350//Tyrosine metabolism	K18857;K18857;K18857;K18857;K18857;K18857	GO:0005575//cellular_component;GO:0005622//intracellular;GO:0005623//cell;GO:0005737//cytoplasm;GO:0044424//intracellular part;GO:0044464//cell part	GO:0000286//alanine dehydrogenase activity;GO:0003674//molecular_function;GO:0003824//catalytic activity;GO:0004022//alcohol dehydrogenase (NAD) activity;GO:0004024//alcohol dehydrogenase activity, zinc-dependent;GO:0005488//binding;GO:0008270//zinc ion binding;GO:0008743//L-threonine 3-dehydrogenase activity;GO:0016491//oxidoreductase activity;GO:0016614//oxidoreductase activity, acting on CH-OH…	GO:0006113//fermentation;GO:0006522//alanine metabolic process;GO:0006567//threonine catabolic process;GO:0006813//potassium ion transport;GO:0008150//biological_process;GO:0008152//metabolic process;GO:0009404//toxin metabolic process;GO:0010127//mycothiol-dependent detoxification;GO:0019439//aromatic compound catabolic process;GO:0046292//formaldehyde metabolic process;GO:0055114//oxidation-red…
HORVU2Hr1G080970.14	-1.64408	down	0.000744378	0.0170367	BBD1	KAE8808834.1 betaine aldehyde dehydrogenase [Hordeum vulgare]	Metabolism;Metabolism	Global and overview maps;Amino acid metabolism	ko01100//Metabolic pathways;ko00260//Glycine, serine and threonine metabolism	K00130;K00130	GO:0005575//cellular_component;GO:0005622//intracellular;GO:0005623//cell;GO:0005737//cytoplasm;GO:0005777//peroxisome;GO:0042579//microbody;GO:0043226//organelle;GO:0043227//membrane-bounded organelle;GO:0043229//intracellular organelle;GO:0043231//intracellular membrane-bounded organelle;GO:0044424//intracellular part;GO:0044444//cytoplasmic part;GO:0044464//cell part	GO:0003674//molecular_function;GO:0003824//catalytic activity;GO:0003842//1-pyrroline-5-carboxylate dehydrogenase activity;GO:0004029//aldehyde dehydrogenase (NAD) activity;GO:0004350//glutamate-5-semialdehyde dehydrogenase activity;GO:0004491//methylmalonate-semialdehyde dehydrogenase (acylating) activity;GO:0004777//succinate-semialdehyde dehydrogenase (NAD+) activity;GO:0008802//betaine-aldehy…	GO:0001505//regulation of neurotransmitter levels;GO:0006527//arginine catabolic process;GO:0006561//proline biosynthetic process;GO:0006562//proline catabolic process;GO:0006574//valine catabolic process;GO:0006575//cellular modified amino acid metabolic process;GO:0006577//amino-acid betaine metabolic process;GO:0006578//amino-acid betaine biosynthetic process;GO:0006807//nitrogen compound meta…
HORVU5Hr1G024250.3	-0.615882	down	0.000753121	0.0170918	NDPK2	Nucleoside diphosphate kinase [Source:UniProtKB/TrEMBL;Acc:A0A287QPL9]	Metabolism;Metabolism;Metabolism;Environmental Information Processing;Metabolism	Global and overview maps;Global and overview maps;Nucleotide metabolism;Signal transduction;Nucleotide metabolism	ko01100//Metabolic pathways;ko01110//Biosynthesis of secondary metabolites;ko00230//Purine metabolism;ko04016//MAPK signaling pathway - plant;ko00240//Pyrimidine metabolism	K00940;K00940;K00940;K00940;K00940	GO:0005575//cellular_component;GO:0005622//intracellular;GO:0005623//cell;GO:0005634//nucleus;GO:0005737//cytoplasm;GO:0009507//chloroplast;GO:0009526//plastid envelope;GO:0009532//plastid stroma;GO:0009536//plastid;GO:0009570//chloroplast stroma;GO:0009579//thylakoid;GO:0009941//chloroplast envelope;GO:0031967//organelle envelope;GO:0031975//envelope;GO:0043226//organelle;GO:0043227//membrane-bo…	GO:0000166//nucleotide binding;GO:0003674//molecular_function;GO:0003824//catalytic activity;GO:0004550//nucleoside diphosphate kinase activity;GO:0005488//binding;GO:0005524//ATP binding;GO:0008144//drug binding;GO:0016301//kinase activity;GO:0016740//transferase activity;GO:0016772//transferase activity, transferring phosphorus-containing groups;GO:0016776//phosphotransferase activity, phosphat…	GO:0000302//response to reactive oxygen species;GO:0006139//nucleobase-containing compound metabolic process;GO:0006163//purine nucleotide metabolic process;GO:0006164//purine nucleotide biosynthetic process;GO:0006165//nucleoside diphosphate phosphorylation;GO:0006183//GTP biosynthetic process;GO:0006213//pyrimidine nucleoside metabolic process;GO:0006220//pyrimidine nucleotide metabolic process…
HORVU0Hr1G004130.6	0.742811	up	0.000754192	0.0170918	RPS14C	EMS67175.1 40S ribosomal protein S14 [Triticum urartu]	Genetic Information Processing	Translation	ko03010//Ribosome	K02955	GO:0005575//cellular_component;GO:0005622//intracellular;GO:0005623//cell;GO:0005737//cytoplasm;GO:0005840//ribosome;GO:0022627//cytosolic small ribosomal subunit;GO:0032991//macromolecular complex;GO:0043226//organelle;GO:0043228//non-membrane-bounded organelle;GO:0043229//intracellular organelle;GO:0043232//intracellular non-membrane-bounded organelle;GO:0044424//intracellular part;GO:0044444//…	GO:0003674//molecular_function;GO:0003735//structural constituent of ribosome;GO:0005198//structural molecule activity;GO:0048027//mRNA 5'-UTR binding;GO:0070181//small ribosomal subunit rRNA binding;GO:2001070//starch binding	GO:0000028//ribosomal small subunit assembly;GO:0000462//maturation of SSU-rRNA from tricistronic rRNA transcript (SSU-rRNA, 5.8S rRNA, LSU-rRNA);GO:0006412//translation;GO:0006518//peptide metabolic process;GO:0006807//nitrogen compound metabolic process;GO:0008150//biological_process;GO:0008152//metabolic process;GO:0009058//biosynthetic process;GO:0009059//macromolecule biosynthetic process;GO…
HORVU0Hr1G004130.7	0.742811	up	0.000754192	0.0170918	RPS14C	EMS67175.1 40S ribosomal protein S14 [Triticum urartu]	Genetic Information Processing	Translation	ko03010//Ribosome	K02955	GO:0005575//cellular_component;GO:0005622//intracellular;GO:0005623//cell;GO:0005737//cytoplasm;GO:0005840//ribosome;GO:0022627//cytosolic small ribosomal subunit;GO:0032991//macromolecular complex;GO:0043226//organelle;GO:0043228//non-membrane-bounded organelle;GO:0043229//intracellular organelle;GO:0043232//intracellular non-membrane-bounded organelle;GO:0044424//intracellular part;GO:0044444//…	GO:0003674//molecular_function;GO:0003735//structural constituent of ribosome;GO:0005198//structural molecule activity;GO:0048027//mRNA 5'-UTR binding;GO:0070181//small ribosomal subunit rRNA binding;GO:2001070//starch binding	GO:0000028//ribosomal small subunit assembly;GO:0000462//maturation of SSU-rRNA from tricistronic rRNA transcript (SSU-rRNA, 5.8S rRNA, LSU-rRNA);GO:0006412//translation;GO:0006518//peptide metabolic process;GO:0006807//nitrogen compound metabolic process;GO:0008150//biological_process;GO:0008152//metabolic process;GO:0009058//biosynthetic process;GO:0009059//macromolecule biosynthetic process;GO…
HORVU2Hr1G073150.5	0.742811	up	0.000754192	0.0170918	RPS14C	EMS67175.1 40S ribosomal protein S14 [Triticum urartu]	Genetic Information Processing	Translation	ko03010//Ribosome	K02955	GO:0005575//cellular_component;GO:0005622//intracellular;GO:0005623//cell;GO:0005737//cytoplasm;GO:0005840//ribosome;GO:0022627//cytosolic small ribosomal subunit;GO:0032991//macromolecular complex;GO:0043226//organelle;GO:0043228//non-membrane-bounded organelle;GO:0043229//intracellular organelle;GO:0043232//intracellular non-membrane-bounded organelle;GO:0044424//intracellular part;GO:0044444//…	GO:0003674//molecular_function;GO:0003735//structural constituent of ribosome;GO:0005198//structural molecule activity;GO:2001070//starch binding	GO:0006412//translation;GO:0006518//peptide metabolic process;GO:0006807//nitrogen compound metabolic process;GO:0008150//biological_process;GO:0008152//metabolic process;GO:0009058//biosynthetic process;GO:0009059//macromolecule biosynthetic process;GO:0009987//cellular process;GO:0010467//gene expression;GO:0019538//protein metabolic process;GO:0034641//cellular nitrogen compound metabolic proc…
HORVU2Hr1G073150.6	0.742811	up	0.000754192	0.0170918	RPS14C	EMS67175.1 40S ribosomal protein S14 [Triticum urartu]	Genetic Information Processing	Translation	ko03010//Ribosome	K02955	GO:0005575//cellular_component;GO:0005622//intracellular;GO:0005623//cell;GO:0005737//cytoplasm;GO:0005840//ribosome;GO:0022627//cytosolic small ribosomal subunit;GO:0032991//macromolecular complex;GO:0043226//organelle;GO:0043228//non-membrane-bounded organelle;GO:0043229//intracellular organelle;GO:0043232//intracellular non-membrane-bounded organelle;GO:0044424//intracellular part;GO:0044444//…	GO:0003674//molecular_function;GO:0003735//structural constituent of ribosome;GO:0005198//structural molecule activity;GO:2001070//starch binding	GO:0006412//translation;GO:0006518//peptide metabolic process;GO:0006807//nitrogen compound metabolic process;GO:0008150//biological_process;GO:0008152//metabolic process;GO:0009058//biosynthetic process;GO:0009059//macromolecule biosynthetic process;GO:0009987//cellular process;GO:0010467//gene expression;GO:0019538//protein metabolic process;GO:0034641//cellular nitrogen compound metabolic proc…
HORVU6Hr1G054000.3	-0.824758	down	0.000775747	0.0173606	KCR1	AAB82766.1 b-keto acyl reductase [Hordeum vulgare subsp. vulgare] [Hordeum vulgare]	Metabolism;Metabolism;Metabolism;Metabolism;Metabolism	Global and overview maps;Global and overview maps;Global and overview maps;Lipid metabolism;Lipid metabolism	ko01100//Metabolic pathways;ko01110//Biosynthesis of secondary metabolites;ko01212//Fatty acid metabolism;ko01040//Biosynthesis of unsaturated fatty acids;ko00062//Fatty acid elongation	K10251;K10251;K10251;K10251;K10251	GO:0005783//endoplasmic reticulum;GO:0016020//membrane;GO:0016021//integral component of membrane	GO:0004316//3-oxoacyl-[acyl-carrier-protein] reductase (NADPH) activity;GO:0004757//sepiapterin reductase activity;GO:0008667//2,3-dihydro-2,3-dihydroxybenzoate dehydrogenase activity;GO:0008678//2-deoxy-D-gluconate 3-dehydrogenase activity;GO:0016491//oxidoreductase activity;GO:0016630//protochlorophyllide reductase activity;GO:0045703//ketoreductase activity;GO:0050662//coenzyme binding;GO:0051…	GO:0000272//polysaccharide catabolic process;GO:0006633//fatty acid biosynthetic process;GO:0006729//tetrahydrobiopterin biosynthetic process;GO:0015995//chlorophyll biosynthetic process;GO:0055114//oxidation-reduction process
HORVU6Hr1G054000.4	-0.824758	down	0.000775747	0.0173606	KCR1	AAB82766.1 b-keto acyl reductase [Hordeum vulgare subsp. vulgare] [Hordeum vulgare]	Metabolism;Metabolism;Metabolism;Metabolism;Metabolism	Global and overview maps;Global and overview maps;Global and overview maps;Lipid metabolism;Lipid metabolism	ko01100//Metabolic pathways;ko01110//Biosynthesis of secondary metabolites;ko01212//Fatty acid metabolism;ko01040//Biosynthesis of unsaturated fatty acids;ko00062//Fatty acid elongation	K10251;K10251;K10251;K10251;K10251	GO:0005783//endoplasmic reticulum;GO:0016020//membrane;GO:0016021//integral component of membrane	GO:0004316//3-oxoacyl-[acyl-carrier-protein] reductase (NADPH) activity;GO:0004757//sepiapterin reductase activity;GO:0008667//2,3-dihydro-2,3-dihydroxybenzoate dehydrogenase activity;GO:0008678//2-deoxy-D-gluconate 3-dehydrogenase activity;GO:0016491//oxidoreductase activity;GO:0016630//protochlorophyllide reductase activity;GO:0045703//ketoreductase activity;GO:0050662//coenzyme binding;GO:0051…	GO:0000272//polysaccharide catabolic process;GO:0006633//fatty acid biosynthetic process;GO:0006729//tetrahydrobiopterin biosynthetic process;GO:0015995//chlorophyll biosynthetic process;GO:0055114//oxidation-reduction process
HORVU6Hr1G054000.5	-0.824758	down	0.000775747	0.0173606	KCR1	AAB82766.1 b-keto acyl reductase [Hordeum vulgare subsp. vulgare] [Hordeum vulgare]	Metabolism;Metabolism;Metabolism;Metabolism;Metabolism	Global and overview maps;Global and overview maps;Global and overview maps;Lipid metabolism;Lipid metabolism	ko01100//Metabolic pathways;ko01110//Biosynthesis of secondary metabolites;ko01212//Fatty acid metabolism;ko01040//Biosynthesis of unsaturated fatty acids;ko00062//Fatty acid elongation	K10251;K10251;K10251;K10251;K10251	GO:0005783//endoplasmic reticulum;GO:0016020//membrane;GO:0016021//integral component of membrane	GO:0004316//3-oxoacyl-[acyl-carrier-protein] reductase (NADPH) activity;GO:0004757//sepiapterin reductase activity;GO:0008667//2,3-dihydro-2,3-dihydroxybenzoate dehydrogenase activity;GO:0008678//2-deoxy-D-gluconate 3-dehydrogenase activity;GO:0016491//oxidoreductase activity;GO:0016630//protochlorophyllide reductase activity;GO:0045703//ketoreductase activity;GO:0050662//coenzyme binding;GO:0051…	GO:0000272//polysaccharide catabolic process;GO:0006633//fatty acid biosynthetic process;GO:0006729//tetrahydrobiopterin biosynthetic process;GO:0015995//chlorophyll biosynthetic process;GO:0055114//oxidation-reduction process
HORVU6Hr1G054000.6	-0.824758	down	0.000775747	0.0173606	KCR1	AAB82766.1 b-keto acyl reductase [Hordeum vulgare subsp. vulgare] [Hordeum vulgare]	Metabolism;Metabolism;Metabolism;Metabolism;Metabolism	Global and overview maps;Global and overview maps;Global and overview maps;Lipid metabolism;Lipid metabolism	ko01100//Metabolic pathways;ko01110//Biosynthesis of secondary metabolites;ko01212//Fatty acid metabolism;ko01040//Biosynthesis of unsaturated fatty acids;ko00062//Fatty acid elongation	K10251;K10251;K10251;K10251;K10251	GO:0005783//endoplasmic reticulum;GO:0016020//membrane;GO:0016021//integral component of membrane	GO:0004316//3-oxoacyl-[acyl-carrier-protein] reductase (NADPH) activity;GO:0004757//sepiapterin reductase activity;GO:0008667//2,3-dihydro-2,3-dihydroxybenzoate dehydrogenase activity;GO:0008678//2-deoxy-D-gluconate 3-dehydrogenase activity;GO:0016491//oxidoreductase activity;GO:0016630//protochlorophyllide reductase activity;GO:0045703//ketoreductase activity;GO:0050662//coenzyme binding;GO:0051…	GO:0000272//polysaccharide catabolic process;GO:0006633//fatty acid biosynthetic process;GO:0006729//tetrahydrobiopterin biosynthetic process;GO:0015995//chlorophyll biosynthetic process;GO:0055114//oxidation-reduction process
HORVU6Hr1G054000.7	-0.824758	down	0.000775747	0.0173606	KCR1	AAB82766.1 b-keto acyl reductase [Hordeum vulgare subsp. vulgare] [Hordeum vulgare]	Metabolism;Metabolism;Metabolism;Metabolism;Metabolism	Global and overview maps;Global and overview maps;Global and overview maps;Lipid metabolism;Lipid metabolism	ko01100//Metabolic pathways;ko01110//Biosynthesis of secondary metabolites;ko01212//Fatty acid metabolism;ko01040//Biosynthesis of unsaturated fatty acids;ko00062//Fatty acid elongation	K10251;K10251;K10251;K10251;K10251	GO:0005783//endoplasmic reticulum;GO:0016020//membrane;GO:0016021//integral component of membrane	GO:0004316//3-oxoacyl-[acyl-carrier-protein] reductase (NADPH) activity;GO:0004757//sepiapterin reductase activity;GO:0008667//2,3-dihydro-2,3-dihydroxybenzoate dehydrogenase activity;GO:0008678//2-deoxy-D-gluconate 3-dehydrogenase activity;GO:0016491//oxidoreductase activity;GO:0016630//protochlorophyllide reductase activity;GO:0045703//ketoreductase activity;GO:0050662//coenzyme binding;GO:0051…	GO:0000272//polysaccharide catabolic process;GO:0006633//fatty acid biosynthetic process;GO:0006729//tetrahydrobiopterin biosynthetic process;GO:0015995//chlorophyll biosynthetic process;GO:0055114//oxidation-reduction process
HORVU6Hr1G054000.8	-0.824758	down	0.000775747	0.0173606	KCR1	AAB82766.1 b-keto acyl reductase [Hordeum vulgare subsp. vulgare] [Hordeum vulgare]	Metabolism;Metabolism;Metabolism;Metabolism;Metabolism	Global and overview maps;Global and overview maps;Global and overview maps;Lipid metabolism;Lipid metabolism	ko01100//Metabolic pathways;ko01110//Biosynthesis of secondary metabolites;ko01212//Fatty acid metabolism;ko01040//Biosynthesis of unsaturated fatty acids;ko00062//Fatty acid elongation	K10251;K10251;K10251;K10251;K10251	GO:0005783//endoplasmic reticulum;GO:0016020//membrane;GO:0016021//integral component of membrane	GO:0004316//3-oxoacyl-[acyl-carrier-protein] reductase (NADPH) activity;GO:0004757//sepiapterin reductase activity;GO:0008667//2,3-dihydro-2,3-dihydroxybenzoate dehydrogenase activity;GO:0008678//2-deoxy-D-gluconate 3-dehydrogenase activity;GO:0016491//oxidoreductase activity;GO:0016630//protochlorophyllide reductase activity;GO:0045703//ketoreductase activity;GO:0050662//coenzyme binding;GO:0051…	GO:0000272//polysaccharide catabolic process;GO:0006633//fatty acid biosynthetic process;GO:0006729//tetrahydrobiopterin biosynthetic process;GO:0015995//chlorophyll biosynthetic process;GO:0055114//oxidation-reduction process
HORVU6Hr1G059550.2	-0.944344	down	0.000787062	0.0174682	SCPL34	Carboxypeptidase [Source:UniProtKB/TrEMBL;Acc:M0Y3R7]	-	-	-	-	GO:0005575//cellular_component;GO:0005576//extracellular region;GO:0005618//cell wall;GO:0005622//intracellular;GO:0005623//cell;GO:0005737//cytoplasm;GO:0005773//vacuole;GO:0009505//plant-type cell wall;GO:0030312//external encapsulating structure;GO:0043226//organelle;GO:0043227//membrane-bounded organelle;GO:0043229//intracellular organelle;GO:0043231//intracellular membrane-bounded organelle;…	GO:0003674//molecular_function;GO:0003824//catalytic activity;GO:0004180//carboxypeptidase activity;GO:0004185//serine-type carboxypeptidase activity;GO:0008233//peptidase activity;GO:0008236//serine-type peptidase activity;GO:0008238//exopeptidase activity;GO:0016787//hydrolase activity;GO:0017171//serine hydrolase activity;GO:0070008//serine-type exopeptidase activity;GO:0070011//peptidase acti…	GO:0006508//proteolysis;GO:0006807//nitrogen compound metabolic process;GO:0008150//biological_process;GO:0008152//metabolic process;GO:0009056//catabolic process;GO:0009057//macromolecule catabolic process;GO:0009987//cellular process;GO:0019538//protein metabolic process;GO:0030163//protein catabolic process;GO:0043170//macromolecule metabolic process;GO:0044237//cellular metabolic process;GO:0…
HORVU3Hr1G013840.1	2.78226	up	0.000801583	0.0177173	METAL1	AEX32990.1 metallothionein 2a [Hordeum vulgare]	-	-	-	-	GO:0005575//cellular_component;GO:0005622//intracellular;GO:0005623//cell;GO:0005737//cytoplasm;GO:0044424//intracellular part;GO:0044464//cell part	GO:0003674//molecular_function;GO:0005488//binding;GO:0005507//copper ion binding;GO:0043167//ion binding;GO:0043169//cation binding;GO:0046872//metal ion binding;GO:0046914//transition metal ion binding	GO:0001525//angiogenesis;GO:0001568//blood vessel development;GO:0001817//regulation of cytokine production;GO:0001819//positive regulation of cytokine production;GO:0001944//vasculature development;GO:0006873//cellular ion homeostasis;GO:0006875//cellular metal ion homeostasis;GO:0006878//cellular copper ion homeostasis;GO:0007275//multicellular organism development;GO:0008150//biological_proces…
HORVU4Hr1G016440.1	0.686999	up	0.000821317	0.0180053	MORF1	Predicted protein [Source:UniProtKB/TrEMBL;Acc:F2CWS1]	-	-	-	-	GO:0005739//mitochondrion	-	GO:0016554//cytidine to uridine editing;GO:0080156//mitochondrial mRNA modification
HORVU4Hr1G016440.7	0.686999	up	0.000821317	0.0180053	MORF1	Predicted protein [Source:UniProtKB/TrEMBL;Acc:F2CWS1]	-	-	-	-	GO:0005739//mitochondrion	-	GO:0016554//cytidine to uridine editing;GO:0080156//mitochondrial mRNA modification
HORVU3Hr1G111930.5	0.97218	up	0.000824991	0.0180123	Os01g0963400	KAE8811269.1 thioredoxin Y, chloroplastic [Hordeum vulgare]	-	-	-	-	GO:0005575//cellular_component;GO:0005622//intracellular;GO:0005623//cell;GO:0005737//cytoplasm;GO:0009507//chloroplast;GO:0009532//plastid stroma;GO:0009536//plastid;GO:0009570//chloroplast stroma;GO:0043226//organelle;GO:0043227//membrane-bounded organelle;GO:0043229//intracellular organelle;GO:0043231//intracellular membrane-bounded organelle;GO:0044422//organelle part;GO:0044424//intracellula…	GO:0003674//molecular_function;GO:0003756//protein disulfide isomerase activity;GO:0003824//catalytic activity;GO:0004791//thioredoxin-disulfide reductase activity;GO:0008047//enzyme activator activity;GO:0015035//protein disulfide oxidoreductase activity;GO:0015036//disulfide oxidoreductase activity;GO:0016209//antioxidant activity;GO:0016491//oxidoreductase activity;GO:0016651//oxidoreductase a…	GO:0006457//protein folding;GO:0006662//glycerol ether metabolic process;GO:0006790//sulfur compound metabolic process;GO:0006950//response to stress;GO:0006979//response to oxidative stress;GO:0008150//biological_process;GO:0008152//metabolic process;GO:0009636//response to toxic substance;GO:0009987//cellular process;GO:0018904//ether metabolic process;GO:0019725//cellular homeostasis;GO:003355…
HORVU3Hr1G111930.6	0.97218	up	0.000824991	0.0180123	Os01g0963400	KAE8811269.1 thioredoxin Y, chloroplastic [Hordeum vulgare]	-	-	-	-	GO:0005575//cellular_component;GO:0005622//intracellular;GO:0005623//cell;GO:0005737//cytoplasm;GO:0009507//chloroplast;GO:0009532//plastid stroma;GO:0009536//plastid;GO:0009570//chloroplast stroma;GO:0043226//organelle;GO:0043227//membrane-bounded organelle;GO:0043229//intracellular organelle;GO:0043231//intracellular membrane-bounded organelle;GO:0044422//organelle part;GO:0044424//intracellula…	GO:0003674//molecular_function;GO:0003756//protein disulfide isomerase activity;GO:0003824//catalytic activity;GO:0004791//thioredoxin-disulfide reductase activity;GO:0008047//enzyme activator activity;GO:0015035//protein disulfide oxidoreductase activity;GO:0015036//disulfide oxidoreductase activity;GO:0016209//antioxidant activity;GO:0016491//oxidoreductase activity;GO:0016651//oxidoreductase a…	GO:0006457//protein folding;GO:0006662//glycerol ether metabolic process;GO:0006790//sulfur compound metabolic process;GO:0006950//response to stress;GO:0006979//response to oxidative stress;GO:0008150//biological_process;GO:0008152//metabolic process;GO:0009636//response to toxic substance;GO:0009987//cellular process;GO:0018904//ether metabolic process;GO:0019725//cellular homeostasis;GO:003355…
HORVU5Hr1G116290.2	0.97218	up	0.000824991	0.0180123	Os01g0963400	BAJ85263.1 predicted protein [Hordeum vulgare subsp. vulgare] [Hordeum vulgare]	-	-	-	-	GO:0005575//cellular_component;GO:0005622//intracellular;GO:0005623//cell;GO:0005737//cytoplasm;GO:0009507//chloroplast;GO:0009532//plastid stroma;GO:0009536//plastid;GO:0009570//chloroplast stroma;GO:0043226//organelle;GO:0043227//membrane-bounded organelle;GO:0043229//intracellular organelle;GO:0043231//intracellular membrane-bounded organelle;GO:0044422//organelle part;GO:0044424//intracellula…	GO:0003674//molecular_function;GO:0003756//protein disulfide isomerase activity;GO:0003824//catalytic activity;GO:0004791//thioredoxin-disulfide reductase activity;GO:0008047//enzyme activator activity;GO:0015035//protein disulfide oxidoreductase activity;GO:0015036//disulfide oxidoreductase activity;GO:0016209//antioxidant activity;GO:0016491//oxidoreductase activity;GO:0016651//oxidoreductase a…	GO:0006457//protein folding;GO:0006662//glycerol ether metabolic process;GO:0006950//response to stress;GO:0006979//response to oxidative stress;GO:0008150//biological_process;GO:0008152//metabolic process;GO:0009636//response to toxic substance;GO:0009987//cellular process;GO:0018904//ether metabolic process;GO:0019725//cellular homeostasis;GO:0033554//cellular response to stress;GO:0034599//cel…
HORVU7Hr1G010470.1	0.97218	up	0.000824991	0.0180123	Os01g0963400	BAJ85263.1 predicted protein [Hordeum vulgare subsp. vulgare] [Hordeum vulgare]	-	-	-	-	GO:0005575//cellular_component;GO:0005622//intracellular;GO:0005623//cell;GO:0005737//cytoplasm;GO:0009507//chloroplast;GO:0009532//plastid stroma;GO:0009536//plastid;GO:0009570//chloroplast stroma;GO:0043226//organelle;GO:0043227//membrane-bounded organelle;GO:0043229//intracellular organelle;GO:0043231//intracellular membrane-bounded organelle;GO:0044422//organelle part;GO:0044424//intracellula…	GO:0003674//molecular_function;GO:0003756//protein disulfide isomerase activity;GO:0003824//catalytic activity;GO:0004791//thioredoxin-disulfide reductase activity;GO:0008047//enzyme activator activity;GO:0015035//protein disulfide oxidoreductase activity;GO:0015036//disulfide oxidoreductase activity;GO:0016209//antioxidant activity;GO:0016491//oxidoreductase activity;GO:0016651//oxidoreductase a…	GO:0006457//protein folding;GO:0006662//glycerol ether metabolic process;GO:0006950//response to stress;GO:0006979//response to oxidative stress;GO:0008150//biological_process;GO:0008152//metabolic process;GO:0009636//response to toxic substance;GO:0009987//cellular process;GO:0018904//ether metabolic process;GO:0019725//cellular homeostasis;GO:0033554//cellular response to stress;GO:0034599//cel…
HORVU7Hr1G010470.2	0.97218	up	0.000824991	0.0180123	Os01g0963400	BAJ85263.1 predicted protein [Hordeum vulgare subsp. vulgare] [Hordeum vulgare]	-	-	-	-	GO:0005575//cellular_component;GO:0005622//intracellular;GO:0005623//cell;GO:0005737//cytoplasm;GO:0009507//chloroplast;GO:0009532//plastid stroma;GO:0009536//plastid;GO:0009570//chloroplast stroma;GO:0043226//organelle;GO:0043227//membrane-bounded organelle;GO:0043229//intracellular organelle;GO:0043231//intracellular membrane-bounded organelle;GO:0044422//organelle part;GO:0044424//intracellula…	GO:0003674//molecular_function;GO:0003756//protein disulfide isomerase activity;GO:0003824//catalytic activity;GO:0004791//thioredoxin-disulfide reductase activity;GO:0008047//enzyme activator activity;GO:0015035//protein disulfide oxidoreductase activity;GO:0015036//disulfide oxidoreductase activity;GO:0016209//antioxidant activity;GO:0016491//oxidoreductase activity;GO:0016651//oxidoreductase a…	GO:0006457//protein folding;GO:0006662//glycerol ether metabolic process;GO:0006950//response to stress;GO:0006979//response to oxidative stress;GO:0008150//biological_process;GO:0008152//metabolic process;GO:0009636//response to toxic substance;GO:0009987//cellular process;GO:0018904//ether metabolic process;GO:0019725//cellular homeostasis;GO:0033554//cellular response to stress;GO:0034599//cel…
HORVU7Hr1G033620.1	-1.13728	down	0.00089522	0.0192329	PRMS	Q05968.1 RecName: Full=Pathogenesis-related protein 1; Flags: Precursor [Hordeum vulgare]	Organismal Systems;Environmental Information Processing;Environmental Information Processing	Environmental adaptation;Signal transduction;Signal transduction	ko04626//Plant-pathogen interaction;ko04016//MAPK signaling pathway - plant;ko04075//Plant hormone signal transduction	K13449;K13449;K13449	GO:0005575//cellular_component;GO:0005576//extracellular region;GO:0005615//extracellular space	-	GO:0006950//response to stress;GO:0006952//defense response;GO:0008150//biological_process;GO:0009607//response to biotic stimulus;GO:0050896//response to stimulus
HORVU3Hr1G018820.1	1.68597	up	0.000928355	0.0196986	DOGL2	BAJ90591.1 predicted protein [Hordeum vulgare subsp. vulgare] [Hordeum vulgare]	-	-	-	-	-	GO:0043565//sequence-specific DNA binding	GO:0006351//transcription, DNA-templated
HORVU0Hr1G001440.2	-0.775189	down	0.000962931	0.0200903	HXK2	Phosphotransferase [Source:UniProtKB/TrEMBL;Acc:A0A287DUD4]	Metabolism;Metabolism;Metabolism;Metabolism;Metabolism;Metabolism;Metabolism;Metabolism	Global and overview maps;Global and overview maps;Global and overview maps;Carbohydrate metabolism;Carbohydrate metabolism;Carbohydrate metabolism;Carbohydrate metabolism;Carbohydrate metabolism	ko01100//Metabolic pathways;ko01110//Biosynthesis of secondary metabolites;ko01200//Carbon metabolism;ko00500//Starch and sucrose metabolism;ko00010//Glycolysis / Gluconeogenesis;ko00520//Amino sugar and nucleotide sugar metabolism;ko00051//Fructose and mannose metabolism;ko00052//Galactose metabolism	K00844;K00844;K00844;K00844;K00844;K00844;K00844;K00844	GO:0005575//cellular_component;GO:0005622//intracellular;GO:0005623//cell;GO:0005737//cytoplasm;GO:0005739//mitochondrion;GO:0005829//cytosol;GO:0016020//membrane;GO:0016021//integral component of membrane;GO:0044424//intracellular part;GO:0044444//cytoplasmic part;GO:0044464//cell part	GO:0000166//nucleotide binding;GO:0003674//molecular_function;GO:0003824//catalytic activity;GO:0004340//glucokinase activity;GO:0004396//hexokinase activity;GO:0005488//binding;GO:0005524//ATP binding;GO:0005536//glucose binding;GO:0008144//drug binding;GO:0008865//fructokinase activity;GO:0016301//kinase activity;GO:0016740//transferase activity;GO:0016772//transferase activity, transferring ph…	GO:0001678//cellular glucose homeostasis;GO:0005975//carbohydrate metabolic process;GO:0006082//organic acid metabolic process;GO:0006090//pyruvate metabolic process;GO:0006091//generation of precursor metabolites and energy;GO:0006096//glycolytic process;GO:0006139//nucleobase-containing compound metabolic process;GO:0006163//purine nucleotide metabolic process;GO:0006164//purine nucleotide bios…
HORVU4Hr1G081220.3	2.28265	up	0.000994226	0.0205384	Os03g0134300	KAE8808373.1 ATP phosphoribosyltransferase, chloroplastic [Hordeum vulgare]	Metabolism;Metabolism;Metabolism;Metabolism	Global and overview maps;Global and overview maps;Global and overview maps;Amino acid metabolism	ko01100//Metabolic pathways;ko01110//Biosynthesis of secondary metabolites;ko01230//Biosynthesis of amino acids;ko00340//Histidine metabolism	K00765;K00765;K00765;K00765	GO:0005575//cellular_component;GO:0005622//intracellular;GO:0005623//cell;GO:0005737//cytoplasm;GO:0009507//chloroplast;GO:0009532//plastid stroma;GO:0009536//plastid;GO:0009570//chloroplast stroma;GO:0043226//organelle;GO:0043227//membrane-bounded organelle;GO:0043229//intracellular organelle;GO:0043231//intracellular membrane-bounded organelle;GO:0044422//organelle part;GO:0044424//intracellula…	GO:0000166//nucleotide binding;GO:0000287//magnesium ion binding;GO:0003674//molecular_function;GO:0003824//catalytic activity;GO:0003879//ATP phosphoribosyltransferase activity;GO:0005488//binding;GO:0005524//ATP binding;GO:0008144//drug binding;GO:0016740//transferase activity;GO:0016757//transferase activity, transferring glycosyl groups;GO:0016763//transferase activity, transferring pentosyl …	GO:0000105//histidine biosynthetic process;GO:0006082//organic acid metabolic process;GO:0006520//cellular amino acid metabolic process;GO:0006547//histidine metabolic process;GO:0006725//cellular aromatic compound metabolic process;GO:0006807//nitrogen compound metabolic process;GO:0008150//biological_process;GO:0008152//metabolic process;GO:0008652//cellular amino acid biosynthetic process;GO:0…
HORVU2Hr1G069710.2	-1.89514	down	0.00101205	0.0208266	--	XP_020147561.1 uncharacterized protein LOC109732782 [Aegilops tauschii subsp. tauschii] [Aegilops tauschii]	-	-	-	-	GO:0016020//membrane;GO:0016021//integral component of membrane	-	-
HORVU1Hr1G075030.1	1.2814	up	0.00103165	0.0209505	LCV2	XP_020161885.1 protein LIKE COV 2-like isoform X1 [Aegilops tauschii subsp. tauschii] [Aegilops tauschii]	-	-	-	-	GO:0005794//Golgi apparatus;GO:0016020//membrane;GO:0016021//integral component of membrane	-	-
HORVU1Hr1G075030.10	1.2814	up	0.00103165	0.0209505	LCV2	XP_020161885.1 protein LIKE COV 2-like isoform X1 [Aegilops tauschii subsp. tauschii] [Aegilops tauschii]	-	-	-	-	GO:0005794//Golgi apparatus;GO:0016020//membrane;GO:0016021//integral component of membrane	-	-
HORVU1Hr1G075030.2	1.2814	up	0.00103165	0.0209505	LCV2	XP_020161885.1 protein LIKE COV 2-like isoform X1 [Aegilops tauschii subsp. tauschii] [Aegilops tauschii]	-	-	-	-	GO:0005794//Golgi apparatus;GO:0016020//membrane;GO:0016021//integral component of membrane	-	-
HORVU1Hr1G075030.3	1.2814	up	0.00103165	0.0209505	LCV2	XP_020161885.1 protein LIKE COV 2-like isoform X1 [Aegilops tauschii subsp. tauschii] [Aegilops tauschii]	-	-	-	-	GO:0005794//Golgi apparatus;GO:0016020//membrane;GO:0016021//integral component of membrane	-	-
HORVU1Hr1G075030.4	1.2814	up	0.00103165	0.0209505	LCV2	XP_020161885.1 protein LIKE COV 2-like isoform X1 [Aegilops tauschii subsp. tauschii] [Aegilops tauschii]	-	-	-	-	GO:0005794//Golgi apparatus;GO:0016020//membrane;GO:0016021//integral component of membrane	-	-
HORVU1Hr1G075030.5	1.2814	up	0.00103165	0.0209505	LCV2	XP_020161885.1 protein LIKE COV 2-like isoform X1 [Aegilops tauschii subsp. tauschii] [Aegilops tauschii]	-	-	-	-	GO:0005794//Golgi apparatus;GO:0016020//membrane;GO:0016021//integral component of membrane	-	-
HORVU1Hr1G075030.6	1.2814	up	0.00103165	0.0209505	LCV2	XP_020161885.1 protein LIKE COV 2-like isoform X1 [Aegilops tauschii subsp. tauschii] [Aegilops tauschii]	-	-	-	-	GO:0005794//Golgi apparatus;GO:0016020//membrane;GO:0016021//integral component of membrane	-	-
HORVU1Hr1G075030.7	1.2814	up	0.00103165	0.0209505	LCV2	XP_020161885.1 protein LIKE COV 2-like isoform X1 [Aegilops tauschii subsp. tauschii] [Aegilops tauschii]	-	-	-	-	GO:0005794//Golgi apparatus;GO:0016020//membrane;GO:0016021//integral component of membrane	-	-
HORVU1Hr1G075030.8	1.2814	up	0.00103165	0.0209505	LCV2	XP_020161885.1 protein LIKE COV 2-like isoform X1 [Aegilops tauschii subsp. tauschii] [Aegilops tauschii]	-	-	-	-	GO:0005794//Golgi apparatus;GO:0016020//membrane;GO:0016021//integral component of membrane	-	-
HORVU1Hr1G075030.9	1.2814	up	0.00103165	0.0209505	LCV2	XP_020161885.1 protein LIKE COV 2-like isoform X1 [Aegilops tauschii subsp. tauschii] [Aegilops tauschii]	-	-	-	-	GO:0005794//Golgi apparatus;GO:0016020//membrane;GO:0016021//integral component of membrane	-	-
HORVU1Hr1G058860.1	0.690449	up	0.0010319	0.0209505	--	KAE8809495.1 hypothetical protein D1007_13915 [Hordeum vulgare]	-	-	-	-	-	-	-
HORVU1Hr1G058860.2	0.690449	up	0.0010319	0.0209505	--	KAE8809495.1 hypothetical protein D1007_13915 [Hordeum vulgare]	-	-	-	-	-	-	-
HORVU5Hr1G083340.1	-0.724297	down	0.00108482	0.0215002	PAP15	Purple acid phosphatase [Source:UniProtKB/TrEMBL;Acc:F2DF56]	-	-	-	-	-	GO:0003824//catalytic activity;GO:0003993//acid phosphatase activity;GO:0016787//hydrolase activity;GO:0046872//metal ion binding	GO:0016311//dephosphorylation
HORVU5Hr1G083340.4	-0.724297	down	0.00108482	0.0215002	PAP15	Purple acid phosphatase [Source:UniProtKB/TrEMBL;Acc:F2DF56]	-	-	-	-	-	GO:0003824//catalytic activity;GO:0003993//acid phosphatase activity;GO:0016787//hydrolase activity;GO:0046872//metal ion binding	GO:0016311//dephosphorylation
HORVU7Hr1G041850.13	0.717401	up	0.00110567	0.0218121	ltnD	KAE8788780.1 hypothetical protein D1007_37144 [Hordeum vulgare]	-	-	-	-	GO:0005634//nucleus;GO:0005737//cytoplasm	GO:0000166//nucleotide binding;GO:0003824//catalytic activity;GO:0004332//fructose-bisphosphate aldolase activity;GO:0004616//phosphogluconate dehydrogenase (decarboxylating) activity;GO:0004617//phosphoglycerate dehydrogenase activity;GO:0005524//ATP binding;GO:0008270//zinc ion binding;GO:0008442//3-hydroxyisobutyrate dehydrogenase activity;GO:0008679//2-hydroxy-3-oxopropionate reductase activi…	GO:0005975//carbohydrate metabolic process;GO:0006096//glycolytic process;GO:0006098//pentose-phosphate shunt;GO:0006564//L-serine biosynthetic process;GO:0006574//valine catabolic process;GO:0006631//fatty acid metabolic process;GO:0008652//cellular amino acid biosynthetic process;GO:0016310//phosphorylation;GO:0055114//oxidation-reduction process
HORVU7Hr1G041850.14	0.717401	up	0.00110567	0.0218121	ltnD	KAE8788780.1 hypothetical protein D1007_37144 [Hordeum vulgare]	-	-	-	-	GO:0005634//nucleus;GO:0005737//cytoplasm	GO:0000166//nucleotide binding;GO:0003824//catalytic activity;GO:0004332//fructose-bisphosphate aldolase activity;GO:0004616//phosphogluconate dehydrogenase (decarboxylating) activity;GO:0004617//phosphoglycerate dehydrogenase activity;GO:0005524//ATP binding;GO:0008270//zinc ion binding;GO:0008442//3-hydroxyisobutyrate dehydrogenase activity;GO:0008679//2-hydroxy-3-oxopropionate reductase activi…	GO:0005975//carbohydrate metabolic process;GO:0006096//glycolytic process;GO:0006098//pentose-phosphate shunt;GO:0006564//L-serine biosynthetic process;GO:0006574//valine catabolic process;GO:0006631//fatty acid metabolic process;GO:0008652//cellular amino acid biosynthetic process;GO:0016310//phosphorylation;GO:0055114//oxidation-reduction process
HORVU3Hr1G068890.1	-1.22272	down	0.00112661	0.0220037	--	Predicted protein [Source:UniProtKB/TrEMBL;Acc:F2E896]	-	-	-	-	GO:0071944//cell periphery	GO:0005199//structural constituent of cell wall	-
HORVU6Hr1G030940.1	1.02539	up	0.00113486	0.0220048	--	KAE8768794.1 hypothetical protein D1007_59698 [Hordeum vulgare]	-	-	-	-	GO:0000276//mitochondrial proton-transporting ATP synthase complex, coupling factor F(o)	-	GO:0015986//ATP synthesis coupled proton transport
HORVU6Hr1G030940.2	1.02539	up	0.00113486	0.0220048	--	KAE8768794.1 hypothetical protein D1007_59698 [Hordeum vulgare]	-	-	-	-	GO:0000276//mitochondrial proton-transporting ATP synthase complex, coupling factor F(o)	-	GO:0015986//ATP synthesis coupled proton transport
HORVU5Hr1G094300.5	-0.847456	down	0.00115572	0.0222777	APS4	BAJ95345.1 predicted protein [Hordeum vulgare subsp. vulgare] [Hordeum vulgare]	Metabolism;Metabolism;Metabolism;Metabolism;Metabolism;Metabolism	Global and overview maps;Global and overview maps;Nucleotide metabolism;Biosynthesis of other secondary metabolites;Energy metabolism;Metabolism of other amino acids	ko01100//Metabolic pathways;ko01110//Biosynthesis of secondary metabolites;ko00230//Purine metabolism;ko00261//Monobactam biosynthesis;ko00920//Sulfur metabolism;ko00450//Selenocompound metabolism	K13811;K13811;K13811;K13811;K13811;K13811	GO:0005575//cellular_component;GO:0005622//intracellular;GO:0005623//cell;GO:0005737//cytoplasm;GO:0005886//plasma membrane;GO:0009507//chloroplast;GO:0009532//plastid stroma;GO:0009536//plastid;GO:0009570//chloroplast stroma;GO:0016020//membrane;GO:0043226//organelle;GO:0043227//membrane-bounded organelle;GO:0043229//intracellular organelle;GO:0043231//intracellular membrane-bounded organelle;GO…	GO:0000166//nucleotide binding;GO:0000287//magnesium ion binding;GO:0003674//molecular_function;GO:0003824//catalytic activity;GO:0004020//adenylylsulfate kinase activity;GO:0004427//inorganic diphosphatase activity;GO:0004779//sulfate adenylyltransferase activity;GO:0004781//sulfate adenylyltransferase (ATP) activity;GO:0005488//binding;GO:0005524//ATP binding;GO:0008144//drug binding;GO:0016301…	GO:0000103//sulfate assimilation;GO:0001887//selenium compound metabolic process;GO:0006790//sulfur compound metabolic process;GO:0006793//phosphorus metabolic process;GO:0006796//phosphate-containing compound metabolic process;GO:0008150//biological_process;GO:0008152//metabolic process;GO:0009058//biosynthetic process;GO:0009403//toxin biosynthetic process;GO:0009404//toxin metabolic process;GO…
HORVU5Hr1G094300.6	-0.847456	down	0.00115572	0.0222777	APS4	BAJ95345.1 predicted protein [Hordeum vulgare subsp. vulgare] [Hordeum vulgare]	Metabolism;Metabolism;Metabolism;Metabolism;Metabolism;Metabolism	Global and overview maps;Global and overview maps;Nucleotide metabolism;Biosynthesis of other secondary metabolites;Energy metabolism;Metabolism of other amino acids	ko01100//Metabolic pathways;ko01110//Biosynthesis of secondary metabolites;ko00230//Purine metabolism;ko00261//Monobactam biosynthesis;ko00920//Sulfur metabolism;ko00450//Selenocompound metabolism	K13811;K13811;K13811;K13811;K13811;K13811	GO:0005575//cellular_component;GO:0005622//intracellular;GO:0005623//cell;GO:0005737//cytoplasm;GO:0005886//plasma membrane;GO:0009507//chloroplast;GO:0009532//plastid stroma;GO:0009536//plastid;GO:0009570//chloroplast stroma;GO:0016020//membrane;GO:0043226//organelle;GO:0043227//membrane-bounded organelle;GO:0043229//intracellular organelle;GO:0043231//intracellular membrane-bounded organelle;GO…	GO:0000166//nucleotide binding;GO:0000287//magnesium ion binding;GO:0003674//molecular_function;GO:0003824//catalytic activity;GO:0004020//adenylylsulfate kinase activity;GO:0004427//inorganic diphosphatase activity;GO:0004779//sulfate adenylyltransferase activity;GO:0004781//sulfate adenylyltransferase (ATP) activity;GO:0005488//binding;GO:0005524//ATP binding;GO:0008144//drug binding;GO:0016301…	GO:0000103//sulfate assimilation;GO:0001887//selenium compound metabolic process;GO:0006790//sulfur compound metabolic process;GO:0006793//phosphorus metabolic process;GO:0006796//phosphate-containing compound metabolic process;GO:0008150//biological_process;GO:0008152//metabolic process;GO:0009058//biosynthetic process;GO:0009403//toxin biosynthetic process;GO:0009404//toxin metabolic process;GO…
HORVU5Hr1G115230.1	-0.922563	down	0.00125133	0.0235821	NPC1	Non-specific phospholipase C1 [Source:Projected from Arabidopsis thaliana (AT1G07230) UniProtKB/Swiss-Prot;Acc:Q8L7Y9]	Metabolism;Metabolism;Metabolism;Metabolism;Metabolism	Global and overview maps;Global and overview maps;Lipid metabolism;Carbohydrate metabolism;Lipid metabolism	ko01100//Metabolic pathways;ko01110//Biosynthesis of secondary metabolites;ko00564//Glycerophospholipid metabolism;ko00562//Inositol phosphate metabolism;ko00565//Ether lipid metabolism	K01114;K01114;K01114;K01114;K01114	GO:0016020//membrane;GO:0016021//integral component of membrane	GO:0003824//catalytic activity;GO:0004629//phospholipase C activity;GO:0016787//hydrolase activity;GO:0016788//hydrolase activity, acting on ester bonds	GO:0009395//phospholipid catabolic process
HORVU5Hr1G115230.2	-0.922563	down	0.00125133	0.0235821	NPC1	Non-specific phospholipase C1 [Source:Projected from Arabidopsis thaliana (AT1G07230) UniProtKB/Swiss-Prot;Acc:Q8L7Y9]	Metabolism;Metabolism;Metabolism;Metabolism;Metabolism	Global and overview maps;Global and overview maps;Lipid metabolism;Carbohydrate metabolism;Lipid metabolism	ko01100//Metabolic pathways;ko01110//Biosynthesis of secondary metabolites;ko00564//Glycerophospholipid metabolism;ko00562//Inositol phosphate metabolism;ko00565//Ether lipid metabolism	K01114;K01114;K01114;K01114;K01114	GO:0016020//membrane;GO:0016021//integral component of membrane	GO:0003824//catalytic activity;GO:0004629//phospholipase C activity;GO:0016787//hydrolase activity;GO:0016788//hydrolase activity, acting on ester bonds	GO:0009395//phospholipid catabolic process
HORVU5Hr1G106840.1	1.06538	up	0.00127174	0.0238829	SDHAF2	BAJ90590.1 predicted protein [Hordeum vulgare subsp. vulgare] [Hordeum vulgare]	-	-	-	-	GO:0005575//cellular_component;GO:0005622//intracellular;GO:0005623//cell;GO:0005634//nucleus;GO:0005730//nucleolus;GO:0005737//cytoplasm;GO:0005739//mitochondrion;GO:0005759//mitochondrial matrix;GO:0005829//cytosol;GO:0031974//membrane-enclosed lumen;GO:0031981//nuclear lumen;GO:0043226//organelle;GO:0043227//membrane-bounded organelle;GO:0043228//non-membrane-bounded organelle;GO:0043229//intr…	GO:0003674//molecular_function;GO:0008177//succinate dehydrogenase (ubiquinone) activity	GO:0000003//reproduction;GO:0003006//developmental process involved in reproduction;GO:0006082//organic acid metabolic process;GO:0006091//generation of precursor metabolites and energy;GO:0006099//tricarboxylic acid cycle;GO:0006101//citrate metabolic process;GO:0006119//oxidative phosphorylation;GO:0006121//mitochondrial electron transport, succinate to ubiquinone;GO:0006139//nucleobase-contain…
HORVU5Hr1G106840.2	1.06538	up	0.00127174	0.0238829	SDHAF2	BAJ90590.1 predicted protein [Hordeum vulgare subsp. vulgare] [Hordeum vulgare]	-	-	-	-	GO:0005575//cellular_component;GO:0005622//intracellular;GO:0005623//cell;GO:0005634//nucleus;GO:0005730//nucleolus;GO:0005737//cytoplasm;GO:0005739//mitochondrion;GO:0005759//mitochondrial matrix;GO:0005829//cytosol;GO:0031974//membrane-enclosed lumen;GO:0031981//nuclear lumen;GO:0043226//organelle;GO:0043227//membrane-bounded organelle;GO:0043228//non-membrane-bounded organelle;GO:0043229//intr…	GO:0003674//molecular_function;GO:0008177//succinate dehydrogenase (ubiquinone) activity	GO:0000003//reproduction;GO:0003006//developmental process involved in reproduction;GO:0006082//organic acid metabolic process;GO:0006091//generation of precursor metabolites and energy;GO:0006099//tricarboxylic acid cycle;GO:0006101//citrate metabolic process;GO:0006119//oxidative phosphorylation;GO:0006121//mitochondrial electron transport, succinate to ubiquinone;GO:0006139//nucleobase-contain…
HORVU6Hr1G089280.1	0.736899	up	0.0013104	0.0243535	--	KAE8790718.1 leucine-rich repeat extensin-like protein 1 [Hordeum vulgare]	-	-	-	-	GO:0005634//nucleus	GO:0005515//protein binding	-
HORVU6Hr1G089280.3	0.736899	up	0.0013104	0.0243535	--	KAE8790718.1 leucine-rich repeat extensin-like protein 1 [Hordeum vulgare]	-	-	-	-	GO:0005634//nucleus	GO:0005515//protein binding	-
HORVU6Hr1G089280.4	0.736899	up	0.0013104	0.0243535	--	KAE8790718.1 leucine-rich repeat extensin-like protein 1 [Hordeum vulgare]	-	-	-	-	GO:0005634//nucleus	GO:0005515//protein binding	-
HORVU6Hr1G089280.5	0.736899	up	0.0013104	0.0243535	--	KAE8790718.1 leucine-rich repeat extensin-like protein 1 [Hordeum vulgare]	-	-	-	-	GO:0005634//nucleus	GO:0005515//protein binding	-
HORVU1Hr1G089380.1	-0.645735	down	0.00131588	0.0243709	SBT3.5	Predicted protein [Source:UniProtKB/TrEMBL;Acc:F2DI94]	-	-	-	-	-	GO:0004252//serine-type endopeptidase activity;GO:0008233//peptidase activity;GO:0008236//serine-type peptidase activity;GO:0016787//hydrolase activity	GO:0006508//proteolysis;GO:0009306//protein secretion
HORVU1Hr1G089380.8	-0.645735	down	0.00131588	0.0243709	SBT3.5	Predicted protein [Source:UniProtKB/TrEMBL;Acc:F2DI94]	-	-	-	-	-	GO:0004252//serine-type endopeptidase activity;GO:0008233//peptidase activity;GO:0008236//serine-type peptidase activity;GO:0016787//hydrolase activity	GO:0006508//proteolysis;GO:0009306//protein secretion
HORVU1Hr1G064250.4	1.61078	up	0.00135107	0.0249368	OsI_19996	Predicted protein [Source:UniProtKB/TrEMBL;Acc:F2DZT1]	-	-	-	-	GO:0005575//cellular_component;GO:0005622//intracellular;GO:0005623//cell;GO:0005634//nucleus;GO:0016020//membrane;GO:0016021//integral component of membrane;GO:0043226//organelle;GO:0043227//membrane-bounded organelle;GO:0043229//intracellular organelle;GO:0043231//intracellular membrane-bounded organelle;GO:0044424//intracellular part;GO:0044464//cell part	GO:0000976//transcription regulatory region sequence-specific DNA binding;GO:0003674//molecular_function;GO:0003712//transcription cofactor activity;GO:0005488//binding;GO:0005515//protein binding;GO:0042393//histone binding;GO:0043167//ion binding;GO:0043169//cation binding;GO:0046872//metal ion binding	GO:0006139//nucleobase-containing compound metabolic process;GO:0006325//chromatin organization;GO:0006351//transcription, DNA-templated;GO:0006355//regulation of transcription, DNA-templated;GO:0006725//cellular aromatic compound metabolic process;GO:0006807//nitrogen compound metabolic process;GO:0006996//organelle organization;GO:0008150//biological_process;GO:0008152//metabolic process;GO:000…
HORVU3Hr1G075690.3	1.8891	up	0.00137655	0.0251478	HMT-4	Predicted protein [Source:UniProtKB/TrEMBL;Acc:F2EGB7]	Metabolism;Metabolism;Metabolism	Global and overview maps;Global and overview maps;Amino acid metabolism	ko01100//Metabolic pathways;ko01110//Biosynthesis of secondary metabolites;ko00270//Cysteine and methionine metabolism	K00547;K00547;K00547	GO:0005737//cytoplasm	GO:0003674//molecular_function;GO:0003824//catalytic activity;GO:0005488//binding;GO:0008168//methyltransferase activity;GO:0008270//zinc ion binding;GO:0008705//methionine synthase activity;GO:0008898//S-adenosylmethionine-homocysteine S-methyltransferase activity;GO:0016740//transferase activity;GO:0016741//transferase activity, transferring one-carbon groups;GO:0043167//ion binding;GO:0043169/…	GO:0000096//sulfur amino acid metabolic process;GO:0000097//sulfur amino acid biosynthetic process;GO:0006082//organic acid metabolic process;GO:0006520//cellular amino acid metabolic process;GO:0006555//methionine metabolic process;GO:0006790//sulfur compound metabolic process;GO:0006807//nitrogen compound metabolic process;GO:0008150//biological_process;GO:0008152//metabolic process;GO:0008652/…
HORVU3Hr1G075690.5	1.8891	up	0.00137655	0.0251478	HMT-4	Predicted protein [Source:UniProtKB/TrEMBL;Acc:F2EGB7]	Metabolism;Metabolism;Metabolism	Global and overview maps;Global and overview maps;Amino acid metabolism	ko01100//Metabolic pathways;ko01110//Biosynthesis of secondary metabolites;ko00270//Cysteine and methionine metabolism	K00547;K00547;K00547	GO:0005737//cytoplasm	GO:0003674//molecular_function;GO:0003824//catalytic activity;GO:0005488//binding;GO:0008168//methyltransferase activity;GO:0008270//zinc ion binding;GO:0008705//methionine synthase activity;GO:0008898//S-adenosylmethionine-homocysteine S-methyltransferase activity;GO:0016740//transferase activity;GO:0016741//transferase activity, transferring one-carbon groups;GO:0043167//ion binding;GO:0043169/…	GO:0000096//sulfur amino acid metabolic process;GO:0000097//sulfur amino acid biosynthetic process;GO:0006082//organic acid metabolic process;GO:0006520//cellular amino acid metabolic process;GO:0006555//methionine metabolic process;GO:0006790//sulfur compound metabolic process;GO:0006807//nitrogen compound metabolic process;GO:0008150//biological_process;GO:0008152//metabolic process;GO:0008652/…
HORVU3Hr1G075690.6	1.8891	up	0.00137655	0.0251478	HMT-4	Predicted protein [Source:UniProtKB/TrEMBL;Acc:F2EGB7]	Metabolism;Metabolism;Metabolism	Global and overview maps;Global and overview maps;Amino acid metabolism	ko01100//Metabolic pathways;ko01110//Biosynthesis of secondary metabolites;ko00270//Cysteine and methionine metabolism	K00547;K00547;K00547	GO:0005737//cytoplasm	GO:0003674//molecular_function;GO:0003824//catalytic activity;GO:0005488//binding;GO:0008168//methyltransferase activity;GO:0008270//zinc ion binding;GO:0008705//methionine synthase activity;GO:0008898//S-adenosylmethionine-homocysteine S-methyltransferase activity;GO:0016740//transferase activity;GO:0016741//transferase activity, transferring one-carbon groups;GO:0043167//ion binding;GO:0043169/…	GO:0000096//sulfur amino acid metabolic process;GO:0000097//sulfur amino acid biosynthetic process;GO:0006082//organic acid metabolic process;GO:0006520//cellular amino acid metabolic process;GO:0006555//methionine metabolic process;GO:0006790//sulfur compound metabolic process;GO:0006807//nitrogen compound metabolic process;GO:0008150//biological_process;GO:0008152//metabolic process;GO:0008652/…
HORVU1Hr1G049960.1	-0.893406	down	0.00138489	0.0252078	CHY1	BAJ86945.1 predicted protein [Hordeum vulgare subsp. vulgare] [Hordeum vulgare]	Metabolism;Metabolism;Metabolism;Metabolism;Metabolism	Global and overview maps;Global and overview maps;Amino acid metabolism;Metabolism of other amino acids;Carbohydrate metabolism	ko01100//Metabolic pathways;ko01200//Carbon metabolism;ko00280//Valine, leucine and isoleucine degradation;ko00410//beta-Alanine metabolism;ko00640//Propanoate metabolism	K05605;K05605;K05605;K05605;K05605	GO:0016507//mitochondrial fatty acid beta-oxidation multienzyme complex	GO:0003824//catalytic activity;GO:0003857//3-hydroxyacyl-CoA dehydrogenase activity;GO:0003860//3-hydroxyisobutyryl-CoA hydrolase activity;GO:0004165//dodecenoyl-CoA delta-isomerase activity;GO:0004300//enoyl-CoA hydratase activity;GO:0008692//3-hydroxybutyryl-CoA epimerase activity;GO:0008935//1,4-dihydroxy-2-naphthoyl-CoA synthase activity;GO:0016787//hydrolase activity	GO:0006574//valine catabolic process;GO:0006635//fatty acid beta-oxidation;GO:0009062//fatty acid catabolic process;GO:0009234//menaquinone biosynthetic process;GO:0010124//phenylacetate catabolic process;GO:0019439//aromatic compound catabolic process
HORVU1Hr1G049960.10	-0.893406	down	0.00138489	0.0252078	CHY1	BAJ86945.1 predicted protein [Hordeum vulgare subsp. vulgare] [Hordeum vulgare]	Metabolism;Metabolism;Metabolism;Metabolism;Metabolism	Global and overview maps;Global and overview maps;Amino acid metabolism;Metabolism of other amino acids;Carbohydrate metabolism	ko01100//Metabolic pathways;ko01200//Carbon metabolism;ko00280//Valine, leucine and isoleucine degradation;ko00410//beta-Alanine metabolism;ko00640//Propanoate metabolism	K05605;K05605;K05605;K05605;K05605	GO:0016507//mitochondrial fatty acid beta-oxidation multienzyme complex	GO:0003824//catalytic activity;GO:0003857//3-hydroxyacyl-CoA dehydrogenase activity;GO:0003860//3-hydroxyisobutyryl-CoA hydrolase activity;GO:0004165//dodecenoyl-CoA delta-isomerase activity;GO:0004300//enoyl-CoA hydratase activity;GO:0008692//3-hydroxybutyryl-CoA epimerase activity;GO:0008935//1,4-dihydroxy-2-naphthoyl-CoA synthase activity;GO:0016787//hydrolase activity	GO:0006574//valine catabolic process;GO:0006635//fatty acid beta-oxidation;GO:0009062//fatty acid catabolic process;GO:0009234//menaquinone biosynthetic process;GO:0010124//phenylacetate catabolic process;GO:0019439//aromatic compound catabolic process
HORVU1Hr1G049960.12	-0.893406	down	0.00138489	0.0252078	CHY1	BAJ86945.1 predicted protein [Hordeum vulgare subsp. vulgare] [Hordeum vulgare]	Metabolism;Metabolism;Metabolism;Metabolism;Metabolism	Global and overview maps;Global and overview maps;Amino acid metabolism;Metabolism of other amino acids;Carbohydrate metabolism	ko01100//Metabolic pathways;ko01200//Carbon metabolism;ko00280//Valine, leucine and isoleucine degradation;ko00410//beta-Alanine metabolism;ko00640//Propanoate metabolism	K05605;K05605;K05605;K05605;K05605	GO:0016507//mitochondrial fatty acid beta-oxidation multienzyme complex	GO:0003824//catalytic activity;GO:0003857//3-hydroxyacyl-CoA dehydrogenase activity;GO:0003860//3-hydroxyisobutyryl-CoA hydrolase activity;GO:0004165//dodecenoyl-CoA delta-isomerase activity;GO:0004300//enoyl-CoA hydratase activity;GO:0008692//3-hydroxybutyryl-CoA epimerase activity;GO:0008935//1,4-dihydroxy-2-naphthoyl-CoA synthase activity;GO:0016787//hydrolase activity	GO:0006574//valine catabolic process;GO:0006635//fatty acid beta-oxidation;GO:0009062//fatty acid catabolic process;GO:0009234//menaquinone biosynthetic process;GO:0010124//phenylacetate catabolic process;GO:0019439//aromatic compound catabolic process
HORVU1Hr1G049960.13	-0.893406	down	0.00138489	0.0252078	CHY1	BAJ86945.1 predicted protein [Hordeum vulgare subsp. vulgare] [Hordeum vulgare]	Metabolism;Metabolism;Metabolism;Metabolism;Metabolism	Global and overview maps;Global and overview maps;Amino acid metabolism;Metabolism of other amino acids;Carbohydrate metabolism	ko01100//Metabolic pathways;ko01200//Carbon metabolism;ko00280//Valine, leucine and isoleucine degradation;ko00410//beta-Alanine metabolism;ko00640//Propanoate metabolism	K05605;K05605;K05605;K05605;K05605	GO:0016507//mitochondrial fatty acid beta-oxidation multienzyme complex	GO:0003824//catalytic activity;GO:0003857//3-hydroxyacyl-CoA dehydrogenase activity;GO:0003860//3-hydroxyisobutyryl-CoA hydrolase activity;GO:0004165//dodecenoyl-CoA delta-isomerase activity;GO:0004300//enoyl-CoA hydratase activity;GO:0008692//3-hydroxybutyryl-CoA epimerase activity;GO:0008935//1,4-dihydroxy-2-naphthoyl-CoA synthase activity;GO:0016787//hydrolase activity	GO:0006574//valine catabolic process;GO:0006635//fatty acid beta-oxidation;GO:0009062//fatty acid catabolic process;GO:0009234//menaquinone biosynthetic process;GO:0010124//phenylacetate catabolic process;GO:0019439//aromatic compound catabolic process
HORVU1Hr1G049960.14	-0.893406	down	0.00138489	0.0252078	CHY1	BAJ86945.1 predicted protein [Hordeum vulgare subsp. vulgare] [Hordeum vulgare]	Metabolism;Metabolism;Metabolism;Metabolism;Metabolism	Global and overview maps;Global and overview maps;Amino acid metabolism;Metabolism of other amino acids;Carbohydrate metabolism	ko01100//Metabolic pathways;ko01200//Carbon metabolism;ko00280//Valine, leucine and isoleucine degradation;ko00410//beta-Alanine metabolism;ko00640//Propanoate metabolism	K05605;K05605;K05605;K05605;K05605	GO:0016507//mitochondrial fatty acid beta-oxidation multienzyme complex	GO:0003824//catalytic activity;GO:0003857//3-hydroxyacyl-CoA dehydrogenase activity;GO:0003860//3-hydroxyisobutyryl-CoA hydrolase activity;GO:0004165//dodecenoyl-CoA delta-isomerase activity;GO:0004300//enoyl-CoA hydratase activity;GO:0008692//3-hydroxybutyryl-CoA epimerase activity;GO:0008935//1,4-dihydroxy-2-naphthoyl-CoA synthase activity;GO:0016787//hydrolase activity	GO:0006574//valine catabolic process;GO:0006635//fatty acid beta-oxidation;GO:0009062//fatty acid catabolic process;GO:0009234//menaquinone biosynthetic process;GO:0010124//phenylacetate catabolic process;GO:0019439//aromatic compound catabolic process
HORVU1Hr1G049960.15	-0.893406	down	0.00138489	0.0252078	CHY1	BAJ86945.1 predicted protein [Hordeum vulgare subsp. vulgare] [Hordeum vulgare]	Metabolism;Metabolism;Metabolism;Metabolism;Metabolism	Global and overview maps;Global and overview maps;Amino acid metabolism;Metabolism of other amino acids;Carbohydrate metabolism	ko01100//Metabolic pathways;ko01200//Carbon metabolism;ko00280//Valine, leucine and isoleucine degradation;ko00410//beta-Alanine metabolism;ko00640//Propanoate metabolism	K05605;K05605;K05605;K05605;K05605	GO:0016507//mitochondrial fatty acid beta-oxidation multienzyme complex	GO:0003824//catalytic activity;GO:0003857//3-hydroxyacyl-CoA dehydrogenase activity;GO:0003860//3-hydroxyisobutyryl-CoA hydrolase activity;GO:0004165//dodecenoyl-CoA delta-isomerase activity;GO:0004300//enoyl-CoA hydratase activity;GO:0008692//3-hydroxybutyryl-CoA epimerase activity;GO:0008935//1,4-dihydroxy-2-naphthoyl-CoA synthase activity;GO:0016787//hydrolase activity	GO:0006574//valine catabolic process;GO:0006635//fatty acid beta-oxidation;GO:0009062//fatty acid catabolic process;GO:0009234//menaquinone biosynthetic process;GO:0010124//phenylacetate catabolic process;GO:0019439//aromatic compound catabolic process
HORVU1Hr1G049960.19	-0.893406	down	0.00138489	0.0252078	CHY1	BAJ86945.1 predicted protein [Hordeum vulgare subsp. vulgare] [Hordeum vulgare]	Metabolism;Metabolism;Metabolism;Metabolism;Metabolism	Global and overview maps;Global and overview maps;Amino acid metabolism;Metabolism of other amino acids;Carbohydrate metabolism	ko01100//Metabolic pathways;ko01200//Carbon metabolism;ko00280//Valine, leucine and isoleucine degradation;ko00410//beta-Alanine metabolism;ko00640//Propanoate metabolism	K05605;K05605;K05605;K05605;K05605	GO:0016507//mitochondrial fatty acid beta-oxidation multienzyme complex	GO:0003824//catalytic activity;GO:0003857//3-hydroxyacyl-CoA dehydrogenase activity;GO:0003860//3-hydroxyisobutyryl-CoA hydrolase activity;GO:0004165//dodecenoyl-CoA delta-isomerase activity;GO:0004300//enoyl-CoA hydratase activity;GO:0008692//3-hydroxybutyryl-CoA epimerase activity;GO:0008935//1,4-dihydroxy-2-naphthoyl-CoA synthase activity;GO:0016787//hydrolase activity	GO:0006574//valine catabolic process;GO:0006635//fatty acid beta-oxidation;GO:0009062//fatty acid catabolic process;GO:0009234//menaquinone biosynthetic process;GO:0010124//phenylacetate catabolic process;GO:0019439//aromatic compound catabolic process
HORVU1Hr1G049960.2	-0.893406	down	0.00138489	0.0252078	CHY1	BAJ86945.1 predicted protein [Hordeum vulgare subsp. vulgare] [Hordeum vulgare]	Metabolism;Metabolism;Metabolism;Metabolism;Metabolism	Global and overview maps;Global and overview maps;Amino acid metabolism;Metabolism of other amino acids;Carbohydrate metabolism	ko01100//Metabolic pathways;ko01200//Carbon metabolism;ko00280//Valine, leucine and isoleucine degradation;ko00410//beta-Alanine metabolism;ko00640//Propanoate metabolism	K05605;K05605;K05605;K05605;K05605	GO:0016507//mitochondrial fatty acid beta-oxidation multienzyme complex	GO:0003824//catalytic activity;GO:0003857//3-hydroxyacyl-CoA dehydrogenase activity;GO:0003860//3-hydroxyisobutyryl-CoA hydrolase activity;GO:0004165//dodecenoyl-CoA delta-isomerase activity;GO:0004300//enoyl-CoA hydratase activity;GO:0008692//3-hydroxybutyryl-CoA epimerase activity;GO:0008935//1,4-dihydroxy-2-naphthoyl-CoA synthase activity;GO:0016787//hydrolase activity	GO:0006574//valine catabolic process;GO:0006635//fatty acid beta-oxidation;GO:0009062//fatty acid catabolic process;GO:0009234//menaquinone biosynthetic process;GO:0010124//phenylacetate catabolic process;GO:0019439//aromatic compound catabolic process
HORVU1Hr1G049960.20	-0.893406	down	0.00138489	0.0252078	CHY1	BAJ86945.1 predicted protein [Hordeum vulgare subsp. vulgare] [Hordeum vulgare]	Metabolism;Metabolism;Metabolism;Metabolism;Metabolism	Global and overview maps;Global and overview maps;Amino acid metabolism;Metabolism of other amino acids;Carbohydrate metabolism	ko01100//Metabolic pathways;ko01200//Carbon metabolism;ko00280//Valine, leucine and isoleucine degradation;ko00410//beta-Alanine metabolism;ko00640//Propanoate metabolism	K05605;K05605;K05605;K05605;K05605	GO:0016507//mitochondrial fatty acid beta-oxidation multienzyme complex	GO:0003824//catalytic activity;GO:0003857//3-hydroxyacyl-CoA dehydrogenase activity;GO:0003860//3-hydroxyisobutyryl-CoA hydrolase activity;GO:0004165//dodecenoyl-CoA delta-isomerase activity;GO:0004300//enoyl-CoA hydratase activity;GO:0008692//3-hydroxybutyryl-CoA epimerase activity;GO:0008935//1,4-dihydroxy-2-naphthoyl-CoA synthase activity;GO:0016787//hydrolase activity	GO:0006574//valine catabolic process;GO:0006635//fatty acid beta-oxidation;GO:0009062//fatty acid catabolic process;GO:0009234//menaquinone biosynthetic process;GO:0010124//phenylacetate catabolic process;GO:0019439//aromatic compound catabolic process
HORVU1Hr1G049960.22	-0.893406	down	0.00138489	0.0252078	CHY1	BAJ86945.1 predicted protein [Hordeum vulgare subsp. vulgare] [Hordeum vulgare]	Metabolism;Metabolism;Metabolism;Metabolism;Metabolism	Global and overview maps;Global and overview maps;Amino acid metabolism;Metabolism of other amino acids;Carbohydrate metabolism	ko01100//Metabolic pathways;ko01200//Carbon metabolism;ko00280//Valine, leucine and isoleucine degradation;ko00410//beta-Alanine metabolism;ko00640//Propanoate metabolism	K05605;K05605;K05605;K05605;K05605	GO:0016507//mitochondrial fatty acid beta-oxidation multienzyme complex	GO:0003824//catalytic activity;GO:0003857//3-hydroxyacyl-CoA dehydrogenase activity;GO:0003860//3-hydroxyisobutyryl-CoA hydrolase activity;GO:0004165//dodecenoyl-CoA delta-isomerase activity;GO:0004300//enoyl-CoA hydratase activity;GO:0008692//3-hydroxybutyryl-CoA epimerase activity;GO:0008935//1,4-dihydroxy-2-naphthoyl-CoA synthase activity;GO:0016787//hydrolase activity	GO:0006574//valine catabolic process;GO:0006635//fatty acid beta-oxidation;GO:0009062//fatty acid catabolic process;GO:0009234//menaquinone biosynthetic process;GO:0010124//phenylacetate catabolic process;GO:0019439//aromatic compound catabolic process
HORVU1Hr1G049960.23	-0.893406	down	0.00138489	0.0252078	CHY1	BAJ86945.1 predicted protein [Hordeum vulgare subsp. vulgare] [Hordeum vulgare]	Metabolism;Metabolism;Metabolism;Metabolism;Metabolism	Global and overview maps;Global and overview maps;Amino acid metabolism;Metabolism of other amino acids;Carbohydrate metabolism	ko01100//Metabolic pathways;ko01200//Carbon metabolism;ko00280//Valine, leucine and isoleucine degradation;ko00410//beta-Alanine metabolism;ko00640//Propanoate metabolism	K05605;K05605;K05605;K05605;K05605	GO:0016507//mitochondrial fatty acid beta-oxidation multienzyme complex	GO:0003824//catalytic activity;GO:0003857//3-hydroxyacyl-CoA dehydrogenase activity;GO:0003860//3-hydroxyisobutyryl-CoA hydrolase activity;GO:0004165//dodecenoyl-CoA delta-isomerase activity;GO:0004300//enoyl-CoA hydratase activity;GO:0008692//3-hydroxybutyryl-CoA epimerase activity;GO:0008935//1,4-dihydroxy-2-naphthoyl-CoA synthase activity;GO:0016787//hydrolase activity	GO:0006574//valine catabolic process;GO:0006635//fatty acid beta-oxidation;GO:0009062//fatty acid catabolic process;GO:0009234//menaquinone biosynthetic process;GO:0010124//phenylacetate catabolic process;GO:0019439//aromatic compound catabolic process
HORVU1Hr1G049960.3	-0.893406	down	0.00138489	0.0252078	CHY1	BAJ86945.1 predicted protein [Hordeum vulgare subsp. vulgare] [Hordeum vulgare]	Metabolism;Metabolism;Metabolism;Metabolism;Metabolism	Global and overview maps;Global and overview maps;Amino acid metabolism;Metabolism of other amino acids;Carbohydrate metabolism	ko01100//Metabolic pathways;ko01200//Carbon metabolism;ko00280//Valine, leucine and isoleucine degradation;ko00410//beta-Alanine metabolism;ko00640//Propanoate metabolism	K05605;K05605;K05605;K05605;K05605	GO:0016507//mitochondrial fatty acid beta-oxidation multienzyme complex	GO:0003824//catalytic activity;GO:0003857//3-hydroxyacyl-CoA dehydrogenase activity;GO:0003860//3-hydroxyisobutyryl-CoA hydrolase activity;GO:0004165//dodecenoyl-CoA delta-isomerase activity;GO:0004300//enoyl-CoA hydratase activity;GO:0008692//3-hydroxybutyryl-CoA epimerase activity;GO:0008935//1,4-dihydroxy-2-naphthoyl-CoA synthase activity;GO:0016787//hydrolase activity	GO:0006574//valine catabolic process;GO:0006635//fatty acid beta-oxidation;GO:0009062//fatty acid catabolic process;GO:0009234//menaquinone biosynthetic process;GO:0010124//phenylacetate catabolic process;GO:0019439//aromatic compound catabolic process
HORVU1Hr1G049960.4	-0.893406	down	0.00138489	0.0252078	CHY1	BAJ86945.1 predicted protein [Hordeum vulgare subsp. vulgare] [Hordeum vulgare]	Metabolism;Metabolism;Metabolism;Metabolism;Metabolism	Global and overview maps;Global and overview maps;Amino acid metabolism;Metabolism of other amino acids;Carbohydrate metabolism	ko01100//Metabolic pathways;ko01200//Carbon metabolism;ko00280//Valine, leucine and isoleucine degradation;ko00410//beta-Alanine metabolism;ko00640//Propanoate metabolism	K05605;K05605;K05605;K05605;K05605	GO:0016507//mitochondrial fatty acid beta-oxidation multienzyme complex	GO:0003824//catalytic activity;GO:0003857//3-hydroxyacyl-CoA dehydrogenase activity;GO:0003860//3-hydroxyisobutyryl-CoA hydrolase activity;GO:0004165//dodecenoyl-CoA delta-isomerase activity;GO:0004300//enoyl-CoA hydratase activity;GO:0008692//3-hydroxybutyryl-CoA epimerase activity;GO:0008935//1,4-dihydroxy-2-naphthoyl-CoA synthase activity;GO:0016787//hydrolase activity	GO:0006574//valine catabolic process;GO:0006635//fatty acid beta-oxidation;GO:0009062//fatty acid catabolic process;GO:0009234//menaquinone biosynthetic process;GO:0010124//phenylacetate catabolic process;GO:0019439//aromatic compound catabolic process
HORVU1Hr1G049960.6	-0.893406	down	0.00138489	0.0252078	CHY1	BAJ86945.1 predicted protein [Hordeum vulgare subsp. vulgare] [Hordeum vulgare]	Metabolism;Metabolism;Metabolism;Metabolism;Metabolism	Global and overview maps;Global and overview maps;Amino acid metabolism;Metabolism of other amino acids;Carbohydrate metabolism	ko01100//Metabolic pathways;ko01200//Carbon metabolism;ko00280//Valine, leucine and isoleucine degradation;ko00410//beta-Alanine metabolism;ko00640//Propanoate metabolism	K05605;K05605;K05605;K05605;K05605	GO:0016507//mitochondrial fatty acid beta-oxidation multienzyme complex	GO:0003824//catalytic activity;GO:0003857//3-hydroxyacyl-CoA dehydrogenase activity;GO:0003860//3-hydroxyisobutyryl-CoA hydrolase activity;GO:0004165//dodecenoyl-CoA delta-isomerase activity;GO:0004300//enoyl-CoA hydratase activity;GO:0008692//3-hydroxybutyryl-CoA epimerase activity;GO:0008935//1,4-dihydroxy-2-naphthoyl-CoA synthase activity;GO:0016787//hydrolase activity	GO:0006574//valine catabolic process;GO:0006635//fatty acid beta-oxidation;GO:0009062//fatty acid catabolic process;GO:0009234//menaquinone biosynthetic process;GO:0010124//phenylacetate catabolic process;GO:0019439//aromatic compound catabolic process
HORVU1Hr1G049960.7	-0.893406	down	0.00138489	0.0252078	CHY1	BAJ86945.1 predicted protein [Hordeum vulgare subsp. vulgare] [Hordeum vulgare]	Metabolism;Metabolism;Metabolism;Metabolism;Metabolism	Global and overview maps;Global and overview maps;Amino acid metabolism;Metabolism of other amino acids;Carbohydrate metabolism	ko01100//Metabolic pathways;ko01200//Carbon metabolism;ko00280//Valine, leucine and isoleucine degradation;ko00410//beta-Alanine metabolism;ko00640//Propanoate metabolism	K05605;K05605;K05605;K05605;K05605	GO:0016507//mitochondrial fatty acid beta-oxidation multienzyme complex	GO:0003824//catalytic activity;GO:0003857//3-hydroxyacyl-CoA dehydrogenase activity;GO:0003860//3-hydroxyisobutyryl-CoA hydrolase activity;GO:0004165//dodecenoyl-CoA delta-isomerase activity;GO:0004300//enoyl-CoA hydratase activity;GO:0008692//3-hydroxybutyryl-CoA epimerase activity;GO:0008935//1,4-dihydroxy-2-naphthoyl-CoA synthase activity;GO:0016787//hydrolase activity	GO:0006574//valine catabolic process;GO:0006635//fatty acid beta-oxidation;GO:0009062//fatty acid catabolic process;GO:0009234//menaquinone biosynthetic process;GO:0010124//phenylacetate catabolic process;GO:0019439//aromatic compound catabolic process
HORVU1Hr1G049960.8	-0.893406	down	0.00138489	0.0252078	CHY1	BAJ86945.1 predicted protein [Hordeum vulgare subsp. vulgare] [Hordeum vulgare]	Metabolism;Metabolism;Metabolism;Metabolism;Metabolism	Global and overview maps;Global and overview maps;Amino acid metabolism;Metabolism of other amino acids;Carbohydrate metabolism	ko01100//Metabolic pathways;ko01200//Carbon metabolism;ko00280//Valine, leucine and isoleucine degradation;ko00410//beta-Alanine metabolism;ko00640//Propanoate metabolism	K05605;K05605;K05605;K05605;K05605	GO:0016507//mitochondrial fatty acid beta-oxidation multienzyme complex	GO:0003824//catalytic activity;GO:0003857//3-hydroxyacyl-CoA dehydrogenase activity;GO:0003860//3-hydroxyisobutyryl-CoA hydrolase activity;GO:0004165//dodecenoyl-CoA delta-isomerase activity;GO:0004300//enoyl-CoA hydratase activity;GO:0008692//3-hydroxybutyryl-CoA epimerase activity;GO:0008935//1,4-dihydroxy-2-naphthoyl-CoA synthase activity;GO:0016787//hydrolase activity	GO:0006574//valine catabolic process;GO:0006635//fatty acid beta-oxidation;GO:0009062//fatty acid catabolic process;GO:0009234//menaquinone biosynthetic process;GO:0010124//phenylacetate catabolic process;GO:0019439//aromatic compound catabolic process
HORVU1Hr1G049960.9	-0.893406	down	0.00138489	0.0252078	CHY1	BAJ86945.1 predicted protein [Hordeum vulgare subsp. vulgare] [Hordeum vulgare]	Metabolism;Metabolism;Metabolism;Metabolism;Metabolism	Global and overview maps;Global and overview maps;Amino acid metabolism;Metabolism of other amino acids;Carbohydrate metabolism	ko01100//Metabolic pathways;ko01200//Carbon metabolism;ko00280//Valine, leucine and isoleucine degradation;ko00410//beta-Alanine metabolism;ko00640//Propanoate metabolism	K05605;K05605;K05605;K05605;K05605	GO:0016507//mitochondrial fatty acid beta-oxidation multienzyme complex	GO:0003824//catalytic activity;GO:0003857//3-hydroxyacyl-CoA dehydrogenase activity;GO:0003860//3-hydroxyisobutyryl-CoA hydrolase activity;GO:0004165//dodecenoyl-CoA delta-isomerase activity;GO:0004300//enoyl-CoA hydratase activity;GO:0008692//3-hydroxybutyryl-CoA epimerase activity;GO:0008935//1,4-dihydroxy-2-naphthoyl-CoA synthase activity;GO:0016787//hydrolase activity	GO:0006574//valine catabolic process;GO:0006635//fatty acid beta-oxidation;GO:0009062//fatty acid catabolic process;GO:0009234//menaquinone biosynthetic process;GO:0010124//phenylacetate catabolic process;GO:0019439//aromatic compound catabolic process
HORVU1Hr1G055000.7	-0.883026	down	0.00139978	0.0253139	--	KAE8799038.1 hypothetical protein D1007_25662 [Hordeum vulgare]	-	-	-	-	GO:0016020//membrane;GO:0016021//integral component of membrane	-	-
HORVU4Hr1G025980.1	0.835491	up	0.00152947	0.0268457	--	KAE8811457.1 hypothetical protein D1007_11843 [Hordeum vulgare]	Genetic Information Processing	Folding, sorting and degradation	ko04130//SNARE interactions in vesicular transport	K08496	GO:0000139//Golgi membrane;GO:0005575//cellular_component;GO:0005622//intracellular;GO:0005623//cell;GO:0005737//cytoplasm;GO:0005768//endosome;GO:0005770//late endosome;GO:0005783//endoplasmic reticulum;GO:0005789//endoplasmic reticulum membrane;GO:0005793//endoplasmic reticulum-Golgi intermediate compartment;GO:0005794//Golgi apparatus;GO:0005798//Golgi-associated vesicle;GO:0005829//cytosol;GO…	GO:0000149//SNARE binding;GO:0003674//molecular_function;GO:0005484//SNAP receptor activity;GO:0005488//binding;GO:0005515//protein binding	GO:0006605//protein targeting;GO:0006623//protein targeting to vacuole;GO:0006810//transport;GO:0006886//intracellular protein transport;GO:0006888//ER to Golgi vesicle-mediated transport;GO:0006891//intra-Golgi vesicle-mediated transport;GO:0006892//post-Golgi vesicle-mediated transport;GO:0006896//Golgi to vacuole transport;GO:0006900//membrane budding;GO:0006901//vesicle coating;GO:0006903//ve…
HORVU4Hr1G040820.1	0.835491	up	0.00152947	0.0268457	--	KAE8792985.1 hypothetical protein D1007_32495 [Hordeum vulgare]	Genetic Information Processing	Folding, sorting and degradation	ko04130//SNARE interactions in vesicular transport	K08496	GO:0000139//Golgi membrane;GO:0005575//cellular_component;GO:0005622//intracellular;GO:0005623//cell;GO:0005737//cytoplasm;GO:0005768//endosome;GO:0005770//late endosome;GO:0005783//endoplasmic reticulum;GO:0005789//endoplasmic reticulum membrane;GO:0005793//endoplasmic reticulum-Golgi intermediate compartment;GO:0005794//Golgi apparatus;GO:0005798//Golgi-associated vesicle;GO:0005829//cytosol;GO…	GO:0000149//SNARE binding;GO:0003674//molecular_function;GO:0005484//SNAP receptor activity;GO:0005488//binding;GO:0005515//protein binding	GO:0006605//protein targeting;GO:0006623//protein targeting to vacuole;GO:0006810//transport;GO:0006886//intracellular protein transport;GO:0006888//ER to Golgi vesicle-mediated transport;GO:0006891//intra-Golgi vesicle-mediated transport;GO:0006892//post-Golgi vesicle-mediated transport;GO:0006896//Golgi to vacuole transport;GO:0006900//membrane budding;GO:0006901//vesicle coating;GO:0006903//ve…
HORVU5Hr1G052770.1	0.72662	up	0.0015444	0.0270195	SUFE1	Predicted protein [Source:UniProtKB/TrEMBL;Acc:F2D030]	-	-	-	-	GO:0005575//cellular_component;GO:0005622//intracellular;GO:0005623//cell;GO:0005737//cytoplasm;GO:0005739//mitochondrion;GO:0009507//chloroplast;GO:0009532//plastid stroma;GO:0009536//plastid;GO:0009570//chloroplast stroma;GO:0043226//organelle;GO:0043227//membrane-bounded organelle;GO:0043229//intracellular organelle;GO:0043231//intracellular membrane-bounded organelle;GO:0044422//organelle par…	GO:0003674//molecular_function;GO:0008047//enzyme activator activity;GO:0030234//enzyme regulator activity;GO:0031071//cysteine desulfurase activity;GO:0098772//molecular function regulator	GO:0008150//biological_process;GO:0016226//iron-sulfur cluster assembly;GO:0043085//positive regulation of catalytic activity;GO:0044093//positive regulation of molecular function;GO:0050790//regulation of catalytic activity;GO:0065007//biological regulation;GO:0065009//regulation of molecular function
HORVU3Hr1G013880.1	-0.690734	down	0.00156041	0.0271228	MFP	Predicted protein [Source:UniProtKB/TrEMBL;Acc:F2D1C6]	Metabolism;Metabolism;Metabolism;Metabolism;Metabolism	Global and overview maps;Global and overview maps;Global and overview maps;Lipid metabolism;Lipid metabolism	ko01100//Metabolic pathways;ko01110//Biosynthesis of secondary metabolites;ko01212//Fatty acid metabolism;ko00071//Fatty acid degradation;ko00592//alpha-Linolenic acid metabolism	K10527;K10527;K10527;K10527;K10527	GO:0005777//peroxisome;GO:0016020//membrane;GO:0016021//integral component of membrane;GO:0016507//mitochondrial fatty acid beta-oxidation multienzyme complex	GO:0003824//catalytic activity;GO:0003857//3-hydroxyacyl-CoA dehydrogenase activity;GO:0003860//3-hydroxyisobutyryl-CoA hydrolase activity;GO:0004148//dihydrolipoyl dehydrogenase activity;GO:0004165//dodecenoyl-CoA delta-isomerase activity;GO:0004300//enoyl-CoA hydratase activity;GO:0008692//3-hydroxybutyryl-CoA epimerase activity;GO:0008935//1,4-dihydroxy-2-naphthoyl-CoA synthase activity;GO:001…	GO:0006096//glycolytic process;GO:0006400//tRNA modification;GO:0006629//lipid metabolic process;GO:0006631//fatty acid metabolic process;GO:0006635//fatty acid beta-oxidation;GO:0009062//fatty acid catabolic process;GO:0009234//menaquinone biosynthetic process;GO:0010124//phenylacetate catabolic process;GO:0010128//benzoate catabolic process via CoA ligation;GO:0019439//aromatic compound catabol…
HORVU3Hr1G013880.5	-0.690734	down	0.00156041	0.0271228	MFP	Predicted protein [Source:UniProtKB/TrEMBL;Acc:F2D1C6]	Metabolism;Metabolism;Metabolism;Metabolism;Metabolism	Global and overview maps;Global and overview maps;Global and overview maps;Lipid metabolism;Lipid metabolism	ko01100//Metabolic pathways;ko01110//Biosynthesis of secondary metabolites;ko01212//Fatty acid metabolism;ko00071//Fatty acid degradation;ko00592//alpha-Linolenic acid metabolism	K10527;K10527;K10527;K10527;K10527	GO:0005777//peroxisome;GO:0016020//membrane;GO:0016021//integral component of membrane;GO:0016507//mitochondrial fatty acid beta-oxidation multienzyme complex	GO:0003824//catalytic activity;GO:0003857//3-hydroxyacyl-CoA dehydrogenase activity;GO:0003860//3-hydroxyisobutyryl-CoA hydrolase activity;GO:0004148//dihydrolipoyl dehydrogenase activity;GO:0004165//dodecenoyl-CoA delta-isomerase activity;GO:0004300//enoyl-CoA hydratase activity;GO:0008692//3-hydroxybutyryl-CoA epimerase activity;GO:0008935//1,4-dihydroxy-2-naphthoyl-CoA synthase activity;GO:001…	GO:0006096//glycolytic process;GO:0006400//tRNA modification;GO:0006629//lipid metabolic process;GO:0006631//fatty acid metabolic process;GO:0006635//fatty acid beta-oxidation;GO:0009062//fatty acid catabolic process;GO:0009234//menaquinone biosynthetic process;GO:0010124//phenylacetate catabolic process;GO:0010128//benzoate catabolic process via CoA ligation;GO:0019439//aromatic compound catabol…
HORVU3Hr1G013880.6	-0.690734	down	0.00156041	0.0271228	MFP	Predicted protein [Source:UniProtKB/TrEMBL;Acc:F2D1C6]	Metabolism;Metabolism;Metabolism;Metabolism;Metabolism	Global and overview maps;Global and overview maps;Global and overview maps;Lipid metabolism;Lipid metabolism	ko01100//Metabolic pathways;ko01110//Biosynthesis of secondary metabolites;ko01212//Fatty acid metabolism;ko00071//Fatty acid degradation;ko00592//alpha-Linolenic acid metabolism	K10527;K10527;K10527;K10527;K10527	GO:0005777//peroxisome;GO:0016020//membrane;GO:0016021//integral component of membrane;GO:0016507//mitochondrial fatty acid beta-oxidation multienzyme complex	GO:0003824//catalytic activity;GO:0003857//3-hydroxyacyl-CoA dehydrogenase activity;GO:0003860//3-hydroxyisobutyryl-CoA hydrolase activity;GO:0004148//dihydrolipoyl dehydrogenase activity;GO:0004165//dodecenoyl-CoA delta-isomerase activity;GO:0004300//enoyl-CoA hydratase activity;GO:0008692//3-hydroxybutyryl-CoA epimerase activity;GO:0008935//1,4-dihydroxy-2-naphthoyl-CoA synthase activity;GO:001…	GO:0006096//glycolytic process;GO:0006400//tRNA modification;GO:0006629//lipid metabolic process;GO:0006631//fatty acid metabolic process;GO:0006635//fatty acid beta-oxidation;GO:0009062//fatty acid catabolic process;GO:0009234//menaquinone biosynthetic process;GO:0010124//phenylacetate catabolic process;GO:0010128//benzoate catabolic process via CoA ligation;GO:0019439//aromatic compound catabol…
HORVU3Hr1G013880.7	-0.690734	down	0.00156041	0.0271228	MFP	Predicted protein [Source:UniProtKB/TrEMBL;Acc:F2D1C6]	Metabolism;Metabolism;Metabolism;Metabolism;Metabolism	Global and overview maps;Global and overview maps;Global and overview maps;Lipid metabolism;Lipid metabolism	ko01100//Metabolic pathways;ko01110//Biosynthesis of secondary metabolites;ko01212//Fatty acid metabolism;ko00071//Fatty acid degradation;ko00592//alpha-Linolenic acid metabolism	K10527;K10527;K10527;K10527;K10527	GO:0005777//peroxisome;GO:0016020//membrane;GO:0016021//integral component of membrane;GO:0016507//mitochondrial fatty acid beta-oxidation multienzyme complex	GO:0003824//catalytic activity;GO:0003857//3-hydroxyacyl-CoA dehydrogenase activity;GO:0003860//3-hydroxyisobutyryl-CoA hydrolase activity;GO:0004148//dihydrolipoyl dehydrogenase activity;GO:0004165//dodecenoyl-CoA delta-isomerase activity;GO:0004300//enoyl-CoA hydratase activity;GO:0008692//3-hydroxybutyryl-CoA epimerase activity;GO:0008935//1,4-dihydroxy-2-naphthoyl-CoA synthase activity;GO:001…	GO:0006096//glycolytic process;GO:0006400//tRNA modification;GO:0006629//lipid metabolic process;GO:0006631//fatty acid metabolic process;GO:0006635//fatty acid beta-oxidation;GO:0009062//fatty acid catabolic process;GO:0009234//menaquinone biosynthetic process;GO:0010124//phenylacetate catabolic process;GO:0010128//benzoate catabolic process via CoA ligation;GO:0019439//aromatic compound catabol…
HORVU7Hr1G003020.1	-1.80359	down	0.00159069	0.0275231	--	VAI68690.1 unnamed protein product [Triticum turgidum subsp. durum] [Triticum turgidum]	-	-	-	-	-	GO:0004857//enzyme inhibitor activity	GO:0043086//negative regulation of catalytic activity
HORVU2Hr1G068970.1	1.08328	up	0.00160088	0.0275231	At5g14170	EMS51008.1 SWI/SNF complex component SNF12-like protein [Triticum urartu]	-	-	-	-	GO:0005634//nucleus;GO:0016514//SWI/SNF complex	GO:0001228//transcriptional activator activity, RNA polymerase II transcription regulatory region sequence-specific binding;GO:0005515//protein binding	GO:0006337//nucleosome disassembly;GO:0006357//regulation of transcription from RNA polymerase II promoter;GO:0045944//positive regulation of transcription from RNA polymerase II promoter
HORVU7Hr1G000260.1	-0.920856	down	0.00160393	0.0275231	1-SST	AFP72238.1 sucrose:sucrose 1-fructosyltransferase [Hordeum vulgare subsp. vulgare] [Hordeum vulgare]	-	-	-	-	GO:0005773//vacuole;GO:0016020//membrane;GO:0016021//integral component of membrane	GO:0004553//hydrolase activity, hydrolyzing O-glycosyl compounds;GO:0004564//beta-fructofuranosidase activity;GO:0004575//sucrose alpha-glucosidase activity;GO:0016740//transferase activity;GO:0016757//transferase activity, transferring glycosyl groups;GO:0016787//hydrolase activity;GO:0016798//hydrolase activity, acting on glycosyl bonds;GO:0050306//sucrose 1F-fructosyltransferase activity	GO:0005975//carbohydrate metabolic process;GO:0008152//metabolic process
HORVU7Hr1G000260.2	-0.920856	down	0.00160393	0.0275231	1-SST	AFP72238.1 sucrose:sucrose 1-fructosyltransferase [Hordeum vulgare subsp. vulgare] [Hordeum vulgare]	-	-	-	-	GO:0005773//vacuole;GO:0016020//membrane;GO:0016021//integral component of membrane	GO:0004553//hydrolase activity, hydrolyzing O-glycosyl compounds;GO:0004564//beta-fructofuranosidase activity;GO:0004575//sucrose alpha-glucosidase activity;GO:0016740//transferase activity;GO:0016757//transferase activity, transferring glycosyl groups;GO:0016787//hydrolase activity;GO:0016798//hydrolase activity, acting on glycosyl bonds;GO:0050306//sucrose 1F-fructosyltransferase activity	GO:0005975//carbohydrate metabolic process;GO:0008152//metabolic process
HORVU7Hr1G000260.4	-0.920856	down	0.00160393	0.0275231	1-SST	AFP72238.1 sucrose:sucrose 1-fructosyltransferase [Hordeum vulgare subsp. vulgare] [Hordeum vulgare]	-	-	-	-	GO:0005773//vacuole;GO:0016020//membrane;GO:0016021//integral component of membrane	GO:0004553//hydrolase activity, hydrolyzing O-glycosyl compounds;GO:0004564//beta-fructofuranosidase activity;GO:0004575//sucrose alpha-glucosidase activity;GO:0016740//transferase activity;GO:0016757//transferase activity, transferring glycosyl groups;GO:0016787//hydrolase activity;GO:0016798//hydrolase activity, acting on glycosyl bonds;GO:0050306//sucrose 1F-fructosyltransferase activity	GO:0005975//carbohydrate metabolic process;GO:0008152//metabolic process
HORVU7Hr1G000260.6	-0.920856	down	0.00160393	0.0275231	1-SST	AFP72238.1 sucrose:sucrose 1-fructosyltransferase [Hordeum vulgare subsp. vulgare] [Hordeum vulgare]	-	-	-	-	GO:0005773//vacuole;GO:0016020//membrane;GO:0016021//integral component of membrane	GO:0004553//hydrolase activity, hydrolyzing O-glycosyl compounds;GO:0004564//beta-fructofuranosidase activity;GO:0004575//sucrose alpha-glucosidase activity;GO:0016740//transferase activity;GO:0016757//transferase activity, transferring glycosyl groups;GO:0016787//hydrolase activity;GO:0016798//hydrolase activity, acting on glycosyl bonds;GO:0050306//sucrose 1F-fructosyltransferase activity	GO:0005975//carbohydrate metabolic process;GO:0008152//metabolic process
HORVU7Hr1G000260.7	-0.920856	down	0.00160393	0.0275231	1-SST	AFP72238.1 sucrose:sucrose 1-fructosyltransferase [Hordeum vulgare subsp. vulgare] [Hordeum vulgare]	-	-	-	-	GO:0005773//vacuole;GO:0016020//membrane;GO:0016021//integral component of membrane	GO:0004553//hydrolase activity, hydrolyzing O-glycosyl compounds;GO:0004564//beta-fructofuranosidase activity;GO:0004575//sucrose alpha-glucosidase activity;GO:0016740//transferase activity;GO:0016757//transferase activity, transferring glycosyl groups;GO:0016787//hydrolase activity;GO:0016798//hydrolase activity, acting on glycosyl bonds;GO:0050306//sucrose 1F-fructosyltransferase activity	GO:0005975//carbohydrate metabolic process;GO:0008152//metabolic process
HORVU0Hr1G018850.1	-1.13506	down	0.0016106	0.0275495	1-SST	AFP72242.1 vacuolar invertase [Hordeum vulgare subsp. vulgare] [Hordeum vulgare]	-	-	-	-	GO:0016020//membrane;GO:0016021//integral component of membrane	GO:0004553//hydrolase activity, hydrolyzing O-glycosyl compounds;GO:0004564//beta-fructofuranosidase activity;GO:0004575//sucrose alpha-glucosidase activity;GO:0016787//hydrolase activity;GO:0016798//hydrolase activity, acting on glycosyl bonds	GO:0005975//carbohydrate metabolic process;GO:0008152//metabolic process
HORVU0Hr1G018850.2	-1.13506	down	0.0016106	0.0275495	1-SST	AFP72242.1 vacuolar invertase [Hordeum vulgare subsp. vulgare] [Hordeum vulgare]	-	-	-	-	GO:0016020//membrane;GO:0016021//integral component of membrane	GO:0004553//hydrolase activity, hydrolyzing O-glycosyl compounds;GO:0004564//beta-fructofuranosidase activity;GO:0004575//sucrose alpha-glucosidase activity;GO:0016787//hydrolase activity;GO:0016798//hydrolase activity, acting on glycosyl bonds	GO:0005975//carbohydrate metabolic process;GO:0008152//metabolic process
HORVU0Hr1G018850.4	-1.13506	down	0.0016106	0.0275495	1-SST	AFP72242.1 vacuolar invertase [Hordeum vulgare subsp. vulgare] [Hordeum vulgare]	-	-	-	-	GO:0016020//membrane;GO:0016021//integral component of membrane	GO:0004553//hydrolase activity, hydrolyzing O-glycosyl compounds;GO:0004564//beta-fructofuranosidase activity;GO:0004575//sucrose alpha-glucosidase activity;GO:0016787//hydrolase activity;GO:0016798//hydrolase activity, acting on glycosyl bonds	GO:0005975//carbohydrate metabolic process;GO:0008152//metabolic process
HORVU0Hr1G018850.5	-1.13506	down	0.0016106	0.0275495	1-SST	AFP72242.1 vacuolar invertase [Hordeum vulgare subsp. vulgare] [Hordeum vulgare]	-	-	-	-	GO:0016020//membrane;GO:0016021//integral component of membrane	GO:0004553//hydrolase activity, hydrolyzing O-glycosyl compounds;GO:0004564//beta-fructofuranosidase activity;GO:0004575//sucrose alpha-glucosidase activity;GO:0016787//hydrolase activity;GO:0016798//hydrolase activity, acting on glycosyl bonds	GO:0005975//carbohydrate metabolic process;GO:0008152//metabolic process
HORVU0Hr1G018850.6	-1.13506	down	0.0016106	0.0275495	1-SST	AFP72242.1 vacuolar invertase [Hordeum vulgare subsp. vulgare] [Hordeum vulgare]	-	-	-	-	GO:0016020//membrane;GO:0016021//integral component of membrane	GO:0004553//hydrolase activity, hydrolyzing O-glycosyl compounds;GO:0004564//beta-fructofuranosidase activity;GO:0004575//sucrose alpha-glucosidase activity;GO:0016787//hydrolase activity;GO:0016798//hydrolase activity, acting on glycosyl bonds	GO:0005975//carbohydrate metabolic process;GO:0008152//metabolic process
HORVU7Hr1G001030.1	-0.729296	down	0.00164192	0.0279961	WAV3	KAE8773982.1 hypothetical protein D1007_53681 [Hordeum vulgare]	-	-	-	-	-	-	-
HORVU7Hr1G001030.4	-0.729296	down	0.00164192	0.0279961	WAV3	KAE8773982.1 hypothetical protein D1007_53681 [Hordeum vulgare]	-	-	-	-	-	-	-
HORVU7Hr1G001030.5	-0.729296	down	0.00164192	0.0279961	WAV3	KAE8773982.1 hypothetical protein D1007_53681 [Hordeum vulgare]	-	-	-	-	-	-	-
HORVU7Hr1G001030.7	-0.729296	down	0.00164192	0.0279961	WAV3	KAE8773982.1 hypothetical protein D1007_53681 [Hordeum vulgare]	-	-	-	-	-	-	-
HORVU7Hr1G001030.8	-0.729296	down	0.00164192	0.0279961	WAV3	KAE8773982.1 hypothetical protein D1007_53681 [Hordeum vulgare]	-	-	-	-	-	-	-
HORVU5Hr1G105970.1	-1.43911	down	0.00166244	0.0282099	At5g14050	BAJ95232.1 predicted protein [Hordeum vulgare subsp. vulgare] [Hordeum vulgare]	Genetic Information Processing	Translation	ko03008//Ribosome biogenesis in eukaryotes	K14553	GO:0000151//ubiquitin ligase complex;GO:0001674//female germ cell nucleus;GO:0005575//cellular_component;GO:0005622//intracellular;GO:0005623//cell;GO:0005634//nucleus;GO:0005635//nuclear envelope;GO:0005654//nucleoplasm;GO:0005730//nucleolus;GO:0012505//endomembrane system;GO:0016020//membrane;GO:0030532//small nuclear ribonucleoprotein complex;GO:0030684//preribosome;GO:0030686//90S preribosome…	GO:0003674//molecular_function;GO:0005515//protein binding	GO:0000003//reproduction;GO:0000462//maturation of SSU-rRNA from tricistronic rRNA transcript (SSU-rRNA, 5.8S rRNA, LSU-rRNA);GO:0003006//developmental process involved in reproduction;GO:0006139//nucleobase-containing compound metabolic process;GO:0006364//rRNA processing;GO:0006396//RNA processing;GO:0006725//cellular aromatic compound metabolic process;GO:0006807//nitrogen compound metabolic p…
HORVU5Hr1G105970.2	-1.43911	down	0.00166244	0.0282099	At5g14050	BAJ95232.1 predicted protein [Hordeum vulgare subsp. vulgare] [Hordeum vulgare]	Genetic Information Processing	Translation	ko03008//Ribosome biogenesis in eukaryotes	K14553	GO:0000151//ubiquitin ligase complex;GO:0001674//female germ cell nucleus;GO:0005575//cellular_component;GO:0005622//intracellular;GO:0005623//cell;GO:0005634//nucleus;GO:0005635//nuclear envelope;GO:0005654//nucleoplasm;GO:0005730//nucleolus;GO:0012505//endomembrane system;GO:0016020//membrane;GO:0030532//small nuclear ribonucleoprotein complex;GO:0030684//preribosome;GO:0030686//90S preribosome…	GO:0003674//molecular_function;GO:0005515//protein binding	GO:0000003//reproduction;GO:0000462//maturation of SSU-rRNA from tricistronic rRNA transcript (SSU-rRNA, 5.8S rRNA, LSU-rRNA);GO:0003006//developmental process involved in reproduction;GO:0006139//nucleobase-containing compound metabolic process;GO:0006364//rRNA processing;GO:0006396//RNA processing;GO:0006725//cellular aromatic compound metabolic process;GO:0006807//nitrogen compound metabolic p…
HORVU5Hr1G105970.3	-1.43911	down	0.00166244	0.0282099	At5g14050	BAJ95232.1 predicted protein [Hordeum vulgare subsp. vulgare] [Hordeum vulgare]	Genetic Information Processing	Translation	ko03008//Ribosome biogenesis in eukaryotes	K14553	GO:0000151//ubiquitin ligase complex;GO:0001674//female germ cell nucleus;GO:0005575//cellular_component;GO:0005622//intracellular;GO:0005623//cell;GO:0005634//nucleus;GO:0005635//nuclear envelope;GO:0005654//nucleoplasm;GO:0005730//nucleolus;GO:0012505//endomembrane system;GO:0016020//membrane;GO:0030532//small nuclear ribonucleoprotein complex;GO:0030684//preribosome;GO:0030686//90S preribosome…	GO:0003674//molecular_function;GO:0005515//protein binding	GO:0000003//reproduction;GO:0000462//maturation of SSU-rRNA from tricistronic rRNA transcript (SSU-rRNA, 5.8S rRNA, LSU-rRNA);GO:0003006//developmental process involved in reproduction;GO:0006139//nucleobase-containing compound metabolic process;GO:0006364//rRNA processing;GO:0006396//RNA processing;GO:0006725//cellular aromatic compound metabolic process;GO:0006807//nitrogen compound metabolic p…
HORVU5Hr1G105970.4	-1.43911	down	0.00166244	0.0282099	At5g14050	BAJ95232.1 predicted protein [Hordeum vulgare subsp. vulgare] [Hordeum vulgare]	Genetic Information Processing	Translation	ko03008//Ribosome biogenesis in eukaryotes	K14553	GO:0000151//ubiquitin ligase complex;GO:0001674//female germ cell nucleus;GO:0005575//cellular_component;GO:0005622//intracellular;GO:0005623//cell;GO:0005634//nucleus;GO:0005635//nuclear envelope;GO:0005654//nucleoplasm;GO:0005730//nucleolus;GO:0012505//endomembrane system;GO:0016020//membrane;GO:0030532//small nuclear ribonucleoprotein complex;GO:0030684//preribosome;GO:0030686//90S preribosome…	GO:0003674//molecular_function;GO:0005515//protein binding	GO:0000003//reproduction;GO:0000462//maturation of SSU-rRNA from tricistronic rRNA transcript (SSU-rRNA, 5.8S rRNA, LSU-rRNA);GO:0003006//developmental process involved in reproduction;GO:0006139//nucleobase-containing compound metabolic process;GO:0006364//rRNA processing;GO:0006396//RNA processing;GO:0006725//cellular aromatic compound metabolic process;GO:0006807//nitrogen compound metabolic p…
HORVU5Hr1G105970.5	-1.43911	down	0.00166244	0.0282099	At5g14050	BAJ95232.1 predicted protein [Hordeum vulgare subsp. vulgare] [Hordeum vulgare]	Genetic Information Processing	Translation	ko03008//Ribosome biogenesis in eukaryotes	K14553	GO:0000151//ubiquitin ligase complex;GO:0001674//female germ cell nucleus;GO:0005575//cellular_component;GO:0005622//intracellular;GO:0005623//cell;GO:0005634//nucleus;GO:0005635//nuclear envelope;GO:0005654//nucleoplasm;GO:0005730//nucleolus;GO:0012505//endomembrane system;GO:0016020//membrane;GO:0030532//small nuclear ribonucleoprotein complex;GO:0030684//preribosome;GO:0030686//90S preribosome…	GO:0003674//molecular_function;GO:0005515//protein binding	GO:0000003//reproduction;GO:0000462//maturation of SSU-rRNA from tricistronic rRNA transcript (SSU-rRNA, 5.8S rRNA, LSU-rRNA);GO:0003006//developmental process involved in reproduction;GO:0006139//nucleobase-containing compound metabolic process;GO:0006364//rRNA processing;GO:0006396//RNA processing;GO:0006725//cellular aromatic compound metabolic process;GO:0006807//nitrogen compound metabolic p…
HORVU5Hr1G105970.6	-1.43911	down	0.00166244	0.0282099	At5g14050	BAJ95232.1 predicted protein [Hordeum vulgare subsp. vulgare] [Hordeum vulgare]	Genetic Information Processing	Translation	ko03008//Ribosome biogenesis in eukaryotes	K14553	GO:0000151//ubiquitin ligase complex;GO:0001674//female germ cell nucleus;GO:0005575//cellular_component;GO:0005622//intracellular;GO:0005623//cell;GO:0005634//nucleus;GO:0005635//nuclear envelope;GO:0005654//nucleoplasm;GO:0005730//nucleolus;GO:0012505//endomembrane system;GO:0016020//membrane;GO:0030532//small nuclear ribonucleoprotein complex;GO:0030684//preribosome;GO:0030686//90S preribosome…	GO:0003674//molecular_function;GO:0005515//protein binding	GO:0000003//reproduction;GO:0000462//maturation of SSU-rRNA from tricistronic rRNA transcript (SSU-rRNA, 5.8S rRNA, LSU-rRNA);GO:0003006//developmental process involved in reproduction;GO:0006139//nucleobase-containing compound metabolic process;GO:0006364//rRNA processing;GO:0006396//RNA processing;GO:0006725//cellular aromatic compound metabolic process;GO:0006807//nitrogen compound metabolic p…
HORVU5Hr1G105970.7	-1.43911	down	0.00166244	0.0282099	At5g14050	BAJ95232.1 predicted protein [Hordeum vulgare subsp. vulgare] [Hordeum vulgare]	Genetic Information Processing	Translation	ko03008//Ribosome biogenesis in eukaryotes	K14553	GO:0000151//ubiquitin ligase complex;GO:0001674//female germ cell nucleus;GO:0005575//cellular_component;GO:0005622//intracellular;GO:0005623//cell;GO:0005634//nucleus;GO:0005635//nuclear envelope;GO:0005654//nucleoplasm;GO:0005730//nucleolus;GO:0012505//endomembrane system;GO:0016020//membrane;GO:0030532//small nuclear ribonucleoprotein complex;GO:0030684//preribosome;GO:0030686//90S preribosome…	GO:0003674//molecular_function;GO:0005515//protein binding	GO:0000003//reproduction;GO:0000462//maturation of SSU-rRNA from tricistronic rRNA transcript (SSU-rRNA, 5.8S rRNA, LSU-rRNA);GO:0003006//developmental process involved in reproduction;GO:0006139//nucleobase-containing compound metabolic process;GO:0006364//rRNA processing;GO:0006396//RNA processing;GO:0006725//cellular aromatic compound metabolic process;GO:0006807//nitrogen compound metabolic p…
HORVU6Hr1G011260.10	-1.00485	down	0.00167936	0.0282754	1-FEH	KAE8820633.1 Beta-fructofuranosidase, insoluble isoenzyme 4 [Hordeum vulgare]	-	-	-	-	-	GO:0004553//hydrolase activity, hydrolyzing O-glycosyl compounds;GO:0016787//hydrolase activity;GO:0016798//hydrolase activity, acting on glycosyl bonds;GO:0033948//fructan beta-(2,1)-fructosidase activity	GO:0005975//carbohydrate metabolic process;GO:0008152//metabolic process
HORVU6Hr1G011260.7	-1.00485	down	0.00167936	0.0282754	1-FEH	KAE8820633.1 Beta-fructofuranosidase, insoluble isoenzyme 4 [Hordeum vulgare]	-	-	-	-	-	GO:0004553//hydrolase activity, hydrolyzing O-glycosyl compounds;GO:0016787//hydrolase activity;GO:0016798//hydrolase activity, acting on glycosyl bonds;GO:0033948//fructan beta-(2,1)-fructosidase activity	GO:0005975//carbohydrate metabolic process;GO:0008152//metabolic process
HORVU2Hr1G109640.1	1.01634	up	0.00177957	0.029776	CYP76C2	Predicted protein [Source:UniProtKB/TrEMBL;Acc:F2DRI4]	-	-	-	-	GO:0016020//membrane;GO:0016021//integral component of membrane	GO:0004497//monooxygenase activity;GO:0005506//iron ion binding;GO:0016491//oxidoreductase activity;GO:0016705//oxidoreductase activity, acting on paired donors, with incorporation or reduction of molecular oxygen;GO:0020037//heme binding;GO:0046872//metal ion binding	GO:0055114//oxidation-reduction process
HORVU1Hr1G042140.11	-1.22856	down	0.00184836	0.0306808	--	XP_020158962.1 uncharacterized protein LOC109744270 [Aegilops tauschii subsp. tauschii] [Aegilops tauschii]	-	-	-	-	GO:0005634//nucleus;GO:0005737//cytoplasm	-	GO:0043161//proteasome-mediated ubiquitin-dependent protein catabolic process
HORVU1Hr1G042140.12	-1.22856	down	0.00184836	0.0306808	--	XP_020158962.1 uncharacterized protein LOC109744270 [Aegilops tauschii subsp. tauschii] [Aegilops tauschii]	-	-	-	-	GO:0005634//nucleus;GO:0005737//cytoplasm	-	GO:0043161//proteasome-mediated ubiquitin-dependent protein catabolic process
HORVU1Hr1G042140.4	-1.22856	down	0.00184836	0.0306808	--	XP_020158962.1 uncharacterized protein LOC109744270 [Aegilops tauschii subsp. tauschii] [Aegilops tauschii]	-	-	-	-	GO:0005634//nucleus;GO:0005737//cytoplasm	-	GO:0043161//proteasome-mediated ubiquitin-dependent protein catabolic process
HORVU1Hr1G042140.5	-1.22856	down	0.00184836	0.0306808	--	XP_020158962.1 uncharacterized protein LOC109744270 [Aegilops tauschii subsp. tauschii] [Aegilops tauschii]	-	-	-	-	GO:0005634//nucleus;GO:0005737//cytoplasm	-	GO:0043161//proteasome-mediated ubiquitin-dependent protein catabolic process
HORVU6Hr1G030590.12	1.12309	up	0.00187578	0.0309994	ACA5	Calcium-transporting ATPase [Source:UniProtKB/TrEMBL;Acc:F2E6C9]	-	-	-	-	GO:0005737//cytoplasm;GO:0016020//membrane;GO:0016021//integral component of membrane;GO:0031004//potassium ion-transporting ATPase complex;GO:0043231//intracellular membrane-bounded organelle	GO:0000166//nucleotide binding;GO:0000287//magnesium ion binding;GO:0004008//copper-exporting ATPase activity;GO:0004427//inorganic diphosphatase activity;GO:0004647//phosphoserine phosphatase activity;GO:0005375//copper ion transmembrane transporter activity;GO:0005388//calcium-transporting ATPase activity;GO:0005516//calmodulin binding;GO:0005524//ATP binding;GO:0008556//potassium-transporting …	GO:0006545//glycine biosynthetic process;GO:0006564//L-serine biosynthetic process;GO:0006796//phosphate-containing compound metabolic process;GO:0006811//ion transport;GO:0006813//potassium ion transport;GO:0006816//calcium ion transport;GO:0006825//copper ion transport;GO:0008152//metabolic process;GO:0015691//cadmium ion transport;GO:0015693//magnesium ion transport;GO:0030001//metal ion trans…
HORVU7Hr1G096900.1	-2.08345	down	0.00194809	0.0317165	--	KAE8806778.1 hypothetical protein D1007_16863 [Hordeum vulgare]	-	-	-	-	-	-	-
HORVU6Hr1G011140.1	-0.696906	down	0.00198984	0.0319983	AAE1	KAE8820613.1 putative acyl-activating enzyme 1, peroxisomal [Hordeum vulgare]	-	-	-	-	GO:0005575//cellular_component;GO:0005622//intracellular;GO:0005623//cell;GO:0005737//cytoplasm;GO:0005777//peroxisome;GO:0042579//microbody;GO:0043226//organelle;GO:0043227//membrane-bounded organelle;GO:0043229//intracellular organelle;GO:0043231//intracellular membrane-bounded organelle;GO:0044424//intracellular part;GO:0044444//cytoplasmic part;GO:0044464//cell part;GO:0070652//HAUS complex	GO:0003674//molecular_function;GO:0003824//catalytic activity;GO:0003987//acetate-CoA ligase activity;GO:0004043//L-aminoadipate-semialdehyde dehydrogenase activity;GO:0008668//(2,3-dihydroxybenzoyl)adenylate synthase activity;GO:0008756//o-succinylbenzoate-CoA ligase activity;GO:0016874//ligase activity;GO:0030729//acetoacetate-CoA ligase activity;GO:0047473//D-alanine-poly(phosphoribitol) ligas…	GO:0006082//organic acid metabolic process;GO:0006629//lipid metabolic process;GO:0006631//fatty acid metabolic process;GO:0008150//biological_process;GO:0008152//metabolic process;GO:0009234//menaquinone biosynthetic process;GO:0009987//cellular process;GO:0019287//isopentenyl diphosphate biosynthetic process, mevalonate pathway;GO:0019290//siderophore biosynthetic process;GO:0019350//teichoic a…
HORVU6Hr1G011140.4	-0.696906	down	0.00198984	0.0319983	AAE1	KAE8820613.1 putative acyl-activating enzyme 1, peroxisomal [Hordeum vulgare]	-	-	-	-	GO:0005575//cellular_component;GO:0005622//intracellular;GO:0005623//cell;GO:0005737//cytoplasm;GO:0005777//peroxisome;GO:0042579//microbody;GO:0043226//organelle;GO:0043227//membrane-bounded organelle;GO:0043229//intracellular organelle;GO:0043231//intracellular membrane-bounded organelle;GO:0044424//intracellular part;GO:0044444//cytoplasmic part;GO:0044464//cell part;GO:0070652//HAUS complex	GO:0003674//molecular_function;GO:0003824//catalytic activity;GO:0003987//acetate-CoA ligase activity;GO:0004043//L-aminoadipate-semialdehyde dehydrogenase activity;GO:0008668//(2,3-dihydroxybenzoyl)adenylate synthase activity;GO:0008756//o-succinylbenzoate-CoA ligase activity;GO:0016874//ligase activity;GO:0030729//acetoacetate-CoA ligase activity;GO:0047473//D-alanine-poly(phosphoribitol) ligas…	GO:0006082//organic acid metabolic process;GO:0006629//lipid metabolic process;GO:0006631//fatty acid metabolic process;GO:0008150//biological_process;GO:0008152//metabolic process;GO:0009234//menaquinone biosynthetic process;GO:0009987//cellular process;GO:0019287//isopentenyl diphosphate biosynthetic process, mevalonate pathway;GO:0019290//siderophore biosynthetic process;GO:0019350//teichoic a…
HORVU4Hr1G003120.1	-0.819888	down	0.00200623	0.0320699	Os03g0668900	BAJ99927.1 predicted protein [Hordeum vulgare subsp. vulgare] [Hordeum vulgare]	Metabolism;Metabolism	Global and overview maps;Nucleotide metabolism	ko01100//Metabolic pathways;ko00240//Pyrimidine metabolism	K01520;K01520	GO:0005575//cellular_component;GO:0005622//intracellular;GO:0005623//cell;GO:0005634//nucleus;GO:0043226//organelle;GO:0043227//membrane-bounded organelle;GO:0043229//intracellular organelle;GO:0043231//intracellular membrane-bounded organelle;GO:0044424//intracellular part;GO:0044464//cell part	GO:0000287//magnesium ion binding;GO:0003674//molecular_function;GO:0004170//dUTP diphosphatase activity;GO:0005488//binding;GO:0005515//protein binding;GO:0016787//hydrolase activity;GO:0042393//histone binding;GO:0046872//metal ion binding	GO:0006226//dUMP biosynthetic process;GO:0006323//DNA packaging;GO:0006325//chromatin organization;GO:0006333//chromatin assembly or disassembly;GO:0006334//nucleosome assembly;GO:0006338//chromatin remodeling;GO:0006810//transport;GO:0006913//nucleocytoplasmic transport;GO:0006996//organelle organization;GO:0008150//biological_process;GO:0009117//nucleotide metabolic process;GO:0009236//cobalami…
HORVU1Hr1G008540.2	1.06893	up	0.00202714	0.0322123	CBP	BAK06170.1 predicted protein [Hordeum vulgare subsp. vulgare] [Hordeum vulgare]	-	-	-	-	-	-	-
HORVU1Hr1G008540.4	1.06893	up	0.00202714	0.0322123	CBP	BAK06170.1 predicted protein [Hordeum vulgare subsp. vulgare] [Hordeum vulgare]	-	-	-	-	-	-	-
HORVU0Hr1G019930.1	-0.890393	down	0.00206982	0.0327935	ND1	KAE8790796.1 NADH-ubiquinone oxidoreductase chain 1 [Hordeum vulgare]	Metabolism;Metabolism	Global and overview maps;Energy metabolism	ko01100//Metabolic pathways;ko00190//Oxidative phosphorylation	K03878;K03878	GO:0005747//mitochondrial respiratory chain complex I;GO:0005886//plasma membrane;GO:0016020//membrane;GO:0016021//integral component of membrane	GO:0016491//oxidoreductase activity	GO:0009060//aerobic respiration;GO:0055114//oxidation-reduction process
HORVU2Hr1G004300.1	-0.890393	down	0.00206982	0.0327935	ND1	VAI92266.1 unnamed protein product [Triticum turgidum subsp. durum] [Triticum turgidum]	Metabolism;Metabolism	Global and overview maps;Energy metabolism	ko01100//Metabolic pathways;ko00190//Oxidative phosphorylation	K03878;K03878	GO:0005886//plasma membrane;GO:0016020//membrane;GO:0016021//integral component of membrane	GO:0016491//oxidoreductase activity	GO:0055114//oxidation-reduction process
HORVU4Hr1G052660.1	-0.890393	down	0.00206982	0.0327935	ND1	VAI85565.1 unnamed protein product [Triticum turgidum subsp. durum] [Triticum turgidum]	Metabolism;Metabolism	Global and overview maps;Energy metabolism	ko01100//Metabolic pathways;ko00190//Oxidative phosphorylation	K03878;K03878	GO:0005886//plasma membrane;GO:0016020//membrane;GO:0016021//integral component of membrane	GO:0016491//oxidoreductase activity	GO:0055114//oxidation-reduction process
HORVU6Hr1G037610.1	0.732915	up	0.00210416	0.0332396	--	XP_020151588.1 RNA-binding protein cabeza-like isoform X1 [Aegilops tauschii subsp. tauschii] [Aegilops tauschii]	-	-	-	-	-	GO:0003674//molecular_function;GO:0003676//nucleic acid binding;GO:0003723//RNA binding;GO:0005488//binding;GO:0016151//nickel cation binding;GO:0043167//ion binding;GO:0043169//cation binding;GO:0046872//metal ion binding;GO:0097159//organic cyclic compound binding;GO:1901363//heterocyclic compound binding	GO:0051604//protein maturation
HORVU6Hr1G037610.6	0.732915	up	0.00210416	0.0332396	--	XP_020151588.1 RNA-binding protein cabeza-like isoform X1 [Aegilops tauschii subsp. tauschii] [Aegilops tauschii]	-	-	-	-	-	GO:0003674//molecular_function;GO:0003676//nucleic acid binding;GO:0003723//RNA binding;GO:0005488//binding;GO:0016151//nickel cation binding;GO:0043167//ion binding;GO:0043169//cation binding;GO:0046872//metal ion binding;GO:0097159//organic cyclic compound binding;GO:1901363//heterocyclic compound binding	GO:0051604//protein maturation
HORVU6Hr1G037610.7	0.732915	up	0.00210416	0.0332396	--	XP_020151588.1 RNA-binding protein cabeza-like isoform X1 [Aegilops tauschii subsp. tauschii] [Aegilops tauschii]	-	-	-	-	-	GO:0003674//molecular_function;GO:0003676//nucleic acid binding;GO:0003723//RNA binding;GO:0005488//binding;GO:0016151//nickel cation binding;GO:0043167//ion binding;GO:0043169//cation binding;GO:0046872//metal ion binding;GO:0097159//organic cyclic compound binding;GO:1901363//heterocyclic compound binding	GO:0051604//protein maturation
HORVU4Hr1G050360.1	0.643895	up	0.00227547	0.0347203	tmem87a	KAE8801510.1 transmembrane protein 87B [Hordeum vulgare]	-	-	-	-	GO:0005794//Golgi apparatus;GO:0016020//membrane;GO:0016021//integral component of membrane	-	-
HORVU4Hr1G050360.2	0.643895	up	0.00227547	0.0347203	tmem87a	KAE8801510.1 transmembrane protein 87B [Hordeum vulgare]	-	-	-	-	GO:0005794//Golgi apparatus;GO:0016020//membrane;GO:0016021//integral component of membrane	-	-
HORVU4Hr1G050360.3	0.643895	up	0.00227547	0.0347203	tmem87a	KAE8801510.1 transmembrane protein 87B [Hordeum vulgare]	-	-	-	-	GO:0005794//Golgi apparatus;GO:0016020//membrane;GO:0016021//integral component of membrane	-	-
HORVU3Hr1G067510.3	-1.52474	down	0.00231728	0.0352499	WRKY51	KAE8821494.1 WRKY transcription factor 18 [Hordeum vulgare]	-	-	-	-	GO:0005634//nucleus	GO:0003677//DNA binding;GO:0003700//transcription factor activity, sequence-specific DNA binding;GO:0043565//sequence-specific DNA binding	GO:0006355//regulation of transcription, DNA-templated
HORVU6Hr1G018480.1	0.686913	up	0.0023233	0.0352499	--	BAK03297.1 predicted protein [Hordeum vulgare subsp. vulgare] [Hordeum vulgare]	-	-	-	-	-	GO:0005515//protein binding;GO:0043130//ubiquitin binding	-
HORVU6Hr1G018480.2	0.686913	up	0.0023233	0.0352499	--	BAK03297.1 predicted protein [Hordeum vulgare subsp. vulgare] [Hordeum vulgare]	-	-	-	-	-	GO:0005515//protein binding;GO:0043130//ubiquitin binding	-
HORVU4Hr1G016730.11	-1.64768	down	0.0024458	0.036463	SCPL42	Carboxypeptidase [Source:UniProtKB/TrEMBL;Acc:A0A287NDV7]	-	-	-	-	GO:0005575//cellular_component;GO:0005576//extracellular region;GO:0005618//cell wall;GO:0005623//cell;GO:0005773//vacuole;GO:0030312//external encapsulating structure;GO:0044464//cell part;GO:0071944//cell periphery	GO:0003674//molecular_function;GO:0003824//catalytic activity;GO:0004180//carboxypeptidase activity;GO:0004185//serine-type carboxypeptidase activity;GO:0008233//peptidase activity;GO:0008236//serine-type peptidase activity;GO:0008238//exopeptidase activity;GO:0016787//hydrolase activity;GO:0017171//serine hydrolase activity;GO:0070008//serine-type exopeptidase activity;GO:0070011//peptidase acti…	GO:0006508//proteolysis;GO:0006807//nitrogen compound metabolic process;GO:0008150//biological_process;GO:0008152//metabolic process;GO:0009056//catabolic process;GO:0009057//macromolecule catabolic process;GO:0009987//cellular process;GO:0019538//protein metabolic process;GO:0030163//protein catabolic process;GO:0043170//macromolecule metabolic process;GO:0044237//cellular metabolic process;GO:0…
HORVU4Hr1G016730.12	-1.64768	down	0.0024458	0.036463	SCPL42	Carboxypeptidase [Source:UniProtKB/TrEMBL;Acc:A0A287NDV7]	-	-	-	-	GO:0005575//cellular_component;GO:0005576//extracellular region;GO:0005618//cell wall;GO:0005623//cell;GO:0005773//vacuole;GO:0030312//external encapsulating structure;GO:0044464//cell part;GO:0071944//cell periphery	GO:0003674//molecular_function;GO:0003824//catalytic activity;GO:0004180//carboxypeptidase activity;GO:0004185//serine-type carboxypeptidase activity;GO:0008233//peptidase activity;GO:0008236//serine-type peptidase activity;GO:0008238//exopeptidase activity;GO:0016787//hydrolase activity;GO:0017171//serine hydrolase activity;GO:0070008//serine-type exopeptidase activity;GO:0070011//peptidase acti…	GO:0006508//proteolysis;GO:0006807//nitrogen compound metabolic process;GO:0008150//biological_process;GO:0008152//metabolic process;GO:0009056//catabolic process;GO:0009057//macromolecule catabolic process;GO:0009987//cellular process;GO:0019538//protein metabolic process;GO:0030163//protein catabolic process;GO:0043170//macromolecule metabolic process;GO:0044237//cellular metabolic process;GO:0…
HORVU4Hr1G016730.13	-1.64768	down	0.0024458	0.036463	SCPL42	Carboxypeptidase [Source:UniProtKB/TrEMBL;Acc:A0A287NDV7]	-	-	-	-	GO:0005575//cellular_component;GO:0005576//extracellular region;GO:0005618//cell wall;GO:0005623//cell;GO:0005773//vacuole;GO:0030312//external encapsulating structure;GO:0044464//cell part;GO:0071944//cell periphery	GO:0003674//molecular_function;GO:0003824//catalytic activity;GO:0004180//carboxypeptidase activity;GO:0004185//serine-type carboxypeptidase activity;GO:0008233//peptidase activity;GO:0008236//serine-type peptidase activity;GO:0008238//exopeptidase activity;GO:0016787//hydrolase activity;GO:0017171//serine hydrolase activity;GO:0070008//serine-type exopeptidase activity;GO:0070011//peptidase acti…	GO:0006508//proteolysis;GO:0006807//nitrogen compound metabolic process;GO:0008150//biological_process;GO:0008152//metabolic process;GO:0009056//catabolic process;GO:0009057//macromolecule catabolic process;GO:0009987//cellular process;GO:0019538//protein metabolic process;GO:0030163//protein catabolic process;GO:0043170//macromolecule metabolic process;GO:0044237//cellular metabolic process;GO:0…
HORVU4Hr1G016730.17	-1.64768	down	0.0024458	0.036463	SCPL42	Carboxypeptidase [Source:UniProtKB/TrEMBL;Acc:A0A287NDV7]	-	-	-	-	GO:0005575//cellular_component;GO:0005576//extracellular region;GO:0005618//cell wall;GO:0005623//cell;GO:0005773//vacuole;GO:0030312//external encapsulating structure;GO:0044464//cell part;GO:0071944//cell periphery	GO:0003674//molecular_function;GO:0003824//catalytic activity;GO:0004180//carboxypeptidase activity;GO:0004185//serine-type carboxypeptidase activity;GO:0008233//peptidase activity;GO:0008236//serine-type peptidase activity;GO:0008238//exopeptidase activity;GO:0016787//hydrolase activity;GO:0017171//serine hydrolase activity;GO:0070008//serine-type exopeptidase activity;GO:0070011//peptidase acti…	GO:0006508//proteolysis;GO:0006807//nitrogen compound metabolic process;GO:0008150//biological_process;GO:0008152//metabolic process;GO:0009056//catabolic process;GO:0009057//macromolecule catabolic process;GO:0009987//cellular process;GO:0019538//protein metabolic process;GO:0030163//protein catabolic process;GO:0043170//macromolecule metabolic process;GO:0044237//cellular metabolic process;GO:0…
HORVU4Hr1G016730.20	-1.64768	down	0.0024458	0.036463	SCPL42	Carboxypeptidase [Source:UniProtKB/TrEMBL;Acc:A0A287NDV7]	-	-	-	-	GO:0005575//cellular_component;GO:0005576//extracellular region;GO:0005618//cell wall;GO:0005623//cell;GO:0005773//vacuole;GO:0030312//external encapsulating structure;GO:0044464//cell part;GO:0071944//cell periphery	GO:0003674//molecular_function;GO:0003824//catalytic activity;GO:0004180//carboxypeptidase activity;GO:0004185//serine-type carboxypeptidase activity;GO:0008233//peptidase activity;GO:0008236//serine-type peptidase activity;GO:0008238//exopeptidase activity;GO:0016787//hydrolase activity;GO:0017171//serine hydrolase activity;GO:0070008//serine-type exopeptidase activity;GO:0070011//peptidase acti…	GO:0006508//proteolysis;GO:0006807//nitrogen compound metabolic process;GO:0008150//biological_process;GO:0008152//metabolic process;GO:0009056//catabolic process;GO:0009057//macromolecule catabolic process;GO:0009987//cellular process;GO:0019538//protein metabolic process;GO:0030163//protein catabolic process;GO:0043170//macromolecule metabolic process;GO:0044237//cellular metabolic process;GO:0…
HORVU4Hr1G016730.3	-1.64768	down	0.0024458	0.036463	SCPL42	Carboxypeptidase [Source:UniProtKB/TrEMBL;Acc:A0A287NDV7]	-	-	-	-	GO:0005575//cellular_component;GO:0005576//extracellular region;GO:0005618//cell wall;GO:0005623//cell;GO:0005773//vacuole;GO:0030312//external encapsulating structure;GO:0044464//cell part;GO:0071944//cell periphery	GO:0003674//molecular_function;GO:0003824//catalytic activity;GO:0004180//carboxypeptidase activity;GO:0004185//serine-type carboxypeptidase activity;GO:0008233//peptidase activity;GO:0008236//serine-type peptidase activity;GO:0008238//exopeptidase activity;GO:0016787//hydrolase activity;GO:0017171//serine hydrolase activity;GO:0070008//serine-type exopeptidase activity;GO:0070011//peptidase acti…	GO:0006508//proteolysis;GO:0006807//nitrogen compound metabolic process;GO:0008150//biological_process;GO:0008152//metabolic process;GO:0009056//catabolic process;GO:0009057//macromolecule catabolic process;GO:0009987//cellular process;GO:0019538//protein metabolic process;GO:0030163//protein catabolic process;GO:0043170//macromolecule metabolic process;GO:0044237//cellular metabolic process;GO:0…
HORVU4Hr1G016730.4	-1.64768	down	0.0024458	0.036463	SCPL42	Carboxypeptidase [Source:UniProtKB/TrEMBL;Acc:A0A287NDV7]	-	-	-	-	GO:0005575//cellular_component;GO:0005576//extracellular region;GO:0005618//cell wall;GO:0005623//cell;GO:0005773//vacuole;GO:0030312//external encapsulating structure;GO:0044464//cell part;GO:0071944//cell periphery	GO:0003674//molecular_function;GO:0003824//catalytic activity;GO:0004180//carboxypeptidase activity;GO:0004185//serine-type carboxypeptidase activity;GO:0008233//peptidase activity;GO:0008236//serine-type peptidase activity;GO:0008238//exopeptidase activity;GO:0016787//hydrolase activity;GO:0017171//serine hydrolase activity;GO:0070008//serine-type exopeptidase activity;GO:0070011//peptidase acti…	GO:0006508//proteolysis;GO:0006807//nitrogen compound metabolic process;GO:0008150//biological_process;GO:0008152//metabolic process;GO:0009056//catabolic process;GO:0009057//macromolecule catabolic process;GO:0009987//cellular process;GO:0019538//protein metabolic process;GO:0030163//protein catabolic process;GO:0043170//macromolecule metabolic process;GO:0044237//cellular metabolic process;GO:0…
HORVU2Hr1G019250.1	0.60381	up	0.00247979	0.036463	--	BAJ98613.1 predicted protein [Hordeum vulgare subsp. vulgare] [Hordeum vulgare]	-	-	-	-	GO:0005746//mitochondrial respiratory chain;GO:0016021//integral component of membrane;GO:0031305//integral component of mitochondrial inner membrane	-	GO:0033617//mitochondrial respiratory chain complex IV assembly
HORVU3Hr1G084350.1	1.14523	up	0.00248054	0.036463	--	KAE8797811.1 hypothetical protein D1007_26944 [Hordeum vulgare]	-	-	-	-	GO:0005575//cellular_component;GO:0005623//cell;GO:0005886//plasma membrane;GO:0016020//membrane;GO:0016021//integral component of membrane;GO:0031224//intrinsic component of membrane;GO:0044425//membrane part;GO:0044464//cell part;GO:0071944//cell periphery	GO:0003674//molecular_function;GO:0003824//catalytic activity;GO:0004721//phosphoprotein phosphatase activity;GO:0004725//protein tyrosine phosphatase activity;GO:0008138//protein tyrosine/serine/threonine phosphatase activity;GO:0016787//hydrolase activity;GO:0016788//hydrolase activity, acting on ester bonds;GO:0016791//phosphatase activity;GO:0042578//phosphoric ester hydrolase activity	GO:0006464//cellular protein modification process;GO:0006470//protein dephosphorylation;GO:0006793//phosphorus metabolic process;GO:0006796//phosphate-containing compound metabolic process;GO:0006807//nitrogen compound metabolic process;GO:0008150//biological_process;GO:0008152//metabolic process;GO:0009987//cellular process;GO:0016311//dephosphorylation;GO:0019538//protein metabolic process;GO:0…
HORVU3Hr1G084350.2	1.14523	up	0.00248054	0.036463	--	KAE8797811.1 hypothetical protein D1007_26944 [Hordeum vulgare]	-	-	-	-	GO:0005575//cellular_component;GO:0005623//cell;GO:0005886//plasma membrane;GO:0016020//membrane;GO:0016021//integral component of membrane;GO:0031224//intrinsic component of membrane;GO:0044425//membrane part;GO:0044464//cell part;GO:0071944//cell periphery	GO:0003674//molecular_function;GO:0003824//catalytic activity;GO:0004721//phosphoprotein phosphatase activity;GO:0004725//protein tyrosine phosphatase activity;GO:0008138//protein tyrosine/serine/threonine phosphatase activity;GO:0016787//hydrolase activity;GO:0016788//hydrolase activity, acting on ester bonds;GO:0016791//phosphatase activity;GO:0042578//phosphoric ester hydrolase activity	GO:0006464//cellular protein modification process;GO:0006470//protein dephosphorylation;GO:0006793//phosphorus metabolic process;GO:0006796//phosphate-containing compound metabolic process;GO:0006807//nitrogen compound metabolic process;GO:0008150//biological_process;GO:0008152//metabolic process;GO:0009987//cellular process;GO:0016311//dephosphorylation;GO:0019538//protein metabolic process;GO:0…
HORVU3Hr1G084350.4	1.14523	up	0.00248054	0.036463	--	KAE8797811.1 hypothetical protein D1007_26944 [Hordeum vulgare]	-	-	-	-	GO:0005575//cellular_component;GO:0005623//cell;GO:0005886//plasma membrane;GO:0016020//membrane;GO:0016021//integral component of membrane;GO:0031224//intrinsic component of membrane;GO:0044425//membrane part;GO:0044464//cell part;GO:0071944//cell periphery	GO:0003674//molecular_function;GO:0003824//catalytic activity;GO:0004721//phosphoprotein phosphatase activity;GO:0004725//protein tyrosine phosphatase activity;GO:0008138//protein tyrosine/serine/threonine phosphatase activity;GO:0016787//hydrolase activity;GO:0016788//hydrolase activity, acting on ester bonds;GO:0016791//phosphatase activity;GO:0042578//phosphoric ester hydrolase activity	GO:0006464//cellular protein modification process;GO:0006470//protein dephosphorylation;GO:0006793//phosphorus metabolic process;GO:0006796//phosphate-containing compound metabolic process;GO:0006807//nitrogen compound metabolic process;GO:0008150//biological_process;GO:0008152//metabolic process;GO:0009987//cellular process;GO:0016311//dephosphorylation;GO:0019538//protein metabolic process;GO:0…
HORVU3Hr1G084350.5	1.14523	up	0.00248054	0.036463	--	KAE8797811.1 hypothetical protein D1007_26944 [Hordeum vulgare]	-	-	-	-	GO:0005575//cellular_component;GO:0005623//cell;GO:0005886//plasma membrane;GO:0016020//membrane;GO:0016021//integral component of membrane;GO:0031224//intrinsic component of membrane;GO:0044425//membrane part;GO:0044464//cell part;GO:0071944//cell periphery	GO:0003674//molecular_function;GO:0003824//catalytic activity;GO:0004721//phosphoprotein phosphatase activity;GO:0004725//protein tyrosine phosphatase activity;GO:0008138//protein tyrosine/serine/threonine phosphatase activity;GO:0016787//hydrolase activity;GO:0016788//hydrolase activity, acting on ester bonds;GO:0016791//phosphatase activity;GO:0042578//phosphoric ester hydrolase activity	GO:0006464//cellular protein modification process;GO:0006470//protein dephosphorylation;GO:0006793//phosphorus metabolic process;GO:0006796//phosphate-containing compound metabolic process;GO:0006807//nitrogen compound metabolic process;GO:0008150//biological_process;GO:0008152//metabolic process;GO:0009987//cellular process;GO:0016311//dephosphorylation;GO:0019538//protein metabolic process;GO:0…
HORVU3Hr1G084350.6	1.14523	up	0.00248054	0.036463	--	KAE8797811.1 hypothetical protein D1007_26944 [Hordeum vulgare]	-	-	-	-	GO:0005575//cellular_component;GO:0005623//cell;GO:0005886//plasma membrane;GO:0016020//membrane;GO:0016021//integral component of membrane;GO:0031224//intrinsic component of membrane;GO:0044425//membrane part;GO:0044464//cell part;GO:0071944//cell periphery	GO:0003674//molecular_function;GO:0003824//catalytic activity;GO:0004721//phosphoprotein phosphatase activity;GO:0004725//protein tyrosine phosphatase activity;GO:0008138//protein tyrosine/serine/threonine phosphatase activity;GO:0016787//hydrolase activity;GO:0016788//hydrolase activity, acting on ester bonds;GO:0016791//phosphatase activity;GO:0042578//phosphoric ester hydrolase activity	GO:0006464//cellular protein modification process;GO:0006470//protein dephosphorylation;GO:0006793//phosphorus metabolic process;GO:0006796//phosphate-containing compound metabolic process;GO:0006807//nitrogen compound metabolic process;GO:0008150//biological_process;GO:0008152//metabolic process;GO:0009987//cellular process;GO:0016311//dephosphorylation;GO:0019538//protein metabolic process;GO:0…
HORVU3Hr1G084350.7	1.14523	up	0.00248054	0.036463	--	KAE8797811.1 hypothetical protein D1007_26944 [Hordeum vulgare]	-	-	-	-	GO:0005575//cellular_component;GO:0005623//cell;GO:0005886//plasma membrane;GO:0016020//membrane;GO:0016021//integral component of membrane;GO:0031224//intrinsic component of membrane;GO:0044425//membrane part;GO:0044464//cell part;GO:0071944//cell periphery	GO:0003674//molecular_function;GO:0003824//catalytic activity;GO:0004721//phosphoprotein phosphatase activity;GO:0004725//protein tyrosine phosphatase activity;GO:0008138//protein tyrosine/serine/threonine phosphatase activity;GO:0016787//hydrolase activity;GO:0016788//hydrolase activity, acting on ester bonds;GO:0016791//phosphatase activity;GO:0042578//phosphoric ester hydrolase activity	GO:0006464//cellular protein modification process;GO:0006470//protein dephosphorylation;GO:0006793//phosphorus metabolic process;GO:0006796//phosphate-containing compound metabolic process;GO:0006807//nitrogen compound metabolic process;GO:0008150//biological_process;GO:0008152//metabolic process;GO:0009987//cellular process;GO:0016311//dephosphorylation;GO:0019538//protein metabolic process;GO:0…
HORVU3Hr1G035900.1	-0.762761	down	0.00248473	0.036463	FLAD1	KAE8805085.1 FAD synthase [Hordeum vulgare]	-	-	-	-	-	GO:0003824//catalytic activity;GO:0003919//FMN adenylyltransferase activity;GO:0004604//phosphoadenylyl-sulfate reductase (thioredoxin) activity;GO:0004781//sulfate adenylyltransferase (ATP) activity;GO:0009973//adenylyl-sulfate reductase activity;GO:0016667//oxidoreductase activity, acting on a sulfur group of donors	GO:0000103//sulfate assimilation;GO:0006747//FAD biosynthetic process;GO:0006777//Mo-molybdopterin cofactor biosynthetic process;GO:0006790//sulfur compound metabolic process;GO:0010134//sulfate assimilation via adenylyl sulfate reduction;GO:0019379//sulfate assimilation, phosphoadenylyl sulfate reduction by phosphoadenylyl-sulfate reductase (thioredoxin)
HORVU3Hr1G035900.8	-0.762761	down	0.00248473	0.036463	FLAD1	KAE8805085.1 FAD synthase [Hordeum vulgare]	-	-	-	-	-	GO:0003824//catalytic activity;GO:0003919//FMN adenylyltransferase activity;GO:0004604//phosphoadenylyl-sulfate reductase (thioredoxin) activity;GO:0004781//sulfate adenylyltransferase (ATP) activity;GO:0009973//adenylyl-sulfate reductase activity;GO:0016667//oxidoreductase activity, acting on a sulfur group of donors	GO:0000103//sulfate assimilation;GO:0006747//FAD biosynthetic process;GO:0006777//Mo-molybdopterin cofactor biosynthetic process;GO:0006790//sulfur compound metabolic process;GO:0010134//sulfate assimilation via adenylyl sulfate reduction;GO:0019379//sulfate assimilation, phosphoadenylyl sulfate reduction by phosphoadenylyl-sulfate reductase (thioredoxin)
HORVU2Hr1G071540.1	-1.26976	down	0.00249296	0.0364842	SNF4	KAE8781830.1 sucrose nonfermenting 4-like protein [Hordeum vulgare]	-	-	-	-	GO:0005634//nucleus;GO:0005737//cytoplasm;GO:0031588//nucleotide-activated protein kinase complex	GO:0003938//IMP dehydrogenase activity;GO:0004679//AMP-activated protein kinase activity;GO:0016208//AMP binding;GO:0019887//protein kinase regulator activity;GO:0019901//protein kinase binding	GO:0006468//protein phosphorylation;GO:0009152//purine ribonucleotide biosynthetic process;GO:0042149//cellular response to glucose starvation;GO:0045859//regulation of protein kinase activity;GO:0050790//regulation of catalytic activity
HORVU2Hr1G071540.12	-1.26976	down	0.00249296	0.0364842	SNF4	KAE8781830.1 sucrose nonfermenting 4-like protein [Hordeum vulgare]	-	-	-	-	GO:0005634//nucleus;GO:0005737//cytoplasm;GO:0031588//nucleotide-activated protein kinase complex	GO:0003938//IMP dehydrogenase activity;GO:0004679//AMP-activated protein kinase activity;GO:0016208//AMP binding;GO:0019887//protein kinase regulator activity;GO:0019901//protein kinase binding	GO:0006468//protein phosphorylation;GO:0009152//purine ribonucleotide biosynthetic process;GO:0042149//cellular response to glucose starvation;GO:0045859//regulation of protein kinase activity;GO:0050790//regulation of catalytic activity
HORVU2Hr1G071540.17	-1.26976	down	0.00249296	0.0364842	SNF4	KAE8781830.1 sucrose nonfermenting 4-like protein [Hordeum vulgare]	-	-	-	-	GO:0005634//nucleus;GO:0005737//cytoplasm;GO:0031588//nucleotide-activated protein kinase complex	GO:0003938//IMP dehydrogenase activity;GO:0004679//AMP-activated protein kinase activity;GO:0016208//AMP binding;GO:0019887//protein kinase regulator activity;GO:0019901//protein kinase binding	GO:0006468//protein phosphorylation;GO:0009152//purine ribonucleotide biosynthetic process;GO:0042149//cellular response to glucose starvation;GO:0045859//regulation of protein kinase activity;GO:0050790//regulation of catalytic activity
HORVU2Hr1G071540.2	-1.26976	down	0.00249296	0.0364842	SNF4	KAE8781830.1 sucrose nonfermenting 4-like protein [Hordeum vulgare]	-	-	-	-	GO:0005634//nucleus;GO:0005737//cytoplasm;GO:0031588//nucleotide-activated protein kinase complex	GO:0003938//IMP dehydrogenase activity;GO:0004679//AMP-activated protein kinase activity;GO:0016208//AMP binding;GO:0019887//protein kinase regulator activity;GO:0019901//protein kinase binding	GO:0006468//protein phosphorylation;GO:0009152//purine ribonucleotide biosynthetic process;GO:0042149//cellular response to glucose starvation;GO:0045859//regulation of protein kinase activity;GO:0050790//regulation of catalytic activity
HORVU3Hr1G083300.1	-1.1077	down	0.0025467	0.0369684	LSM3B	BAK02536.1 predicted protein, partial [Hordeum vulgare subsp. vulgare] [Hordeum vulgare]	Genetic Information Processing;Genetic Information Processing	Transcription;Folding, sorting and degradation	ko03040//Spliceosome;ko03018//RNA degradation	K12622;K12622	GO:0000781//chromosome, telomeric region;GO:0000932//cytoplasmic mRNA processing body;GO:0005575//cellular_component;GO:0005622//intracellular;GO:0005623//cell;GO:0005634//nucleus;GO:0005654//nucleoplasm;GO:0005681//spliceosomal complex;GO:0005688//U6 snRNP;GO:0005694//chromosome;GO:0005697//telomerase holoenzyme complex;GO:0005730//nucleolus;GO:0005732//small nucleolar ribonucleoprotein complex;…	GO:0003674//molecular_function;GO:0003676//nucleic acid binding;GO:0003682//chromatin binding;GO:0003723//RNA binding;GO:0005488//binding;GO:0017069//snRNA binding;GO:0017070//U6 snRNA binding;GO:0030629//U6 snRNA 3'-end binding;GO:0070034//telomerase RNA binding;GO:0097159//organic cyclic compound binding;GO:1901363//heterocyclic compound binding	GO:0000288//nuclear-transcribed mRNA catabolic process, deadenylation-dependent decay;GO:0000291//nuclear-transcribed mRNA catabolic process, exonucleolytic;GO:0000375//RNA splicing, via transesterification reactions;GO:0000377//RNA splicing, via transesterification reactions with bulged adenosine as nucleophile;GO:0000398//mRNA splicing, via spliceosome;GO:0000956//nuclear-transcribed mRNA catab…
HORVU7Hr1G105960.2	-0.655355	down	0.00256315	0.0371069	--	VAI91937.1 unnamed protein product [Triticum turgidum subsp. durum] [Triticum turgidum]	-	-	-	-	-	-	-
HORVU6Hr1G077000.1	0.961344	up	0.00260611	0.0375265	DRP2B	XP_020159017.1 dynamin-2B-like [Aegilops tauschii subsp. tauschii] [Aegilops tauschii]	Cellular Processes	Transport and catabolism	ko04144//Endocytosis	K01528	GO:0005737//cytoplasm;GO:0005856//cytoskeleton;GO:0005874//microtubule;GO:0016020//membrane	GO:0000166//nucleotide binding;GO:0003924//GTPase activity;GO:0005525//GTP binding;GO:0008017//microtubule binding;GO:0016787//hydrolase activity	GO:0000266//mitochondrial fission;GO:0048285//organelle fission
HORVU6Hr1G077000.3	0.961344	up	0.00260611	0.0375265	DRP2B	XP_020159017.1 dynamin-2B-like [Aegilops tauschii subsp. tauschii] [Aegilops tauschii]	Cellular Processes	Transport and catabolism	ko04144//Endocytosis	K01528	GO:0005737//cytoplasm;GO:0005856//cytoskeleton;GO:0005874//microtubule;GO:0016020//membrane	GO:0000166//nucleotide binding;GO:0003924//GTPase activity;GO:0005525//GTP binding;GO:0008017//microtubule binding;GO:0016787//hydrolase activity	GO:0000266//mitochondrial fission;GO:0048285//organelle fission
HORVU6Hr1G077000.5	0.961344	up	0.00260611	0.0375265	DRP2B	XP_020159017.1 dynamin-2B-like [Aegilops tauschii subsp. tauschii] [Aegilops tauschii]	Cellular Processes	Transport and catabolism	ko04144//Endocytosis	K01528	GO:0005737//cytoplasm;GO:0005856//cytoskeleton;GO:0005874//microtubule;GO:0016020//membrane	GO:0000166//nucleotide binding;GO:0003924//GTPase activity;GO:0005525//GTP binding;GO:0008017//microtubule binding;GO:0016787//hydrolase activity	GO:0000266//mitochondrial fission;GO:0048285//organelle fission
HORVU6Hr1G077000.6	0.961344	up	0.00260611	0.0375265	DRP2B	XP_020159017.1 dynamin-2B-like [Aegilops tauschii subsp. tauschii] [Aegilops tauschii]	Cellular Processes	Transport and catabolism	ko04144//Endocytosis	K01528	GO:0005737//cytoplasm;GO:0005856//cytoskeleton;GO:0005874//microtubule;GO:0016020//membrane	GO:0000166//nucleotide binding;GO:0003924//GTPase activity;GO:0005525//GTP binding;GO:0008017//microtubule binding;GO:0016787//hydrolase activity	GO:0000266//mitochondrial fission;GO:0048285//organelle fission
HORVU6Hr1G077000.8	0.961344	up	0.00260611	0.0375265	DRP2B	XP_020159017.1 dynamin-2B-like [Aegilops tauschii subsp. tauschii] [Aegilops tauschii]	Cellular Processes	Transport and catabolism	ko04144//Endocytosis	K01528	GO:0005737//cytoplasm;GO:0005856//cytoskeleton;GO:0005874//microtubule;GO:0016020//membrane	GO:0000166//nucleotide binding;GO:0003924//GTPase activity;GO:0005525//GTP binding;GO:0008017//microtubule binding;GO:0016787//hydrolase activity	GO:0000266//mitochondrial fission;GO:0048285//organelle fission
HORVU5Hr1G082770.2	0.939519	up	0.00278232	0.0396388	XCT	Protein XAP5 CIRCADIAN TIMEKEEPER [Source:Projected from Arabidopsis thaliana (AT2G21150) UniProtKB/Swiss-Prot;Acc:Q8H110]	-	-	-	-	GO:0005634//nucleus;GO:0005747//mitochondrial respiratory chain complex I	-	GO:0006120//mitochondrial electron transport, NADH to ubiquinone;GO:0006325//chromatin organization;GO:0009637//response to blue light;GO:0009873//ethylene-activated signaling pathway;GO:0010099//regulation of photomorphogenesis;GO:0010114//response to red light;GO:0035196//production of miRNAs involved in gene silencing by miRNA;GO:0042752//regulation of circadian rhythm
HORVU5Hr1G082770.4	0.939519	up	0.00278232	0.0396388	XCT	Protein XAP5 CIRCADIAN TIMEKEEPER [Source:Projected from Arabidopsis thaliana (AT2G21150) UniProtKB/Swiss-Prot;Acc:Q8H110]	-	-	-	-	GO:0005634//nucleus;GO:0005747//mitochondrial respiratory chain complex I	-	GO:0006120//mitochondrial electron transport, NADH to ubiquinone;GO:0006325//chromatin organization;GO:0009637//response to blue light;GO:0009873//ethylene-activated signaling pathway;GO:0010099//regulation of photomorphogenesis;GO:0010114//response to red light;GO:0035196//production of miRNAs involved in gene silencing by miRNA;GO:0042752//regulation of circadian rhythm
HORVU2Hr1G000280.1	-1.12728	down	0.00281043	0.0399334	CYSC	Cysteine synthase [Source:UniProtKB/TrEMBL;Acc:A0A287GUV4]	Metabolism;Metabolism;Metabolism;Metabolism;Metabolism;Metabolism;Metabolism	Global and overview maps;Global and overview maps;Global and overview maps;Global and overview maps;Amino acid metabolism;Metabolism of other amino acids;Energy metabolism	ko01100//Metabolic pathways;ko01110//Biosynthesis of secondary metabolites;ko01200//Carbon metabolism;ko01230//Biosynthesis of amino acids;ko00270//Cysteine and methionine metabolism;ko00460//Cyanoamino acid metabolism;ko00920//Sulfur metabolism	K13034;K13034;K13034;K13034;K13034;K13034;K13034	GO:0005575//cellular_component;GO:0005622//intracellular;GO:0005623//cell;GO:0005737//cytoplasm;GO:0005739//mitochondrion;GO:0009507//chloroplast;GO:0009509//chromoplast;GO:0009532//plastid stroma;GO:0009536//plastid;GO:0009570//chloroplast stroma;GO:0016020//membrane;GO:0016021//integral component of membrane;GO:0043226//organelle;GO:0043227//membrane-bounded organelle;GO:0043229//intracellular …	GO:0003674//molecular_function;GO:0003824//catalytic activity;GO:0004122//cystathionine beta-synthase activity;GO:0004124//cysteine synthase activity;GO:0004794//L-threonine ammonia-lyase activity;GO:0005488//binding;GO:0005507//copper ion binding;GO:0008144//drug binding;GO:0008838//diaminopropionate ammonia-lyase activity;GO:0016740//transferase activity;GO:0016765//transferase activity, transf…	GO:0000096//sulfur amino acid metabolic process;GO:0000097//sulfur amino acid biosynthetic process;GO:0002376//immune system process;GO:0006082//organic acid metabolic process;GO:0006520//cellular amino acid metabolic process;GO:0006534//cysteine metabolic process;GO:0006535//cysteine biosynthetic process from serine;GO:0006549//isoleucine metabolic process;GO:0006563//L-serine metabolic process;…
HORVU2Hr1G000280.3	-1.12728	down	0.00281043	0.0399334	CYSC	Cysteine synthase [Source:UniProtKB/TrEMBL;Acc:A0A287GUV4]	Metabolism;Metabolism;Metabolism;Metabolism;Metabolism;Metabolism;Metabolism	Global and overview maps;Global and overview maps;Global and overview maps;Global and overview maps;Amino acid metabolism;Metabolism of other amino acids;Energy metabolism	ko01100//Metabolic pathways;ko01110//Biosynthesis of secondary metabolites;ko01200//Carbon metabolism;ko01230//Biosynthesis of amino acids;ko00270//Cysteine and methionine metabolism;ko00460//Cyanoamino acid metabolism;ko00920//Sulfur metabolism	K13034;K13034;K13034;K13034;K13034;K13034;K13034	GO:0005575//cellular_component;GO:0005622//intracellular;GO:0005623//cell;GO:0005737//cytoplasm;GO:0005739//mitochondrion;GO:0009507//chloroplast;GO:0009509//chromoplast;GO:0009532//plastid stroma;GO:0009536//plastid;GO:0009570//chloroplast stroma;GO:0016020//membrane;GO:0016021//integral component of membrane;GO:0043226//organelle;GO:0043227//membrane-bounded organelle;GO:0043229//intracellular …	GO:0003674//molecular_function;GO:0003824//catalytic activity;GO:0004122//cystathionine beta-synthase activity;GO:0004124//cysteine synthase activity;GO:0004794//L-threonine ammonia-lyase activity;GO:0005488//binding;GO:0005507//copper ion binding;GO:0008144//drug binding;GO:0008838//diaminopropionate ammonia-lyase activity;GO:0016740//transferase activity;GO:0016765//transferase activity, transf…	GO:0000096//sulfur amino acid metabolic process;GO:0000097//sulfur amino acid biosynthetic process;GO:0002376//immune system process;GO:0006082//organic acid metabolic process;GO:0006520//cellular amino acid metabolic process;GO:0006534//cysteine metabolic process;GO:0006535//cysteine biosynthetic process from serine;GO:0006549//isoleucine metabolic process;GO:0006563//L-serine metabolic process;…
HORVU2Hr1G000280.4	-1.12728	down	0.00281043	0.0399334	CYSC	Cysteine synthase [Source:UniProtKB/TrEMBL;Acc:A0A287GUV4]	Metabolism;Metabolism;Metabolism;Metabolism;Metabolism;Metabolism;Metabolism	Global and overview maps;Global and overview maps;Global and overview maps;Global and overview maps;Amino acid metabolism;Metabolism of other amino acids;Energy metabolism	ko01100//Metabolic pathways;ko01110//Biosynthesis of secondary metabolites;ko01200//Carbon metabolism;ko01230//Biosynthesis of amino acids;ko00270//Cysteine and methionine metabolism;ko00460//Cyanoamino acid metabolism;ko00920//Sulfur metabolism	K13034;K13034;K13034;K13034;K13034;K13034;K13034	GO:0005575//cellular_component;GO:0005622//intracellular;GO:0005623//cell;GO:0005737//cytoplasm;GO:0005739//mitochondrion;GO:0009507//chloroplast;GO:0009509//chromoplast;GO:0009532//plastid stroma;GO:0009536//plastid;GO:0009570//chloroplast stroma;GO:0016020//membrane;GO:0016021//integral component of membrane;GO:0043226//organelle;GO:0043227//membrane-bounded organelle;GO:0043229//intracellular …	GO:0003674//molecular_function;GO:0003824//catalytic activity;GO:0004122//cystathionine beta-synthase activity;GO:0004124//cysteine synthase activity;GO:0004794//L-threonine ammonia-lyase activity;GO:0005488//binding;GO:0005507//copper ion binding;GO:0008144//drug binding;GO:0008838//diaminopropionate ammonia-lyase activity;GO:0016740//transferase activity;GO:0016765//transferase activity, transf…	GO:0000096//sulfur amino acid metabolic process;GO:0000097//sulfur amino acid biosynthetic process;GO:0002376//immune system process;GO:0006082//organic acid metabolic process;GO:0006520//cellular amino acid metabolic process;GO:0006534//cysteine metabolic process;GO:0006535//cysteine biosynthetic process from serine;GO:0006549//isoleucine metabolic process;GO:0006563//L-serine metabolic process;…
HORVU2Hr1G000280.8	-1.12728	down	0.00281043	0.0399334	CYSC	Cysteine synthase [Source:UniProtKB/TrEMBL;Acc:A0A287GUV4]	Metabolism;Metabolism;Metabolism;Metabolism;Metabolism;Metabolism;Metabolism	Global and overview maps;Global and overview maps;Global and overview maps;Global and overview maps;Amino acid metabolism;Metabolism of other amino acids;Energy metabolism	ko01100//Metabolic pathways;ko01110//Biosynthesis of secondary metabolites;ko01200//Carbon metabolism;ko01230//Biosynthesis of amino acids;ko00270//Cysteine and methionine metabolism;ko00460//Cyanoamino acid metabolism;ko00920//Sulfur metabolism	K13034;K13034;K13034;K13034;K13034;K13034;K13034	GO:0005575//cellular_component;GO:0005622//intracellular;GO:0005623//cell;GO:0005737//cytoplasm;GO:0005739//mitochondrion;GO:0009507//chloroplast;GO:0009509//chromoplast;GO:0009532//plastid stroma;GO:0009536//plastid;GO:0009570//chloroplast stroma;GO:0016020//membrane;GO:0016021//integral component of membrane;GO:0043226//organelle;GO:0043227//membrane-bounded organelle;GO:0043229//intracellular …	GO:0003674//molecular_function;GO:0003824//catalytic activity;GO:0004122//cystathionine beta-synthase activity;GO:0004124//cysteine synthase activity;GO:0004794//L-threonine ammonia-lyase activity;GO:0005488//binding;GO:0005507//copper ion binding;GO:0008144//drug binding;GO:0008838//diaminopropionate ammonia-lyase activity;GO:0016740//transferase activity;GO:0016765//transferase activity, transf…	GO:0000096//sulfur amino acid metabolic process;GO:0000097//sulfur amino acid biosynthetic process;GO:0002376//immune system process;GO:0006082//organic acid metabolic process;GO:0006520//cellular amino acid metabolic process;GO:0006534//cysteine metabolic process;GO:0006535//cysteine biosynthetic process from serine;GO:0006549//isoleucine metabolic process;GO:0006563//L-serine metabolic process;…
HORVU7Hr1G003010.1	-0.869494	down	0.00286843	0.0403405	--	BAK05410.1 predicted protein [Hordeum vulgare subsp. vulgare] [Hordeum vulgare]	-	-	-	-	GO:0016020//membrane;GO:0016021//integral component of membrane	GO:0004857//enzyme inhibitor activity	GO:0043086//negative regulation of catalytic activity
HORVU5Hr1G114250.1	-0.831794	down	0.00288415	0.0403405	RAB11C	Predicted protein [Source:UniProtKB/TrEMBL;Acc:F2E1V6]	Cellular Processes	Transport and catabolism	ko04144//Endocytosis	K07904	GO:0005737//cytoplasm;GO:0005768//endosome;GO:0005794//Golgi apparatus	GO:0003924//GTPase activity;GO:0005524//ATP binding;GO:0005525//GTP binding;GO:0017111//nucleoside-triphosphatase activity;GO:0043022//ribosome binding;GO:0051539//4 iron, 4 sulfur cluster binding	GO:0006400//tRNA modification;GO:0006576//cellular biogenic amine metabolic process;GO:0008150//biological_process;GO:0042254//ribosome biogenesis;GO:0051186//cofactor metabolic process
HORVU5Hr1G114250.2	-0.831794	down	0.00288415	0.0403405	RAB11C	Predicted protein [Source:UniProtKB/TrEMBL;Acc:F2E1V6]	Cellular Processes	Transport and catabolism	ko04144//Endocytosis	K07904	GO:0005737//cytoplasm;GO:0005768//endosome;GO:0005794//Golgi apparatus	GO:0003924//GTPase activity;GO:0005524//ATP binding;GO:0005525//GTP binding;GO:0017111//nucleoside-triphosphatase activity;GO:0043022//ribosome binding;GO:0051539//4 iron, 4 sulfur cluster binding	GO:0006400//tRNA modification;GO:0006576//cellular biogenic amine metabolic process;GO:0008150//biological_process;GO:0042254//ribosome biogenesis;GO:0051186//cofactor metabolic process
HORVU3Hr1G097010.10	-0.90157	down	0.00306523	0.0424313	BGLU5	VAH68320.1 unnamed protein product [Triticum turgidum subsp. durum] [Triticum turgidum]	-	-	-	-	GO:0009341//beta-galactosidase complex;GO:0009507//chloroplast;GO:0009536//plastid;GO:0016020//membrane;GO:0016021//integral component of membrane	GO:0004553//hydrolase activity, hydrolyzing O-glycosyl compounds;GO:0004565//beta-galactosidase activity;GO:0008422//beta-glucosidase activity;GO:0016787//hydrolase activity	GO:0005975//carbohydrate metabolic process;GO:0006012//galactose metabolic process
HORVU3Hr1G097010.15	-0.90157	down	0.00306523	0.0424313	BGLU5	VAH68320.1 unnamed protein product [Triticum turgidum subsp. durum] [Triticum turgidum]	-	-	-	-	GO:0009341//beta-galactosidase complex;GO:0009507//chloroplast;GO:0009536//plastid;GO:0016020//membrane;GO:0016021//integral component of membrane	GO:0004553//hydrolase activity, hydrolyzing O-glycosyl compounds;GO:0004565//beta-galactosidase activity;GO:0008422//beta-glucosidase activity;GO:0016787//hydrolase activity	GO:0005975//carbohydrate metabolic process;GO:0006012//galactose metabolic process
HORVU3Hr1G097010.16	-0.90157	down	0.00306523	0.0424313	BGLU5	VAH68320.1 unnamed protein product [Triticum turgidum subsp. durum] [Triticum turgidum]	-	-	-	-	GO:0009341//beta-galactosidase complex;GO:0009507//chloroplast;GO:0009536//plastid;GO:0016020//membrane;GO:0016021//integral component of membrane	GO:0004553//hydrolase activity, hydrolyzing O-glycosyl compounds;GO:0004565//beta-galactosidase activity;GO:0008422//beta-glucosidase activity;GO:0016787//hydrolase activity	GO:0005975//carbohydrate metabolic process;GO:0006012//galactose metabolic process
HORVU3Hr1G097010.19	-0.90157	down	0.00306523	0.0424313	BGLU5	VAH68320.1 unnamed protein product [Triticum turgidum subsp. durum] [Triticum turgidum]	-	-	-	-	GO:0009341//beta-galactosidase complex;GO:0009507//chloroplast;GO:0009536//plastid;GO:0016020//membrane;GO:0016021//integral component of membrane	GO:0004553//hydrolase activity, hydrolyzing O-glycosyl compounds;GO:0004565//beta-galactosidase activity;GO:0008422//beta-glucosidase activity;GO:0016787//hydrolase activity	GO:0005975//carbohydrate metabolic process;GO:0006012//galactose metabolic process
HORVU3Hr1G097010.2	-0.90157	down	0.00306523	0.0424313	BGLU5	VAH68320.1 unnamed protein product [Triticum turgidum subsp. durum] [Triticum turgidum]	-	-	-	-	GO:0009341//beta-galactosidase complex;GO:0009507//chloroplast;GO:0009536//plastid;GO:0016020//membrane;GO:0016021//integral component of membrane	GO:0004553//hydrolase activity, hydrolyzing O-glycosyl compounds;GO:0004565//beta-galactosidase activity;GO:0008422//beta-glucosidase activity;GO:0016787//hydrolase activity	GO:0005975//carbohydrate metabolic process;GO:0006012//galactose metabolic process
HORVU3Hr1G097010.21	-0.90157	down	0.00306523	0.0424313	BGLU5	VAH68320.1 unnamed protein product [Triticum turgidum subsp. durum] [Triticum turgidum]	-	-	-	-	GO:0009341//beta-galactosidase complex;GO:0009507//chloroplast;GO:0009536//plastid;GO:0016020//membrane;GO:0016021//integral component of membrane	GO:0004553//hydrolase activity, hydrolyzing O-glycosyl compounds;GO:0004565//beta-galactosidase activity;GO:0008422//beta-glucosidase activity;GO:0016787//hydrolase activity	GO:0005975//carbohydrate metabolic process;GO:0006012//galactose metabolic process
HORVU3Hr1G097010.3	-0.90157	down	0.00306523	0.0424313	BGLU5	VAH68320.1 unnamed protein product [Triticum turgidum subsp. durum] [Triticum turgidum]	-	-	-	-	GO:0009341//beta-galactosidase complex;GO:0009507//chloroplast;GO:0009536//plastid;GO:0016020//membrane;GO:0016021//integral component of membrane	GO:0004553//hydrolase activity, hydrolyzing O-glycosyl compounds;GO:0004565//beta-galactosidase activity;GO:0008422//beta-glucosidase activity;GO:0016787//hydrolase activity	GO:0005975//carbohydrate metabolic process;GO:0006012//galactose metabolic process
HORVU3Hr1G097010.6	-0.90157	down	0.00306523	0.0424313	BGLU5	VAH68320.1 unnamed protein product [Triticum turgidum subsp. durum] [Triticum turgidum]	-	-	-	-	GO:0009341//beta-galactosidase complex;GO:0009507//chloroplast;GO:0009536//plastid;GO:0016020//membrane;GO:0016021//integral component of membrane	GO:0004553//hydrolase activity, hydrolyzing O-glycosyl compounds;GO:0004565//beta-galactosidase activity;GO:0008422//beta-glucosidase activity;GO:0016787//hydrolase activity	GO:0005975//carbohydrate metabolic process;GO:0006012//galactose metabolic process
HORVU3Hr1G004300.1	0.851741	up	0.00309173	0.0426882	RBBI3.3	KAE8768774.1 Patatin group A-3 [Hordeum vulgare]	-	-	-	-	GO:0005576//extracellular region	GO:0004867//serine-type endopeptidase inhibitor activity;GO:0030414//peptidase inhibitor activity	GO:0006629//lipid metabolic process;GO:0010466//negative regulation of peptidase activity;GO:0010951//negative regulation of endopeptidase activity
HORVU1Hr1G044740.2	-0.611541	down	0.00311217	0.0428601	MT1988	VAH16818.1 unnamed protein product [Triticum turgidum subsp. durum] [Triticum turgidum]	-	-	-	-	-	GO:0003674//molecular_function;GO:0003824//catalytic activity;GO:0008236//serine-type peptidase activity;GO:0016787//hydrolase activity;GO:0047570//3-oxoadipate enol-lactonase activity;GO:0047746//chlorophyllase activity;GO:0070205//2-succinyl-6-hydroxy-2,4-cyclohexadiene-1-carboxylate synthase activity	GO:0006508//proteolysis;GO:0009234//menaquinone biosynthetic process;GO:0015979//photosynthesis;GO:0015996//chlorophyll catabolic process;GO:0030163//protein catabolic process;GO:0042952//beta-ketoadipate pathway
HORVU1Hr1G044740.3	-0.611541	down	0.00311217	0.0428601	MT1988	VAH16818.1 unnamed protein product [Triticum turgidum subsp. durum] [Triticum turgidum]	-	-	-	-	-	GO:0003674//molecular_function;GO:0003824//catalytic activity;GO:0008236//serine-type peptidase activity;GO:0016787//hydrolase activity;GO:0047570//3-oxoadipate enol-lactonase activity;GO:0047746//chlorophyllase activity;GO:0070205//2-succinyl-6-hydroxy-2,4-cyclohexadiene-1-carboxylate synthase activity	GO:0006508//proteolysis;GO:0009234//menaquinone biosynthetic process;GO:0015979//photosynthesis;GO:0015996//chlorophyll catabolic process;GO:0030163//protein catabolic process;GO:0042952//beta-ketoadipate pathway
HORVU1Hr1G090720.1	-0.644259	down	0.00320143	0.0433725	MMDHI	KAE8801002.1 malate dehydrogenase 1, mitochondrial-like [Hordeum vulgare]	Metabolism;Metabolism;Metabolism;Metabolism;Metabolism;Metabolism;Metabolism;Metabolism	Global and overview maps;Global and overview maps;Global and overview maps;Amino acid metabolism;Carbohydrate metabolism;Energy metabolism;Carbohydrate metabolism;Carbohydrate metabolism	ko01100//Metabolic pathways;ko01110//Biosynthesis of secondary metabolites;ko01200//Carbon metabolism;ko00270//Cysteine and methionine metabolism;ko00620//Pyruvate metabolism;ko00710//Carbon fixation in photosynthetic organisms;ko00020//Citrate cycle (TCA cycle);ko00630//Glyoxylate and dicarboxylate metabolism	K00026;K00026;K00026;K00026;K00026;K00026;K00026;K00026	-	GO:0016491//oxidoreductase activity;GO:0016616//oxidoreductase activity, acting on the CH-OH group of donors, NAD or NADP as acceptor;GO:0030060//L-malate dehydrogenase activity	GO:0006099//tricarboxylic acid cycle;GO:0055114//oxidation-reduction process
HORVU3Hr1G013910.2	0.901155	up	0.00320619	0.0433725	AS1	KAE8785216.1 asparagine synthetase 2 [Hordeum vulgare]	Metabolism;Metabolism;Metabolism;Metabolism	Global and overview maps;Global and overview maps;Global and overview maps;Amino acid metabolism	ko01100//Metabolic pathways;ko01110//Biosynthesis of secondary metabolites;ko01230//Biosynthesis of amino acids;ko00250//Alanine, aspartate and glutamate metabolism	K01953;K01953;K01953;K01953	GO:0005737//cytoplasm;GO:0005829//cytosol	GO:0000166//nucleotide binding;GO:0004044//amidophosphoribosyltransferase activity;GO:0004066//asparagine synthase (glutamine-hydrolyzing) activity;GO:0004360//glutamine-fructose-6-phosphate transaminase (isomerizing) activity;GO:0004808//tRNA (5-methylaminomethyl-2-thiouridylate)-methyltransferase activity;GO:0005524//ATP binding;GO:0008795//NAD+ synthase activity;GO:0016874//ligase activity	GO:0006040//amino sugar metabolic process;GO:0006396//RNA processing;GO:0006529//asparagine biosynthetic process;GO:0006541//glutamine metabolic process;GO:0008616//queuosine biosynthetic process;GO:0008652//cellular amino acid biosynthetic process;GO:0009152//purine ribonucleotide biosynthetic process;GO:0009252//peptidoglycan biosynthetic process;GO:0009435//NAD biosynthetic process
HORVU3Hr1G013910.3	0.901155	up	0.00320619	0.0433725	AS1	KAE8785216.1 asparagine synthetase 2 [Hordeum vulgare]	Metabolism;Metabolism;Metabolism;Metabolism	Global and overview maps;Global and overview maps;Global and overview maps;Amino acid metabolism	ko01100//Metabolic pathways;ko01110//Biosynthesis of secondary metabolites;ko01230//Biosynthesis of amino acids;ko00250//Alanine, aspartate and glutamate metabolism	K01953;K01953;K01953;K01953	GO:0005737//cytoplasm;GO:0005829//cytosol	GO:0000166//nucleotide binding;GO:0004044//amidophosphoribosyltransferase activity;GO:0004066//asparagine synthase (glutamine-hydrolyzing) activity;GO:0004360//glutamine-fructose-6-phosphate transaminase (isomerizing) activity;GO:0004808//tRNA (5-methylaminomethyl-2-thiouridylate)-methyltransferase activity;GO:0005524//ATP binding;GO:0008795//NAD+ synthase activity;GO:0016874//ligase activity	GO:0006040//amino sugar metabolic process;GO:0006396//RNA processing;GO:0006529//asparagine biosynthetic process;GO:0006541//glutamine metabolic process;GO:0008616//queuosine biosynthetic process;GO:0008652//cellular amino acid biosynthetic process;GO:0009152//purine ribonucleotide biosynthetic process;GO:0009252//peptidoglycan biosynthetic process;GO:0009435//NAD biosynthetic process
HORVU3Hr1G013910.4	0.901155	up	0.00320619	0.0433725	AS1	KAE8785216.1 asparagine synthetase 2 [Hordeum vulgare]	Metabolism;Metabolism;Metabolism;Metabolism	Global and overview maps;Global and overview maps;Global and overview maps;Amino acid metabolism	ko01100//Metabolic pathways;ko01110//Biosynthesis of secondary metabolites;ko01230//Biosynthesis of amino acids;ko00250//Alanine, aspartate and glutamate metabolism	K01953;K01953;K01953;K01953	GO:0005737//cytoplasm;GO:0005829//cytosol	GO:0000166//nucleotide binding;GO:0004044//amidophosphoribosyltransferase activity;GO:0004066//asparagine synthase (glutamine-hydrolyzing) activity;GO:0004360//glutamine-fructose-6-phosphate transaminase (isomerizing) activity;GO:0004808//tRNA (5-methylaminomethyl-2-thiouridylate)-methyltransferase activity;GO:0005524//ATP binding;GO:0008795//NAD+ synthase activity;GO:0016874//ligase activity	GO:0006040//amino sugar metabolic process;GO:0006396//RNA processing;GO:0006529//asparagine biosynthetic process;GO:0006541//glutamine metabolic process;GO:0008616//queuosine biosynthetic process;GO:0008652//cellular amino acid biosynthetic process;GO:0009152//purine ribonucleotide biosynthetic process;GO:0009252//peptidoglycan biosynthetic process;GO:0009435//NAD biosynthetic process
HORVU1Hr1G038850.1	0.887207	up	0.00325329	0.0436836	FHY	FMN/FHY [Source:Projected from Arabidopsis thaliana (AT4G21470) UniProtKB/TrEMBL;Acc:A0A178V341]	Metabolism;Metabolism;Metabolism	Global and overview maps;Global and overview maps;Metabolism of cofactors and vitamins	ko01100//Metabolic pathways;ko01110//Biosynthesis of secondary metabolites;ko00740//Riboflavin metabolism	K20884;K20884;K20884	GO:0005737//cytoplasm	GO:0000166//nucleotide binding;GO:0000287//magnesium ion binding;GO:0003674//molecular_function;GO:0003824//catalytic activity;GO:0003919//FMN adenylyltransferase activity;GO:0005488//binding;GO:0005524//ATP binding;GO:0008144//drug binding;GO:0008531//riboflavin kinase activity;GO:0008801//beta-phosphoglucomutase activity;GO:0008967//phosphoglycolate phosphatase activity;GO:0016301//kinase activ…	GO:0006139//nucleobase-containing compound metabolic process;GO:0006725//cellular aromatic compound metabolic process;GO:0006732//coenzyme metabolic process;GO:0006747//FAD biosynthetic process;GO:0006753//nucleoside phosphate metabolic process;GO:0006766//vitamin metabolic process;GO:0006767//water-soluble vitamin metabolic process;GO:0006771//riboflavin metabolic process;GO:0006793//phosphorus …
HORVU1Hr1G038850.10	0.887207	up	0.00325329	0.0436836	FHY	FMN/FHY [Source:Projected from Arabidopsis thaliana (AT4G21470) UniProtKB/TrEMBL;Acc:A0A178V341]	Metabolism;Metabolism;Metabolism	Global and overview maps;Global and overview maps;Metabolism of cofactors and vitamins	ko01100//Metabolic pathways;ko01110//Biosynthesis of secondary metabolites;ko00740//Riboflavin metabolism	K20884;K20884;K20884	GO:0005737//cytoplasm	GO:0000166//nucleotide binding;GO:0000287//magnesium ion binding;GO:0003674//molecular_function;GO:0003824//catalytic activity;GO:0003919//FMN adenylyltransferase activity;GO:0005488//binding;GO:0005524//ATP binding;GO:0008144//drug binding;GO:0008531//riboflavin kinase activity;GO:0008801//beta-phosphoglucomutase activity;GO:0008967//phosphoglycolate phosphatase activity;GO:0016301//kinase activ…	GO:0006139//nucleobase-containing compound metabolic process;GO:0006725//cellular aromatic compound metabolic process;GO:0006732//coenzyme metabolic process;GO:0006747//FAD biosynthetic process;GO:0006753//nucleoside phosphate metabolic process;GO:0006766//vitamin metabolic process;GO:0006767//water-soluble vitamin metabolic process;GO:0006771//riboflavin metabolic process;GO:0006793//phosphorus …
HORVU1Hr1G038850.11	0.887207	up	0.00325329	0.0436836	FHY	FMN/FHY [Source:Projected from Arabidopsis thaliana (AT4G21470) UniProtKB/TrEMBL;Acc:A0A178V341]	Metabolism;Metabolism;Metabolism	Global and overview maps;Global and overview maps;Metabolism of cofactors and vitamins	ko01100//Metabolic pathways;ko01110//Biosynthesis of secondary metabolites;ko00740//Riboflavin metabolism	K20884;K20884;K20884	GO:0005737//cytoplasm	GO:0000166//nucleotide binding;GO:0000287//magnesium ion binding;GO:0003674//molecular_function;GO:0003824//catalytic activity;GO:0003919//FMN adenylyltransferase activity;GO:0005488//binding;GO:0005524//ATP binding;GO:0008144//drug binding;GO:0008531//riboflavin kinase activity;GO:0008801//beta-phosphoglucomutase activity;GO:0008967//phosphoglycolate phosphatase activity;GO:0016301//kinase activ…	GO:0006139//nucleobase-containing compound metabolic process;GO:0006725//cellular aromatic compound metabolic process;GO:0006732//coenzyme metabolic process;GO:0006747//FAD biosynthetic process;GO:0006753//nucleoside phosphate metabolic process;GO:0006766//vitamin metabolic process;GO:0006767//water-soluble vitamin metabolic process;GO:0006771//riboflavin metabolic process;GO:0006793//phosphorus …
HORVU1Hr1G038850.12	0.887207	up	0.00325329	0.0436836	FHY	FMN/FHY [Source:Projected from Arabidopsis thaliana (AT4G21470) UniProtKB/TrEMBL;Acc:A0A178V341]	Metabolism;Metabolism;Metabolism	Global and overview maps;Global and overview maps;Metabolism of cofactors and vitamins	ko01100//Metabolic pathways;ko01110//Biosynthesis of secondary metabolites;ko00740//Riboflavin metabolism	K20884;K20884;K20884	GO:0005737//cytoplasm	GO:0000166//nucleotide binding;GO:0000287//magnesium ion binding;GO:0003674//molecular_function;GO:0003824//catalytic activity;GO:0003919//FMN adenylyltransferase activity;GO:0005488//binding;GO:0005524//ATP binding;GO:0008144//drug binding;GO:0008531//riboflavin kinase activity;GO:0008801//beta-phosphoglucomutase activity;GO:0008967//phosphoglycolate phosphatase activity;GO:0016301//kinase activ…	GO:0006139//nucleobase-containing compound metabolic process;GO:0006725//cellular aromatic compound metabolic process;GO:0006732//coenzyme metabolic process;GO:0006747//FAD biosynthetic process;GO:0006753//nucleoside phosphate metabolic process;GO:0006766//vitamin metabolic process;GO:0006767//water-soluble vitamin metabolic process;GO:0006771//riboflavin metabolic process;GO:0006793//phosphorus …
HORVU1Hr1G038850.2	0.887207	up	0.00325329	0.0436836	FHY	FMN/FHY [Source:Projected from Arabidopsis thaliana (AT4G21470) UniProtKB/TrEMBL;Acc:A0A178V341]	Metabolism;Metabolism;Metabolism	Global and overview maps;Global and overview maps;Metabolism of cofactors and vitamins	ko01100//Metabolic pathways;ko01110//Biosynthesis of secondary metabolites;ko00740//Riboflavin metabolism	K20884;K20884;K20884	GO:0005737//cytoplasm	GO:0000166//nucleotide binding;GO:0000287//magnesium ion binding;GO:0003674//molecular_function;GO:0003824//catalytic activity;GO:0003919//FMN adenylyltransferase activity;GO:0005488//binding;GO:0005524//ATP binding;GO:0008144//drug binding;GO:0008531//riboflavin kinase activity;GO:0008801//beta-phosphoglucomutase activity;GO:0008967//phosphoglycolate phosphatase activity;GO:0016301//kinase activ…	GO:0006139//nucleobase-containing compound metabolic process;GO:0006725//cellular aromatic compound metabolic process;GO:0006732//coenzyme metabolic process;GO:0006747//FAD biosynthetic process;GO:0006753//nucleoside phosphate metabolic process;GO:0006766//vitamin metabolic process;GO:0006767//water-soluble vitamin metabolic process;GO:0006771//riboflavin metabolic process;GO:0006793//phosphorus …
HORVU1Hr1G038850.5	0.887207	up	0.00325329	0.0436836	FHY	FMN/FHY [Source:Projected from Arabidopsis thaliana (AT4G21470) UniProtKB/TrEMBL;Acc:A0A178V341]	Metabolism;Metabolism;Metabolism	Global and overview maps;Global and overview maps;Metabolism of cofactors and vitamins	ko01100//Metabolic pathways;ko01110//Biosynthesis of secondary metabolites;ko00740//Riboflavin metabolism	K20884;K20884;K20884	GO:0005737//cytoplasm	GO:0000166//nucleotide binding;GO:0000287//magnesium ion binding;GO:0003674//molecular_function;GO:0003824//catalytic activity;GO:0003919//FMN adenylyltransferase activity;GO:0005488//binding;GO:0005524//ATP binding;GO:0008144//drug binding;GO:0008531//riboflavin kinase activity;GO:0008801//beta-phosphoglucomutase activity;GO:0008967//phosphoglycolate phosphatase activity;GO:0016301//kinase activ…	GO:0006139//nucleobase-containing compound metabolic process;GO:0006725//cellular aromatic compound metabolic process;GO:0006732//coenzyme metabolic process;GO:0006747//FAD biosynthetic process;GO:0006753//nucleoside phosphate metabolic process;GO:0006766//vitamin metabolic process;GO:0006767//water-soluble vitamin metabolic process;GO:0006771//riboflavin metabolic process;GO:0006793//phosphorus …
HORVU1Hr1G038850.6	0.887207	up	0.00325329	0.0436836	FHY	FMN/FHY [Source:Projected from Arabidopsis thaliana (AT4G21470) UniProtKB/TrEMBL;Acc:A0A178V341]	Metabolism;Metabolism;Metabolism	Global and overview maps;Global and overview maps;Metabolism of cofactors and vitamins	ko01100//Metabolic pathways;ko01110//Biosynthesis of secondary metabolites;ko00740//Riboflavin metabolism	K20884;K20884;K20884	GO:0005737//cytoplasm	GO:0000166//nucleotide binding;GO:0000287//magnesium ion binding;GO:0003674//molecular_function;GO:0003824//catalytic activity;GO:0003919//FMN adenylyltransferase activity;GO:0005488//binding;GO:0005524//ATP binding;GO:0008144//drug binding;GO:0008531//riboflavin kinase activity;GO:0008801//beta-phosphoglucomutase activity;GO:0008967//phosphoglycolate phosphatase activity;GO:0016301//kinase activ…	GO:0006139//nucleobase-containing compound metabolic process;GO:0006725//cellular aromatic compound metabolic process;GO:0006732//coenzyme metabolic process;GO:0006747//FAD biosynthetic process;GO:0006753//nucleoside phosphate metabolic process;GO:0006766//vitamin metabolic process;GO:0006767//water-soluble vitamin metabolic process;GO:0006771//riboflavin metabolic process;GO:0006793//phosphorus …
HORVU1Hr1G038850.7	0.887207	up	0.00325329	0.0436836	FHY	FMN/FHY [Source:Projected from Arabidopsis thaliana (AT4G21470) UniProtKB/TrEMBL;Acc:A0A178V341]	Metabolism;Metabolism;Metabolism	Global and overview maps;Global and overview maps;Metabolism of cofactors and vitamins	ko01100//Metabolic pathways;ko01110//Biosynthesis of secondary metabolites;ko00740//Riboflavin metabolism	K20884;K20884;K20884	GO:0005737//cytoplasm	GO:0000166//nucleotide binding;GO:0000287//magnesium ion binding;GO:0003674//molecular_function;GO:0003824//catalytic activity;GO:0003919//FMN adenylyltransferase activity;GO:0005488//binding;GO:0005524//ATP binding;GO:0008144//drug binding;GO:0008531//riboflavin kinase activity;GO:0008801//beta-phosphoglucomutase activity;GO:0008967//phosphoglycolate phosphatase activity;GO:0016301//kinase activ…	GO:0006139//nucleobase-containing compound metabolic process;GO:0006725//cellular aromatic compound metabolic process;GO:0006732//coenzyme metabolic process;GO:0006747//FAD biosynthetic process;GO:0006753//nucleoside phosphate metabolic process;GO:0006766//vitamin metabolic process;GO:0006767//water-soluble vitamin metabolic process;GO:0006771//riboflavin metabolic process;GO:0006793//phosphorus …
HORVU1Hr1G038850.8	0.887207	up	0.00325329	0.0436836	FHY	FMN/FHY [Source:Projected from Arabidopsis thaliana (AT4G21470) UniProtKB/TrEMBL;Acc:A0A178V341]	Metabolism;Metabolism;Metabolism	Global and overview maps;Global and overview maps;Metabolism of cofactors and vitamins	ko01100//Metabolic pathways;ko01110//Biosynthesis of secondary metabolites;ko00740//Riboflavin metabolism	K20884;K20884;K20884	GO:0005737//cytoplasm	GO:0000166//nucleotide binding;GO:0000287//magnesium ion binding;GO:0003674//molecular_function;GO:0003824//catalytic activity;GO:0003919//FMN adenylyltransferase activity;GO:0005488//binding;GO:0005524//ATP binding;GO:0008144//drug binding;GO:0008531//riboflavin kinase activity;GO:0008801//beta-phosphoglucomutase activity;GO:0008967//phosphoglycolate phosphatase activity;GO:0016301//kinase activ…	GO:0006139//nucleobase-containing compound metabolic process;GO:0006725//cellular aromatic compound metabolic process;GO:0006732//coenzyme metabolic process;GO:0006747//FAD biosynthetic process;GO:0006753//nucleoside phosphate metabolic process;GO:0006766//vitamin metabolic process;GO:0006767//water-soluble vitamin metabolic process;GO:0006771//riboflavin metabolic process;GO:0006793//phosphorus …
HORVU1Hr1G038850.9	0.887207	up	0.00325329	0.0436836	FHY	FMN/FHY [Source:Projected from Arabidopsis thaliana (AT4G21470) UniProtKB/TrEMBL;Acc:A0A178V341]	Metabolism;Metabolism;Metabolism	Global and overview maps;Global and overview maps;Metabolism of cofactors and vitamins	ko01100//Metabolic pathways;ko01110//Biosynthesis of secondary metabolites;ko00740//Riboflavin metabolism	K20884;K20884;K20884	GO:0005737//cytoplasm	GO:0000166//nucleotide binding;GO:0000287//magnesium ion binding;GO:0003674//molecular_function;GO:0003824//catalytic activity;GO:0003919//FMN adenylyltransferase activity;GO:0005488//binding;GO:0005524//ATP binding;GO:0008144//drug binding;GO:0008531//riboflavin kinase activity;GO:0008801//beta-phosphoglucomutase activity;GO:0008967//phosphoglycolate phosphatase activity;GO:0016301//kinase activ…	GO:0006139//nucleobase-containing compound metabolic process;GO:0006725//cellular aromatic compound metabolic process;GO:0006732//coenzyme metabolic process;GO:0006747//FAD biosynthetic process;GO:0006753//nucleoside phosphate metabolic process;GO:0006766//vitamin metabolic process;GO:0006767//water-soluble vitamin metabolic process;GO:0006771//riboflavin metabolic process;GO:0006793//phosphorus …
HORVU7Hr1G026150.1	0.938771	up	0.00327308	0.0437307	--	KAE8781350.1 harpin-induced protein [Hordeum vulgare]	-	-	-	-	-	-	-
HORVU7Hr1G026150.2	0.938771	up	0.00327308	0.0437307	--	KAE8781350.1 harpin-induced protein [Hordeum vulgare]	-	-	-	-	-	-	-
HORVU2Hr1G081230.1	-0.657563	down	0.00328379	0.0437649	MLP423	SPT18692.1 unnamed protein product [Triticum aestivum]	-	-	-	-	GO:0005575//cellular_component;GO:0005634//nucleus;GO:0016020//membrane	GO:0004864//protein phosphatase inhibitor activity;GO:0010427//abscisic acid binding;GO:0038023//signaling receptor activity	GO:0006950//response to stress;GO:0006952//defense response;GO:0008150//biological_process;GO:0009607//response to biotic stimulus;GO:0009738//abscisic acid-activated signaling pathway;GO:0032515//negative regulation of phosphoprotein phosphatase activity;GO:0050896//response to stimulus
[truncated: 39 more rows]

## Sheet: CK-18-VS-T-18
Protein accession	log2(fc)	Regulated Type	PValue	FDR	Symbol	Description	KEGG_A_class	KEGG_B_class	Pathway	K_ID	GO Component	GO Function	GO Process
[truncated: 189 more rows]
