# Supplementary material for: Combined Proteomic and Metabolomic Analysis of the Molecular Mechanism Underlying the Response to Salt Stress during Seed Germination in Barley
Source: Int J Mol Sci. 2022 Sep 10;23(18):10515. doi: 10.3390/ijms231810515 (PMC9499682; doi:10.3390/ijms231810515)
Supplement: Supplementary file 1 [file ijms-23-10515-s001.zip › Table S3.xlsx]

## Sheet: CK-2-VS-T-2
GO ID (level1)	GO Term (level1)	GO ID (level2)	GO Term (level2)	number_of_CK-2-vs-T-2 (up)	number_of_CK-2-vs-T-2 (down)	Proteins_of_CK-2-vs-T-2_up	Proteins_of_CK-2-vs-T-2_down
GO:0008150	Biological Process	GO:0098754	detoxification	5	23	HORVU3Hr1G111930.5(Os01g0963400),HORVU3Hr1G111930.6(Os01g0963400),HORVU5Hr1G116290.2(Os01g0963400),HORVU7Hr1G010470.1(Os01g0963400),HORVU7Hr1G010470.2(Os01g0963400)	HORVU0Hr1G008870.4(ADH1),HORVU1Hr1G003130.1(ADH1),HORVU2Hr1G000280.1(CYSC),HORVU2Hr1G000280.3(CYSC),HORVU2Hr1G000280.4(CYSC),HORVU2Hr1G000280.8(CYSC),HORVU3Hr1G036790.1(PER72),HORVU3Hr1G036820.1(PER72),HORVU3Hr1G036820.2(PER72),HORVU3Hr1G036880.4(PER72),HORVU3Hr1G112350.1(Sb03g046810),HORVU3Hr1G112350.2(Sb03g046810),HORVU4Hr1G052060.1(PER70),HORVU4Hr1G052060.12(PER70),HORVU4Hr1G052060.6(PER70),HO…
GO:0008150	Biological Process	GO:0050896	response to stimulus	90	98	HORVU0Hr1G038040.1(THI1.5),HORVU1Hr1G038850.1(FHY),HORVU1Hr1G038850.10(FHY),HORVU1Hr1G038850.11(FHY),HORVU1Hr1G038850.12(FHY),HORVU1Hr1G038850.2(FHY),HORVU1Hr1G038850.5(FHY),HORVU1Hr1G038850.6(FHY),HORVU1Hr1G038850.7(FHY),HORVU1Hr1G038850.8(FHY),HORVU1Hr1G038850.9(FHY),HORVU1Hr1G059900.1(B19.1A),HORVU1Hr1G059910.1(B19.3),HORVU1Hr1G059950.2(EM),HORVU1Hr1G059950.4(EM),HORVU1Hr1G059950.5(EM),HORVU1H…	HORVU0Hr1G008870.4(ADH1),HORVU1Hr1G003130.1(ADH1),HORVU1Hr1G049960.1(CHY1),HORVU1Hr1G049960.10(CHY1),HORVU1Hr1G049960.12(CHY1),HORVU1Hr1G049960.13(CHY1),HORVU1Hr1G049960.14(CHY1),HORVU1Hr1G049960.15(CHY1),HORVU1Hr1G049960.19(CHY1),HORVU1Hr1G049960.2(CHY1),HORVU1Hr1G049960.20(CHY1),HORVU1Hr1G049960.22(CHY1),HORVU1Hr1G049960.23(CHY1),HORVU1Hr1G049960.3(CHY1),HORVU1Hr1G049960.4(CHY1),HORVU1Hr1G04996…
GO:0008150	Biological Process	GO:0051704	multi-organism process	45	11	HORVU0Hr1G038040.1(THI1.5),HORVU2Hr1G105760.1(--),HORVU3Hr1G064470.1(rsca),HORVU3Hr1G064470.2(rsca),HORVU3Hr1G064470.3(rsca),HORVU3Hr1G085680.17(ROPGEF7),HORVU3Hr1G085680.18(ROPGEF7),HORVU3Hr1G085680.19(ROPGEF7),HORVU3Hr1G085680.20(ROPGEF7),HORVU3Hr1G085680.27(ROPGEF7),HORVU3Hr1G085680.28(ROPGEF7),HORVU3Hr1G085680.29(ROPGEF7),HORVU3Hr1G085680.30(ROPGEF7),HORVU3Hr1G085680.31(ROPGEF7),HORVU3Hr1G085…	HORVU1Hr1G060330.1(ENGASE1),HORVU1Hr1G060380.1(ENGASE1),HORVU5Hr1G027720.1(DIT1),HORVU5Hr1G105970.1(At5g14050),HORVU5Hr1G105970.2(At5g14050),HORVU5Hr1G105970.3(At5g14050),HORVU5Hr1G105970.4(At5g14050),HORVU5Hr1G105970.5(At5g14050),HORVU5Hr1G105970.6(At5g14050),HORVU5Hr1G105970.7(At5g14050),HORVU6Hr1G026200.10(UBI11)
GO:0008150	Biological Process	GO:0022414	reproductive process	34	7	HORVU1Hr1G059910.1(B19.3),HORVU1Hr1G059950.2(EM),HORVU1Hr1G059950.4(EM),HORVU1Hr1G059950.5(EM),HORVU2Hr1G000360.1(NDX),HORVU2Hr1G000360.10(NDX),HORVU2Hr1G000360.11(NDX),HORVU2Hr1G000360.12(NDX),HORVU2Hr1G000360.13(NDX),HORVU2Hr1G000360.14(NDX),HORVU2Hr1G000360.15(NDX),HORVU2Hr1G000360.16(NDX),HORVU2Hr1G000360.17(NDX),HORVU2Hr1G000360.18(NDX),HORVU2Hr1G000360.19(NDX),HORVU2Hr1G000360.2(NDX),HORVU2…	HORVU5Hr1G105970.1(At5g14050),HORVU5Hr1G105970.2(At5g14050),HORVU5Hr1G105970.3(At5g14050),HORVU5Hr1G105970.4(At5g14050),HORVU5Hr1G105970.5(At5g14050),HORVU5Hr1G105970.6(At5g14050),HORVU5Hr1G105970.7(At5g14050)
GO:0008150	Biological Process	GO:0002376	immune system process	14	5	HORVU3Hr1G085680.17(ROPGEF7),HORVU3Hr1G085680.18(ROPGEF7),HORVU3Hr1G085680.19(ROPGEF7),HORVU3Hr1G085680.20(ROPGEF7),HORVU3Hr1G085680.27(ROPGEF7),HORVU3Hr1G085680.28(ROPGEF7),HORVU3Hr1G085680.29(ROPGEF7),HORVU3Hr1G085680.30(ROPGEF7),HORVU3Hr1G085680.31(ROPGEF7),HORVU3Hr1G085680.4(ROPGEF7),HORVU3Hr1G085680.5(ROPGEF7),HORVU5Hr1G042600.1(UBL5),HORVU5Hr1G042600.2(UBL5),HORVU5Hr1G042600.3(UBL5)	HORVU2Hr1G000280.1(CYSC),HORVU2Hr1G000280.3(CYSC),HORVU2Hr1G000280.4(CYSC),HORVU2Hr1G000280.8(CYSC),HORVU4Hr1G027600.1(Trappc1)
GO:0008150	Biological Process	GO:0032501	multicellular organismal process	42	22	HORVU1Hr1G059910.1(B19.3),HORVU1Hr1G059950.2(EM),HORVU1Hr1G059950.4(EM),HORVU1Hr1G059950.5(EM),HORVU2Hr1G000360.1(NDX),HORVU2Hr1G000360.10(NDX),HORVU2Hr1G000360.11(NDX),HORVU2Hr1G000360.12(NDX),HORVU2Hr1G000360.13(NDX),HORVU2Hr1G000360.14(NDX),HORVU2Hr1G000360.15(NDX),HORVU2Hr1G000360.16(NDX),HORVU2Hr1G000360.17(NDX),HORVU2Hr1G000360.18(NDX),HORVU2Hr1G000360.19(NDX),HORVU2Hr1G000360.2(NDX),HORVU2…	HORVU2Hr1G000280.1(CYSC),HORVU2Hr1G000280.3(CYSC),HORVU2Hr1G000280.4(CYSC),HORVU2Hr1G000280.8(CYSC),HORVU2Hr1G103620.1(ABCC2),HORVU2Hr1G103620.3(ABCC2),HORVU2Hr1G103620.5(ABCC2),HORVU4Hr1G027600.1(Trappc1),HORVU4Hr1G082290.2(Os03g0130400),HORVU5Hr1G105970.1(At5g14050),HORVU5Hr1G105970.2(At5g14050),HORVU5Hr1G105970.3(At5g14050),HORVU5Hr1G105970.4(At5g14050),HORVU5Hr1G105970.5(At5g14050),HORVU5Hr1G…
GO:0008150	Biological Process	GO:0000003	reproduction	38	7	HORVU1Hr1G059910.1(B19.3),HORVU1Hr1G059950.2(EM),HORVU1Hr1G059950.4(EM),HORVU1Hr1G059950.5(EM),HORVU2Hr1G000360.1(NDX),HORVU2Hr1G000360.10(NDX),HORVU2Hr1G000360.11(NDX),HORVU2Hr1G000360.12(NDX),HORVU2Hr1G000360.13(NDX),HORVU2Hr1G000360.14(NDX),HORVU2Hr1G000360.15(NDX),HORVU2Hr1G000360.16(NDX),HORVU2Hr1G000360.17(NDX),HORVU2Hr1G000360.18(NDX),HORVU2Hr1G000360.19(NDX),HORVU2Hr1G000360.2(NDX),HORVU2…	HORVU5Hr1G105970.1(At5g14050),HORVU5Hr1G105970.2(At5g14050),HORVU5Hr1G105970.3(At5g14050),HORVU5Hr1G105970.4(At5g14050),HORVU5Hr1G105970.5(At5g14050),HORVU5Hr1G105970.6(At5g14050),HORVU5Hr1G105970.7(At5g14050)
GO:0008150	Biological Process	GO:0001906	cell killing	1	0	HORVU5Hr1G083320.1(HTH3)	--
GO:0008150	Biological Process	GO:0032502	developmental process	47	19	HORVU1Hr1G059910.1(B19.3),HORVU1Hr1G059950.2(EM),HORVU1Hr1G059950.4(EM),HORVU1Hr1G059950.5(EM),HORVU2Hr1G000360.1(NDX),HORVU2Hr1G000360.10(NDX),HORVU2Hr1G000360.11(NDX),HORVU2Hr1G000360.12(NDX),HORVU2Hr1G000360.13(NDX),HORVU2Hr1G000360.14(NDX),HORVU2Hr1G000360.15(NDX),HORVU2Hr1G000360.16(NDX),HORVU2Hr1G000360.17(NDX),HORVU2Hr1G000360.18(NDX),HORVU2Hr1G000360.19(NDX),HORVU2Hr1G000360.2(NDX),HORVU2…	HORVU2Hr1G000280.1(CYSC),HORVU2Hr1G000280.3(CYSC),HORVU2Hr1G000280.4(CYSC),HORVU2Hr1G000280.8(CYSC),HORVU4Hr1G027600.1(Trappc1),HORVU4Hr1G082290.2(Os03g0130400),HORVU5Hr1G105970.1(At5g14050),HORVU5Hr1G105970.2(At5g14050),HORVU5Hr1G105970.3(At5g14050),HORVU5Hr1G105970.4(At5g14050),HORVU5Hr1G105970.5(At5g14050),HORVU5Hr1G105970.6(At5g14050),HORVU5Hr1G105970.7(At5g14050),HORVU7Hr1G046660.2(MFT1),HOR…
GO:0008150	Biological Process	GO:0048518	positive regulation of biological process	27	14	HORVU1Hr1G038850.1(FHY),HORVU1Hr1G038850.10(FHY),HORVU1Hr1G038850.11(FHY),HORVU1Hr1G038850.12(FHY),HORVU1Hr1G038850.2(FHY),HORVU1Hr1G038850.5(FHY),HORVU1Hr1G038850.6(FHY),HORVU1Hr1G038850.7(FHY),HORVU1Hr1G038850.8(FHY),HORVU1Hr1G038850.9(FHY),HORVU2Hr1G068970.1(At5g14170),HORVU3Hr1G013840.1(METAL1),HORVU3Hr1G111930.5(Os01g0963400),HORVU3Hr1G111930.6(Os01g0963400),HORVU4Hr1G051780.1(LEA17),HORVU5H…	HORVU4Hr1G027600.1(Trappc1),HORVU5Hr1G028360.1(EIF5A4),HORVU5Hr1G028360.2(EIF5A4),HORVU5Hr1G028360.4(EIF5A4),HORVU7Hr1G046660.2(MFT1),HORVU7Hr1G046660.3(MFT1),HORVU7Hr1G046660.4(MFT1),HORVU7Hr1G046660.5(MFT1),HORVU7Hr1G046660.6(MFT1),HORVU7Hr1G046660.7(MFT1),HORVU7Hr1G091720.1(At2g21160),HORVU7Hr1G091720.2(At2g21160),HORVU7Hr1G091720.5(At2g21160),HORVU7Hr1G091720.6(At2g21160)
GO:0008150	Biological Process	GO:0048511	rhythmic process	2	0	HORVU5Hr1G082770.2(XCT),HORVU5Hr1G082770.4(XCT)	--
GO:0008150	Biological Process	GO:0022610	biological adhesion	1	0	HORVU3Hr1G021190.1(--)	--
GO:0008150	Biological Process	GO:0044699	single-organism process	115	211	HORVU0Hr1G001390.2(--),HORVU0Hr1G001390.3(--),HORVU0Hr1G001390.4(--),HORVU0Hr1G001390.6(--),HORVU0Hr1G001390.7(--),HORVU1Hr1G025020.4(--),HORVU1Hr1G025020.8(--),HORVU1Hr1G038850.1(FHY),HORVU1Hr1G038850.10(FHY),HORVU1Hr1G038850.11(FHY),HORVU1Hr1G038850.12(FHY),HORVU1Hr1G038850.2(FHY),HORVU1Hr1G038850.5(FHY),HORVU1Hr1G038850.6(FHY),HORVU1Hr1G038850.7(FHY),HORVU1Hr1G038850.8(FHY),HORVU1Hr1G038850.9(…	HORVU0Hr1G001440.2(HXK2),HORVU0Hr1G008870.4(ADH1),HORVU0Hr1G019930.1(ND1),HORVU0Hr1G025870.1(P4H4),HORVU0Hr1G025870.2(P4H4),HORVU0Hr1G025870.3(P4H4),HORVU0Hr1G025870.4(P4H4),HORVU0Hr1G025870.5(P4H4),HORVU0Hr1G025870.6(P4H4),HORVU0Hr1G025870.7(P4H4),HORVU0Hr1G025870.8(P4H4),HORVU0Hr1G032700.1(AMY1.2),HORVU1Hr1G001950.2(OPR5),HORVU1Hr1G003130.1(ADH1),HORVU1Hr1G044740.2(MT1988),HORVU1Hr1G044740.3(MT…
GO:0008150	Biological Process	GO:0023052	signaling	13	14	HORVU1Hr1G064250.4(OsI_19996),HORVU2Hr1G070800.1(Os04g0395600),HORVU2Hr1G070800.2(Os04g0395600),HORVU2Hr1G070800.3(Os04g0395600),HORVU4Hr1G025980.1(--),HORVU4Hr1G040820.1(--),HORVU5Hr1G042600.1(UBL5),HORVU5Hr1G042600.2(UBL5),HORVU5Hr1G042600.3(UBL5),HORVU5Hr1G082770.2(XCT),HORVU5Hr1G082770.4(XCT),HORVU5Hr1G106840.1(SDHAF2),HORVU5Hr1G106840.2(SDHAF2)	HORVU2Hr1G081230.1(MLP423),HORVU4Hr1G027600.1(Trappc1),HORVU5Hr1G024250.3(NDPK2),HORVU5Hr1G124860.1(--),HORVU7Hr1G046660.2(MFT1),HORVU7Hr1G046660.3(MFT1),HORVU7Hr1G046660.4(MFT1),HORVU7Hr1G046660.5(MFT1),HORVU7Hr1G046660.6(MFT1),HORVU7Hr1G046660.7(MFT1),HORVU7Hr1G091720.1(At2g21160),HORVU7Hr1G091720.2(At2g21160),HORVU7Hr1G091720.5(At2g21160),HORVU7Hr1G091720.6(At2g21160)
GO:0008150	Biological Process	GO:0040007	growth	4	0	HORVU2Hr1G018720.2(IBR3),HORVU2Hr1G018720.6(IBR3),HORVU5Hr1G050820.2(ABAP1),HORVU5Hr1G050820.6(ABAP1)	--
GO:0008150	Biological Process	GO:0048519	negative regulation of biological process	15	9	HORVU3Hr1G004250.2(BBBI),HORVU3Hr1G004280.2(BBBI),HORVU3Hr1G004280.3(BBBI),HORVU3Hr1G004300.1(RBBI3.3),HORVU4Hr1G081660.1(IAT2),HORVU5Hr1G082770.2(XCT),HORVU5Hr1G082770.4(XCT),HORVU5Hr1G106840.1(SDHAF2),HORVU5Hr1G106840.2(SDHAF2),HORVU6Hr1G078830.1(RFC3),HORVU6Hr1G078830.3(RFC3),HORVU6Hr1G078830.4(RFC3),HORVU6Hr1G078830.5(RFC3),HORVU6Hr1G090070.1(RPL37B),HORVU6Hr1G090070.2(RPL37B)	HORVU0Hr1G000730.1(--),HORVU1Hr1G065600.1(--),HORVU2Hr1G081230.1(MLP423),HORVU3Hr1G083300.1(LSM3B),HORVU5Hr1G082190.1(OsI_002060),HORVU7Hr1G003010.1(--),HORVU7Hr1G003020.1(--),HORVU7Hr1G030120.1(OsI_002060),HORVU7Hr1G030120.2(OsI_002060)
GO:0008150	Biological Process	GO:0040011	locomotion	1	0	HORVU3Hr1G013840.1(METAL1)	--
GO:0008150	Biological Process	GO:0065007	biological regulation	70	55	HORVU0Hr1G038040.1(THI1.5),HORVU1Hr1G038850.1(FHY),HORVU1Hr1G038850.10(FHY),HORVU1Hr1G038850.11(FHY),HORVU1Hr1G038850.12(FHY),HORVU1Hr1G038850.2(FHY),HORVU1Hr1G038850.5(FHY),HORVU1Hr1G038850.6(FHY),HORVU1Hr1G038850.7(FHY),HORVU1Hr1G038850.8(FHY),HORVU1Hr1G038850.9(FHY),HORVU1Hr1G064250.4(OsI_19996),HORVU1Hr1G089730.1(ISU1),HORVU2Hr1G068970.1(At5g14170),HORVU2Hr1G070800.1(Os04g0395600),HORVU2Hr1G0…	HORVU0Hr1G000730.1(--),HORVU0Hr1G001440.2(HXK2),HORVU1Hr1G049280.1(GSTU6),HORVU1Hr1G060330.1(ENGASE1),HORVU1Hr1G060380.1(ENGASE1),HORVU1Hr1G065600.1(--),HORVU2Hr1G071540.1(SNF4),HORVU2Hr1G071540.12(SNF4),HORVU2Hr1G071540.17(SNF4),HORVU2Hr1G071540.2(SNF4),HORVU2Hr1G080970.14(BBD1),HORVU2Hr1G081230.1(MLP423),HORVU3Hr1G013880.1(MFP),HORVU3Hr1G013880.5(MFP),HORVU3Hr1G013880.6(MFP),HORVU3Hr1G013880.7(…
GO:0008150	Biological Process	GO:0008152	metabolic process	118	257	HORVU0Hr1G001390.2(--),HORVU0Hr1G001390.3(--),HORVU0Hr1G001390.4(--),HORVU0Hr1G001390.6(--),HORVU0Hr1G001390.7(--),HORVU0Hr1G004130.6(RPS14C),HORVU0Hr1G004130.7(RPS14C),HORVU0Hr1G011940.3(--),HORVU1Hr1G038850.1(FHY),HORVU1Hr1G038850.10(FHY),HORVU1Hr1G038850.11(FHY),HORVU1Hr1G038850.12(FHY),HORVU1Hr1G038850.2(FHY),HORVU1Hr1G038850.5(FHY),HORVU1Hr1G038850.6(FHY),HORVU1Hr1G038850.7(FHY),HORVU1Hr1G03…	BAV58128(RPS7),HORVU0Hr1G000730.1(--),HORVU0Hr1G001440.2(HXK2),HORVU0Hr1G008780.10(Os03g0255100),HORVU0Hr1G008870.4(ADH1),HORVU0Hr1G017220.2(MAN9),HORVU0Hr1G017220.3(MAN9),HORVU0Hr1G018850.1(1-SST),HORVU0Hr1G018850.2(1-SST),HORVU0Hr1G018850.4(1-SST),HORVU0Hr1G018850.5(1-SST),HORVU0Hr1G018850.6(1-SST),HORVU0Hr1G019930.1(ND1),HORVU0Hr1G025870.1(P4H4),HORVU0Hr1G025870.2(P4H4),HORVU0Hr1G025870.3(P4H4…
GO:0008150	Biological Process	GO:0050789	regulation of biological process	47	43	HORVU1Hr1G038850.1(FHY),HORVU1Hr1G038850.10(FHY),HORVU1Hr1G038850.11(FHY),HORVU1Hr1G038850.12(FHY),HORVU1Hr1G038850.2(FHY),HORVU1Hr1G038850.5(FHY),HORVU1Hr1G038850.6(FHY),HORVU1Hr1G038850.7(FHY),HORVU1Hr1G038850.8(FHY),HORVU1Hr1G038850.9(FHY),HORVU1Hr1G064250.4(OsI_19996),HORVU2Hr1G068970.1(At5g14170),HORVU2Hr1G070800.1(Os04g0395600),HORVU2Hr1G070800.2(Os04g0395600),HORVU2Hr1G070800.3(Os04g039560…	HORVU0Hr1G000730.1(--),HORVU1Hr1G049280.1(GSTU6),HORVU1Hr1G065600.1(--),HORVU2Hr1G071540.1(SNF4),HORVU2Hr1G071540.12(SNF4),HORVU2Hr1G071540.17(SNF4),HORVU2Hr1G071540.2(SNF4),HORVU2Hr1G081230.1(MLP423),HORVU3Hr1G013880.1(MFP),HORVU3Hr1G013880.5(MFP),HORVU3Hr1G013880.6(MFP),HORVU3Hr1G013880.7(MFP),HORVU3Hr1G067510.3(WRKY51),HORVU3Hr1G083300.1(LSM3B),HORVU3Hr1G117730.1(--),HORVU3Hr1G117730.2(--),HOR…
GO:0008150	Biological Process	GO:0051179	localization	28	26	HORVU1Hr1G038850.1(FHY),HORVU1Hr1G038850.10(FHY),HORVU1Hr1G038850.11(FHY),HORVU1Hr1G038850.12(FHY),HORVU1Hr1G038850.2(FHY),HORVU1Hr1G038850.5(FHY),HORVU1Hr1G038850.6(FHY),HORVU1Hr1G038850.7(FHY),HORVU1Hr1G038850.8(FHY),HORVU1Hr1G038850.9(FHY),HORVU1Hr1G056570.2(--),HORVU1Hr1G056570.3(--),HORVU2Hr1G119540.2(--),HORVU3Hr1G013840.1(METAL1),HORVU4Hr1G025980.1(--),HORVU4Hr1G040820.1(--),HORVU4Hr1G0610…	HORVU1Hr1G003130.1(ADH1),HORVU1Hr1G089380.1(SBT3.5),HORVU1Hr1G089380.8(SBT3.5),HORVU2Hr1G042180.1(MPC4),HORVU2Hr1G042180.2(MPC4),HORVU2Hr1G103620.1(ABCC2),HORVU2Hr1G103620.3(ABCC2),HORVU2Hr1G103620.5(ABCC2),HORVU3Hr1G025640.11(Os01g0158000),HORVU3Hr1G025640.2(Os01g0158000),HORVU3Hr1G025640.5(Os01g0158000),HORVU3Hr1G025640.8(Os01g0158000),HORVU3Hr1G025640.9(Os01g0158000),HORVU4Hr1G003120.1(Os03g06…
GO:0008150	Biological Process	GO:0009987	cellular process	121	237	HORVU0Hr1G001390.2(--),HORVU0Hr1G001390.3(--),HORVU0Hr1G001390.4(--),HORVU0Hr1G001390.6(--),HORVU0Hr1G001390.7(--),HORVU0Hr1G004130.6(RPS14C),HORVU0Hr1G004130.7(RPS14C),HORVU0Hr1G011940.3(--),HORVU1Hr1G025020.4(--),HORVU1Hr1G025020.8(--),HORVU1Hr1G038850.1(FHY),HORVU1Hr1G038850.10(FHY),HORVU1Hr1G038850.11(FHY),HORVU1Hr1G038850.12(FHY),HORVU1Hr1G038850.2(FHY),HORVU1Hr1G038850.5(FHY),HORVU1Hr1G0388…	BAV58128(RPS7),HORVU0Hr1G000730.1(--),HORVU0Hr1G001440.2(HXK2),HORVU0Hr1G008870.4(ADH1),HORVU0Hr1G017220.2(MAN9),HORVU0Hr1G017220.3(MAN9),HORVU0Hr1G019930.1(ND1),HORVU0Hr1G025870.1(P4H4),HORVU0Hr1G025870.2(P4H4),HORVU0Hr1G025870.3(P4H4),HORVU0Hr1G025870.4(P4H4),HORVU0Hr1G025870.5(P4H4),HORVU0Hr1G025870.6(P4H4),HORVU0Hr1G025870.7(P4H4),HORVU0Hr1G025870.8(P4H4),HORVU0Hr1G032700.1(AMY1.2),HORVU1Hr1G…
GO:0008150	Biological Process	GO:0071840	cellular component organization or biogenesis	38	34	HORVU0Hr1G004130.6(RPS14C),HORVU0Hr1G004130.7(RPS14C),HORVU1Hr1G064250.4(OsI_19996),HORVU1Hr1G089730.1(ISU1),HORVU2Hr1G019250.1(--),HORVU2Hr1G068970.1(At5g14170),HORVU3Hr1G013910.2(AS1),HORVU3Hr1G013910.3(AS1),HORVU3Hr1G013910.4(AS1),HORVU3Hr1G066430.1(RPL28A),HORVU3Hr1G066430.3(RPL28A),HORVU4Hr1G025980.1(--),HORVU4Hr1G040820.1(--),HORVU4Hr1G056670.17(--),HORVU4Hr1G061080.1(At3g09030),HORVU4Hr1G0…	BAV58128(RPS7),HORVU1Hr1G025090.1(RPS7),HORVU2Hr1G027640.4(PAE2),HORVU2Hr1G027640.9(PAE2),HORVU2Hr1G086610.1(RPS7),HORVU2Hr1G092080.15(VPE1),HORVU2Hr1G103620.1(ABCC2),HORVU2Hr1G103620.3(ABCC2),HORVU2Hr1G103620.5(ABCC2),HORVU3Hr1G083300.1(LSM3B),HORVU4Hr1G003120.1(Os03g0668900),HORVU4Hr1G027600.1(Trappc1),HORVU5Hr1G028360.1(EIF5A4),HORVU5Hr1G028360.2(EIF5A4),HORVU5Hr1G028360.4(EIF5A4),HORVU5Hr1G08…
GO:0003674	Molecular Function	GO:0098772	molecular function regulator	32	10	HORVU1Hr1G066650.1(GLU-D1-2B),HORVU1Hr1G066650.2(GLU-D1-2B),HORVU1Hr1G066650.20(GLU-D1-2B),HORVU1Hr1G066650.3(GLU-D1-2B),HORVU1Hr1G066650.5(GLU-D1-2B),HORVU1Hr1G066650.6(GLU-D1-2B),HORVU1Hr1G066650.7(GLU-D1-2B),HORVU1Hr1G066650.8(GLU-D1-2B),HORVU3Hr1G004250.2(BBBI),HORVU3Hr1G004280.2(BBBI),HORVU3Hr1G004280.3(BBBI),HORVU3Hr1G004300.1(RBBI3.3),HORVU3Hr1G085680.17(ROPGEF7),HORVU3Hr1G085680.18(ROPGEF…	HORVU0Hr1G000730.1(--),HORVU1Hr1G065600.1(--),HORVU2Hr1G071540.1(SNF4),HORVU2Hr1G071540.12(SNF4),HORVU2Hr1G071540.17(SNF4),HORVU2Hr1G071540.2(SNF4),HORVU2Hr1G081230.1(MLP423),HORVU4Hr1G027600.1(Trappc1),HORVU7Hr1G003010.1(--),HORVU7Hr1G003020.1(--)
GO:0003674	Molecular Function	GO:0045735	nutrient reservoir activity	8	1	HORVU1Hr1G066650.1(GLU-D1-2B),HORVU1Hr1G066650.2(GLU-D1-2B),HORVU1Hr1G066650.20(GLU-D1-2B),HORVU1Hr1G066650.3(GLU-D1-2B),HORVU1Hr1G066650.5(GLU-D1-2B),HORVU1Hr1G066650.6(GLU-D1-2B),HORVU1Hr1G066650.7(GLU-D1-2B),HORVU1Hr1G066650.8(GLU-D1-2B)	HORVU2Hr1G092080.15(VPE1)
GO:0003674	Molecular Function	GO:0016209	antioxidant activity	5	14	HORVU3Hr1G111930.5(Os01g0963400),HORVU3Hr1G111930.6(Os01g0963400),HORVU5Hr1G116290.2(Os01g0963400),HORVU7Hr1G010470.1(Os01g0963400),HORVU7Hr1G010470.2(Os01g0963400)	HORVU3Hr1G036790.1(PER72),HORVU3Hr1G036820.1(PER72),HORVU3Hr1G036820.2(PER72),HORVU3Hr1G036880.4(PER72),HORVU3Hr1G112350.1(Sb03g046810),HORVU3Hr1G112350.2(Sb03g046810),HORVU4Hr1G052060.1(PER70),HORVU4Hr1G052060.12(PER70),HORVU4Hr1G052060.6(PER70),HORVU4Hr1G052060.7(PER70),HORVU4Hr1G052060.9(PER70),HORVU7Hr1G098110.3(PER54),HORVU7Hr1G098110.5(PER54),HORVU7Hr1G098110.6(PER54)
GO:0003674	Molecular Function	GO:0031386	protein tag	3	0	HORVU5Hr1G042600.1(UBL5),HORVU5Hr1G042600.2(UBL5),HORVU5Hr1G042600.3(UBL5)	--
GO:0003674	Molecular Function	GO:0005198	structural molecule activity	17	9	HORVU0Hr1G004130.6(RPS14C),HORVU0Hr1G004130.7(RPS14C),HORVU0Hr1G011940.3(--),HORVU1Hr1G089730.1(ISU1),HORVU2Hr1G010870.1(rps6),HORVU2Hr1G010870.2(rps6),HORVU2Hr1G010870.8(rps6),HORVU2Hr1G073150.5(RPS14C),HORVU2Hr1G073150.6(RPS14C),HORVU3Hr1G066430.1(RPL28A),HORVU3Hr1G066430.3(RPL28A),HORVU5Hr1G111820.1(RPS26),HORVU5Hr1G111820.2(RPS26),HORVU6Hr1G005390.1(RPL37B),HORVU6Hr1G005390.2(RPL37B),HORVU6Hr…	BAV58128(RPS7),HORVU1Hr1G025090.1(RPS7),HORVU2Hr1G086610.1(RPS7),HORVU3Hr1G068890.1(--),HORVU7Hr1G054010.1(RPL17),HORVU7Hr1G054010.2(RPL17),HORVU7Hr1G054010.3(RPL17),HORVU7Hr1G054010.4(RPL17),HORVU7Hr1G054010.5(RPL17)
GO:0003674	Molecular Function	GO:0003824	catalytic activity	83	217	HORVU0Hr1G001390.2(--),HORVU0Hr1G001390.3(--),HORVU0Hr1G001390.4(--),HORVU0Hr1G001390.6(--),HORVU0Hr1G001390.7(--),HORVU1Hr1G025020.4(--),HORVU1Hr1G025020.8(--),HORVU1Hr1G038850.1(FHY),HORVU1Hr1G038850.10(FHY),HORVU1Hr1G038850.11(FHY),HORVU1Hr1G038850.12(FHY),HORVU1Hr1G038850.2(FHY),HORVU1Hr1G038850.5(FHY),HORVU1Hr1G038850.6(FHY),HORVU1Hr1G038850.7(FHY),HORVU1Hr1G038850.8(FHY),HORVU1Hr1G038850.9(…	HORVU0Hr1G001440.2(HXK2),HORVU0Hr1G008780.10(Os03g0255100),HORVU0Hr1G008870.4(ADH1),HORVU0Hr1G017220.2(MAN9),HORVU0Hr1G017220.3(MAN9),HORVU0Hr1G018850.1(1-SST),HORVU0Hr1G018850.2(1-SST),HORVU0Hr1G018850.4(1-SST),HORVU0Hr1G018850.5(1-SST),HORVU0Hr1G018850.6(1-SST),HORVU0Hr1G019930.1(ND1),HORVU0Hr1G025870.1(P4H4),HORVU0Hr1G025870.2(P4H4),HORVU0Hr1G025870.3(P4H4),HORVU0Hr1G025870.4(P4H4),HORVU0Hr1G0…
GO:0003674	Molecular Function	GO:0001071	nucleic acid binding transcription factor activity	3	1	HORVU2Hr1G068970.1(At5g14170),HORVU3Hr1G021190.1(--),HORVU6Hr1G015440.1(UAF30)	HORVU3Hr1G067510.3(WRKY51)
GO:0003674	Molecular Function	GO:0060089	molecular transducer activity	0	1	--	HORVU2Hr1G081230.1(MLP423)
GO:0003674	Molecular Function	GO:0004871	signal transducer activity	0	2	--	HORVU2Hr1G081230.1(MLP423),HORVU4Hr1G027600.1(Trappc1)
GO:0003674	Molecular Function	GO:0000988	transcription factor activity, protein binding	1	0	HORVU1Hr1G064250.4(OsI_19996)	--
GO:0003674	Molecular Function	GO:0005488	binding	134	164	HORVU0Hr1G004130.6(RPS14C),HORVU0Hr1G004130.7(RPS14C),HORVU0Hr1G011940.3(--),HORVU1Hr1G038850.1(FHY),HORVU1Hr1G038850.10(FHY),HORVU1Hr1G038850.11(FHY),HORVU1Hr1G038850.12(FHY),HORVU1Hr1G038850.2(FHY),HORVU1Hr1G038850.5(FHY),HORVU1Hr1G038850.6(FHY),HORVU1Hr1G038850.7(FHY),HORVU1Hr1G038850.8(FHY),HORVU1Hr1G038850.9(FHY),HORVU1Hr1G056570.2(--),HORVU1Hr1G056570.3(--),HORVU1Hr1G059900.1(B19.1A),HORVU1…	BAV58128(RPS7),HORVU0Hr1G001440.2(HXK2),HORVU0Hr1G008780.10(Os03g0255100),HORVU0Hr1G008870.4(ADH1),HORVU0Hr1G025870.1(P4H4),HORVU0Hr1G025870.2(P4H4),HORVU0Hr1G025870.3(P4H4),HORVU0Hr1G025870.4(P4H4),HORVU0Hr1G025870.5(P4H4),HORVU0Hr1G025870.6(P4H4),HORVU0Hr1G025870.7(P4H4),HORVU0Hr1G025870.8(P4H4),HORVU0Hr1G032700.1(AMY1.2),HORVU1Hr1G001950.2(OPR5),HORVU1Hr1G003130.1(ADH1),HORVU1Hr1G025090.1(RPS7…
GO:0003674	Molecular Function	GO:0005215	transporter activity	3	13	HORVU6Hr1G030590.12(ACA5),HORVU7Hr1G035340.1(PSP),HORVU7Hr1G035340.4(PSP)	HORVU2Hr1G042180.1(MPC4),HORVU2Hr1G042180.2(MPC4),HORVU2Hr1G103620.1(ABCC2),HORVU2Hr1G103620.3(ABCC2),HORVU2Hr1G103620.5(ABCC2),HORVU3Hr1G025640.11(Os01g0158000),HORVU3Hr1G025640.2(Os01g0158000),HORVU3Hr1G025640.5(Os01g0158000),HORVU3Hr1G025640.8(Os01g0158000),HORVU3Hr1G025640.9(Os01g0158000),HORVU5Hr1G027720.1(DIT1),HORVU7Hr1G001560.1(MPC4),HORVU7Hr1G001560.2(MPC4)
GO:0005575	Cellular Component	GO:0005576	extracellular region	37	42	HORVU0Hr1G038040.1(THI1.5),HORVU1Hr1G056570.2(--),HORVU1Hr1G056570.3(--),HORVU1Hr1G066650.1(GLU-D1-2B),HORVU1Hr1G066650.2(GLU-D1-2B),HORVU1Hr1G066650.20(GLU-D1-2B),HORVU1Hr1G066650.3(GLU-D1-2B),HORVU1Hr1G066650.5(GLU-D1-2B),HORVU1Hr1G066650.6(GLU-D1-2B),HORVU1Hr1G066650.7(GLU-D1-2B),HORVU1Hr1G066650.8(GLU-D1-2B),HORVU3Hr1G004250.2(BBBI),HORVU3Hr1G004280.2(BBBI),HORVU3Hr1G004280.3(BBBI),HORVU3Hr1G…	HORVU0Hr1G000730.1(--),HORVU0Hr1G008780.10(Os03g0255100),HORVU0Hr1G017220.2(MAN9),HORVU0Hr1G017220.3(MAN9),HORVU1Hr1G060330.1(ENGASE1),HORVU1Hr1G060380.1(ENGASE1),HORVU1Hr1G065600.1(--),HORVU2Hr1G027640.4(PAE2),HORVU2Hr1G027640.9(PAE2),HORVU2Hr1G043900.1(XIPI),HORVU2Hr1G045340.1(ICL),HORVU3Hr1G036790.1(PER72),HORVU3Hr1G036820.1(PER72),HORVU3Hr1G036820.2(PER72),HORVU3Hr1G036880.4(PER72),HORVU3Hr1G…
GO:0005575	Cellular Component	GO:0044421	extracellular region part	0	4	--	HORVU1Hr1G060330.1(ENGASE1),HORVU1Hr1G060380.1(ENGASE1),HORVU3Hr1G091800.1(EPB1),HORVU7Hr1G033620.1(PRMS)
GO:0005575	Cellular Component	GO:0099512	supramolecular fiber	5	0	HORVU6Hr1G077000.1(DRP2B),HORVU6Hr1G077000.3(DRP2B),HORVU6Hr1G077000.5(DRP2B),HORVU6Hr1G077000.6(DRP2B),HORVU6Hr1G077000.8(DRP2B)	--
GO:0005575	Cellular Component	GO:0044215	other organism	0	7	--	HORVU3Hr1G025640.11(Os01g0158000),HORVU3Hr1G025640.2(Os01g0158000),HORVU3Hr1G025640.5(Os01g0158000),HORVU3Hr1G025640.8(Os01g0158000),HORVU3Hr1G025640.9(Os01g0158000),HORVU5Hr1G092570.2(MBD10),HORVU5Hr1G092570.6(MBD10)
GO:0005575	Cellular Component	GO:0044217	other organism part	0	7	--	HORVU3Hr1G025640.11(Os01g0158000),HORVU3Hr1G025640.2(Os01g0158000),HORVU3Hr1G025640.5(Os01g0158000),HORVU3Hr1G025640.8(Os01g0158000),HORVU3Hr1G025640.9(Os01g0158000),HORVU5Hr1G092570.2(MBD10),HORVU5Hr1G092570.6(MBD10)
GO:0005575	Cellular Component	GO:0043226	organelle	124	170	HORVU0Hr1G001390.2(--),HORVU0Hr1G001390.3(--),HORVU0Hr1G001390.4(--),HORVU0Hr1G001390.6(--),HORVU0Hr1G001390.7(--),HORVU0Hr1G004130.6(RPS14C),HORVU0Hr1G004130.7(RPS14C),HORVU0Hr1G011940.3(--),HORVU1Hr1G025020.4(--),HORVU1Hr1G025020.8(--),HORVU1Hr1G064250.4(OsI_19996),HORVU1Hr1G075030.1(LCV2),HORVU1Hr1G075030.10(LCV2),HORVU1Hr1G075030.2(LCV2),HORVU1Hr1G075030.3(LCV2),HORVU1Hr1G075030.4(LCV2),HORVU…	BAV58128(RPS7),HORVU0Hr1G001440.2(HXK2),HORVU0Hr1G008780.10(Os03g0255100),HORVU0Hr1G019930.1(ND1),HORVU0Hr1G025870.1(P4H4),HORVU0Hr1G025870.2(P4H4),HORVU0Hr1G025870.3(P4H4),HORVU0Hr1G025870.4(P4H4),HORVU0Hr1G025870.5(P4H4),HORVU0Hr1G025870.6(P4H4),HORVU0Hr1G025870.7(P4H4),HORVU0Hr1G025870.8(P4H4),HORVU1Hr1G025090.1(RPS7),HORVU1Hr1G042140.11(--),HORVU1Hr1G042140.12(--),HORVU1Hr1G042140.4(--),HORVU…
GO:0005575	Cellular Component	GO:0031974	membrane-enclosed lumen	11	45	HORVU1Hr1G089730.1(ISU1),HORVU2Hr1G119540.2(--),HORVU5Hr1G106840.1(SDHAF2),HORVU5Hr1G106840.2(SDHAF2),HORVU6Hr1G007020.2(NOB1),HORVU6Hr1G007020.3(NOB1),HORVU6Hr1G015440.1(UAF30),HORVU6Hr1G078830.1(RFC3),HORVU6Hr1G078830.3(RFC3),HORVU6Hr1G078830.4(RFC3),HORVU6Hr1G078830.5(RFC3)	BAV58128(RPS7),HORVU1Hr1G025090.1(RPS7),HORVU1Hr1G049960.1(CHY1),HORVU1Hr1G049960.10(CHY1),HORVU1Hr1G049960.12(CHY1),HORVU1Hr1G049960.13(CHY1),HORVU1Hr1G049960.14(CHY1),HORVU1Hr1G049960.15(CHY1),HORVU1Hr1G049960.19(CHY1),HORVU1Hr1G049960.2(CHY1),HORVU1Hr1G049960.20(CHY1),HORVU1Hr1G049960.22(CHY1),HORVU1Hr1G049960.23(CHY1),HORVU1Hr1G049960.3(CHY1),HORVU1Hr1G049960.4(CHY1),HORVU1Hr1G049960.6(CHY1),…
GO:0005575	Cellular Component	GO:0055044	symplast	0	7	--	HORVU3Hr1G112350.1(Sb03g046810),HORVU3Hr1G112350.2(Sb03g046810),HORVU7Hr1G054010.1(RPL17),HORVU7Hr1G054010.2(RPL17),HORVU7Hr1G054010.3(RPL17),HORVU7Hr1G054010.4(RPL17),HORVU7Hr1G054010.5(RPL17)
GO:0005575	Cellular Component	GO:0030054	cell junction	0	7	--	HORVU3Hr1G112350.1(Sb03g046810),HORVU3Hr1G112350.2(Sb03g046810),HORVU7Hr1G054010.1(RPL17),HORVU7Hr1G054010.2(RPL17),HORVU7Hr1G054010.3(RPL17),HORVU7Hr1G054010.4(RPL17),HORVU7Hr1G054010.5(RPL17)
GO:0005575	Cellular Component	GO:0032991	macromolecular complex	42	83	HORVU0Hr1G004130.6(RPS14C),HORVU0Hr1G004130.7(RPS14C),HORVU0Hr1G011940.3(--),HORVU1Hr1G025020.4(--),HORVU1Hr1G025020.8(--),HORVU2Hr1G010870.1(rps6),HORVU2Hr1G010870.2(rps6),HORVU2Hr1G010870.8(rps6),HORVU2Hr1G068970.1(At5g14170),HORVU2Hr1G070800.1(Os04g0395600),HORVU2Hr1G070800.2(Os04g0395600),HORVU2Hr1G070800.3(Os04g0395600),HORVU2Hr1G073150.5(RPS14C),HORVU2Hr1G073150.6(RPS14C),HORVU2Hr1G119540.2…	BAV58128(RPS7),HORVU0Hr1G008780.10(Os03g0255100),HORVU0Hr1G019930.1(ND1),HORVU1Hr1G025090.1(RPS7),HORVU1Hr1G049960.1(CHY1),HORVU1Hr1G049960.10(CHY1),HORVU1Hr1G049960.12(CHY1),HORVU1Hr1G049960.13(CHY1),HORVU1Hr1G049960.14(CHY1),HORVU1Hr1G049960.15(CHY1),HORVU1Hr1G049960.19(CHY1),HORVU1Hr1G049960.2(CHY1),HORVU1Hr1G049960.20(CHY1),HORVU1Hr1G049960.22(CHY1),HORVU1Hr1G049960.23(CHY1),HORVU1Hr1G049960.…
GO:0005575	Cellular Component	GO:0044464	cell part	165	206	HORVU0Hr1G001390.2(--),HORVU0Hr1G001390.3(--),HORVU0Hr1G001390.4(--),HORVU0Hr1G001390.6(--),HORVU0Hr1G001390.7(--),HORVU0Hr1G004130.6(RPS14C),HORVU0Hr1G004130.7(RPS14C),HORVU0Hr1G011940.3(--),HORVU1Hr1G025020.4(--),HORVU1Hr1G025020.8(--),HORVU1Hr1G038850.1(FHY),HORVU1Hr1G038850.10(FHY),HORVU1Hr1G038850.11(FHY),HORVU1Hr1G038850.12(FHY),HORVU1Hr1G038850.2(FHY),HORVU1Hr1G038850.5(FHY),HORVU1Hr1G0388…	BAV58128(RPS7),HORVU0Hr1G001440.2(HXK2),HORVU0Hr1G008780.10(Os03g0255100),HORVU0Hr1G008870.4(ADH1),HORVU0Hr1G019930.1(ND1),HORVU0Hr1G025870.1(P4H4),HORVU0Hr1G025870.2(P4H4),HORVU0Hr1G025870.3(P4H4),HORVU0Hr1G025870.4(P4H4),HORVU0Hr1G025870.5(P4H4),HORVU0Hr1G025870.6(P4H4),HORVU0Hr1G025870.7(P4H4),HORVU0Hr1G025870.8(P4H4),HORVU1Hr1G003130.1(ADH1),HORVU1Hr1G025090.1(RPS7),HORVU1Hr1G042140.11(--),HO…
GO:0005575	Cellular Component	GO:0005623	cell	165	206	HORVU0Hr1G001390.2(--),HORVU0Hr1G001390.3(--),HORVU0Hr1G001390.4(--),HORVU0Hr1G001390.6(--),HORVU0Hr1G001390.7(--),HORVU0Hr1G004130.6(RPS14C),HORVU0Hr1G004130.7(RPS14C),HORVU0Hr1G011940.3(--),HORVU1Hr1G025020.4(--),HORVU1Hr1G025020.8(--),HORVU1Hr1G038850.1(FHY),HORVU1Hr1G038850.10(FHY),HORVU1Hr1G038850.11(FHY),HORVU1Hr1G038850.12(FHY),HORVU1Hr1G038850.2(FHY),HORVU1Hr1G038850.5(FHY),HORVU1Hr1G0388…	BAV58128(RPS7),HORVU0Hr1G001440.2(HXK2),HORVU0Hr1G008780.10(Os03g0255100),HORVU0Hr1G008870.4(ADH1),HORVU0Hr1G019930.1(ND1),HORVU0Hr1G025870.1(P4H4),HORVU0Hr1G025870.2(P4H4),HORVU0Hr1G025870.3(P4H4),HORVU0Hr1G025870.4(P4H4),HORVU0Hr1G025870.5(P4H4),HORVU0Hr1G025870.6(P4H4),HORVU0Hr1G025870.7(P4H4),HORVU0Hr1G025870.8(P4H4),HORVU1Hr1G003130.1(ADH1),HORVU1Hr1G025090.1(RPS7),HORVU1Hr1G042140.11(--),HO…
GO:0005575	Cellular Component	GO:0044422	organelle part	64	89	HORVU0Hr1G004130.6(RPS14C),HORVU0Hr1G004130.7(RPS14C),HORVU1Hr1G025020.4(--),HORVU1Hr1G025020.8(--),HORVU1Hr1G089730.1(ISU1),HORVU2Hr1G019250.1(--),HORVU2Hr1G068970.1(At5g14170),HORVU2Hr1G073150.5(RPS14C),HORVU2Hr1G073150.6(RPS14C),HORVU2Hr1G119540.2(--),HORVU3Hr1G066430.1(RPL28A),HORVU3Hr1G066430.3(RPL28A),HORVU3Hr1G088220.3(RER6),HORVU3Hr1G111930.5(Os01g0963400),HORVU3Hr1G111930.6(Os01g0963400)…	BAV58128(RPS7),HORVU0Hr1G019930.1(ND1),HORVU0Hr1G025870.1(P4H4),HORVU0Hr1G025870.2(P4H4),HORVU0Hr1G025870.3(P4H4),HORVU0Hr1G025870.4(P4H4),HORVU0Hr1G025870.5(P4H4),HORVU0Hr1G025870.6(P4H4),HORVU0Hr1G025870.7(P4H4),HORVU0Hr1G025870.8(P4H4),HORVU1Hr1G025090.1(RPS7),HORVU1Hr1G049960.1(CHY1),HORVU1Hr1G049960.10(CHY1),HORVU1Hr1G049960.12(CHY1),HORVU1Hr1G049960.13(CHY1),HORVU1Hr1G049960.14(CHY1),HORVU1…
GO:0005575	Cellular Component	GO:0044425	membrane part	52	77	HORVU1Hr1G064250.4(OsI_19996),HORVU1Hr1G075030.1(LCV2),HORVU1Hr1G075030.10(LCV2),HORVU1Hr1G075030.2(LCV2),HORVU1Hr1G075030.3(LCV2),HORVU1Hr1G075030.4(LCV2),HORVU1Hr1G075030.5(LCV2),HORVU1Hr1G075030.6(LCV2),HORVU1Hr1G075030.7(LCV2),HORVU1Hr1G075030.8(LCV2),HORVU1Hr1G075030.9(LCV2),HORVU1Hr1G088780.1(COR413IM2),HORVU2Hr1G019250.1(--),HORVU2Hr1G105740.1(--),HORVU2Hr1G109640.1(CYP76C2),HORVU3Hr1G0664…	HORVU0Hr1G001440.2(HXK2),HORVU0Hr1G018850.1(1-SST),HORVU0Hr1G018850.2(1-SST),HORVU0Hr1G018850.4(1-SST),HORVU0Hr1G018850.5(1-SST),HORVU0Hr1G018850.6(1-SST),HORVU0Hr1G019930.1(ND1),HORVU0Hr1G025870.1(P4H4),HORVU0Hr1G025870.2(P4H4),HORVU0Hr1G025870.3(P4H4),HORVU0Hr1G025870.4(P4H4),HORVU0Hr1G025870.5(P4H4),HORVU0Hr1G025870.6(P4H4),HORVU0Hr1G025870.7(P4H4),HORVU0Hr1G025870.8(P4H4),HORVU1Hr1G055000.7(-…
GO:0005575	Cellular Component	GO:0016020	membrane	58	93	HORVU1Hr1G064250.4(OsI_19996),HORVU1Hr1G075030.1(LCV2),HORVU1Hr1G075030.10(LCV2),HORVU1Hr1G075030.2(LCV2),HORVU1Hr1G075030.3(LCV2),HORVU1Hr1G075030.4(LCV2),HORVU1Hr1G075030.5(LCV2),HORVU1Hr1G075030.6(LCV2),HORVU1Hr1G075030.7(LCV2),HORVU1Hr1G075030.8(LCV2),HORVU1Hr1G075030.9(LCV2),HORVU1Hr1G088780.1(COR413IM2),HORVU2Hr1G019250.1(--),HORVU2Hr1G105740.1(--),HORVU2Hr1G109640.1(CYP76C2),HORVU2Hr1G1195…	HORVU0Hr1G001440.2(HXK2),HORVU0Hr1G018850.1(1-SST),HORVU0Hr1G018850.2(1-SST),HORVU0Hr1G018850.4(1-SST),HORVU0Hr1G018850.5(1-SST),HORVU0Hr1G018850.6(1-SST),HORVU0Hr1G019930.1(ND1),HORVU0Hr1G025870.1(P4H4),HORVU0Hr1G025870.2(P4H4),HORVU0Hr1G025870.3(P4H4),HORVU0Hr1G025870.4(P4H4),HORVU0Hr1G025870.5(P4H4),HORVU0Hr1G025870.6(P4H4),HORVU0Hr1G025870.7(P4H4),HORVU0Hr1G025870.8(P4H4),HORVU1Hr1G055000.7(-…

## Sheet: CK-18-VS-T-18
GO ID (level1)	GO Term (level1)	GO ID (level2)	GO Term (level2)	number_of_CK-18-vs-T-18 (up)	number_of_CK-18-vs-T-18 (down)	Proteins_of_CK-18-vs-T-18_up	Proteins_of_CK-18-vs-T-18_down
GO:0008150	Biological Process	GO:0098743	cell aggregation	11	0	HORVU3Hr1G003820.1(Mctp1),HORVU3Hr1G003820.11(Mctp1),HORVU3Hr1G003820.12(Mctp1),HORVU3Hr1G003820.2(Mctp1),HORVU3Hr1G003820.3(Mctp1),HORVU3Hr1G003820.4(Mctp1),HORVU3Hr1G003820.5(Mctp1),HORVU3Hr1G003820.6(Mctp1),HORVU3Hr1G003820.7(Mctp1),HORVU3Hr1G003820.8(Mctp1),HORVU3Hr1G003820.9(Mctp1)	--
GO:0008150	Biological Process	GO:0032501	multicellular organismal process	14	27	HORVU2Hr1G105740.1(--),HORVU2Hr1G105760.1(--),HORVU3Hr1G003820.1(Mctp1),HORVU3Hr1G003820.11(Mctp1),HORVU3Hr1G003820.12(Mctp1),HORVU3Hr1G003820.2(Mctp1),HORVU3Hr1G003820.3(Mctp1),HORVU3Hr1G003820.4(Mctp1),HORVU3Hr1G003820.5(Mctp1),HORVU3Hr1G003820.6(Mctp1),HORVU3Hr1G003820.7(Mctp1),HORVU3Hr1G003820.8(Mctp1),HORVU3Hr1G003820.9(Mctp1),HORVU7Hr1G003170.1(--)	HORVU0Hr1G017330.24(MCM5),HORVU0Hr1G017330.6(MCM5),HORVU1Hr1G070110.1(ROA2),HORVU3Hr1G047230.5(MCM4),HORVU5Hr1G056280.13(ABCG53),HORVU5Hr1G056280.15(ABCG53),HORVU5Hr1G056280.16(ABCG53),HORVU5Hr1G056280.17(ABCG53),HORVU5Hr1G056280.18(ABCG53),HORVU5Hr1G056280.19(ABCG53),HORVU5Hr1G056280.20(ABCG53),HORVU5Hr1G056280.21(ABCG53),HORVU5Hr1G056280.23(ABCG53),HORVU5Hr1G056280.24(ABCG53),HORVU5Hr1G056280.2…
GO:0008150	Biological Process	GO:0050896	response to stimulus	29	42	HORVU1Hr1G059870.4(B19.1A),HORVU1Hr1G059900.1(B19.1A),HORVU1Hr1G059920.1(--),HORVU2Hr1G083100.1(PCM),HORVU2Hr1G083100.10(PCM),HORVU2Hr1G083100.12(PCM),HORVU2Hr1G083100.4(PCM),HORVU2Hr1G083100.9(PCM),HORVU2Hr1G105760.1(--),HORVU3Hr1G003820.1(Mctp1),HORVU3Hr1G003820.11(Mctp1),HORVU3Hr1G003820.12(Mctp1),HORVU3Hr1G003820.2(Mctp1),HORVU3Hr1G003820.3(Mctp1),HORVU3Hr1G003820.4(Mctp1),HORVU3Hr1G003820.5(…	HORVU0Hr1G017330.24(MCM5),HORVU0Hr1G017330.6(MCM5),HORVU1Hr1G070110.1(ROA2),HORVU1Hr1G085730.2(crp-74),HORVU1Hr1G085730.7(crp-74),HORVU3Hr1G020780.1(RFS2),HORVU3Hr1G020780.5(RFS2),HORVU3Hr1G047230.5(MCM4),HORVU3Hr1G074960.1(PER2),HORVU4Hr1G007850.1(EMB1467),HORVU4Hr1G007850.2(EMB1467),HORVU5Hr1G011460.1(Os12g0611200),HORVU5Hr1G011460.3(Os12g0611200),HORVU5Hr1G051220.1(STK16),HORVU5Hr1G056280.13(A…
GO:0008150	Biological Process	GO:0040007	growth	11	0	HORVU3Hr1G003820.1(Mctp1),HORVU3Hr1G003820.11(Mctp1),HORVU3Hr1G003820.12(Mctp1),HORVU3Hr1G003820.2(Mctp1),HORVU3Hr1G003820.3(Mctp1),HORVU3Hr1G003820.4(Mctp1),HORVU3Hr1G003820.5(Mctp1),HORVU3Hr1G003820.6(Mctp1),HORVU3Hr1G003820.7(Mctp1),HORVU3Hr1G003820.8(Mctp1),HORVU3Hr1G003820.9(Mctp1)	--
GO:0008150	Biological Process	GO:0008152	metabolic process	40	106	BAV58149(cox2),HORVU0Hr1G003280.11(CYCD6-1),HORVU0Hr1G003280.14(CYCD6-1),HORVU0Hr1G003280.2(CYCD6-1),HORVU0Hr1G003280.4(CYCD6-1),HORVU0Hr1G003280.5(CYCD6-1),HORVU2Hr1G019680.1(UGT29),HORVU2Hr1G046600.4(Os07g0507000),HORVU2Hr1G082420.2(maoI),HORVU2Hr1G082420.5(maoI),HORVU2Hr1G082420.6(maoI),HORVU2Hr1G083100.1(PCM),HORVU2Hr1G083100.10(PCM),HORVU2Hr1G083100.12(PCM),HORVU2Hr1G083100.4(PCM),HORVU2Hr1G…	HORVU0Hr1G000810.2(OsI_21081),HORVU0Hr1G003890.1(APR1),HORVU0Hr1G003890.3(APR1),HORVU0Hr1G003890.5(APR1),HORVU0Hr1G003890.6(APR1),HORVU0Hr1G003890.7(APR1),HORVU0Hr1G003890.8(APR1),HORVU0Hr1G017330.24(MCM5),HORVU0Hr1G017330.6(MCM5),HORVU0Hr1G038850.1(MKK4),HORVU0Hr1G038850.2(MKK4),HORVU0Hr1G038850.3(MKK4),HORVU1Hr1G012140.1(PLP1),HORVU1Hr1G012140.11(PLP1),HORVU1Hr1G012140.2(PLP1),HORVU1Hr1G012140.…
GO:0008150	Biological Process	GO:0022414	reproductive process	14	4	HORVU2Hr1G105740.1(--),HORVU2Hr1G105760.1(--),HORVU3Hr1G003820.1(Mctp1),HORVU3Hr1G003820.11(Mctp1),HORVU3Hr1G003820.12(Mctp1),HORVU3Hr1G003820.2(Mctp1),HORVU3Hr1G003820.3(Mctp1),HORVU3Hr1G003820.4(Mctp1),HORVU3Hr1G003820.5(Mctp1),HORVU3Hr1G003820.6(Mctp1),HORVU3Hr1G003820.7(Mctp1),HORVU3Hr1G003820.8(Mctp1),HORVU3Hr1G003820.9(Mctp1),HORVU7Hr1G003170.1(--)	HORVU0Hr1G017330.24(MCM5),HORVU0Hr1G017330.6(MCM5),HORVU3Hr1G047230.5(MCM4),HORVU5Hr1G113180.1(HSP70-4)
GO:0008150	Biological Process	GO:0071840	cellular component organization or biogenesis	17	44	HORVU2Hr1G019680.1(UGT29),HORVU2Hr1G083100.1(PCM),HORVU2Hr1G083100.10(PCM),HORVU2Hr1G083100.12(PCM),HORVU2Hr1G083100.4(PCM),HORVU2Hr1G083100.9(PCM),HORVU3Hr1G003820.1(Mctp1),HORVU3Hr1G003820.11(Mctp1),HORVU3Hr1G003820.12(Mctp1),HORVU3Hr1G003820.2(Mctp1),HORVU3Hr1G003820.3(Mctp1),HORVU3Hr1G003820.4(Mctp1),HORVU3Hr1G003820.5(Mctp1),HORVU3Hr1G003820.6(Mctp1),HORVU3Hr1G003820.7(Mctp1),HORVU3Hr1G00382…	HORVU0Hr1G017330.24(MCM5),HORVU0Hr1G017330.6(MCM5),HORVU1Hr1G070110.1(ROA2),HORVU1Hr1G085730.2(crp-74),HORVU1Hr1G085730.7(crp-74),HORVU3Hr1G047230.5(MCM4),HORVU4Hr1G003120.1(Os03g0668900),HORVU4Hr1G007850.1(EMB1467),HORVU4Hr1G007850.2(EMB1467),HORVU5Hr1G011460.1(Os12g0611200),HORVU5Hr1G011460.3(Os12g0611200),HORVU5Hr1G056280.13(ABCG53),HORVU5Hr1G056280.15(ABCG53),HORVU5Hr1G056280.16(ABCG53),HORVU…
GO:0008150	Biological Process	GO:0000003	reproduction	14	4	HORVU2Hr1G105740.1(--),HORVU2Hr1G105760.1(--),HORVU3Hr1G003820.1(Mctp1),HORVU3Hr1G003820.11(Mctp1),HORVU3Hr1G003820.12(Mctp1),HORVU3Hr1G003820.2(Mctp1),HORVU3Hr1G003820.3(Mctp1),HORVU3Hr1G003820.4(Mctp1),HORVU3Hr1G003820.5(Mctp1),HORVU3Hr1G003820.6(Mctp1),HORVU3Hr1G003820.7(Mctp1),HORVU3Hr1G003820.8(Mctp1),HORVU3Hr1G003820.9(Mctp1),HORVU7Hr1G003170.1(--)	HORVU0Hr1G017330.24(MCM5),HORVU0Hr1G017330.6(MCM5),HORVU3Hr1G047230.5(MCM4),HORVU5Hr1G113180.1(HSP70-4)
GO:0008150	Biological Process	GO:0044699	single-organism process	38	86	BAV58149(cox2),HORVU0Hr1G003280.11(CYCD6-1),HORVU0Hr1G003280.14(CYCD6-1),HORVU0Hr1G003280.2(CYCD6-1),HORVU0Hr1G003280.4(CYCD6-1),HORVU0Hr1G003280.5(CYCD6-1),HORVU2Hr1G019680.1(UGT29),HORVU2Hr1G082420.2(maoI),HORVU2Hr1G082420.5(maoI),HORVU2Hr1G082420.6(maoI),HORVU2Hr1G083100.1(PCM),HORVU2Hr1G083100.10(PCM),HORVU2Hr1G083100.12(PCM),HORVU2Hr1G083100.4(PCM),HORVU2Hr1G083100.9(PCM),HORVU2Hr1G090980.11…	HORVU0Hr1G000810.2(OsI_21081),HORVU0Hr1G003890.1(APR1),HORVU0Hr1G003890.3(APR1),HORVU0Hr1G003890.5(APR1),HORVU0Hr1G003890.6(APR1),HORVU0Hr1G003890.7(APR1),HORVU0Hr1G003890.8(APR1),HORVU0Hr1G017330.24(MCM5),HORVU0Hr1G017330.6(MCM5),HORVU1Hr1G012140.1(PLP1),HORVU1Hr1G012140.11(PLP1),HORVU1Hr1G012140.2(PLP1),HORVU1Hr1G012140.4(PLP1),HORVU1Hr1G012140.5(PLP1),HORVU1Hr1G070110.1(ROA2),HORVU1Hr1G085730.…
GO:0008150	Biological Process	GO:0051179	localization	12	34	BAV58149(cox2),HORVU3Hr1G003820.1(Mctp1),HORVU3Hr1G003820.11(Mctp1),HORVU3Hr1G003820.12(Mctp1),HORVU3Hr1G003820.2(Mctp1),HORVU3Hr1G003820.3(Mctp1),HORVU3Hr1G003820.4(Mctp1),HORVU3Hr1G003820.5(Mctp1),HORVU3Hr1G003820.6(Mctp1),HORVU3Hr1G003820.7(Mctp1),HORVU3Hr1G003820.8(Mctp1),HORVU3Hr1G003820.9(Mctp1)	HORVU2Hr1G006030.1(RBL19),HORVU2Hr1G006030.2(RBL19),HORVU2Hr1G006030.3(RBL19),HORVU2Hr1G006030.4(RBL19),HORVU2Hr1G006030.5(RBL19),HORVU4Hr1G003120.1(Os03g0668900),HORVU5Hr1G056280.13(ABCG53),HORVU5Hr1G056280.15(ABCG53),HORVU5Hr1G056280.16(ABCG53),HORVU5Hr1G056280.17(ABCG53),HORVU5Hr1G056280.18(ABCG53),HORVU5Hr1G056280.19(ABCG53),HORVU5Hr1G056280.20(ABCG53),HORVU5Hr1G056280.21(ABCG53),HORVU5Hr1G05…
GO:0008150	Biological Process	GO:0048519	negative regulation of biological process	11	7	HORVU3Hr1G003820.1(Mctp1),HORVU3Hr1G003820.11(Mctp1),HORVU3Hr1G003820.12(Mctp1),HORVU3Hr1G003820.2(Mctp1),HORVU3Hr1G003820.3(Mctp1),HORVU3Hr1G003820.4(Mctp1),HORVU3Hr1G003820.5(Mctp1),HORVU3Hr1G003820.6(Mctp1),HORVU3Hr1G003820.7(Mctp1),HORVU3Hr1G003820.8(Mctp1),HORVU3Hr1G003820.9(Mctp1)	HORVU0Hr1G017330.24(MCM5),HORVU0Hr1G017330.6(MCM5),HORVU1Hr1G070110.1(ROA2),HORVU3Hr1G047230.5(MCM4),HORVU5Hr1G104380.1(ECT4),HORVU5Hr1G104380.2(ECT4),HORVU5Hr1G104380.3(ECT4)
GO:0008150	Biological Process	GO:0032502	developmental process	14	9	HORVU2Hr1G105740.1(--),HORVU2Hr1G105760.1(--),HORVU3Hr1G003820.1(Mctp1),HORVU3Hr1G003820.11(Mctp1),HORVU3Hr1G003820.12(Mctp1),HORVU3Hr1G003820.2(Mctp1),HORVU3Hr1G003820.3(Mctp1),HORVU3Hr1G003820.4(Mctp1),HORVU3Hr1G003820.5(Mctp1),HORVU3Hr1G003820.6(Mctp1),HORVU3Hr1G003820.7(Mctp1),HORVU3Hr1G003820.8(Mctp1),HORVU3Hr1G003820.9(Mctp1),HORVU7Hr1G003170.1(--)	HORVU0Hr1G017330.24(MCM5),HORVU0Hr1G017330.6(MCM5),HORVU1Hr1G070110.1(ROA2),HORVU1Hr1G085730.2(crp-74),HORVU1Hr1G085730.7(crp-74),HORVU3Hr1G047230.5(MCM4),HORVU5Hr1G113180.1(HSP70-4),HORVU6Hr1G065690.1(NRS/ER),HORVU6Hr1G065690.2(NRS/ER)
GO:0008150	Biological Process	GO:0048518	positive regulation of biological process	11	4	HORVU3Hr1G003820.1(Mctp1),HORVU3Hr1G003820.11(Mctp1),HORVU3Hr1G003820.12(Mctp1),HORVU3Hr1G003820.2(Mctp1),HORVU3Hr1G003820.3(Mctp1),HORVU3Hr1G003820.4(Mctp1),HORVU3Hr1G003820.5(Mctp1),HORVU3Hr1G003820.6(Mctp1),HORVU3Hr1G003820.7(Mctp1),HORVU3Hr1G003820.8(Mctp1),HORVU3Hr1G003820.9(Mctp1)	HORVU0Hr1G017330.24(MCM5),HORVU0Hr1G017330.6(MCM5),HORVU5Hr1G051220.1(STK16),HORVU5Hr1G061360.1(PDAT1)
GO:0008150	Biological Process	GO:0051704	multi-organism process	12	1	HORVU2Hr1G105760.1(--),HORVU3Hr1G003820.1(Mctp1),HORVU3Hr1G003820.11(Mctp1),HORVU3Hr1G003820.12(Mctp1),HORVU3Hr1G003820.2(Mctp1),HORVU3Hr1G003820.3(Mctp1),HORVU3Hr1G003820.4(Mctp1),HORVU3Hr1G003820.5(Mctp1),HORVU3Hr1G003820.6(Mctp1),HORVU3Hr1G003820.7(Mctp1),HORVU3Hr1G003820.8(Mctp1),HORVU3Hr1G003820.9(Mctp1)	HORVU6Hr1G063490.1(SAM3)
GO:0008150	Biological Process	GO:0023052	signaling	11	2	HORVU3Hr1G003820.1(Mctp1),HORVU3Hr1G003820.11(Mctp1),HORVU3Hr1G003820.12(Mctp1),HORVU3Hr1G003820.2(Mctp1),HORVU3Hr1G003820.3(Mctp1),HORVU3Hr1G003820.4(Mctp1),HORVU3Hr1G003820.5(Mctp1),HORVU3Hr1G003820.6(Mctp1),HORVU3Hr1G003820.7(Mctp1),HORVU3Hr1G003820.8(Mctp1),HORVU3Hr1G003820.9(Mctp1)	HORVU6Hr1G065690.1(NRS/ER),HORVU6Hr1G065690.2(NRS/ER)
GO:0008150	Biological Process	GO:0050789	regulation of biological process	18	21	HORVU0Hr1G003280.11(CYCD6-1),HORVU0Hr1G003280.14(CYCD6-1),HORVU0Hr1G003280.2(CYCD6-1),HORVU0Hr1G003280.4(CYCD6-1),HORVU0Hr1G003280.5(CYCD6-1),HORVU3Hr1G003820.1(Mctp1),HORVU3Hr1G003820.11(Mctp1),HORVU3Hr1G003820.12(Mctp1),HORVU3Hr1G003820.2(Mctp1),HORVU3Hr1G003820.3(Mctp1),HORVU3Hr1G003820.4(Mctp1),HORVU3Hr1G003820.5(Mctp1),HORVU3Hr1G003820.6(Mctp1),HORVU3Hr1G003820.7(Mctp1),HORVU3Hr1G003820.8(Mc…	HORVU0Hr1G003890.1(APR1),HORVU0Hr1G003890.3(APR1),HORVU0Hr1G003890.5(APR1),HORVU0Hr1G003890.6(APR1),HORVU0Hr1G003890.7(APR1),HORVU0Hr1G003890.8(APR1),HORVU0Hr1G017330.24(MCM5),HORVU0Hr1G017330.6(MCM5),HORVU1Hr1G070110.1(ROA2),HORVU1Hr1G085730.2(crp-74),HORVU1Hr1G085730.7(crp-74),HORVU3Hr1G047230.5(MCM4),HORVU5Hr1G051220.1(STK16),HORVU5Hr1G061360.1(PDAT1),HORVU5Hr1G104380.1(ECT4),HORVU5Hr1G104380.…
GO:0008150	Biological Process	GO:0098754	detoxification	0	1	--	HORVU3Hr1G074960.1(PER2)
GO:0008150	Biological Process	GO:0065007	biological regulation	18	23	HORVU0Hr1G003280.11(CYCD6-1),HORVU0Hr1G003280.14(CYCD6-1),HORVU0Hr1G003280.2(CYCD6-1),HORVU0Hr1G003280.4(CYCD6-1),HORVU0Hr1G003280.5(CYCD6-1),HORVU3Hr1G003820.1(Mctp1),HORVU3Hr1G003820.11(Mctp1),HORVU3Hr1G003820.12(Mctp1),HORVU3Hr1G003820.2(Mctp1),HORVU3Hr1G003820.3(Mctp1),HORVU3Hr1G003820.4(Mctp1),HORVU3Hr1G003820.5(Mctp1),HORVU3Hr1G003820.6(Mctp1),HORVU3Hr1G003820.7(Mctp1),HORVU3Hr1G003820.8(Mc…	HORVU0Hr1G003890.1(APR1),HORVU0Hr1G003890.3(APR1),HORVU0Hr1G003890.5(APR1),HORVU0Hr1G003890.6(APR1),HORVU0Hr1G003890.7(APR1),HORVU0Hr1G003890.8(APR1),HORVU0Hr1G017330.24(MCM5),HORVU0Hr1G017330.6(MCM5),HORVU1Hr1G070110.1(ROA2),HORVU1Hr1G085730.2(crp-74),HORVU1Hr1G085730.7(crp-74),HORVU3Hr1G047230.5(MCM4),HORVU4Hr1G007850.1(EMB1467),HORVU4Hr1G007850.2(EMB1467),HORVU5Hr1G051220.1(STK16),HORVU5Hr1G06…
GO:0008150	Biological Process	GO:0009987	cellular process	35	89	BAV58149(cox2),HORVU0Hr1G003280.11(CYCD6-1),HORVU0Hr1G003280.14(CYCD6-1),HORVU0Hr1G003280.2(CYCD6-1),HORVU0Hr1G003280.4(CYCD6-1),HORVU0Hr1G003280.5(CYCD6-1),HORVU2Hr1G019680.1(UGT29),HORVU2Hr1G046600.4(Os07g0507000),HORVU2Hr1G083100.1(PCM),HORVU2Hr1G083100.10(PCM),HORVU2Hr1G083100.12(PCM),HORVU2Hr1G083100.4(PCM),HORVU2Hr1G083100.9(PCM),HORVU2Hr1G090980.11(WAXY),HORVU2Hr1G090980.13(WAXY),HORVU2Hr1…	HORVU0Hr1G003890.1(APR1),HORVU0Hr1G003890.3(APR1),HORVU0Hr1G003890.5(APR1),HORVU0Hr1G003890.6(APR1),HORVU0Hr1G003890.7(APR1),HORVU0Hr1G003890.8(APR1),HORVU0Hr1G017330.24(MCM5),HORVU0Hr1G017330.6(MCM5),HORVU0Hr1G038850.1(MKK4),HORVU0Hr1G038850.2(MKK4),HORVU0Hr1G038850.3(MKK4),HORVU1Hr1G070110.1(ROA2),HORVU1Hr1G085730.2(crp-74),HORVU1Hr1G085730.7(crp-74),HORVU2Hr1G004230.5(OPR5),HORVU2Hr1G078910.3(…
GO:0003674	Molecular Function	GO:0003824	catalytic activity	22	100	BAV58149(cox2),HORVU2Hr1G019680.1(UGT29),HORVU2Hr1G046600.4(Os07g0507000),HORVU2Hr1G082420.2(maoI),HORVU2Hr1G082420.5(maoI),HORVU2Hr1G082420.6(maoI),HORVU2Hr1G083100.1(PCM),HORVU2Hr1G083100.10(PCM),HORVU2Hr1G083100.12(PCM),HORVU2Hr1G083100.4(PCM),HORVU2Hr1G083100.9(PCM),HORVU2Hr1G090980.11(WAXY),HORVU2Hr1G090980.13(WAXY),HORVU2Hr1G090980.3(WAXY),HORVU2Hr1G090980.8(WAXY),HORVU2Hr1G105740.1(--),HOR…	HORVU0Hr1G000810.2(OsI_21081),HORVU0Hr1G003890.1(APR1),HORVU0Hr1G003890.3(APR1),HORVU0Hr1G003890.5(APR1),HORVU0Hr1G003890.6(APR1),HORVU0Hr1G003890.7(APR1),HORVU0Hr1G003890.8(APR1),HORVU0Hr1G017330.24(MCM5),HORVU0Hr1G017330.6(MCM5),HORVU0Hr1G038850.1(MKK4),HORVU0Hr1G038850.2(MKK4),HORVU0Hr1G038850.3(MKK4),HORVU1Hr1G012140.1(PLP1),HORVU1Hr1G012140.11(PLP1),HORVU1Hr1G012140.2(PLP1),HORVU1Hr1G012140.…
GO:0003674	Molecular Function	GO:0098772	molecular function regulator	16	0	HORVU0Hr1G003280.11(CYCD6-1),HORVU0Hr1G003280.14(CYCD6-1),HORVU0Hr1G003280.2(CYCD6-1),HORVU0Hr1G003280.4(CYCD6-1),HORVU0Hr1G003280.5(CYCD6-1),HORVU3Hr1G003820.1(Mctp1),HORVU3Hr1G003820.11(Mctp1),HORVU3Hr1G003820.12(Mctp1),HORVU3Hr1G003820.2(Mctp1),HORVU3Hr1G003820.3(Mctp1),HORVU3Hr1G003820.4(Mctp1),HORVU3Hr1G003820.5(Mctp1),HORVU3Hr1G003820.6(Mctp1),HORVU3Hr1G003820.7(Mctp1),HORVU3Hr1G003820.8(Mc…	--
GO:0003674	Molecular Function	GO:0005215	transporter activity	1	24	BAV58149(cox2)	HORVU5Hr1G056280.13(ABCG53),HORVU5Hr1G056280.15(ABCG53),HORVU5Hr1G056280.16(ABCG53),HORVU5Hr1G056280.17(ABCG53),HORVU5Hr1G056280.18(ABCG53),HORVU5Hr1G056280.19(ABCG53),HORVU5Hr1G056280.20(ABCG53),HORVU5Hr1G056280.21(ABCG53),HORVU5Hr1G056280.23(ABCG53),HORVU5Hr1G056280.24(ABCG53),HORVU5Hr1G056280.26(ABCG53),HORVU5Hr1G056280.28(ABCG53),HORVU5Hr1G056280.30(ABCG53),HORVU5Hr1G056280.31(ABCG53),HORVU5H…
GO:0003674	Molecular Function	GO:0016209	antioxidant activity	0	7	--	HORVU0Hr1G003890.1(APR1),HORVU0Hr1G003890.3(APR1),HORVU0Hr1G003890.5(APR1),HORVU0Hr1G003890.6(APR1),HORVU0Hr1G003890.7(APR1),HORVU0Hr1G003890.8(APR1),HORVU3Hr1G074960.1(PER2)
GO:0003674	Molecular Function	GO:0009055	electron carrier activity	1	2	BAV58149(cox2)	HORVU4Hr1G007850.1(EMB1467),HORVU4Hr1G007850.2(EMB1467)
GO:0003674	Molecular Function	GO:0001071	nucleic acid binding transcription factor activity	2	1	HORVU6Hr1G069070.1(ZHD7),HORVU6Hr1G069090.1(ZHD7)	HORVU5Hr1G051220.1(STK16)
GO:0003674	Molecular Function	GO:0045735	nutrient reservoir activity	0	1	--	HORVU1Hr1G001350.1(--)
GO:0003674	Molecular Function	GO:0005198	structural molecule activity	4	2	HORVU2Hr1G090980.11(WAXY),HORVU2Hr1G090980.13(WAXY),HORVU2Hr1G090980.3(WAXY),HORVU2Hr1G090980.8(WAXY)	HORVU1Hr1G085730.2(crp-74),HORVU1Hr1G085730.7(crp-74)
GO:0003674	Molecular Function	GO:0005488	binding	28	73	BAV58149(cox2),HORVU1Hr1G059870.4(B19.1A),HORVU1Hr1G059900.1(B19.1A),HORVU2Hr1G082420.2(maoI),HORVU2Hr1G082420.5(maoI),HORVU2Hr1G082420.6(maoI),HORVU2Hr1G083100.1(PCM),HORVU2Hr1G083100.10(PCM),HORVU2Hr1G083100.12(PCM),HORVU2Hr1G083100.4(PCM),HORVU2Hr1G083100.9(PCM),HORVU3Hr1G003820.1(Mctp1),HORVU3Hr1G003820.11(Mctp1),HORVU3Hr1G003820.12(Mctp1),HORVU3Hr1G003820.2(Mctp1),HORVU3Hr1G003820.3(Mctp1),H…	HORVU0Hr1G003890.1(APR1),HORVU0Hr1G003890.3(APR1),HORVU0Hr1G003890.5(APR1),HORVU0Hr1G003890.6(APR1),HORVU0Hr1G003890.7(APR1),HORVU0Hr1G003890.8(APR1),HORVU0Hr1G017330.24(MCM5),HORVU0Hr1G017330.6(MCM5),HORVU0Hr1G038850.1(MKK4),HORVU0Hr1G038850.2(MKK4),HORVU0Hr1G038850.3(MKK4),HORVU1Hr1G070110.1(ROA2),HORVU1Hr1G085730.2(crp-74),HORVU1Hr1G085730.7(crp-74),HORVU2Hr1G004230.5(OPR5),HORVU2Hr1G078910.3(…
GO:0005575	Cellular Component	GO:0019012	virion	4	0	HORVU2Hr1G090980.11(WAXY),HORVU2Hr1G090980.13(WAXY),HORVU2Hr1G090980.3(WAXY),HORVU2Hr1G090980.8(WAXY)	--
GO:0005575	Cellular Component	GO:0044423	virion part	4	0	HORVU2Hr1G090980.11(WAXY),HORVU2Hr1G090980.13(WAXY),HORVU2Hr1G090980.3(WAXY),HORVU2Hr1G090980.8(WAXY)	--
GO:0005575	Cellular Component	GO:0044425	membrane part	17	55	BAV58149(cox2),HORVU2Hr1G082420.2(maoI),HORVU2Hr1G082420.5(maoI),HORVU2Hr1G082420.6(maoI),HORVU2Hr1G105740.1(--),HORVU3Hr1G003820.1(Mctp1),HORVU3Hr1G003820.11(Mctp1),HORVU3Hr1G003820.12(Mctp1),HORVU3Hr1G003820.2(Mctp1),HORVU3Hr1G003820.3(Mctp1),HORVU3Hr1G003820.4(Mctp1),HORVU3Hr1G003820.5(Mctp1),HORVU3Hr1G003820.6(Mctp1),HORVU3Hr1G003820.7(Mctp1),HORVU3Hr1G003820.8(Mctp1),HORVU3Hr1G003820.9(Mctp1…	HORVU0Hr1G017330.24(MCM5),HORVU0Hr1G017330.6(MCM5),HORVU1Hr1G070110.1(ROA2),HORVU2Hr1G006030.1(RBL19),HORVU2Hr1G006030.2(RBL19),HORVU2Hr1G006030.3(RBL19),HORVU2Hr1G006030.4(RBL19),HORVU2Hr1G006030.5(RBL19),HORVU2Hr1G078910.3(RBP47),HORVU2Hr1G078910.4(RBP47),HORVU2Hr1G078910.6(RBP47),HORVU2Hr1G078910.7(RBP47),HORVU2Hr1G078910.8(RBP47),HORVU2Hr1G078910.9(RBP47),HORVU4Hr1G007850.1(EMB1467),HORVU4Hr1…
GO:0005575	Cellular Component	GO:0044421	extracellular region part	1	3	HORVU7Hr1G033620.1(PRMS)	HORVU3Hr1G091790.1(EPB2),HORVU3Hr1G091800.1(EPB1),HORVU3Hr1G091920.2(EPB2)
GO:0005575	Cellular Component	GO:0044464	cell part	44	90	BAV58149(cox2),HORVU0Hr1G003280.11(CYCD6-1),HORVU0Hr1G003280.14(CYCD6-1),HORVU0Hr1G003280.2(CYCD6-1),HORVU0Hr1G003280.4(CYCD6-1),HORVU0Hr1G003280.5(CYCD6-1),HORVU1Hr1G059870.4(B19.1A),HORVU1Hr1G059900.1(B19.1A),HORVU1Hr1G059920.1(--),HORVU2Hr1G083100.1(PCM),HORVU2Hr1G083100.10(PCM),HORVU2Hr1G083100.12(PCM),HORVU2Hr1G083100.4(PCM),HORVU2Hr1G083100.9(PCM),HORVU2Hr1G090980.11(WAXY),HORVU2Hr1G090980.…	HORVU0Hr1G003890.1(APR1),HORVU0Hr1G003890.3(APR1),HORVU0Hr1G003890.5(APR1),HORVU0Hr1G003890.6(APR1),HORVU0Hr1G003890.7(APR1),HORVU0Hr1G003890.8(APR1),HORVU0Hr1G017330.24(MCM5),HORVU0Hr1G017330.6(MCM5),HORVU1Hr1G018710.2(CBP2),HORVU1Hr1G018710.3(CBP2),HORVU1Hr1G070110.1(ROA2),HORVU1Hr1G085730.2(crp-74),HORVU1Hr1G085730.7(crp-74),HORVU2Hr1G006030.1(RBL19),HORVU2Hr1G006030.2(RBL19),HORVU2Hr1G006030.…
GO:0005575	Cellular Component	GO:0005623	cell	44	90	BAV58149(cox2),HORVU0Hr1G003280.11(CYCD6-1),HORVU0Hr1G003280.14(CYCD6-1),HORVU0Hr1G003280.2(CYCD6-1),HORVU0Hr1G003280.4(CYCD6-1),HORVU0Hr1G003280.5(CYCD6-1),HORVU1Hr1G059870.4(B19.1A),HORVU1Hr1G059900.1(B19.1A),HORVU1Hr1G059920.1(--),HORVU2Hr1G083100.1(PCM),HORVU2Hr1G083100.10(PCM),HORVU2Hr1G083100.12(PCM),HORVU2Hr1G083100.4(PCM),HORVU2Hr1G083100.9(PCM),HORVU2Hr1G090980.11(WAXY),HORVU2Hr1G090980.…	HORVU0Hr1G003890.1(APR1),HORVU0Hr1G003890.3(APR1),HORVU0Hr1G003890.5(APR1),HORVU0Hr1G003890.6(APR1),HORVU0Hr1G003890.7(APR1),HORVU0Hr1G003890.8(APR1),HORVU0Hr1G017330.24(MCM5),HORVU0Hr1G017330.6(MCM5),HORVU1Hr1G018710.2(CBP2),HORVU1Hr1G018710.3(CBP2),HORVU1Hr1G070110.1(ROA2),HORVU1Hr1G085730.2(crp-74),HORVU1Hr1G085730.7(crp-74),HORVU2Hr1G006030.1(RBL19),HORVU2Hr1G006030.2(RBL19),HORVU2Hr1G006030.…
GO:0005575	Cellular Component	GO:0044215	other organism	5	0	HORVU0Hr1G003280.11(CYCD6-1),HORVU0Hr1G003280.14(CYCD6-1),HORVU0Hr1G003280.2(CYCD6-1),HORVU0Hr1G003280.4(CYCD6-1),HORVU0Hr1G003280.5(CYCD6-1)	--
GO:0005575	Cellular Component	GO:0044217	other organism part	5	0	HORVU0Hr1G003280.11(CYCD6-1),HORVU0Hr1G003280.14(CYCD6-1),HORVU0Hr1G003280.2(CYCD6-1),HORVU0Hr1G003280.4(CYCD6-1),HORVU0Hr1G003280.5(CYCD6-1)	--
GO:0005575	Cellular Component	GO:0005576	extracellular region	2	9	HORVU5Hr1G067760.1(Os02g0637000),HORVU7Hr1G033620.1(PRMS)	HORVU1Hr1G018710.2(CBP2),HORVU1Hr1G018710.3(CBP2),HORVU3Hr1G074960.1(PER2),HORVU3Hr1G091790.1(EPB2),HORVU3Hr1G091800.1(EPB1),HORVU3Hr1G091920.2(EPB2),HORVU6Hr1G063490.1(SAM3),HORVU6Hr1G065690.1(NRS/ER),HORVU6Hr1G065690.2(NRS/ER)
GO:0005575	Cellular Component	GO:0016020	membrane	18	58	BAV58149(cox2),HORVU2Hr1G082420.2(maoI),HORVU2Hr1G082420.5(maoI),HORVU2Hr1G082420.6(maoI),HORVU2Hr1G105740.1(--),HORVU3Hr1G003820.1(Mctp1),HORVU3Hr1G003820.11(Mctp1),HORVU3Hr1G003820.12(Mctp1),HORVU3Hr1G003820.2(Mctp1),HORVU3Hr1G003820.3(Mctp1),HORVU3Hr1G003820.4(Mctp1),HORVU3Hr1G003820.5(Mctp1),HORVU3Hr1G003820.6(Mctp1),HORVU3Hr1G003820.7(Mctp1),HORVU3Hr1G003820.8(Mctp1),HORVU3Hr1G003820.9(Mctp1…	HORVU0Hr1G017330.24(MCM5),HORVU0Hr1G017330.6(MCM5),HORVU1Hr1G070110.1(ROA2),HORVU2Hr1G006030.1(RBL19),HORVU2Hr1G006030.2(RBL19),HORVU2Hr1G006030.3(RBL19),HORVU2Hr1G006030.4(RBL19),HORVU2Hr1G006030.5(RBL19),HORVU2Hr1G078910.3(RBP47),HORVU2Hr1G078910.4(RBP47),HORVU2Hr1G078910.6(RBP47),HORVU2Hr1G078910.7(RBP47),HORVU2Hr1G078910.8(RBP47),HORVU2Hr1G078910.9(RBP47),HORVU4Hr1G007850.1(EMB1467),HORVU4Hr1…
GO:0005575	Cellular Component	GO:0055044	symplast	1	5	HORVU7Hr1G003170.1(--)	HORVU3Hr1G020780.1(RFS2),HORVU3Hr1G020780.5(RFS2),HORVU3Hr1G074960.1(PER2),HORVU6Hr1G065690.1(NRS/ER),HORVU6Hr1G065690.2(NRS/ER)
GO:0005575	Cellular Component	GO:0045202	synapse	0	1	--	HORVU5Hr1G111620.1(Os03g0815200)
GO:0005575	Cellular Component	GO:0030054	cell junction	1	5	HORVU7Hr1G003170.1(--)	HORVU3Hr1G020780.1(RFS2),HORVU3Hr1G020780.5(RFS2),HORVU3Hr1G074960.1(PER2),HORVU6Hr1G065690.1(NRS/ER),HORVU6Hr1G065690.2(NRS/ER)
GO:0005575	Cellular Component	GO:0032991	macromolecular complex	10	34	HORVU0Hr1G003280.11(CYCD6-1),HORVU0Hr1G003280.14(CYCD6-1),HORVU0Hr1G003280.2(CYCD6-1),HORVU0Hr1G003280.4(CYCD6-1),HORVU0Hr1G003280.5(CYCD6-1),HORVU2Hr1G083100.1(PCM),HORVU2Hr1G083100.10(PCM),HORVU2Hr1G083100.12(PCM),HORVU2Hr1G083100.4(PCM),HORVU2Hr1G083100.9(PCM)	HORVU0Hr1G017330.24(MCM5),HORVU0Hr1G017330.6(MCM5),HORVU1Hr1G070110.1(ROA2),HORVU1Hr1G085730.2(crp-74),HORVU1Hr1G085730.7(crp-74),HORVU3Hr1G047230.5(MCM4),HORVU4Hr1G007850.1(EMB1467),HORVU4Hr1G007850.2(EMB1467),HORVU5Hr1G011460.1(Os12g0611200),HORVU5Hr1G011460.3(Os12g0611200),HORVU5Hr1G056280.13(ABCG53),HORVU5Hr1G056280.15(ABCG53),HORVU5Hr1G056280.16(ABCG53),HORVU5Hr1G056280.17(ABCG53),HORVU5Hr1G…
GO:0005575	Cellular Component	GO:0031974	membrane-enclosed lumen	0	12	--	HORVU0Hr1G017330.24(MCM5),HORVU0Hr1G017330.6(MCM5),HORVU1Hr1G070110.1(ROA2),HORVU1Hr1G085730.2(crp-74),HORVU1Hr1G085730.7(crp-74),HORVU3Hr1G047230.5(MCM4),HORVU4Hr1G007850.1(EMB1467),HORVU4Hr1G007850.2(EMB1467),HORVU5Hr1G011460.1(Os12g0611200),HORVU5Hr1G011460.3(Os12g0611200),HORVU5Hr1G080170.1(Os09g0520700),HORVU5Hr1G080170.2(Os09g0520700)
GO:0005575	Cellular Component	GO:0043226	organelle	24	38	BAV58149(cox2),HORVU0Hr1G003280.11(CYCD6-1),HORVU0Hr1G003280.14(CYCD6-1),HORVU0Hr1G003280.2(CYCD6-1),HORVU0Hr1G003280.4(CYCD6-1),HORVU0Hr1G003280.5(CYCD6-1),HORVU2Hr1G090980.11(WAXY),HORVU2Hr1G090980.13(WAXY),HORVU2Hr1G090980.3(WAXY),HORVU2Hr1G090980.8(WAXY),HORVU3Hr1G003820.1(Mctp1),HORVU3Hr1G003820.11(Mctp1),HORVU3Hr1G003820.12(Mctp1),HORVU3Hr1G003820.2(Mctp1),HORVU3Hr1G003820.3(Mctp1),HORVU3Hr…	HORVU0Hr1G003890.1(APR1),HORVU0Hr1G003890.3(APR1),HORVU0Hr1G003890.5(APR1),HORVU0Hr1G003890.6(APR1),HORVU0Hr1G003890.7(APR1),HORVU0Hr1G003890.8(APR1),HORVU0Hr1G017330.24(MCM5),HORVU0Hr1G017330.6(MCM5),HORVU1Hr1G018710.2(CBP2),HORVU1Hr1G018710.3(CBP2),HORVU1Hr1G070110.1(ROA2),HORVU1Hr1G085730.2(crp-74),HORVU1Hr1G085730.7(crp-74),HORVU2Hr1G006030.1(RBL19),HORVU2Hr1G006030.2(RBL19),HORVU2Hr1G006030.…
GO:0005575	Cellular Component	GO:0044422	organelle part	6	14	BAV58149(cox2),HORVU2Hr1G090980.11(WAXY),HORVU2Hr1G090980.13(WAXY),HORVU2Hr1G090980.3(WAXY),HORVU2Hr1G090980.8(WAXY),HORVU5Hr1G094300.2(APS4)	HORVU0Hr1G017330.24(MCM5),HORVU0Hr1G017330.6(MCM5),HORVU1Hr1G070110.1(ROA2),HORVU1Hr1G085730.2(crp-74),HORVU1Hr1G085730.7(crp-74),HORVU3Hr1G047230.5(MCM4),HORVU4Hr1G007850.1(EMB1467),HORVU4Hr1G007850.2(EMB1467),HORVU5Hr1G011460.1(Os12g0611200),HORVU5Hr1G011460.3(Os12g0611200),HORVU5Hr1G051220.1(STK16),HORVU5Hr1G061360.1(PDAT1),HORVU5Hr1G080170.1(Os09g0520700),HORVU5Hr1G080170.2(Os09g0520700)
