# Supplementary material for: Combined Proteomic and Metabolomic Analysis of the Molecular Mechanism Underlying the Response to Salt Stress during Seed Germination in Barley
Source: Int J Mol Sci. 2022 Sep 10;23(18):10515. doi: 10.3390/ijms231810515 (PMC9499682; doi:10.3390/ijms231810515)
Supplement: Supplementary file 1 [file ijms-23-10515-s001.zip › Table S4.xlsx]

## Sheet: CK-2-VS-T-2
KEGG pathway	Pathway ID	CK-2-vs-T-2 (249)	All (7346)	Pvalue	Qvalue	K_IDs	Protein accession
Propanoate metabolism	ko00640	21	98	7.27501e-12	4.72876e-10	K05605+K05605+K05605+K05605+K05605+K05605+K05605+K05605+K05605+K05605+K05605+K05605+K05605+K05605+K05605+K05605+K05605+K00232+K00232+K00232+K00232	HORVU1Hr1G049960.1(CHY1);HORVU1Hr1G049960.10(CHY1);HORVU1Hr1G049960.12(CHY1);HORVU1Hr1G049960.13(CHY1);HORVU1Hr1G049960.14(CHY1);HORVU1Hr1G049960.15(CHY1);HORVU1Hr1G049960.19(CHY1);HORVU1Hr1G049960.2(CHY1);HORVU1Hr1G049960.20(CHY1);HORVU1Hr1G049960.22(CHY1);HORVU1Hr1G049960.23(CHY1);HORVU1Hr1G049960.3(CHY1);HORVU1Hr1G049960.4(CHY1);HORVU1Hr1G049960.6(CHY1);HORVU1Hr1G049960.7(CHY1);HORVU1Hr1G04996…
beta-Alanine metabolism	ko00410	21	102	1.64607e-11	5.34972e-10	K05605+K05605+K05605+K05605+K05605+K05605+K05605+K05605+K05605+K05605+K05605+K05605+K05605+K05605+K05605+K05605+K05605+K00232+K00232+K00232+K00232	HORVU1Hr1G049960.1(CHY1);HORVU1Hr1G049960.10(CHY1);HORVU1Hr1G049960.12(CHY1);HORVU1Hr1G049960.13(CHY1);HORVU1Hr1G049960.14(CHY1);HORVU1Hr1G049960.15(CHY1);HORVU1Hr1G049960.19(CHY1);HORVU1Hr1G049960.2(CHY1);HORVU1Hr1G049960.20(CHY1);HORVU1Hr1G049960.22(CHY1);HORVU1Hr1G049960.23(CHY1);HORVU1Hr1G049960.3(CHY1);HORVU1Hr1G049960.4(CHY1);HORVU1Hr1G049960.6(CHY1);HORVU1Hr1G049960.7(CHY1);HORVU1Hr1G04996…
Phenylpropanoid biosynthesis	ko00940	27	208	1.35508e-09	2.936e-08	K00430+K00430+K00430+K00430+K00430+K00430+K05350+K05350+K05350+K05350+K00430+K00430+K00430+K00430+K00430+K01188+K01188+K01188+K00083+K00083+K00083+K13064+K09753+K09753+K00430+K00430+K00430	HORVU3Hr1G036790.1(PER72);HORVU3Hr1G036820.1(PER72);HORVU3Hr1G036820.2(PER72);HORVU3Hr1G036880.4(PER72);HORVU3Hr1G112350.1(Sb03g046810);HORVU3Hr1G112350.2(Sb03g046810);HORVU4Hr1G006480.1(BGLU7);HORVU4Hr1G006480.2(BGLU7);HORVU4Hr1G006480.4(BGLU7);HORVU4Hr1G006480.5(BGLU7);HORVU4Hr1G052060.1(PER70);HORVU4Hr1G052060.12(PER70);HORVU4Hr1G052060.6(PER70);HORVU4Hr1G052060.7(PER70);HORVU4Hr1G052060.9(PER…
Valine, leucine and isoleucine degradation	ko00280	19	123	2.47177e-08	4.01662e-07	K05605+K05605+K05605+K05605+K05605+K05605+K05605+K05605+K05605+K05605+K05605+K05605+K05605+K05605+K05605+K05605+K05605+K00249+K00249	HORVU1Hr1G049960.1(CHY1);HORVU1Hr1G049960.10(CHY1);HORVU1Hr1G049960.12(CHY1);HORVU1Hr1G049960.13(CHY1);HORVU1Hr1G049960.14(CHY1);HORVU1Hr1G049960.15(CHY1);HORVU1Hr1G049960.19(CHY1);HORVU1Hr1G049960.2(CHY1);HORVU1Hr1G049960.20(CHY1);HORVU1Hr1G049960.22(CHY1);HORVU1Hr1G049960.23(CHY1);HORVU1Hr1G049960.3(CHY1);HORVU1Hr1G049960.4(CHY1);HORVU1Hr1G049960.6(CHY1);HORVU1Hr1G049960.7(CHY1);HORVU1Hr1G04996…
Biosynthesis of secondary metabolites	ko01110	106	2089	8.53136e-07	1.10908e-05	K00844+K18857+K01176+K05894+K18857+K20884+K20884+K20884+K20884+K20884+K20884+K20884+K20884+K20884+K20884+K00847+K00847+K00847+K00847+K00847+K00026+K13034+K13034+K13034+K13034+K00249+K00249+K01637+K00099+K00099+K00099+K00099+K10527+K10527+K10527+K10527+K01953+K01953+K01953+K00430+K00430+K00430+K00430+K00281+K00281+K00844+K00844+K00547+K00547+K00547+K00006+K00006+K00006+K00006+K00006+K00006+K00430+…	HORVU0Hr1G001440.2(HXK2);HORVU0Hr1G008870.4(ADH1);HORVU0Hr1G032700.1(AMY1.2);HORVU1Hr1G001950.2(OPR5);HORVU1Hr1G003130.1(ADH1);HORVU1Hr1G038850.1(FHY);HORVU1Hr1G038850.10(FHY);HORVU1Hr1G038850.11(FHY);HORVU1Hr1G038850.12(FHY);HORVU1Hr1G038850.2(FHY);HORVU1Hr1G038850.5(FHY);HORVU1Hr1G038850.6(FHY);HORVU1Hr1G038850.7(FHY);HORVU1Hr1G038850.8(FHY);HORVU1Hr1G038850.9(FHY);HORVU1Hr1G083470.1(FRK2);HORV…
Biosynthesis of unsaturated fatty acids	ko01040	10	51	6.2712e-06	6.7938e-05	K10251+K10251+K10251+K10251+K10251+K10251+K00232+K00232+K00232+K00232	HORVU6Hr1G054000.3(KCR1);HORVU6Hr1G054000.4(KCR1);HORVU6Hr1G054000.5(KCR1);HORVU6Hr1G054000.6(KCR1);HORVU6Hr1G054000.7(KCR1);HORVU6Hr1G054000.8(KCR1);HORVU7Hr1G083490.1(ACX3);HORVU7Hr1G083490.3(ACX3);HORVU7Hr1G083490.4(ACX3);HORVU7Hr1G083490.8(ACX3)
Metabolic pathways	ko01100	161	3761	8.90322e-06	8.26728e-05	K19787+K19787+K19787+K19787+K19787+K00844+K18857+K19355+K19355+K03878+K00472+K00472+K00472+K00472+K00472+K00472+K00472+K00472+K01176+K05894+K18857+K16903+K16903+K20884+K20884+K20884+K20884+K20884+K20884+K20884+K20884+K20884+K20884+K00799+K05605+K05605+K05605+K05605+K05605+K05605+K05605+K05605+K05605+K05605+K05605+K05605+K05605+K05605+K05605+K05605+K05605+K00472+K00472+K00913+K00913+K00913+K00847+…	HORVU0Hr1G001390.2(--);HORVU0Hr1G001390.3(--);HORVU0Hr1G001390.4(--);HORVU0Hr1G001390.6(--);HORVU0Hr1G001390.7(--);HORVU0Hr1G001440.2(HXK2);HORVU0Hr1G008870.4(ADH1);HORVU0Hr1G017220.2(MAN9);HORVU0Hr1G017220.3(MAN9);HORVU0Hr1G019930.1(ND1);HORVU0Hr1G025870.1(P4H4);HORVU0Hr1G025870.2(P4H4);HORVU0Hr1G025870.3(P4H4);HORVU0Hr1G025870.4(P4H4);HORVU0Hr1G025870.5(P4H4);HORVU0Hr1G025870.6(P4H4);HORVU0Hr1G…
Arginine and proline metabolism	ko00330	13	91	1.03526e-05	8.41146e-05	K00472+K00472+K00472+K00472+K00472+K00472+K00472+K00472+K00472+K00472+K01426+K01426+K01426	HORVU0Hr1G025870.1(P4H4);HORVU0Hr1G025870.2(P4H4);HORVU0Hr1G025870.3(P4H4);HORVU0Hr1G025870.4(P4H4);HORVU0Hr1G025870.5(P4H4);HORVU0Hr1G025870.6(P4H4);HORVU0Hr1G025870.7(P4H4);HORVU0Hr1G025870.8(P4H4);HORVU1Hr1G068850.1(P4H4);HORVU1Hr1G068850.2(P4H4);HORVU5Hr1G087780.4(At4g34880);HORVU5Hr1G087780.5(At4g34880);HORVU5Hr1G087780.9(At4g34880)
Riboflavin metabolism	ko00740	10	59	2.42854e-05	0.000175395	K20884+K20884+K20884+K20884+K20884+K20884+K20884+K20884+K20884+K20884	HORVU1Hr1G038850.1(FHY);HORVU1Hr1G038850.10(FHY);HORVU1Hr1G038850.11(FHY);HORVU1Hr1G038850.12(FHY);HORVU1Hr1G038850.2(FHY);HORVU1Hr1G038850.5(FHY);HORVU1Hr1G038850.6(FHY);HORVU1Hr1G038850.7(FHY);HORVU1Hr1G038850.8(FHY);HORVU1Hr1G038850.9(FHY)
Fatty acid metabolism	ko01212	16	162	0.000111918	0.000727468	K00249+K00249+K10527+K10527+K10527+K10527+K10251+K10251+K10251+K10251+K10251+K10251+K00232+K00232+K00232+K00232	HORVU2Hr1G018720.2(IBR3);HORVU2Hr1G018720.6(IBR3);HORVU3Hr1G013880.1(MFP);HORVU3Hr1G013880.5(MFP);HORVU3Hr1G013880.6(MFP);HORVU3Hr1G013880.7(MFP);HORVU6Hr1G054000.3(KCR1);HORVU6Hr1G054000.4(KCR1);HORVU6Hr1G054000.5(KCR1);HORVU6Hr1G054000.6(KCR1);HORVU6Hr1G054000.7(KCR1);HORVU6Hr1G054000.8(KCR1);HORVU7Hr1G083490.1(ACX3);HORVU7Hr1G083490.3(ACX3);HORVU7Hr1G083490.4(ACX3);HORVU7Hr1G083490.8(ACX3)
Cyanoamino acid metabolism	ko00460	11	87	0.000155807	0.000920678	K13034+K13034+K13034+K13034+K05350+K05350+K05350+K05350+K01188+K01188+K01188	HORVU2Hr1G000280.1(CYSC);HORVU2Hr1G000280.3(CYSC);HORVU2Hr1G000280.4(CYSC);HORVU2Hr1G000280.8(CYSC);HORVU4Hr1G006480.1(BGLU7);HORVU4Hr1G006480.2(BGLU7);HORVU4Hr1G006480.4(BGLU7);HORVU4Hr1G006480.5(BGLU7);HORVU5Hr1G077920.1(BGLU31);HORVU5Hr1G077920.5(BGLU31);HORVU5Hr1G077920.8(BGLU31)
Fatty acid elongation	ko00062	6	26	0.000185684	0.00100579	K10251+K10251+K10251+K10251+K10251+K10251	HORVU6Hr1G054000.3(KCR1);HORVU6Hr1G054000.4(KCR1);HORVU6Hr1G054000.5(KCR1);HORVU6Hr1G054000.6(KCR1);HORVU6Hr1G054000.7(KCR1);HORVU6Hr1G054000.8(KCR1)
Fatty acid degradation	ko00071	12	112	0.000384038	0.00192019	K18857+K18857+K00249+K00249+K10527+K10527+K10527+K10527+K00232+K00232+K00232+K00232	HORVU0Hr1G008870.4(ADH1);HORVU1Hr1G003130.1(ADH1);HORVU2Hr1G018720.2(IBR3);HORVU2Hr1G018720.6(IBR3);HORVU3Hr1G013880.1(MFP);HORVU3Hr1G013880.5(MFP);HORVU3Hr1G013880.6(MFP);HORVU3Hr1G013880.7(MFP);HORVU7Hr1G083490.1(ACX3);HORVU7Hr1G083490.3(ACX3);HORVU7Hr1G083490.4(ACX3);HORVU7Hr1G083490.8(ACX3)
Starch and sucrose metabolism	ko00500	24	341	0.000513152	0.00238249	K00844+K01176+K00847+K00847+K00847+K00847+K00847+K00844+K00844+K05350+K05350+K05350+K05350+K01188+K01188+K01188+K01176+K01176+K01176+K01176+K01176+K01176+K01176+K01187	HORVU0Hr1G001440.2(HXK2);HORVU0Hr1G032700.1(AMY1.2);HORVU1Hr1G083470.1(FRK2);HORVU1Hr1G083470.3(FRK2);HORVU1Hr1G083470.4(FRK2);HORVU1Hr1G083470.5(FRK2);HORVU1Hr1G083470.6(FRK2);HORVU3Hr1G070690.1(HXK6);HORVU3Hr1G070690.6(HXK6);HORVU4Hr1G006480.1(BGLU7);HORVU4Hr1G006480.2(BGLU7);HORVU4Hr1G006480.4(BGLU7);HORVU4Hr1G006480.5(BGLU7);HORVU5Hr1G077920.1(BGLU31);HORVU5Hr1G077920.5(BGLU31);HORVU5Hr1G0779…
Histidine metabolism	ko00340	6	32	0.000616209	0.00267024	K19787+K19787+K19787+K19787+K19787+K00765	HORVU0Hr1G001390.2(--);HORVU0Hr1G001390.3(--);HORVU0Hr1G001390.4(--);HORVU0Hr1G001390.6(--);HORVU0Hr1G001390.7(--);HORVU4Hr1G081220.3(Os03g0134300)
Nucleotide excision repair	ko03420	10	88	0.000736652	0.00299265	K10740+K10740+K10740+K10740+K10740+K10740+K10756+K10756+K10756+K10756	HORVU3Hr1G034860.1(RPA3);HORVU3Hr1G034860.2(RPA3);HORVU3Hr1G034860.3(RPA3);HORVU3Hr1G034860.4(RPA3);HORVU3Hr1G034860.5(RPA3);HORVU3Hr1G034860.6(RPA3);HORVU6Hr1G078830.1(RFC3);HORVU6Hr1G078830.3(RFC3);HORVU6Hr1G078830.4(RFC3);HORVU6Hr1G078830.5(RFC3)
alpha-Linolenic acid metabolism	ko00592	11	106	0.000877353	0.00335459	K18857+K05894+K18857+K10527+K10527+K10527+K10527+K00232+K00232+K00232+K00232	HORVU0Hr1G008870.4(ADH1);HORVU1Hr1G001950.2(OPR5);HORVU1Hr1G003130.1(ADH1);HORVU3Hr1G013880.1(MFP);HORVU3Hr1G013880.5(MFP);HORVU3Hr1G013880.6(MFP);HORVU3Hr1G013880.7(MFP);HORVU7Hr1G083490.1(ACX3);HORVU7Hr1G083490.3(ACX3);HORVU7Hr1G083490.4(ACX3);HORVU7Hr1G083490.8(ACX3)
Carbon metabolism	ko01200	34	578	0.00100797	0.0036399	K00844+K05605+K05605+K05605+K05605+K05605+K05605+K05605+K05605+K05605+K05605+K05605+K05605+K05605+K05605+K05605+K05605+K05605+K00026+K13034+K13034+K13034+K13034+K01637+K00281+K00281+K00844+K00844+K01079+K01079+K00232+K00232+K00232+K00232	HORVU0Hr1G001440.2(HXK2);HORVU1Hr1G049960.1(CHY1);HORVU1Hr1G049960.10(CHY1);HORVU1Hr1G049960.12(CHY1);HORVU1Hr1G049960.13(CHY1);HORVU1Hr1G049960.14(CHY1);HORVU1Hr1G049960.15(CHY1);HORVU1Hr1G049960.19(CHY1);HORVU1Hr1G049960.2(CHY1);HORVU1Hr1G049960.20(CHY1);HORVU1Hr1G049960.22(CHY1);HORVU1Hr1G049960.23(CHY1);HORVU1Hr1G049960.3(CHY1);HORVU1Hr1G049960.4(CHY1);HORVU1Hr1G049960.6(CHY1);HORVU1Hr1G04996…
Peroxisome	ko04146	15	188	0.00174069	0.00595498	K13347+K13347+K13347+K13347+K13347+K13347+K13347+K13347+K13347+K13347+K13347+K00232+K00232+K00232+K00232	HORVU5Hr1G016400.1(PMP22);HORVU5Hr1G016400.10(PMP22);HORVU5Hr1G016400.11(PMP22);HORVU5Hr1G016400.12(PMP22);HORVU5Hr1G016400.2(PMP22);HORVU5Hr1G016400.3(PMP22);HORVU5Hr1G016400.4(PMP22);HORVU5Hr1G016400.5(PMP22);HORVU5Hr1G016400.6(PMP22);HORVU5Hr1G016400.7(PMP22);HORVU5Hr1G016400.9(PMP22);HORVU7Hr1G083490.1(ACX3);HORVU7Hr1G083490.3(ACX3);HORVU7Hr1G083490.4(ACX3);HORVU7Hr1G083490.8(ACX3)
Mismatch repair	ko03430	10	99	0.00183625	0.00596782	K10740+K10740+K10740+K10740+K10740+K10740+K10756+K10756+K10756+K10756	HORVU3Hr1G034860.1(RPA3);HORVU3Hr1G034860.2(RPA3);HORVU3Hr1G034860.3(RPA3);HORVU3Hr1G034860.4(RPA3);HORVU3Hr1G034860.5(RPA3);HORVU3Hr1G034860.6(RPA3);HORVU6Hr1G078830.1(RFC3);HORVU6Hr1G078830.3(RFC3);HORVU6Hr1G078830.4(RFC3);HORVU6Hr1G078830.5(RFC3)
Sulfur metabolism	ko00920	6	41	0.00236985	0.00733526	K13034+K13034+K13034+K13034+K13811+K13811	HORVU2Hr1G000280.1(CYSC);HORVU2Hr1G000280.3(CYSC);HORVU2Hr1G000280.4(CYSC);HORVU2Hr1G000280.8(CYSC);HORVU5Hr1G094300.5(APS4);HORVU5Hr1G094300.6(APS4)
Glycerophospholipid metabolism	ko00564	14	178	0.00280827	0.00829717	K01126+K01126+K01126+K01126+K01126+K01126+K00006+K00006+K00006+K00006+K00006+K00006+K01114+K01114	HORVU3Hr1G073870.1(GDPD6);HORVU3Hr1G073870.3(GDPD6);HORVU3Hr1G073870.4(GDPD6);HORVU3Hr1G073870.5(GDPD6);HORVU3Hr1G073870.7(GDPD6);HORVU3Hr1G073870.8(GDPD6);HORVU3Hr1G078530.1(Os01g0801600);HORVU3Hr1G078530.10(Os01g0801600);HORVU3Hr1G078530.2(Os01g0801600);HORVU3Hr1G078530.6(Os01g0801600);HORVU3Hr1G078530.7(Os01g0801600);HORVU3Hr1G078530.9(Os01g0801600);HORVU5Hr1G115230.1(NPC1);HORVU5Hr1G115230.2(…
Amino sugar and nucleotide sugar metabolism	ko00520	16	221	0.00333263	0.00941829	K00844+K00847+K00847+K00847+K00847+K00847+K01183+K20547+K20547+K20547+K00844+K00844+K12448+K12448+K12448+K12448	HORVU0Hr1G001440.2(HXK2);HORVU1Hr1G083470.1(FRK2);HORVU1Hr1G083470.3(FRK2);HORVU1Hr1G083470.4(FRK2);HORVU1Hr1G083470.5(FRK2);HORVU1Hr1G083470.6(FRK2);HORVU2Hr1G043900.1(XIPI);HORVU3Hr1G064470.1(rsca);HORVU3Hr1G064470.2(rsca);HORVU3Hr1G064470.3(rsca);HORVU3Hr1G070690.1(HXK6);HORVU3Hr1G070690.6(HXK6);HORVU5Hr1G077110.2(UEL-1);HORVU5Hr1G077110.3(UEL-1);HORVU5Hr1G077110.6(UEL-1);HORVU5Hr1G077110.7(UE…
Fructose and mannose metabolism	ko00051	10	113	0.00484313	0.0131168	K00844+K19355+K19355+K00847+K00847+K00847+K00847+K00847+K00844+K00844	HORVU0Hr1G001440.2(HXK2);HORVU0Hr1G017220.2(MAN9);HORVU0Hr1G017220.3(MAN9);HORVU1Hr1G083470.1(FRK2);HORVU1Hr1G083470.3(FRK2);HORVU1Hr1G083470.4(FRK2);HORVU1Hr1G083470.5(FRK2);HORVU1Hr1G083470.6(FRK2);HORVU3Hr1G070690.1(HXK6);HORVU3Hr1G070690.6(HXK6)
DNA replication	ko03030	10	114	0.00515491	0.0134028	K10740+K10740+K10740+K10740+K10740+K10740+K10756+K10756+K10756+K10756	HORVU3Hr1G034860.1(RPA3);HORVU3Hr1G034860.2(RPA3);HORVU3Hr1G034860.3(RPA3);HORVU3Hr1G034860.4(RPA3);HORVU3Hr1G034860.5(RPA3);HORVU3Hr1G034860.6(RPA3);HORVU6Hr1G078830.1(RFC3);HORVU6Hr1G078830.3(RFC3);HORVU6Hr1G078830.4(RFC3);HORVU6Hr1G078830.5(RFC3)
Ribosome	ko03010	24	410	0.00602614	0.0150653	K02992+K02955+K02955+K02980+K02992+K02991+K02991+K02991+K02955+K02955+K02992+K02903+K02903+K02976+K02976+K02922+K02922+K02922+K02922+K02880+K02880+K02880+K02880+K02880	BAV58128(RPS7);HORVU0Hr1G004130.6(RPS14C);HORVU0Hr1G004130.7(RPS14C);HORVU0Hr1G011940.3(--);HORVU1Hr1G025090.1(RPS7);HORVU2Hr1G010870.1(rps6);HORVU2Hr1G010870.2(rps6);HORVU2Hr1G010870.8(rps6);HORVU2Hr1G073150.5(RPS14C);HORVU2Hr1G073150.6(RPS14C);HORVU2Hr1G086610.1(RPS7);HORVU3Hr1G066430.1(RPL28A);HORVU3Hr1G066430.3(RPL28A);HORVU5Hr1G111820.1(RPS26);HORVU5Hr1G111820.2(RPS26);HORVU6Hr1G005390.1(RPL…
Homologous recombination	ko03440	6	59	0.0143315	0.0345018	K10740+K10740+K10740+K10740+K10740+K10740	HORVU3Hr1G034860.1(RPA3);HORVU3Hr1G034860.2(RPA3);HORVU3Hr1G034860.3(RPA3);HORVU3Hr1G034860.4(RPA3);HORVU3Hr1G034860.5(RPA3);HORVU3Hr1G034860.6(RPA3)
Tryptophan metabolism	ko00380	5	58	0.0458949	0.106542	K16903+K16903+K01426+K01426+K01426	HORVU1Hr1G025020.4(--);HORVU1Hr1G025020.8(--);HORVU5Hr1G087780.4(At4g34880);HORVU5Hr1G087780.5(At4g34880);HORVU5Hr1G087780.9(At4g34880)
Inositol phosphate metabolism	ko00562	5	69	0.0839414	0.188145	K00913+K00913+K00913+K01114+K01114	HORVU1Hr1G077420.1(ITPK4);HORVU1Hr1G077420.2(ITPK4);HORVU1Hr1G077420.3(ITPK4);HORVU5Hr1G115230.1(NPC1);HORVU5Hr1G115230.2(NPC1)
Phenylalanine metabolism	ko00360	4	53	0.104067	0.218205	K01426+K01426+K01426+K13064	HORVU5Hr1G087780.4(At4g34880);HORVU5Hr1G087780.5(At4g34880);HORVU5Hr1G087780.9(At4g34880);HORVU6Hr1G058820.1(PAL)
Terpenoid backbone biosynthesis	ko00900	4	53	0.104067	0.218205	K00099+K00099+K00099+K00099	HORVU3Hr1G000390.10(DXR);HORVU3Hr1G000390.11(DXR);HORVU3Hr1G000390.2(DXR);HORVU3Hr1G000390.4(DXR)
Ribosome biogenesis in eukaryotes	ko03008	9	178	0.150097	0.295661	K14553+K14553+K14553+K14553+K14553+K14553+K14553+K11883+K11883	HORVU5Hr1G105970.1(At5g14050);HORVU5Hr1G105970.2(At5g14050);HORVU5Hr1G105970.3(At5g14050);HORVU5Hr1G105970.4(At5g14050);HORVU5Hr1G105970.5(At5g14050);HORVU5Hr1G105970.6(At5g14050);HORVU5Hr1G105970.7(At5g14050);HORVU6Hr1G007020.2(NOB1);HORVU6Hr1G007020.3(NOB1)
Galactose metabolism	ko00052	6	106	0.150105	0.295661	K00844+K00844+K00844+K06617+K06617+K01187	HORVU0Hr1G001440.2(HXK2);HORVU3Hr1G070690.1(HXK6);HORVU3Hr1G070690.6(HXK6);HORVU7Hr1G048710.4(RFS1);HORVU7Hr1G048710.8(RFS1);HORVU7Hr1G106540.13(Agl1)
Lysine degradation	ko00310	3	47	0.212635	0.406508	K11420+K11420+K11420	HORVU4Hr1G003060.43(--);HORVU4Hr1G003060.47(--);HORVU4Hr1G003060.48(--)
Selenocompound metabolism	ko00450	2	34	0.321163	0.596446	K13811+K13811	HORVU5Hr1G094300.5(APS4);HORVU5Hr1G094300.6(APS4)
Glycine, serine and threonine metabolism	ko00260	5	117	0.364239	0.65539	K00130+K00281+K00281+K01079+K01079	HORVU2Hr1G080970.14(BBD1);HORVU3Hr1G067110.1(GLDP2);HORVU3Hr1G067110.2(GLDP2);HORVU7Hr1G035340.1(PSP);HORVU7Hr1G035340.4(PSP)
Cysteine and methionine metabolism	ko00270	8	203	0.382885	0.65539	K00026+K13034+K13034+K13034+K13034+K00547+K00547+K00547	HORVU1Hr1G090720.1(MMDHI);HORVU2Hr1G000280.1(CYSC);HORVU2Hr1G000280.3(CYSC);HORVU2Hr1G000280.4(CYSC);HORVU2Hr1G000280.8(CYSC);HORVU3Hr1G075690.3(HMT-4);HORVU3Hr1G075690.5(HMT-4);HORVU3Hr1G075690.6(HMT-4)
Ether lipid metabolism	ko00565	2	39	0.383151	0.65539	K01114+K01114	HORVU5Hr1G115230.1(NPC1);HORVU5Hr1G115230.2(NPC1)
Linoleic acid metabolism	ko00591	1	19	0.481082	0.801804	K15718	HORVU4Hr1G005920.1(LoxB)
SNARE interactions in vesicular transport	ko04130	2	49	0.498786	0.807875	K08496+K08496	HORVU4Hr1G025980.1(--);HORVU4Hr1G040820.1(--)
Other glycan degradation	ko00511	2	50	0.509583	0.807875	K01227+K01227	HORVU1Hr1G060330.1(ENGASE1);HORVU1Hr1G060380.1(ENGASE1)
Monobactam biosynthesis	ko00261	2	55	0.56124	0.868586	K13811+K13811	HORVU5Hr1G094300.5(APS4);HORVU5Hr1G094300.6(APS4)
Alanine, aspartate and glutamate metabolism	ko00250	3	91	0.601004	0.89543	K01953+K01953+K01953	HORVU3Hr1G013910.2(AS1);HORVU3Hr1G013910.3(AS1);HORVU3Hr1G013910.4(AS1)
MAPK signaling pathway - plant	ko04016	5	155	0.608662	0.89543	K20547+K20547+K20547+K00940+K13449	HORVU3Hr1G064470.1(rsca);HORVU3Hr1G064470.2(rsca);HORVU3Hr1G064470.3(rsca);HORVU5Hr1G024250.3(NDPK2);HORVU7Hr1G033620.1(PRMS)
Thiamine metabolism	ko00730	1	28	0.619913	0.89543	K00939	HORVU4Hr1G082290.2(Os03g0130400)
Phosphatidylinositol signaling system	ko04070	3	101	0.671323	0.943059	K00913+K00913+K00913	HORVU1Hr1G077420.1(ITPK4);HORVU1Hr1G077420.2(ITPK4);HORVU1Hr1G077420.3(ITPK4)
Endocytosis	ko04144	7	233	0.681904	0.943059	K07904+K07904+K01528+K01528+K01528+K01528+K01528	HORVU5Hr1G114250.1(RAB11C);HORVU5Hr1G114250.2(RAB11C);HORVU6Hr1G077000.1(DRP2B);HORVU6Hr1G077000.3(DRP2B);HORVU6Hr1G077000.5(DRP2B);HORVU6Hr1G077000.6(DRP2B);HORVU6Hr1G077000.8(DRP2B)
Glyoxylate and dicarboxylate metabolism	ko00630	4	139	0.699298	0.946967	K00026+K01637+K00281+K00281	HORVU1Hr1G090720.1(MMDHI);HORVU2Hr1G045340.1(ICL);HORVU3Hr1G067110.1(GLDP2);HORVU3Hr1G067110.2(GLDP2)
Tyrosine metabolism	ko00350	2	84	0.783816	1	K18857+K18857	HORVU0Hr1G008870.4(ADH1);HORVU1Hr1G003130.1(ADH1)
Purine metabolism	ko00230	4	190	0.891276	1	K00939+K00940+K13811+K13811	HORVU4Hr1G082290.2(Os03g0130400);HORVU5Hr1G024250.3(NDPK2);HORVU5Hr1G094300.5(APS4);HORVU5Hr1G094300.6(APS4)
Protein processing in endoplasmic reticulum	ko04141	6	297	0.942217	1	K04523+K04523+K13249+K13249+K13249+K13249	HORVU4Hr1G082050.10(DSK2B);HORVU4Hr1G082050.15(DSK2B);HORVU7Hr1G091720.1(At2g21160);HORVU7Hr1G091720.2(At2g21160);HORVU7Hr1G091720.5(At2g21160);HORVU7Hr1G091720.6(At2g21160)
Pyrimidine metabolism	ko00240	2	137	0.949928	1	K01520+K00940	HORVU4Hr1G003120.1(Os03g0668900);HORVU5Hr1G024250.3(NDPK2)
Glycolysis / Gluconeogenesis	ko00010	5	286	0.968988	1	K00844+K18857+K18857+K00844+K00844	HORVU0Hr1G001440.2(HXK2);HORVU0Hr1G008870.4(ADH1);HORVU1Hr1G003130.1(ADH1);HORVU3Hr1G070690.1(HXK6);HORVU3Hr1G070690.6(HXK6)
Oxidative phosphorylation	ko00190	3	217	0.98022	1	K03878+K03878+K03878	HORVU0Hr1G019930.1(ND1);HORVU2Hr1G004300.1(ND1);HORVU4Hr1G052660.1(ND1)
Plant hormone signal transduction	ko04075	1	125	0.987066	1	K13449	HORVU7Hr1G033620.1(PRMS)
Citrate cycle (TCA cycle)	ko00020	1	140	0.992363	1	K00026	HORVU1Hr1G090720.1(MMDHI)
Biosynthesis of amino acids	ko01230	10	563	0.993976	1	K13034+K13034+K13034+K13034+K01953+K01953+K01953+K00765+K01079+K01079	HORVU2Hr1G000280.1(CYSC);HORVU2Hr1G000280.3(CYSC);HORVU2Hr1G000280.4(CYSC);HORVU2Hr1G000280.8(CYSC);HORVU3Hr1G013910.2(AS1);HORVU3Hr1G013910.3(AS1);HORVU3Hr1G013910.4(AS1);HORVU4Hr1G081220.3(Os03g0134300);HORVU7Hr1G035340.1(PSP);HORVU7Hr1G035340.4(PSP)
Carbon fixation in photosynthetic organisms	ko00710	1	173	0.997614	1	K00026	HORVU1Hr1G090720.1(MMDHI)
Pyruvate metabolism	ko00620	1	182	0.998264	1	K00026	HORVU1Hr1G090720.1(MMDHI)
Plant-pathogen interaction	ko04626	1	191	0.998737	1	K13449	HORVU7Hr1G033620.1(PRMS)
mRNA surveillance pathway	ko03015	1	215	0.999461	1	K12881	HORVU5Hr1G049430.2(ALY2)
Glutathione metabolism	ko00480	1	243	0.999801	1	K00799	HORVU1Hr1G049280.1(GSTU6)
RNA transport	ko03013	2	361	0.999959	1	K14295+K12881	HORVU2Hr1G119540.2(--);HORVU5Hr1G049430.2(ALY2)
RNA degradation	ko03018	1	290	0.999963	1	K12622	HORVU3Hr1G083300.1(LSM3B)
Spliceosome	ko03040	2	489	1	1	K12622+K12881	HORVU3Hr1G083300.1(LSM3B);HORVU5Hr1G049430.2(ALY2)

## Sheet: CK-18-VS-T-18
KEGG pathway	Pathway ID	CK-18-vs-T-18 (58)	All (7346)	Pvalue	Qvalue	K_IDs	Protein accession
Sulfur metabolism	ko00920	7	41	2.40521e-08	7.32477e-07	K05907+K05907+K05907+K05907+K05907+K05907+K13811	HORVU0Hr1G003890.1(APR1);HORVU0Hr1G003890.3(APR1);HORVU0Hr1G003890.5(APR1);HORVU0Hr1G003890.6(APR1);HORVU0Hr1G003890.7(APR1);HORVU0Hr1G003890.8(APR1);HORVU5Hr1G094300.2(APS4)
Cysteine and methionine metabolism	ko00270	12	203	4.18558e-08	7.32477e-07	K00547+K00547+K00547+K00789+K00789+K00789+K00789+K00789+K00789+K00789+K00789+K00789	HORVU3Hr1G075690.3(HMT-4);HORVU3Hr1G075690.5(HMT-4);HORVU3Hr1G075690.6(HMT-4);HORVU6Hr1G034650.1(SAM4);HORVU6Hr1G063490.1(SAM3);HORVU6Hr1G063540.1(SAM2);HORVU6Hr1G063540.3(SAM2);HORVU6Hr1G063560.1(SAM2);HORVU6Hr1G063560.5(SAM2);HORVU6Hr1G063560.6(SAM2);HORVU6Hr1G063570.1(SAM2);HORVU6Hr1G063570.2(SAM2)
Metabolic pathways	ko01100	48	3761	5.10177e-07	5.95207e-06	K02261+K05907+K05907+K05907+K05907+K05907+K05907+K05894+K00276+K00276+K00276+K13679+K13679+K13679+K13679+K06617+K06617+K00430+K00547+K00547+K00547+K01520+K03934+K03934+K01520+K01520+K17744+K00679+K13811+K00297+K00789+K13064+K00789+K00789+K00789+K00789+K00789+K00789+K00789+K00789+K12451+K12451+K06617+K06617+K01904+K01904+K01904+K01904	BAV58149(cox2);HORVU0Hr1G003890.1(APR1);HORVU0Hr1G003890.3(APR1);HORVU0Hr1G003890.5(APR1);HORVU0Hr1G003890.6(APR1);HORVU0Hr1G003890.7(APR1);HORVU0Hr1G003890.8(APR1);HORVU2Hr1G004230.5(OPR5);HORVU2Hr1G082420.2(maoI);HORVU2Hr1G082420.5(maoI);HORVU2Hr1G082420.6(maoI);HORVU2Hr1G090980.11(WAXY);HORVU2Hr1G090980.13(WAXY);HORVU2Hr1G090980.3(WAXY);HORVU2Hr1G090980.8(WAXY);HORVU3Hr1G020780.1(RFS2);HORVU3H…
Polyketide sugar unit biosynthesis	ko00523	2	2	6.12717e-05	0.000536128	K12451+K12451	HORVU6Hr1G065690.1(NRS/ER);HORVU6Hr1G065690.2(NRS/ER)
Biosynthesis of secondary metabolites	ko01110	30	2089	0.00014798	0.00103586	K05894+K00276+K00276+K00276+K13679+K13679+K13679+K13679+K00430+K00547+K00547+K00547+K17744+K13811+K00789+K13064+K00789+K00789+K00789+K00789+K00789+K00789+K00789+K00789+K12451+K12451+K01904+K01904+K01904+K01904	HORVU2Hr1G004230.5(OPR5);HORVU2Hr1G082420.2(maoI);HORVU2Hr1G082420.5(maoI);HORVU2Hr1G082420.6(maoI);HORVU2Hr1G090980.11(WAXY);HORVU2Hr1G090980.13(WAXY);HORVU2Hr1G090980.3(WAXY);HORVU2Hr1G090980.8(WAXY);HORVU3Hr1G074960.1(PER2);HORVU3Hr1G075690.3(HMT-4);HORVU3Hr1G075690.5(HMT-4);HORVU3Hr1G075690.6(HMT-4);HORVU5Hr1G013840.2(LGALDH);HORVU5Hr1G094300.2(APS4);HORVU6Hr1G034650.1(SAM4);HORVU6Hr1G058820.…
Phenylalanine metabolism	ko00360	4	53	0.000768163	0.00448095	K00276+K00276+K00276+K13064	HORVU2Hr1G082420.2(maoI);HORVU2Hr1G082420.5(maoI);HORVU2Hr1G082420.6(maoI);HORVU6Hr1G058820.1(PAL)
Isoquinoline alkaloid biosynthesis	ko00950	3	42	0.00431065	0.0199294	K00276+K00276+K00276	HORVU2Hr1G082420.2(maoI);HORVU2Hr1G082420.5(maoI);HORVU2Hr1G082420.6(maoI)
Tropane, piperidine and pyridine alkaloid biosynthesis	ko00960	3	44	0.00491792	0.0199294	K00276+K00276+K00276	HORVU2Hr1G082420.2(maoI);HORVU2Hr1G082420.5(maoI);HORVU2Hr1G082420.6(maoI)
Ubiquinone and other terpenoid-quinone biosynthesis	ko00130	4	90	0.0053999	0.0199294	K01904+K01904+K01904+K01904	HORVU7Hr1G111130.3(4CL4);HORVU7Hr1G111130.4(4CL4);HORVU7Hr1G111130.5(4CL4);HORVU7Hr1G111130.6(4CL4)
Phenylpropanoid biosynthesis	ko00940	6	208	0.00569411	0.0199294	K00430+K13064+K01904+K01904+K01904+K01904	HORVU3Hr1G074960.1(PER2);HORVU6Hr1G058820.1(PAL);HORVU7Hr1G111130.3(4CL4);HORVU7Hr1G111130.4(4CL4);HORVU7Hr1G111130.5(4CL4);HORVU7Hr1G111130.6(4CL4)
Galactose metabolism	ko00052	4	106	0.00956539	0.0304353	K06617+K06617+K06617+K06617	HORVU3Hr1G020780.1(RFS2);HORVU3Hr1G020780.5(RFS2);HORVU7Hr1G048710.4(RFS1);HORVU7Hr1G048710.8(RFS1)
DNA replication	ko03030	4	114	0.0122659	0.0357755	K02209+K02209+K02541+K02212	HORVU0Hr1G017330.24(MCM5);HORVU0Hr1G017330.6(MCM5);HORVU1Hr1G070110.1(ROA2);HORVU3Hr1G047230.5(MCM4)
Plant hormone signal transduction	ko04075	4	125	0.0167146	0.0450008	K13413+K13413+K13413+K13449	HORVU0Hr1G038850.1(MKK4);HORVU0Hr1G038850.2(MKK4);HORVU0Hr1G038850.3(MKK4);HORVU7Hr1G033620.1(PRMS)
Tyrosine metabolism	ko00350	3	84	0.0283551	0.0708878	K00276+K00276+K00276	HORVU2Hr1G082420.2(maoI);HORVU2Hr1G082420.5(maoI);HORVU2Hr1G082420.6(maoI)
Biosynthesis of amino acids	ko01230	9	563	0.031081	0.0725224	K00789+K00789+K00789+K00789+K00789+K00789+K00789+K00789+K00789	HORVU6Hr1G034650.1(SAM4);HORVU6Hr1G063490.1(SAM3);HORVU6Hr1G063540.1(SAM2);HORVU6Hr1G063540.3(SAM2);HORVU6Hr1G063560.1(SAM2);HORVU6Hr1G063560.5(SAM2);HORVU6Hr1G063560.6(SAM2);HORVU6Hr1G063570.1(SAM2);HORVU6Hr1G063570.2(SAM2)
MAPK signaling pathway - plant	ko04016	4	155	0.0335517	0.0733943	K13413+K13413+K13413+K13449	HORVU0Hr1G038850.1(MKK4);HORVU0Hr1G038850.2(MKK4);HORVU0Hr1G038850.3(MKK4);HORVU7Hr1G033620.1(PRMS)
beta-Alanine metabolism	ko00410	3	102	0.0462934	0.0953099	K00276+K00276+K00276	HORVU2Hr1G082420.2(maoI);HORVU2Hr1G082420.5(maoI);HORVU2Hr1G082420.6(maoI)
Plant-pathogen interaction	ko04626	4	191	0.0634095	0.119052	K13413+K13413+K13413+K13449	HORVU0Hr1G038850.1(MKK4);HORVU0Hr1G038850.2(MKK4);HORVU0Hr1G038850.3(MKK4);HORVU7Hr1G033620.1(PRMS)
Glycine, serine and threonine metabolism	ko00260	3	117	0.0646283	0.119052	K00276+K00276+K00276	HORVU2Hr1G082420.2(maoI);HORVU2Hr1G082420.5(maoI);HORVU2Hr1G082420.6(maoI)
Pyrimidine metabolism	ko00240	3	137	0.0934579	0.163551	K01520+K01520+K01520	HORVU4Hr1G003120.1(Os03g0668900);HORVU5Hr1G002320.1(DUT);HORVU5Hr1G002320.2(DUT)
Cutin, suberine and wax biosynthesis	ko00073	1	19	0.139976	0.233293	K17991	HORVU2Hr1G088540.1(PXG)
Selenocompound metabolism	ko00450	1	34	0.236712	0.372504	K13811	HORVU5Hr1G094300.2(APS4)
Oxidative phosphorylation	ko00190	3	217	0.244789	0.372504	K02261+K03934+K03934	BAV58149(cox2);HORVU4Hr1G007850.1(EMB1467);HORVU4Hr1G007850.2(EMB1467)
Starch and sucrose metabolism	ko00500	4	341	0.282228	0.411583	K13679+K13679+K13679+K13679	HORVU2Hr1G090980.11(WAXY);HORVU2Hr1G090980.13(WAXY);HORVU2Hr1G090980.3(WAXY);HORVU2Hr1G090980.8(WAXY)
One carbon pool by folate	ko00670	1	50	0.328118	0.459365	K00297	HORVU5Hr1G111620.1(Os03g0815200)
Monobactam biosynthesis	ko00261	1	55	0.35441	0.47709	K13811	HORVU5Hr1G094300.2(APS4)
Amino sugar and nucleotide sugar metabolism	ko00520	2	221	0.524914	0.678149	K12451+K12451	HORVU6Hr1G065690.1(NRS/ER);HORVU6Hr1G065690.2(NRS/ER)
Ascorbate and aldarate metabolism	ko00053	1	98	0.542519	0.678149	K17744	HORVU5Hr1G013840.2(LGALDH)
alpha-Linolenic acid metabolism	ko00592	1	106	0.571012	0.689153	K05894	HORVU2Hr1G004230.5(OPR5)
Glycerolipid metabolism	ko00561	1	123	0.625894	0.730209	K00679	HORVU5Hr1G061360.1(PDAT1)
Purine metabolism	ko00230	1	190	0.782571	0.883548	K13811	HORVU5Hr1G094300.2(APS4)
Endocytosis	ko04144	1	233	0.84693	0.926329	K03283	HORVU5Hr1G113180.1(HSP70-4)
Protein processing in endoplasmic reticulum	ko04141	1	297	0.909572	0.964698	K03283	HORVU5Hr1G113180.1(HSP70-4)
Spliceosome	ko03040	1	489	0.981894	0.99154	K03283	HORVU5Hr1G113180.1(HSP70-4)
Carbon metabolism	ko01200	1	578	0.99154	0.99154	K00297	HORVU5Hr1G111620.1(Os03g0815200)
