# Supplementary material for: Combined Proteomic and Metabolomic Analysis of the Molecular Mechanism Underlying the Response to Salt Stress during Seed Germination in Barley
Source: Int J Mol Sci. 2022 Sep 10;23(18):10515. doi: 10.3390/ijms231810515 (PMC9499682; doi:10.3390/ijms231810515)
Supplement: Supplementary file 1 [file ijms-23-10515-s001.zip › Table S5.xlsx]

## Sheet: all.exp.POS
name	mz	rt	rtmin	MS2_name	MS1_name	identify.pvalue	ppm	formula	MS_type	GY02-CK-1	GY02-CK-2	GY02-CK-3	GY02-CK-4	GY02-CK-5	GY02-CK-6	GY02-Na-1	GY02-Na-2	GY02-Na-3	GY02-Na-4	GY02-Na-5	GY02-Na-6	GY18-CK-1	GY18-CK-2	GY18-CK-3	GY18-CK-4	GY18-CK-5	GY18-CK-6	GY18-Na-1	GY18-Na-2	GY18-Na-3	GY18-Na-4	GY18-Na-5	GY18-Na-6	QC1	QC2	QC3	QC4	QC5	Class	CAS	HMDB	C_ID	Pathway	KEGG_B_class	KEGG_A_class
POS_M81T97	81.0334	97.1413	1.62	--	Pyrimidine	--	2.65452	C4H4N2	MS1	5.43877e+06	1.55912e+06	8.91593e+06	8.35274e+06	7.16476e+06	1.17745e+07	1.12853e+07	1.02812e+07	1.23006e+07	1.14185e+07	1.89266e+07	2.0212e+07	921326	8.72207e+06	5.07726e+06	5.99796e+06	5.49848e+06	4.80966e+06	6.67336e+06	5.815e+06	6.2404e+06	6.38271e+06	6.15159e+06	7.01109e+06	9.46435e+06	9.46391e+06	9.49253e+06	9.40866e+06	9.4923e+06	Diazines	25247-63-6	HMDB0003361	-	-	-	-
POS_M82T650	81.5197	649.538	10.83	--	--	--	--	--	--	1.93368e+07	2.88112e+07	6.07743e+06	5.54367e+06	2.53236e+07	2.0855e+07	3.12975e+06	3.20993e+06	1.8355e+08	1.68114e+07	1.63055e+08	6.19513e+07	1.99248e+08	9.82164e+07	3115.6	3115.6	3115.6	3115.6	3115.6	3115.6	3115.6	3115.6	3115.6	3115.6	1.1538e+08	1.15561e+08	7.59656e+07	1.461e+08	1.06998e+08	--	--	--	-	-	-	-
POS_M82T731	81.5198	731.186	12.19	--	--	--	--	--	--	1.1863e+07	1.39763e+07	5.16948e+07	1.40008e+07	1.47761e+07	7.01475e+07	9.37465e+07	1.69159e+07	8.83171e+08	2.56745e+08	2.12791e+08	7.23452e+08	3115.6	3115.6	3115.6	3115.6	3115.6	3115.6	3115.6	3115.6	3115.6	3115.6	3115.6	3115.6	2.40966e+08	2.41341e+08	3.7124e+08	1.9293e+08	2.52671e+08	--	--	--	-	-	-	-
POS_M82T554	81.5198	554.488	9.24	--	--	--	--	--	--	3.72375e+07	2.17803e+07	6.73484e+07	1.34401e+07	1.03913e+07	4.07625e+07	7.75712e+06	6.3368e+06	2.41997e+07	2.55268e+08	1.83067e+08	2.9561e+08	1.91335e+08	9.61701e+06	3.64445e+07	7.11573e+06	2.42082e+07	2.68153e+07	4.73824e+07	2.63988e+07	6.73729e+07	2.53493e+07	3.29957e+07	4.6534e+07	8.81494e+07	8.79554e+07	9.2527e+07	7.39037e+07	1.24619e+08	--	--	--	-	-	-	-
POS_M82T582	81.5198	582.431	9.71	--	--	--	--	--	--	3.37902e+07	5.67727e+07	2.62859e+07	9.92678e+06	8.59178e+06	2.34208e+07	1.94314e+07	4.98186e+06	8.70598e+07	1.12174e+08	2.71297e+07	2.7411e+07	5.29435e+07	5.14606e+07	4.61619e+07	1.21201e+07	1.04769e+07	3.7352e+07	3.17888e+07	1.09853e+07	7.93187e+07	1.5391e+08	5.30839e+07	6.39312e+07	1.73002e+08	1.72727e+08	1.8395e+08	1.40597e+08	2.14702e+08	--	--	--	-	-	-	-
POS_M82T70_2	82.0137	70.2249	1.17	--	--	--	--	--	--	5.53199e+08	5.45689e+08	5.63772e+08	5.52423e+08	5.81305e+08	5.71878e+08	6.40163e+08	6.26006e+08	6.20999e+08	6.26524e+08	6.31743e+08	6.02729e+08	3.76428e+08	4.14039e+08	3.70766e+08	3.8063e+08	3.80507e+08	3.91696e+08	3.0061e+08	2.71559e+08	2.91582e+08	2.81739e+08	2.7084e+08	3.02143e+08	5.00807e+08	5.0074e+08	5.14484e+08	4.74264e+08	5.13862e+08	--	--	--	-	-	-	-
POS_M82T36_1	82.0138	35.8526	0.6	--	--	--	--	--	--	1.4629e+06	1.224e+06	503659	646433	492082	353493	281166	346859	321618	7.31247e+06	4.3205e+06	1.49261e+06	3.19094e+06	4.70696e+06	1.39841e+07	3.58725e+06	1.12095e+07	3.32409e+06	1.0295e+07	4.5808e+06	4.57786e+06	1.69894e+06	2.81042e+06	9.54153e+06	5.41277e+06	5.42117e+06	4.24092e+06	7.92939e+06	3.99924e+06	--	--	--	-	-	-	-
POS_M82T36_2	82.0732	35.8131	0.6	--	--	--	--	--	--	1.89258e+06	7.0356e+06	2.07018e+06	2.63889e+06	6.48641e+06	7.92386e+06	8.25364e+06	7.27325e+06	1.8823e+06	2.05237e+06	6.88814e+06	8.09822e+06	6.02734e+06	1.45415e+07	2.86831e+07	3115.6	3115.6	3115.6	3115.6	3115.6	3115.6	3115.6	4.65661e+07	2.6128e+07	1.99634e+06	1.99628e+06	2.37379e+06	1.53057e+06	2.15325e+06	--	--	--	-	-	-	-
POS_M83T70_1	82.537	70.2249	1.17	--	--	--	--	--	--	1.69438e+09	1.69061e+09	1.71652e+09	1.671e+09	1.72775e+09	1.73213e+09	1.90343e+09	1.95896e+09	1.93904e+09	1.93158e+09	1.91155e+09	1.81734e+09	1.27953e+09	1.27942e+09	1.25956e+09	1.28303e+09	1.3251e+09	1.28668e+09	1.02913e+09	9.80576e+08	9.45966e+08	9.80978e+08	9.81794e+08	1.07903e+09	1.56302e+09	1.56296e+09	1.57357e+09	1.54303e+09	1.57255e+09	--	--	--	-	-	-	-
POS_M83T38_1	82.5371	38.1589	0.64	--	--	--	--	--	--	9.30125e+06	1.21319e+07	2.98725e+06	1.76614e+06	5.07225e+06	4.39601e+06	4.06288e+06	1.04141e+06	3.42273e+06	5.04945e+07	4.42761e+07	1.05417e+07	1.01243e+07	1.86933e+08	5.71788e+07	3115.6	3115.6	3115.6	3115.6	3115.6	3115.6	3115.6	1.55029e+08	1.99927e+07	4.7439e+07	4.75429e+07	3.54621e+07	6.13611e+07	4.30359e+07	--	--	--	-	-	-	-
POS_M83T70_2	83.0143	70.2249	1.17	--	--	--	--	--	--	7.07842e+07	6.53297e+07	6.13903e+07	3.26777e+06	6.83048e+07	6.84033e+07	7.74248e+07	7.31009e+07	6.65812e+07	7.8575e+07	7.71803e+07	6.99204e+07	5.20719e+07	5.43634e+07	5.13063e+07	5.39542e+07	5.29844e+07	5.13231e+07	3.96874e+07	4.02445e+07	4.13209e+07	4.0113e+07	3.49515e+07	4.17166e+07	6.25746e+07	6.25732e+07	6.26629e+07	6.24069e+07	6.26545e+07	--	--	--	-	-	-	-
POS_M83T70_3	83.0378	70.2556	1.17	--	--	--	--	--	--	2.84267e+08	2.86004e+08	2.95333e+08	3.01097e+08	3.01181e+08	2.89273e+08	3.25096e+08	3.47562e+08	3.35774e+08	3.49208e+08	3.18516e+08	3.20332e+08	2.2746e+08	2.50092e+08	2.4823e+08	2.51943e+08	2.7448e+08	2.75121e+08	2.02612e+08	2.02408e+08	1.94403e+08	1.96977e+08	1.87915e+08	2.09073e+08	2.8463e+08	2.84627e+08	2.87974e+08	2.78511e+08	2.87437e+08	--	--	--	-	-	-	-
POS_M83T830	83.0602	830.197	13.84	--	--	--	--	--	--	3.83446e+08	1.11239e+08	4.78191e+07	1.83287e+08	5.87682e+07	2.02412e+08	2.35183e+08	3.08605e+08	7.85397e+07	2.04978e+08	8.22883e+07	3.40548e+08	3.79875e+08	8.22971e+08	4.22058e+08	5.91135e+07	4.10691e+08	5.4569e+08	1.5314e+08	2.26632e+08	5.19262e+08	5.78015e+07	7.8857e+08	2.61172e+08	3.87086e+08	3.87157e+08	3.40666e+08	4.86512e+08	3.30626e+08	--	--	--	-	-	-	-
POS_M83T747	83.0602	747.425	12.46	--	--	--	--	--	--	3.4424e+08	5.26202e+08	2.41297e+08	6.94719e+07	2.06949e+08	1.90944e+08	1.70098e+08	1.65042e+08	1.94278e+08	3.84272e+08	1.32604e+08	8.11664e+08	4.85045e+08	2.08424e+08	3.21963e+08	2.60426e+08	2.86279e+08	1.79903e+08	2.34408e+08	3.00013e+08	2.27351e+08	3.79782e+08	7.61066e+07	2.97398e+08	3.10242e+08	3.10321e+08	2.91713e+08	3.41332e+08	2.97241e+08	--	--	--	-	-	-	-
POS_M83T774	83.0602	773.938	12.9	--	--	--	--	--	--	2.43585e+08	2.30023e+08	3.73452e+08	1.1721e+09	2.38054e+08	3.28206e+08	1.9218e+08	2.28696e+08	2.04666e+08	1.62e+08	3.19217e+08	2.16452e+08	2.67872e+08	1.61734e+08	1.43349e+08	1.5452e+08	2.15495e+08	1.37861e+08	2.03882e+08	2.27111e+08	4.43022e+07	1.8291e+08	1.73282e+08	5.39482e+07	3.63239e+08	3.63269e+08	3.44239e+08	4.02924e+08	3.41757e+08	--	--	--	-	-	-	-
POS_M83T702	83.0603	702.287	11.7	--	--	--	--	--	--	2.49008e+08	2.08173e+08	2.32222e+08	1.95841e+08	1.8849e+08	2.61951e+08	4.85399e+07	3.47186e+08	1.68981e+08	2.03515e+08	1.49624e+08	3.49718e+07	1.33612e+08	1.31034e+08	1.49328e+08	2.86552e+08	2.46474e+08	2.77026e+08	7.30802e+08	4.6484e+07	4.62473e+07	1.40466e+08	5.18634e+07	3.32869e+08	2.17445e+08	2.17459e+08	2.13663e+08	2.24643e+08	2.14007e+08	--	--	--	-	-	-	-
POS_M83T726	83.0603	725.526	12.09	--	--	--	--	--	--	3.52864e+08	1.43134e+08	1.85382e+08	4.76179e+07	2.28508e+08	2.67895e+08	4.58693e+07	2.44186e+08	2.5361e+08	2.00126e+08	2.87769e+08	5.28032e+07	1.51055e+08	1.4148e+08	1.4991e+08	1.76718e+08	1.2338e+08	2.00845e+08	2.70012e+07	2.4927e+07	2.68013e+08	2.60755e+07	2.9582e+07	1.35344e+08	2.11004e+08	2.10914e+08	2.2147e+08	1.88685e+08	2.23581e+08	--	--	--	-	-	-	-
POS_M83T759	83.0602	759.096	12.65	--	--	--	--	--	--	1.83001e+08	4.18485e+07	1.9463e+08	5.81727e+07	2.66627e+08	2.84862e+08	2.90015e+08	3.44259e+08	4.06095e+08	1.5354e+08	6.31857e+08	1.95396e+08	5.61239e+07	2.84325e+08	1.44006e+08	2.80331e+08	2.13249e+08	2.29787e+08	2.40515e+08	1.56676e+08	1.59013e+08	1.61065e+08	1.89941e+08	2.89063e+08	1.96111e+08	1.95544e+08	2.23333e+08	1.39001e+08	2.27724e+08	--	--	--	-	-	-	-
POS_M83T806	83.0603	805.81	13.43	--	--	--	--	--	--	3.18884e+08	1.5456e+09	1.61903e+09	1.17054e+09	2.44112e+08	8.13603e+08	6.44589e+08	5.99273e+08	5.8198e+08	5.30075e+08	5.49727e+08	4.21596e+08	2.48648e+08	2.62201e+07	6.22725e+07	7.03856e+07	5.33072e+07	1.25216e+07	1.35842e+07	5.3185e+07	1.32124e+07	7.69998e+07	1.59683e+07	7.35601e+07	3.26429e+08	3.26132e+08	3.03119e+08	3.97712e+08	1.89897e+08	--	--	--	-	-	-	-
POS_M83T787	83.0603	787.257	13.12	--	--	--	--	--	--	5.98871e+07	1.00759e+08	1.87976e+08	1.8595e+08	1.18841e+08	4.00621e+07	3.86222e+07	1.45647e+08	2.42521e+08	3.26986e+08	8.00779e+07	9.31791e+07	8.22335e+08	4.44089e+08	4.42392e+08	3.93709e+08	3.44528e+08	3.85889e+08	9.25313e+07	7.99317e+07	9.7395e+08	6.22712e+08	9.80815e+07	5.52841e+08	1.07424e+08	1.07402e+08	1.06632e+08	1.08952e+08	1.06676e+08	--	--	--	-	-	-	-
POS_M83T621	83.0604	620.975	10.35	--	--	--	--	--	--	5.68337e+07	6.50794e+07	7.41016e+07	2.66611e+07	1.98398e+08	1.24253e+08	3.82675e+07	5.10045e+07	4.30541e+08	1.11895e+09	3.3581e+08	3.19714e+08	2.35399e+09	8.80415e+08	1.55659e+09	3115.6	3115.6	3115.6	3115.6	3115.6	8.56611e+10	6.45351e+08	2.71132e+08	4.69816e+08	3.69972e+08	3.69899e+08	4.09585e+08	3.16674e+08	3.889e+08	--	--	--	-	-	-	-
POS_M83T532	83.0603	531.728	8.86	Fomepizole	--	0.000148996	0.704179	C4H6N2	MS2	2.83176e+07	3.05839e+07	9.32393e+07	3.65669e+07	3.80787e+07	2.27033e+08	1.87449e+08	5.14932e+07	6.17627e+07	6.10869e+07	5.91913e+08	1.68973e+09	3115.6	3115.6	3115.6	3115.6	3115.6	3115.6	3115.6	3115.6	3115.6	3115.6	1.51049e+09	5.35609e+08	8.12514e+07	8.13979e+07	5.80396e+07	1.08965e+08	7.20555e+07	Azoles	7554-65-6	HMDB0015344	-	-	-	-
POS_M83T598	83.0603	598.17	9.97	--	--	--	--	--	--	4.98232e+08	4.38477e+08	3.14363e+08	2.67068e+08	5.2744e+08	1.81409e+08	1.09294e+09	3.94437e+07	4.06575e+07	3.78654e+07	3.41626e+07	1.01371e+08	2.06479e+08	1.32282e+09	3115.6	3115.6	3115.6	3115.6	3115.6	3115.6	3115.6	3115.6	3115.6	3115.6	2.94116e+08	2.94215e+08	4.33624e+08	2.06629e+08	3.17267e+08	--	--	--	-	-	-	-
POS_M83T512	83.0603	511.99	8.53	--	--	--	--	--	--	2.90925e+07	1.30201e+08	2.06267e+08	3.27317e+08	1.12363e+08	8.26161e+07	3.02426e+07	1.55444e+08	1.63315e+08	3.49159e+07	1.87649e+08	3.45937e+07	2.99361e+08	3115.6	3115.6	3115.6	3115.6	3115.6	3115.6	3115.6	3115.6	3115.6	3115.6	2.1794e+08	1.08614e+08	1.0871e+08	7.35766e+07	1.45296e+08	9.72387e+07	--	--	--	-	-	-	-
POS_M83T610	83.0603	610.492	10.17	--	--	--	--	--	--	3.08801e+08	4.64142e+08	4.30707e+08	6.9304e+08	1.70125e+08	4.68552e+08	1.60328e+08	5.72386e+09	1.4916e+08	1.36716e+08	3.96777e+08	3.33837e+08	5.5823e+07	1.02795e+08	7.28454e+07	6.83967e+07	5.26814e+07	6.62603e+07	3.63669e+07	2.53489e+08	1.26639e+07	3.00554e+08	4.93184e+07	5.43185e+07	9.26025e+07	9.25512e+07	8.36335e+07	1.17264e+08	6.63141e+07	--	--	--	-	-	-	-
POS_M83T522	83.0603	521.948	8.7	--	--	--	--	--	--	9.03419e+08	1.13029e+08	2.80311e+07	2.68825e+07	2.89217e+07	1.00953e+08	1.05372e+08	2.47891e+07	9.81107e+07	2.33789e+07	2.48923e+07	2.18309e+07	1.20613e+08	1.31351e+08	8.31599e+07	4.76635e+08	1.70772e+07	1.53466e+07	6.96742e+07	4.68893e+07	1.17039e+08	2.04916e+07	8.19437e+07	2.65774e+07	1.4597e+08	1.4594e+08	1.52284e+08	1.32271e+08	1.53855e+08	--	--	--	-	-	-	-
POS_M83T660	83.0603	659.621	10.99	--	--	--	--	--	--	2.04265e+08	2.24444e+08	1.53092e+08	1.66791e+08	8.13372e+08	3.40384e+08	6.19127e+07	6.9348e+07	2.79684e+08	7.19763e+07	1.96406e+08	6.75304e+08	8.3589e+07	3115.6	3115.6	3115.6	3115.6	3115.6	3115.6	3115.6	3115.6	3115.6	3115.6	3115.6	2.67215e+08	2.67192e+08	3.81845e+08	1.72535e+08	2.94232e+08	--	--	--	-	-	-	-
POS_M83T573	83.0603	573.129	9.55	--	--	--	--	--	--	3.36373e+08	1.0578e+09	4.23666e+07	3.17756e+07	2.94315e+07	1.04907e+08	2.2676e+07	2.05003e+07	2.41386e+08	1.73152e+07	6.02254e+07	6.99883e+07	4.67707e+07	7.20766e+07	5.40101e+07	1.34201e+07	4.70559e+07	7.30445e+07	5.97026e+07	1.42351e+07	7.06784e+07	1.69187e+07	5.54938e+07	1.03432e+08	1.46166e+08	1.46183e+08	1.29253e+08	1.93504e+08	9.53839e+07	--	--	--	-	-	-	-
POS_M83T584	83.0603	583.767	9.73	--	--	--	--	--	--	3.52008e+08	1.10472e+08	4.46459e+08	9.8191e+08	7.46299e+08	9.21835e+08	1.65905e+08	1.50659e+08	1.37317e+08	4.23144e+08	6.46362e+08	3.67521e+08	1.96121e+08	1.01219e+08	5.95462e+07	4.50061e+07	1.26215e+07	5.4929e+07	6.82441e+07	1.10335e+07	3.07911e+07	1.35305e+07	4.69786e+07	7.26286e+07	9.62433e+07	9.61557e+07	8.9716e+07	1.14319e+08	7.63962e+07	--	--	--	-	-	-	-
POS_M83T501	83.0603	501.397	8.36	--	--	--	--	--	--	2.74627e+07	9.37118e+07	2.80257e+07	2.69621e+07	1.56865e+08	1.07091e+08	2.89066e+08	2.90068e+07	2.63445e+07	2.41581e+07	1.56232e+08	2.18208e+07	4.58515e+09	3115.6	3115.6	3115.6	3115.6	3115.6	3115.6	3115.6	3115.6	3115.6	3115.6	4.06349e+08	9.23718e+07	9.24634e+07	5.9211e+07	1.22971e+08	8.33452e+07	--	--	--	-	-	-	-
POS_M83T36	83.0855	35.8402	0.6	--	--	--	--	--	--	5.50855e+06	6.65597e+06	8.67112e+06	3.44828e+07	3.14214e+07	6.2905e+07	1.61956e+07	2.1826e+07	1.7585e+07	1.99273e+07	1.12167e+08	6.00304e+07	1.00321e+07	1.5578e+06	6.04062e+06	1.51402e+07	4.80338e+06	1.01121e+06	3.42748e+06	3.85412e+06	3.54041e+06	2.91647e+06	1.28674e+06	5.07062e+06	1.51068e+07	1.502e+07	1.71174e+07	9.61167e+06	2.08162e+07	--	--	--	-	-	-	-
POS_M84T70_1	83.5358	70.2249	1.17	--	--	--	--	--	--	3.21252e+08	2.93717e+08	3.02492e+08	2.95564e+08	3.13113e+08	3.12876e+08	3.40941e+08	3.42738e+08	3.52314e+08	3.54341e+08	3.41212e+08	3.17133e+08	2.10592e+08	2.15538e+08	2.0889e+08	2.11625e+08	2.16859e+08	2.10258e+08	1.69505e+08	1.59582e+08	1.58507e+08	1.64775e+08	1.66618e+08	1.84549e+08	2.69087e+08	2.69068e+08	2.7198e+08	2.63533e+08	2.71781e+08	--	--	--	-	-	-	-
POS_M84T70_2	84.0112	70.2789	1.17	--	--	--	--	--	--	3.36347e+07	3.53271e+07	1.17135e+06	3.37076e+07	3.51436e+07	3.36775e+07	9.56473e+07	9.18918e+07	2.30692e+06	9.9501e+07	9.72859e+07	8.86224e+07	6.00115e+07	7.01144e+07	6.24961e+07	6.36832e+07	6.04346e+07	6.62972e+07	4.92427e+07	4.64818e+07	5.08516e+07	4.69634e+07	4.58817e+07	4.98663e+07	7.72048e+07	7.72008e+07	7.7725e+07	7.62109e+07	7.7684e+07	--	--	--	-	-	-	-
POS_M84T85	84.0443	85.1395	1.42	--	--	--	--	--	--	3.76196e+08	3.87319e+08	3.81056e+08	3.55172e+08	3.78237e+08	3.82373e+08	3.02722e+08	3.18244e+08	2.97441e+08	2.97063e+08	3.13748e+08	3.27525e+08	1.93504e+08	2.15919e+08	1.90812e+08	2.08554e+08	1.9138e+08	2.03364e+08	1.19787e+08	1.15379e+08	1.14764e+08	1.14279e+08	1.18018e+08	1.10115e+08	2.63584e+08	2.63578e+08	2.66625e+08	2.57917e+08	2.66233e+08	--	--	--	-	-	-	-
POS_M84T173	84.0442	173.374	2.89	--	--	--	--	--	--	1.19214e+08	2.81821e+08	1.01743e+08	2.30532e+08	6.15476e+07	6.93848e+07	6.80068e+07	6.05999e+07	5.80758e+07	5.32141e+07	5.92211e+07	5.27608e+07	4.4017e+07	3.21439e+07	5.64062e+07	8.97163e+07	1.02944e+08	3.55604e+07	5.73407e+07	2.30786e+07	2.49802e+07	2.51382e+07	9.86305e+07	8.52669e+07	1.63496e+08	1.63516e+08	1.59927e+08	1.70035e+08	1.60572e+08	--	--	--	-	-	-	-
POS_M84T613_1	84.0442	612.645	10.21	--	--	--	--	--	--	1.32034e+07	2.16525e+07	1.31578e+07	1.24637e+07	4.80781e+06	2.47954e+07	5.68521e+07	2.50254e+07	3.7563e+07	2.07026e+07	2.349e+07	8.40089e+07	4.45948e+07	5.90301e+07	3.33412e+07	1.95477e+08	7.30622e+07	3.42297e+07	6.46896e+07	3.34257e+07	4.40366e+07	9.64869e+06	7.70963e+07	2.89361e+07	3.51225e+07	3.51266e+07	3.24077e+07	3.99656e+07	3.2972e+07	--	--	--	-	-	-	-
POS_M84T225	84.0442	225.289	3.75	--	--	--	--	--	--	1.71886e+08	1.78068e+08	2.32329e+08	1.69234e+08	1.99705e+08	4.34811e+07	4.07176e+07	3.65059e+07	1.58561e+08	3.19089e+07	2.1461e+08	2.79814e+07	6.0399e+07	1.93824e+07	5.36158e+07	2.7931e+06	7.5701e+06	2.01081e+06	7.41032e+06	1.73494e+06	7.93733e+06	2.13242e+06	8.84711e+06	8.64226e+06	2.32886e+07	2.32495e+07	2.25874e+07	2.53892e+07	1.97817e+07	--	--	--	-	-	-	-
POS_M84T490	84.0442	489.785	8.16	--	--	--	--	--	--	6.71393e+06	2.03182e+07	2.24051e+07	2.03764e+07	1.92554e+07	3.02269e+07	2.79554e+07	2.23084e+07	2.83273e+07	2.53822e+07	2.25047e+07	3.27179e+07	2.73925e+07	2.19122e+07	3.05162e+07	1.88395e+07	4.69641e+06	1.83461e+07	2.00234e+07	2.96632e+07	3.15265e+07	5.158e+06	1.96226e+07	5.04934e+06	3.40347e+07	3.40384e+07	3.21058e+07	3.7953e+07	3.202e+07	--	--	--	-	-	-	-
POS_M84T504	84.0442	503.646	8.39	--	--	--	--	--	--	1.14883e+08	4.21902e+07	4.42178e+07	7.05784e+06	3.44896e+07	7.3554e+06	2.7154e+07	7.50052e+07	7.17137e+06	3.04253e+07	2.39383e+07	6.33154e+07	6.32416e+06	2.61862e+07	7.55297e+06	4.42642e+07	3.40625e+07	3.87279e+07	2.4493e+07	2.35356e+07	3.9409e+07	7.31487e+06	2.58763e+07	3.50208e+07	2.91526e+07	2.915e+07	3.18516e+07	2.44332e+07	3.12051e+07	--	--	--	-	-	-	-
POS_M84T290	84.0442	290.256	4.84	--	--	--	--	--	--	1.89755e+07	5.08478e+06	2.28571e+07	5.35115e+06	2.648e+07	2.44071e+07	2.72634e+07	5.11283e+06	2.9154e+07	5.55545e+06	2.58079e+07	2.2003e+07	6.18579e+06	3.93767e+07	4.6867e+07	9.54421e+06	5.42282e+07	4.44435e+07	5.20345e+07	1.5739e+07	1.71487e+07	1.95951e+07	8.63244e+07	1.76218e+08	2.03999e+07	2.04018e+07	2.04063e+07	2.03889e+07	2.04046e+07	--	--	--	-	-	-	-
POS_M84T752	84.0442	751.904	12.53	--	--	--	--	--	--	5.56517e+06	1.67689e+07	3.64828e+07	3.44675e+07	2.21057e+07	5.26698e+06	1.47414e+07	2.27598e+07	2.71602e+07	2.71065e+07	6.6747e+06	2.28837e+07	1.00565e+07	2.68802e+07	9.77467e+07	1.31896e+07	5.89529e+07	4.20389e+08	1.39208e+08	9.98115e+07	2.2473e+07	1.45934e+07	7.38006e+07	2.73095e+07	2.21488e+07	2.21437e+07	2.75647e+07	1.45098e+07	2.4935e+07	--	--	--	-	-	-	-
POS_M84T314	84.0442	314.117	5.24	--	--	--	--	--	--	1.20029e+07	5.43447e+07	6.67043e+07	4.98206e+07	8.70005e+07	2.30211e+07	1.15667e+08	1.43152e+08	2.0751e+08	9.09113e+07	1.088e+08	2.28781e+08	1.37377e+08	3115.6	3115.6	3115.6	3115.6	3115.6	3115.6	3115.6	3115.6	3115.6	3115.6	4.47542e+08	4.3122e+07	4.31249e+07	5.38108e+07	3.26662e+07	4.62935e+07	--	--	--	-	-	-	-
POS_M84T811	84.0442	810.993	13.52	--	--	--	--	--	--	1.69682e+07	4.90075e+06	1.44353e+07	1.86419e+07	1.42834e+07	4.89462e+07	1.63156e+07	2.91056e+06	5.05529e+07	3.74017e+07	9.11787e+06	1.06802e+07	1.54246e+07	5.24914e+07	2.24167e+07	6.33373e+06	7.7413e+06	3.81725e+07	5.98567e+07	7.27795e+07	4.58871e+07	1.18734e+07	2.4745e+07	2.49339e+07	2.46132e+07	2.46248e+07	1.70037e+07	3.5376e+07	2.07272e+07	--	--	--	-	-	-	-
POS_M84T468	84.0442	468.178	7.8	--	--	--	--	--	--	3.06656e+07	4.20434e+07	7.68487e+07	5.65106e+07	3.50258e+07	4.02595e+07	4.353e+07	3.29077e+07	1.15528e+07	5.61293e+07	4.6899e+07	1.30962e+07	1.26023e+08	5.57589e+07	8.9298e+07	1.00162e+07	1.01113e+07	3.21763e+07	4.326e+07	4.39036e+07	2.98009e+07	5.85587e+06	2.01548e+07	7.13828e+07	4.04438e+07	4.04729e+07	3.27451e+07	5.42475e+07	3.42307e+07	--	--	--	-	-	-	-
POS_M84T734	84.0442	734.058	12.23	--	--	--	--	--	--	3.99893e+06	2.06311e+07	3.75603e+07	2.87456e+07	2.86435e+07	4.51806e+06	2.36618e+07	1.82678e+07	4.47964e+06	2.0261e+07	1.38398e+07	3.90018e+06	3.77156e+06	2.98806e+07	2.8009e+07	5.03856e+06	5.6734e+06	6.74081e+06	5.17832e+07	2.70114e+07	3.37194e+07	6.51344e+06	6.16092e+06	2.57289e+07	2.02997e+07	2.03026e+07	1.99202e+07	2.09197e+07	2.00482e+07	--	--	--	-	-	-	-
POS_M84T128	84.044	127.785	2.13	--	--	--	--	--	--	8.20914e+07	6.36705e+07	8.06001e+07	1.31384e+08	5.04644e+07	4.19778e+07	4.76833e+07	5.25789e+07	1.4612e+07	1.30005e+08	1.43913e+07	5.16913e+07	2.95167e+08	7.0731e+07	1.94748e+07	2.24864e+07	1.10683e+08	1.37838e+08	1.45723e+08	4.1245e+07	3.98708e+07	3.00324e+07	2.23899e+08	2.30732e+07	6.19869e+07	6.19953e+07	6.33907e+07	5.98686e+07	6.27957e+07	--	--	--	-	-	-	-
POS_M84T725	84.0442	724.501	12.08	--	--	--	--	--	--	2.82695e+07	2.44427e+07	5.35969e+06	4.76229e+06	3.65539e+06	4.29826e+06	3.92774e+06	3.44528e+06	4.2617e+07	7.70356e+06	1.4118e+07	1.6911e+07	4.54118e+07	1.93934e+07	1.94389e+07	4.84212e+06	3.17432e+07	2.32205e+07	6.37409e+06	5.94259e+06	2.1867e+07	5.82878e+06	1.12123e+08	2.45709e+07	2.41139e+07	2.41225e+07	1.94924e+07	3.16633e+07	2.10593e+07	--	--	--	-	-	-	-
POS_M84T522	84.0442	521.91	8.7	--	--	--	--	--	--	9.19205e+06	3.6599e+07	2.40841e+07	6.80714e+06	4.78069e+07	6.64183e+06	3.28328e+07	2.80875e+07	1.65136e+07	1.81861e+07	1.7422e+07	3.20264e+07	1.57306e+07	4.81107e+06	3.18206e+07	2.77206e+07	4.79159e+06	5.33048e+06	2.39678e+07	2.29973e+07	2.34417e+07	5.32617e+06	5.7227e+06	3.15653e+07	3.14709e+07	3.14707e+07	3.27915e+07	2.8954e+07	3.26693e+07	--	--	--	-	-	-	-
POS_M84T795	84.0442	795.411	13.26	--	--	--	--	--	--	2.8814e+06	3.95604e+06	3.14757e+07	2.15093e+07	5.05079e+06	5.63046e+06	3.11865e+07	3.61301e+07	9.12893e+06	3.71565e+07	1.15544e+07	5.59984e+07	1.2242e+07	5.10923e+07	6.96764e+07	9.04709e+06	4.19923e+07	4.52893e+07	4.08107e+07	3.42605e+07	1.80888e+07	3.50278e+06	1.46567e+07	1.20533e+07	1.17877e+07	1.17889e+07	1.16469e+07	1.20206e+07	1.16907e+07	--	--	--	-	-	-	-
POS_M84T599	84.0442	599.462	9.99	--	--	--	--	--	--	1.88881e+07	1.55629e+07	1.56641e+07	5.70341e+07	1.22776e+08	4.96508e+07	1.04892e+07	3.15436e+07	3.60457e+07	3.13187e+07	2.77568e+07	7.5382e+06	2.42986e+07	1.16577e+07	1.56589e+07	3.78924e+06	3.65044e+06	1.18958e+07	3.1916e+06	1.08514e+07	1.179e+07	2.88683e+06	3.0523e+06	1.44177e+07	2.34443e+07	2.3442e+07	2.30065e+07	2.43774e+07	2.2918e+07	--	--	--	-	-	-	-
POS_M84T118	84.044	117.576	1.96	--	Amitrole	--	5.23575	C2H4N4	MS1	4.48068e+07	7.26127e+07	1.65721e+07	1.75798e+07	1.22196e+08	1.05817e+08	2.65538e+07	1.78704e+08	3.39681e+07	4.03846e+07	4.8693e+07	1.83064e+08	1.94191e+07	1.53491e+07	1.31048e+07	2.54048e+07	3.65534e+07	3.09013e+07	3.32745e+07	7.02475e+06	6.33488e+06	7.18068e+06	7.47794e+06	3.82909e+07	5.26337e+07	5.25488e+07	5.53524e+07	4.65982e+07	5.63006e+07	--	--	--	-	-	-	-
POS_M84T705	84.0442	705.257	11.75	--	--	--	--	--	--	1.70268e+07	7.28e+07	4.21686e+07	9.14296e+06	7.04733e+06	2.33036e+07	6.85226e+06	6.53911e+06	3.89347e+07	6.49453e+06	1.85382e+07	1.50131e+07	6.78467e+07	1.63099e+07	3115.6	3115.6	3115.6	3115.6	3115.6	3115.6	3115.6	3115.6	3115.6	3115.6	2.33077e+07	2.33126e+07	3.36353e+07	1.59667e+07	2.53039e+07	--	--	--	-	-	-	-
POS_M84T680	84.0442	679.53	11.33	--	--	--	--	--	--	8.68769e+06	1.21651e+07	1.39341e+07	9.1667e+07	3.64345e+06	3.50891e+06	9.17237e+07	4.1184e+06	4.01275e+06	1.52505e+07	4.09616e+06	2.77558e+07	5.02146e+06	5.45675e+06	6.14085e+06	2.15466e+07	2.46899e+07	3.03953e+07	4.50856e+07	1.11014e+07	5.91646e+07	1.47919e+07	7.32877e+07	4.35968e+07	1.70241e+07	1.70258e+07	1.62814e+07	1.83151e+07	1.6487e+07	--	--	--	-	-	-	-
POS_M84T36	84.0808	35.8284	0.6	--	--	--	--	--	--	3.64073e+08	3.02645e+08	2.70674e+08	3.52302e+08	3.95048e+08	3.50375e+08	3.49078e+08	3.71343e+08	4.08692e+08	3.19492e+08	2.70454e+08	3.14382e+08	2.73058e+08	3.25515e+08	3.13831e+08	4.4794e+08	4.65984e+08	5.69758e+08	6.88408e+08	6.04314e+08	5.35798e+08	5.55529e+08	4.66406e+08	4.73576e+08	3.59736e+08	3.5971e+08	3.80635e+08	3.25188e+08	3.74073e+08	--	--	--	-	-	-	-
POS_M84T73	84.0807	72.7383	1.21	--	--	--	--	--	--	4.2207e+08	4.17914e+08	4.07759e+08	1.09166e+08	5.13603e+08	1.27152e+08	7.59689e+08	7.22555e+08	7.76533e+08	7.18845e+08	6.69696e+08	7.27184e+08	2.17862e+08	3.2e+08	1.76609e+08	2.91844e+08	1.82262e+08	1.94759e+08	4.48264e+07	2.68945e+08	2.0187e+08	1.93834e+08	4.90554e+07	3.40249e+08	4.88286e+08	4.87963e+08	5.23853e+08	4.0938e+08	5.35853e+08	--	--	--	-	-	-	-
POS_M84T212	84.0808	211.931	3.53	--	--	--	--	--	--	9.46279e+07	6.77508e+07	2.87988e+08	5.05444e+08	1.32559e+08	5.07256e+08	4.22486e+08	5.46585e+08	3.29956e+08	8.67654e+07	4.16927e+08	4.54129e+08	4.48286e+08	1.00373e+08	3.98764e+08	4.99699e+08	1.45718e+08	6.18102e+08	1.00139e+09	1.43729e+08	1.07788e+08	6.33121e+08	2.72396e+08	9.32148e+07	3.06454e+08	3.06483e+08	3.10201e+08	3.00371e+08	3.08947e+08	--	--	--	-	-	-	-
POS_M84T527	84.0806	526.877	8.78	--	--	--	--	--	--	3.80026e+08	4.80638e+08	2.44499e+08	5.1161e+07	3.48061e+08	1.77833e+08	1.87843e+08	1.41917e+08	1.69886e+08	2.67588e+07	1.00873e+08	2.33035e+07	6.0455e+07	9.6142e+07	6.61407e+07	1.55408e+08	2.03204e+08	1.55697e+08	1.36934e+08	1.56069e+08	1.93611e+08	1.35134e+08	1.37472e+08	1.54847e+08	1.249e+08	1.2484e+08	1.43556e+08	9.37256e+07	1.37939e+08	--	--	--	-	-	-	-
POS_M84T422	84.0806	422.236	7.04	--	--	--	--	--	--	2.4547e+08	1.00009e+08	1.26179e+08	1.6615e+08	2.00883e+08	1.94574e+08	2.17301e+08	4.35724e+08	3.57416e+08	4.89483e+08	5.5665e+07	3.95506e+08	1.08848e+08	1.36761e+08	1.67281e+08	4.42749e+07	1.59404e+09	2.75917e+08	5.83287e+07	5.13281e+08	4.18393e+08	1.65359e+08	1.74384e+08	1.77957e+08	1.99908e+08	1.99798e+08	2.23636e+08	1.58494e+08	2.18046e+08	--	--	--	-	-	-	-
POS_M84T675	84.0807	674.917	11.25	--	--	--	--	--	--	9.96921e+07	4.36534e+07	1.94583e+07	2.39813e+07	1.37019e+08	2.35778e+07	2.2527e+07	2.39853e+07	9.75639e+07	1.18251e+08	9.65863e+07	2.43788e+07	4.17367e+08	2.90361e+08	4.33867e+07	2.92539e+08	1.11152e+08	1.24762e+08	1.01547e+08	4.08645e+08	4.07763e+08	2.84227e+08	4.20864e+08	4.42385e+07	1.07035e+08	1.07067e+08	1.03599e+08	1.12249e+08	1.05023e+08	--	--	--	-	-	-	-
POS_M84T373	84.0807	372.763	6.21	--	--	--	--	--	--	1.11701e+08	3.0355e+08	4.4577e+08	6.09053e+08	5.32286e+08	4.80938e+08	1.06395e+09	7.60342e+08	8.90472e+07	1.10577e+08	2.5838e+08	2.79325e+08	1.05682e+08	9.81788e+07	2.32101e+07	2.23055e+07	1.03008e+08	1.08583e+08	1.01998e+08	3.11583e+07	2.35381e+08	3.7378e+08	3.2328e+07	4.35514e+07	3.04741e+08	3.04222e+08	3.50928e+08	2.0188e+08	3.67326e+08	--	--	--	-	-	-	-
POS_M84T345	84.0807	344.959	5.75	--	--	--	--	--	--	5.25045e+07	3.82035e+07	3.24586e+08	2.29371e+08	4.51735e+08	4.81196e+08	4.97699e+08	3.08257e+08	3.30328e+08	8.94806e+07	6.01681e+08	9.03633e+07	3.28045e+08	3.9039e+07	2.58652e+07	2.40623e+07	3.33514e+08	1.61784e+08	1.96285e+08	2.98127e+08	2.54233e+07	1.5109e+08	1.38687e+08	2.85369e+07	2.49057e+08	2.49108e+08	2.24892e+08	3.00697e+08	2.19665e+08	--	--	--	-	-	-	-
POS_M84T269_2	84.0808	268.968	4.48	--	--	--	--	--	--	6.33635e+07	5.01463e+07	4.25432e+08	3.05122e+08	1.07742e+08	4.44587e+08	4.80565e+08	3.07131e+08	3.43564e+08	1.06179e+08	3.1468e+08	3.40596e+08	2.42235e+08	4.12656e+07	3.47686e+07	1.61668e+08	1.9219e+08	1.5574e+08	1.33935e+08	1.55723e+08	2.06674e+08	2.91799e+08	4.25037e+08	6.79321e+07	4.02437e+08	4.02092e+08	4.22469e+08	3.54887e+08	4.35236e+08	--	--	--	-	-	-	-
POS_M84T747	84.0806	746.731	12.45	--	--	--	--	--	--	1.99727e+07	1.51893e+07	8.69774e+07	1.39472e+08	2.18642e+07	1.09826e+08	7.21305e+07	3.28956e+08	1.85883e+08	1.11804e+08	9.24516e+07	1.30047e+08	8.62435e+07	2.30981e+07	2.30164e+07	1.26049e+08	1.28924e+08	1.20857e+08	1.45825e+08	1.86071e+08	1.98948e+08	1.71423e+08	1.86614e+08	4.40084e+08	1.6528e+08	1.65186e+08	1.96122e+08	1.12747e+08	1.87697e+08	--	--	--	-	-	-	-
POS_M84T186	84.0807	186.101	3.1	--	--	--	--	--	--	2.36656e+08	3.05715e+08	6.93436e+08	6.00803e+07	7.45844e+07	2.11477e+08	2.56842e+08	3.00517e+08	2.82104e+08	4.66652e+08	4.87785e+08	4.12075e+07	1.54836e+08	3.96875e+07	1.04807e+08	8.58175e+08	2.8136e+08	1.82845e+08	2.0393e+08	6.58548e+07	5.90489e+07	2.19595e+08	2.72047e+08	2.58793e+08	2.82685e+08	2.82681e+08	2.85358e+08	2.77457e+08	2.85269e+08	--	--	--	-	-	-	-
POS_M84T283	84.0807	282.616	4.71	--	--	--	--	--	--	7.17093e+08	1.48785e+09	2.8429e+08	8.356e+08	2.68185e+09	4.98803e+08	6.47981e+08	3.87498e+08	6.4639e+08	3.11515e+08	3.13956e+08	4.14645e+08	1.00413e+09	4.04207e+08	6.36649e+08	1.84278e+09	1.37195e+09	1.87167e+09	1.37241e+09	1.09044e+09	8.45254e+08	9.43035e+08	3.0897e+08	2.29995e+09	3.52758e+08	3.52803e+08	3.64133e+08	3.35423e+08	3.59488e+08	--	--	--	-	-	-	-
POS_M84T198	84.0807	198.474	3.31	--	--	--	--	--	--	5.23469e+07	3.7076e+08	6.23522e+07	2.88873e+08	1.39385e+08	5.62454e+08	1.86487e+08	7.8872e+08	1.23658e+09	2.66873e+08	1.0694e+09	3.18918e+08	1.40452e+08	2.87106e+07	6.02274e+07	2.16303e+07	2.20641e+07	6.7567e+07	2.00772e+07	7.55493e+07	1.24062e+08	9.10401e+07	1.06624e+08	3.10831e+08	2.72302e+08	2.70941e+08	2.85953e+08	2.30336e+08	3.54629e+08	--	--	--	-	-	-	-
POS_M84T622	84.0806	622.033	10.37	--	--	--	--	--	--	2.0098e+08	1.84873e+08	1.10403e+08	1.83335e+08	9.04245e+07	1.06649e+08	1.97519e+08	1.89379e+07	1.50321e+07	1.15243e+08	1.12103e+08	1.787e+07	3115.6	3115.6	3115.6	3115.6	3115.6	3115.6	3115.6	3115.6	3115.6	3115.6	3115.6	4.28716e+08	6.69324e+07	6.70148e+07	4.32815e+07	9.34099e+07	5.84777e+07	--	--	--	-	-	-	-
POS_M84T435	84.0806	435.222	7.25	--	--	--	--	--	--	1.97084e+08	1.97981e+07	1.6192e+08	1.26789e+08	2.41087e+08	1.82778e+08	2.27629e+08	6.05445e+07	5.32198e+07	5.54339e+07	8.78145e+08	2.72551e+08	3115.6	3115.6	3115.6	3115.6	3115.6	3115.6	3115.6	3115.6	3115.6	3115.6	3115.6	8.46674e+08	8.79255e+07	8.82089e+07	5.99514e+07	1.17958e+08	7.84549e+07	--	--	--	-	-	-	-
POS_M84T174	84.0807	173.857	2.9	--	--	--	--	--	--	2.46684e+08	6.31549e+07	6.9482e+07	2.97974e+08	1.26861e+08	5.75749e+08	3.95813e+08	9.60727e+07	3.05549e+08	9.97803e+07	8.98732e+07	1.38627e+09	3115.6	4.90661e+08	1.4653e+09	3.52814e+08	1.81791e+09	1.58736e+09	2.7462e+08	2.25711e+08	1.20601e+09	7.1548e+08	5.07272e+08	3.84234e+08	3.57456e+08	3.57868e+08	2.70837e+08	4.95165e+08	3.02168e+08	--	--	--	-	-	-	-
POS_M84T694	84.0807	693.559	11.56	--	--	--	--	--	--	3.99611e+08	1.37013e+08	4.04845e+08	6.13683e+07	2.06393e+08	2.3303e+08	1.85876e+08	1.89961e+08	1.97573e+08	2.67165e+08	2.91382e+08	5.33782e+07	7.45798e+07	6.46881e+07	3.99695e+07	4.79833e+07	5.26222e+07	3.14739e+07	6.10264e+07	5.72322e+07	6.01928e+07	5.35058e+07	1.54579e+08	4.45638e+07	1.57292e+08	1.5719e+08	1.51761e+08	1.71091e+08	1.46481e+08	--	--	--	-	-	-	-
POS_M84T258	84.0809	258.338	4.31	--	--	--	--	--	--	1.71117e+08	9.7771e+07	7.72906e+07	3.46992e+08	9.74678e+07	8.06706e+07	7.10856e+07	2.46591e+08	5.06153e+07	6.0387e+08	4.57507e+07	4.98934e+07	2.43623e+08	3.68889e+07	1.4658e+08	3.30033e+07	1.70825e+08	1.5157e+08	2.67506e+08	2.09325e+08	4.61684e+07	2.87741e+08	4.93008e+07	6.1242e+07	2.77657e+08	2.77609e+08	2.83102e+08	2.66261e+08	2.83834e+08	--	--	--	-	-	-	-
POS_M84T800	84.0806	800.412	13.34	--	--	--	--	--	--	8.71383e+07	1.16033e+07	1.91416e+07	8.32304e+07	1.84457e+07	2.06463e+07	2.3405e+08	1.78201e+07	2.16406e+07	2.43162e+07	2.46923e+07	2.60293e+07	3115.6	3115.6	3115.6	3115.6	3115.6	3115.6	3115.6	3115.6	3115.6	3115.6	3115.6	2.24498e+09	1.01301e+08	1.01416e+08	6.8044e+07	1.34145e+08	9.13442e+07	--	--	--	-	-	-	-
POS_M84T387	84.0806	387.333	6.46	--	--	--	--	--	--	1.11235e+08	9.94272e+07	9.60682e+07	1.9103e+08	3.6354e+07	1.57174e+08	3.13282e+07	2.06653e+08	1.12263e+08	5.19008e+08	3.89196e+07	4.40638e+07	1.68598e+08	2.02222e+07	1.23514e+07	1.32254e+07	1.5087e+07	9.64136e+07	9.53777e+07	1.65889e+07	1.64889e+07	1.68899e+07	1.75252e+07	2.57137e+07	1.39392e+08	1.39393e+08	1.2183e+08	1.86344e+08	9.46943e+07	--	--	--	-	-	-	-
POS_M85T35	84.9597	34.801	0.58	--	--	--	--	--	--	1.65966e+07	9.5393e+06	7.23612e+06	5.34879e+06	3.11884e+06	3.42917e+06	5.60033e+06	4.24693e+06	3.87959e+06	2.83906e+07	1.46488e+07	1.84659e+07	1.89701e+07	2.15688e+07	1.94977e+07	2.04109e+07	1.79426e+07	1.87006e+07	2.20434e+07	3.12549e+07	2.15426e+07	2.68341e+07	2.42101e+07	2.08922e+07	2.24761e+07	2.24866e+07	1.96639e+07	2.77167e+07	2.00435e+07	--	--	--	-	-	-	-
POS_M85T70	84.9595	70.3499	1.17	--	--	--	--	--	--	4.84729e+07	2.61653e+07	3.58454e+07	2.3555e+07	2.07234e+07	2.73607e+07	2.88994e+07	1.69989e+07	1.75198e+07	4.35386e+07	5.19526e+07	6.51941e+07	3.6537e+07	4.04116e+07	3.54526e+07	3.41273e+07	3.43352e+07	3.76443e+07	3.26935e+07	2.91123e+07	4.25339e+07	4.07226e+07	3.29575e+07	3.76057e+07	4.29282e+07	4.29175e+07	4.51186e+07	3.84113e+07	4.53362e+07	--	--	--	-	-	-	-
POS_M85T148	85.0106	148.381	2.47	--	--	--	--	--	--	5.72607e+06	7.2307e+06	2.12738e+06	1.08479e+07	2.04417e+06	2.55793e+06	1.65342e+07	1.92901e+06	2.6198e+07	1.48992e+07	1.89111e+07	3.20853e+07	6.10044e+06	1.4704e+07	6.80339e+06	8.10956e+06	7.96799e+06	1.56197e+07	6.28045e+06	1.19515e+07	7.0852e+06	5.55744e+06	5.09316e+06	1.07963e+07	5.20147e+06	5.20049e+06	5.348e+06	4.9329e+06	5.32492e+06	--	--	--	-	-	-	-
POS_M85T97	85.0283	97.3416	1.62	Acetoacetic acid	--	6.19241e-21	5.99501	C4H6O3	MS2	4.65277e+08	4.45367e+08	4.8898e+08	4.85899e+08	4.61805e+08	4.56925e+08	7.38176e+08	7.23808e+08	7.22833e+08	7.91095e+08	7.55926e+08	1.13286e+09	4.19179e+08	3.38388e+08	2.99297e+08	3.26482e+08	3.35353e+08	3.22387e+08	3.98778e+08	3.73035e+08	3.85062e+08	3.98061e+08	3.61433e+08	3.79728e+08	5.08364e+08	5.08399e+08	4.98244e+08	5.26974e+08	4.99786e+08	Keto acids and derivatives	541-50-4	HMDB0000060	C00164	ko01100//Metabolic pathways;ko01120//Microbial metabolism in diverse environments;ko00350//Tyrosine metabolism;ko00310//Lysine degradation;ko00650//Butanoate metabolism;ko00280//Valine, leucine and isoleucine degradation;ko00640//Propanoate metabolism;ko00072//Synthesis and degradation of ketone bodies	Amino acid metabolism;Carbohydrate metabolism;Global and overview maps;Lipid metabolism	Metabolism
POS_M85T144	85.0283	144.402	2.41	3-Butynoate	--	3.5615e-05	1.43827	C4H4O2	MS2	9.47736e+07	9.61026e+07	9.876e+07	1.10492e+08	1.4374e+08	9.92511e+07	1.39309e+08	1.37031e+08	1.45125e+08	1.52695e+08	1.60471e+08	1.47758e+08	6.1778e+07	6.38203e+07	5.65869e+07	5.7088e+07	6.17291e+07	5.09004e+07	5.06515e+07	5.11533e+07	8.78573e+07	5.44669e+07	5.42508e+07	5.47991e+07	9.8572e+07	9.85692e+07	9.84828e+07	9.87434e+07	9.84886e+07	--	--	--	C06144	ko00650//Butanoate metabolism	Carbohydrate metabolism	Metabolism
POS_M85T37	85.0284	36.8928	0.61	--	4-Hydroxy-2-butenoic acid gamma-lactone	--	0.206779	C4H4O2	MS1	1.04968e+08	1.03171e+08	8.59001e+07	9.8068e+07	1.01709e+08	7.92058e+07	1.0587e+08	9.42272e+07	7.73038e+07	7.59026e+07	8.52101e+07	7.58257e+07	7.50387e+07	9.54236e+07	1.10473e+08	9.87258e+07	1.09668e+08	8.06892e+07	1.68529e+08	9.72801e+07	9.73552e+07	1.2356e+08	1.02175e+08	1.49431e+08	1.1587e+08	1.15849e+08	1.28188e+08	9.33855e+07	1.26113e+08	Dihydrofurans	497-23-4	HMDB0032330	-	-	-	-
POS_M85T74	85.0283	73.7634	1.23	--	--	--	--	--	--	3.10804e+07	6.47669e+06	6.56418e+06	2.65029e+07	6.89639e+06	2.63161e+07	4.75998e+07	1.02245e+08	2.76832e+07	3.56763e+07	2.75898e+07	2.53707e+07	8.65761e+07	7.93024e+07	1.41918e+08	3.68577e+08	3115.6	3115.6	3115.6	3115.6	3115.6	3115.6	3.00234e+08	1.03673e+08	2.81276e+07	2.81417e+07	2.20005e+07	3.55541e+07	2.56656e+07	--	--	--	-	-	-	-
POS_M85T90	85.0283	89.7019	1.5	--	--	--	--	--	--	2.56903e+08	2.49024e+08	2.50591e+08	2.45412e+08	2.62371e+08	2.46922e+08	3.80863e+08	3.44602e+08	3.76928e+08	3.63751e+08	3.67479e+08	7.58033e+07	2.25003e+07	1.00264e+08	9.30871e+07	9.22266e+07	2.0692e+07	8.64977e+07	5.37962e+07	1.12793e+07	5.77206e+07	1.21551e+07	1.38799e+07	1.34801e+07	2.10706e+08	2.10672e+08	2.17788e+08	1.96586e+08	2.17892e+08	--	--	--	-	-	-	-
POS_M85T85	85.0477	85.1294	1.42	--	--	--	--	--	--	1.54222e+07	1.09469e+07	1.17549e+07	1.09925e+07	1.02395e+07	1.0863e+07	6.03629e+06	1.10103e+07	9.81546e+06	8.77524e+06	8.29275e+06	1.03201e+07	5.19106e+06	5.61852e+06	1.02728e+07	7.63265e+06	4.21234e+06	4.78006e+06	6.02404e+06	7.08692e+06	7.02095e+06	9.25709e+06	7.83095e+06	3.01813e+06	1.05009e+07	1.05017e+07	1.00416e+07	1.141e+07	1.00447e+07	--	--	--	-	-	-	-
POS_M85T725	85.0648	725.211	12.09	--	--	--	--	--	--	1.02506e+07	9.73627e+06	1.20304e+07	5.85353e+06	1.72628e+06	1.61284e+06	7.16862e+06	1.49949e+06	5.63322e+06	5.7558e+06	6.03394e+06	8.94712e+06	1.65847e+07	5.06083e+06	3.48331e+06	1.19141e+06	5.41726e+06	961188	1.23044e+07	7.01219e+06	4.12817e+06	5.27408e+06	5.19166e+06	6.02135e+06	8.79264e+06	8.79394e+06	7.47838e+06	1.22887e+07	5.63742e+06	--	--	--	-	-	-	-
POS_M85T565	85.0649	564.812	9.41	--	--	--	--	--	--	2.5075e+06	1.69842e+07	1.33471e+07	2.85647e+06	1.30771e+07	3.10528e+06	1.71068e+07	1.04141e+07	1.73273e+07	1.37519e+07	1.27251e+07	1.22773e+07	1.57334e+07	9.31246e+06	4.66549e+06	1.12754e+06	1.0752e+06	3.78254e+06	4.92522e+06	2.74518e+06	1.04718e+06	1.02826e+07	8.08447e+06	6.01491e+06	1.00911e+07	1.00842e+07	1.02455e+07	9.62241e+06	1.08931e+07	--	--	--	-	-	-	-
POS_M85T365	85.0648	364.742	6.08	--	--	--	--	--	--	5.59322e+07	3.24662e+07	5.65923e+07	4.67264e+07	5.67554e+07	1.55202e+07	7.06981e+07	6.8214e+07	1.32579e+07	4.44782e+07	4.56055e+07	6.23584e+07	2.81356e+07	1.13432e+07	1.24354e+07	2.09829e+06	8.09826e+06	1.76454e+06	8.07599e+06	1.07724e+07	6.55136e+06	6.49644e+06	3.19592e+07	1.25135e+07	1.08662e+07	1.08577e+07	1.03611e+07	1.22525e+07	9.40037e+06	--	--	--	-	-	-	-
POS_M85T689	85.0649	688.985	11.48	--	--	--	--	--	--	7.44692e+06	6.83692e+06	1.07422e+07	2.12516e+06	9.53269e+06	2.53737e+06	9.57518e+06	3.12158e+07	1.4313e+07	9.01449e+06	2.51889e+06	6.86542e+06	7.23735e+06	6.8485e+06	1.32178e+06	1.28475e+06	5.10561e+06	4.06778e+06	1.15254e+06	1.12356e+06	7.56362e+06	3.31823e+06	4.91144e+06	7.87309e+06	8.4472e+06	8.44689e+06	7.62779e+06	1.07045e+07	6.09695e+06	--	--	--	-	-	-	-
POS_M85T595	85.0649	595.046	9.92	--	--	--	--	--	--	1.19308e+07	9.43389e+06	1.32627e+07	9.36186e+06	1.13861e+07	2.92127e+06	1.28038e+07	1.22296e+07	1.07181e+07	9.64782e+06	8.48826e+06	9.99972e+06	1.99704e+06	1.64686e+06	6.09504e+06	1.27058e+06	1.12284e+06	8.05388e+06	2.86527e+06	2.95121e+06	6.59496e+06	5.12429e+06	6.14051e+06	1.69479e+06	1.27411e+07	1.27355e+07	1.29559e+07	1.20828e+07	1.39274e+07	--	--	--	-	-	-	-
POS_M85T678	85.0649	677.77	11.3	Cyclopentanone	--	0.0550705	1.06369	C5H8O	MS2	9.2508e+06	2.69887e+06	1.44502e+07	1.31613e+07	1.34796e+07	2.33622e+06	1.02898e+07	2.50105e+06	1.56107e+07	7.88831e+06	1.30276e+07	9.27695e+06	4.6247e+06	5.41203e+06	3.63138e+06	962456	3.52101e+06	776320	9.67417e+06	8.91716e+06	3.67084e+06	3.38645e+06	3.506e+06	4.93635e+06	7.7373e+06	7.73509e+06	7.53133e+06	8.33254e+06	6.96899e+06	Carbonyl compounds	120-92-3	HMDB0031407	-	-	-	-
POS_M85T539	85.0649	538.735	8.98	--	--	--	--	--	--	9.46055e+06	7.20192e+06	8.47867e+06	2.44608e+07	2.82115e+07	3.77145e+06	3.06934e+07	1.72571e+07	1.42864e+07	2.20153e+07	5.59263e+06	3.46478e+07	7.12065e+06	1.36643e+07	5.48707e+06	2.17686e+06	6.1836e+06	5.85726e+06	6.76642e+06	6.41012e+06	1.44621e+06	1.29334e+07	8.15642e+06	1.97993e+07	6.6904e+06	6.68122e+06	7.65672e+06	4.03363e+06	9.47786e+06	--	--	--	-	-	-	-
POS_M85T452	85.0649	452.166	7.54	--	--	--	--	--	--	2.78002e+07	3.6643e+07	2.76524e+07	1.42906e+07	3.42236e+06	2.76347e+06	1.34461e+07	2.54802e+06	1.37488e+07	2.25164e+06	1.39067e+07	1.66684e+06	7.24849e+06	1.44312e+06	6.09556e+06	1.24824e+06	5.0773e+06	918572	4.3747e+06	1.267e+07	1.13802e+06	5.03749e+06	4.86772e+06	9.12258e+06	1.33265e+07	1.33257e+07	1.23507e+07	1.61822e+07	9.48471e+06	--	--	--	-	-	-	-
POS_M85T435	85.0648	434.774	7.25	--	--	--	--	--	--	1.67052e+07	1.58587e+07	2.10021e+07	3.49571e+06	3.34849e+06	3.73484e+06	3.86396e+06	3.4739e+06	1.91563e+07	1.69224e+07	1.36466e+07	1.52631e+07	1.81255e+06	3.0937e+07	6.36172e+06	1.3664e+06	3.53658e+06	1.02592e+06	4.58835e+06	985961	1.07718e+06	1.36098e+07	6.99688e+06	1.59905e+06	1.69681e+07	1.69568e+07	1.73912e+07	1.56292e+07	2.01848e+07	--	--	--	-	-	-	-
POS_M85T421	85.0647	420.552	7.01	--	--	--	--	--	--	1.14957e+07	1.42852e+07	1.9869e+07	5.31109e+07	1.3965e+07	4.84033e+06	4.31504e+07	2.29233e+07	1.83911e+07	1.36005e+07	2.3601e+07	1.58805e+07	2.18545e+07	8.74065e+06	1.12046e+07	2.4935e+06	7.27618e+06	3.68613e+07	7.82906e+06	1.59548e+06	1.26434e+07	1.89096e+06	8.25455e+06	1.54968e+07	1.7026e+07	1.70272e+07	1.4651e+07	2.3561e+07	1.02123e+07	--	--	--	-	-	-	-
POS_M85T698	85.0647	698.028	11.63	--	--	--	--	--	--	1.61207e+07	3.14774e+06	3.13773e+06	2.15112e+07	4.25286e+06	4.78311e+06	6.13497e+06	6.06533e+06	2.44231e+07	3.78481e+07	3.65393e+07	7.65517e+06	1.27791e+07	7.51333e+06	5.48631e+06	826987	2.28573e+06	617443	3.53879e+06	565226	1.14435e+06	2.66368e+06	3.96912e+06	884467	7.3737e+06	7.36246e+06	6.91349e+06	8.71698e+06	5.4859e+06	--	--	--	-	-	-	-
POS_M85T809	85.0649	809.326	13.49	--	--	--	--	--	--	9.94459e+06	6.54537e+06	5.83347e+06	6.35421e+06	1.71235e+07	1.44007e+06	1.08666e+06	3.08196e+07	6.04124e+06	1.36308e+06	4.63181e+06	4.18174e+06	4.27082e+06	827007	4.80668e+06	907071	5.74628e+06	731509	5.85118e+06	797694	3.99607e+06	9.51937e+06	2.51737e+06	3.34696e+06	7.80489e+06	7.80524e+06	7.07501e+06	9.81322e+06	5.76921e+06	--	--	--	-	-	-	-
POS_M85T227	85.0648	227.281	3.79	--	--	--	--	--	--	5.56958e+07	2.96386e+07	2.55727e+07	2.70101e+07	3.07334e+07	4.97759e+06	4.56435e+06	6.29379e+06	1.37847e+07	9.58104e+06	1.71849e+07	3.5321e+06	1.3555e+07	4.08344e+06	4.88133e+06	5.48735e+06	7.04555e+07	6.73361e+06	7.28283e+07	1.03153e+07	1.11097e+07	1.12379e+07	5.42493e+07	1.63704e+07	1.79229e+07	1.79253e+07	1.7945e+07	1.78819e+07	1.79423e+07	--	--	--	-	-	-	-
POS_M85T507	85.0649	507.314	8.46	--	--	--	--	--	--	2.33905e+07	3.73233e+06	1.68375e+07	1.70036e+07	1.07155e+07	3.68677e+06	2.99575e+07	3.34827e+06	1.88173e+07	1.53565e+07	1.3662e+07	3.23323e+06	8.98247e+06	2.08891e+06	6.49232e+06	1.57546e+06	3.20883e+07	6.51342e+06	4.98438e+06	7.50164e+06	6.21574e+06	6.56759e+06	1.64279e+06	1.84991e+06	1.1948e+07	1.19453e+07	1.13531e+07	1.36576e+07	9.80532e+06	--	--	--	-	-	-	-
POS_M85T172	85.0649	171.967	2.87	3-Methyl-2-butenal	--	4.73707e-05	1.40406	C5H8O	MS2	4.22034e+07	5.82697e+07	2.66926e+07	3.3617e+07	8.4412e+06	4.9203e+06	4.63036e+06	2.02754e+07	1.45786e+07	1.92859e+07	3.73668e+06	3.69313e+06	1.47944e+07	4.49806e+06	4.99187e+06	4.84742e+06	2.27387e+07	7.11281e+06	7.15384e+07	8.19037e+06	9.73219e+06	1.084e+07	9.50277e+07	5.74857e+07	1.79026e+07	1.79052e+07	1.74598e+07	1.87788e+07	1.74867e+07	Organooxygen compounds	107-86-8	HMDB0012157	C07330	ko00908//Zeatin biosynthesis	Metabolism of terpenoids and polyketides	Metabolism
POS_M85T36_1	85.0841	35.8276	0.6	--	--	--	--	--	--	2.30761e+07	2.02587e+07	1.72182e+07	2.23755e+07	2.57414e+07	2.15085e+07	2.68039e+07	2.37528e+07	2.44059e+07	2.04576e+07	1.81983e+07	1.78956e+07	1.66698e+07	3.48135e+07	2.63318e+07	2.7423e+07	3.86805e+07	3.35973e+07	4.2521e+07	3.3309e+07	3.31098e+07	3.26449e+07	2.39252e+07	2.5924e+07	2.08394e+07	2.08393e+07	2.16691e+07	1.9477e+07	2.14018e+07	--	--	--	-	-	-	-
POS_M85T73	85.0841	72.7808	1.21	--	--	--	--	--	--	1.46813e+07	1.56694e+07	3.02642e+07	4.23779e+07	1.18124e+07	1.21653e+07	3.75001e+07	3.99315e+07	4.58561e+07	4.0002e+07	4.20635e+07	4.55625e+07	6.03601e+06	1.67677e+07	1.51113e+07	2.95737e+06	5.20336e+06	2.60192e+06	2.77746e+06	2.30047e+06	2.43203e+06	2.7218e+06	2.9986e+06	3.82374e+06	3.0544e+07	3.04985e+07	3.17593e+07	2.66941e+07	4.02734e+07	--	--	--	-	-	-	-
POS_M85T36_2	85.1013	35.831	0.6	--	--	--	--	--	--	8.94963e+06	5.86306e+06	7.46847e+06	4.31127e+06	1.01451e+07	3.5304e+06	6.85935e+06	4.70676e+06	3.69201e+06	4.90625e+06	8.32971e+06	4.0056e+06	2.71858e+06	4.26634e+06	3.15523e+06	5.33902e+06	2.91762e+06	4.07054e+06	4.084e+06	4.87484e+06	3.47406e+06	6.34458e+06	3.64634e+06	7.38828e+06	6.81344e+06	6.81241e+06	7.22886e+06	6.02598e+06	7.189e+06	--	--	--	-	-	-	-
POS_M86T97	86.0317	97.2906	1.62	--	--	--	--	--	--	1.3801e+07	1.61697e+07	1.64085e+07	1.45822e+07	1.68526e+07	1.81138e+07	3.00977e+07	2.87808e+07	2.67153e+07	3.17873e+07	2.63956e+07	4.65426e+07	1.23617e+07	1.74375e+07	1.04397e+07	1.20153e+07	1.14865e+07	1.18832e+07	1.63765e+07	1.41727e+07	1.33486e+07	1.34823e+07	1.49597e+07	1.60794e+07	2.09453e+07	2.09467e+07	2.02304e+07	2.23164e+07	2.02818e+07	--	--	--	-	-	-	-
POS_M86T91	86.0317	90.6221	1.51	--	Biuret	--	10.8152	C2H5N3O2	MS1	3.59168e+07	3.35352e+07	5.96372e+07	9.22586e+07	1.42723e+08	1.54023e+08	4.17739e+08	3.4456e+08	3.24146e+08	1.90064e+08	1.67474e+08	3.23243e+07	377925	1.02948e+06	326680	137432	241772	1.18622e+06	48876	240278	131742	1.071e+06	156994	150411	5.01807e+06	4.99844e+06	5.31087e+06	4.37434e+06	5.40168e+06	--	--	--	C06555	ko01100//Metabolic pathways;ko01120//Microbial metabolism in diverse environments	Global and overview maps	Metabolism
POS_M86T87	86.0599	87.4712	1.46	--	--	--	--	--	--	1.18948e+09	1.16204e+09	1.22991e+09	1.29118e+09	1.31658e+09	1.30902e+09	8.96511e+08	9.38505e+08	9.7231e+08	9.13921e+08	9.56397e+08	9.35099e+08	8.02254e+08	7.48698e+08	6.84468e+08	6.8207e+08	7.0935e+08	7.24579e+08	3.42212e+08	3.21844e+08	3.41705e+08	3.24665e+08	3.60129e+08	3.61233e+08	7.72521e+08	7.72505e+08	7.64893e+08	7.87142e+08	7.65432e+08	--	--	--	-	-	-	-
POS_M86T233	86.0601	232.693	3.88	--	--	--	--	--	--	2.3522e+08	2.16965e+08	1.70839e+08	2.01572e+08	1.09109e+08	1.64077e+08	1.60229e+08	2.0391e+08	1.02997e+08	1.73815e+08	1.80861e+08	1.46049e+08	7.59946e+07	6.24547e+07	6.76228e+07	5.59131e+07	2.88664e+07	3.08785e+07	5.16259e+07	5.51127e+07	4.13614e+07	1.09686e+08	4.56563e+07	3.2815e+07	1.25841e+08	1.25796e+08	1.31064e+08	1.14617e+08	1.32234e+08	--	--	--	-	-	-	-
POS_M86T252	86.0601	252.006	4.2	--	--	--	--	--	--	4.18738e+07	3.65735e+07	4.44852e+07	5.0904e+07	4.48772e+07	6.2262e+07	4.09138e+07	3.69376e+07	3.91419e+07	2.27667e+07	3.35781e+07	5.65118e+07	2.26573e+07	8.48393e+07	1.36909e+08	3115.6	3115.6	3115.6	3115.6	3115.6	3115.6	3115.6	3115.6	1.03715e+09	5.56208e+07	5.56239e+07	7.85485e+07	3.50893e+07	6.15897e+07	--	--	--	-	-	-	-
POS_M86T704	86.0601	704.24	11.74	--	--	--	--	--	--	2.63409e+07	4.61814e+06	4.91911e+06	1.99995e+07	2.36762e+07	1.59958e+07	2.31674e+07	3.63115e+07	1.76554e+07	2.64801e+07	1.92332e+07	5.7112e+07	5.512e+06	3.69901e+07	2.37131e+08	8.00123e+07	4.89391e+07	3115.6	3115.6	3115.6	3115.6	1.65313e+08	2.12065e+07	5.21336e+07	2.305e+07	2.30551e+07	2.39083e+07	2.19405e+07	2.34326e+07	--	--	--	-	-	-	-
POS_M86T261	86.0601	260.805	4.35	--	--	--	--	--	--	1.40427e+07	1.81808e+07	2.31934e+07	1.68897e+07	2.1407e+07	7.6462e+07	3.8175e+07	2.6631e+07	3.82212e+07	3.62703e+07	9.04367e+07	1.23322e+07	1.06438e+07	4.25183e+07	6.46074e+07	5.76324e+07	3.47888e+07	2.77648e+07	3.70865e+07	3.66186e+07	8.16798e+06	8.16505e+06	7.83797e+07	9.39702e+06	1.12663e+07	1.1263e+07	1.17887e+07	1.02464e+07	1.1772e+07	--	--	--	-	-	-	-
POS_M86T275	86.0601	275.072	4.58	--	--	--	--	--	--	2.1011e+07	2.01429e+07	2.75895e+07	5.57856e+06	2.84397e+07	2.42344e+07	1.63536e+07	4.81297e+06	1.94805e+07	1.63991e+07	1.71177e+07	2.01762e+07	4.48714e+06	2.32951e+07	1.46527e+07	4.10513e+06	2.08025e+07	1.80119e+07	1.68397e+07	2.67669e+07	4.43691e+06	2.01606e+07	1.91227e+07	6.50533e+06	3.30347e+07	3.30396e+07	2.81687e+07	4.54259e+07	2.33541e+07	--	--	--	-	-	-	-
POS_M86T146	86.0601	145.822	2.43	--	--	--	--	--	--	4.44218e+07	6.19871e+07	3.16558e+07	2.21848e+07	3.45928e+07	1.33e+07	4.83792e+07	2.35732e+07	3.61293e+07	4.93e+06	2.11644e+07	1.98966e+07	1.7581e+07	2.23619e+07	2.36766e+07	4.74835e+06	7.0009e+07	3.5856e+07	6.64345e+06	7.82488e+06	3.1782e+07	9.50219e+06	5.92299e+07	3.91414e+07	1.67998e+07	1.68018e+07	1.67199e+07	1.69569e+07	1.67255e+07	--	--	--	-	-	-	-
POS_M86T311	86.0601	311.466	5.19	--	--	--	--	--	--	3.09503e+07	4.44191e+07	4.64412e+07	3.5514e+07	3.36406e+07	7.34442e+07	1.68505e+07	1.94351e+07	2.16249e+07	9.83795e+07	1.52073e+08	1.33117e+08	3.06552e+07	2.77293e+08	1.98477e+08	1.22334e+08	1.91254e+07	1.54616e+07	8.37264e+07	6.35211e+07	4.23325e+07	1.02027e+08	4.19829e+07	2.96926e+07	2.72837e+07	2.72872e+07	2.6924e+07	2.78771e+07	2.70368e+07	--	--	--	-	-	-	-
POS_M86T615	86.0601	615.324	10.26	--	--	--	--	--	--	4.06034e+07	3.18009e+07	5.58005e+06	4.72115e+06	4.21836e+06	2.09973e+07	2.08666e+07	1.19948e+07	3.2773e+06	1.81953e+07	1.1988e+07	3.06796e+06	1.8359e+07	2.33776e+07	1.73467e+07	1.53218e+07	1.7155e+07	2.70763e+07	4.54222e+06	3.09583e+07	2.25115e+07	2.22736e+07	2.94597e+07	2.15149e+07	3.04828e+07	3.04944e+07	2.36446e+07	4.33492e+07	2.44812e+07	--	--	--	-	-	-	-
POS_M86T335	86.0601	335.245	5.59	--	--	--	--	--	--	5.16417e+07	5.39194e+07	9.77818e+07	7.21822e+07	1.6567e+07	1.99506e+07	1.41544e+08	1.72318e+08	2.91538e+07	1.93999e+08	1.09328e+08	1.98449e+08	1.21343e+08	3115.6	3115.6	3115.6	3115.6	3115.6	3115.6	3115.6	3115.6	3.59277e+10	1.37668e+08	4.85528e+07	3.02476e+07	3.02595e+07	3.21927e+07	2.7751e+07	3.11119e+07	--	--	--	-	-	-	-
POS_M86T464	86.0601	464.476	7.74	--	--	--	--	--	--	4.50669e+07	9.71393e+07	2.53673e+07	6.91395e+06	3.72455e+07	3.15699e+07	4.61847e+07	3.74672e+07	8.06572e+06	2.88551e+07	4.00371e+07	6.89634e+06	6.73521e+07	1.43135e+08	3115.6	3115.6	3115.6	3115.6	3115.6	3115.6	3115.6	3115.6	2.96068e+07	1.20733e+07	3.42997e+07	3.43232e+07	2.96957e+07	4.00028e+07	3.23776e+07	--	--	--	-	-	-	-
POS_M86T372	86.0601	372.185	6.2	--	--	--	--	--	--	1.59805e+07	1.41366e+07	1.63414e+07	1.63254e+07	1.47361e+07	3.38083e+06	3.95607e+06	1.48842e+07	1.19874e+07	1.09639e+07	2.06137e+07	3.15834e+06	3.49921e+06	4.34179e+06	2.00854e+07	5.52082e+06	1.64629e+07	5.0098e+07	7.18775e+07	1.07991e+07	1.30326e+07	6.16677e+07	1.59613e+07	9.89761e+07	2.5044e+07	2.50475e+07	2.38386e+07	2.72978e+07	2.40717e+07	--	--	--	-	-	-	-
POS_M86T694	86.0601	693.742	11.56	--	--	--	--	--	--	4.1062e+06	4.96759e+06	3.12057e+07	2.98936e+07	3.02197e+07	5.01373e+07	5.83182e+07	1.1575e+07	1.34531e+07	1.45927e+07	7.7013e+07	7.08909e+07	3115.6	3115.6	6.17703e+07	9.35662e+07	1.60641e+08	1.70405e+07	5.59113e+07	5.39421e+07	3.80068e+07	2.93992e+07	1.31683e+08	2.73466e+07	1.97565e+07	1.97943e+07	1.54382e+07	2.68245e+07	1.68364e+07	--	--	--	-	-	-	-
POS_M86T669	86.0601	668.821	11.15	--	--	--	--	--	--	1.48265e+07	1.84802e+07	1.89718e+07	1.64573e+07	3.82245e+07	1.52915e+07	4.57571e+07	1.80886e+07	1.52511e+07	1.65626e+07	1.82598e+07	1.08378e+07	2.9529e+06	1.87021e+07	1.1159e+07	8.44246e+06	9.67567e+06	8.78682e+06	1.72881e+06	1.80619e+06	3.03463e+07	2.62322e+07	2.37924e+06	3.01821e+06	1.72612e+07	1.72625e+07	1.51239e+07	2.30703e+07	1.15642e+07	--	--	--	-	-	-	-
POS_M86T733	86.0601	732.99	12.22	--	--	--	--	--	--	2.93456e+07	6.78703e+06	3.0522e+07	3.90802e+07	8.29101e+06	3.89506e+07	3.3586e+07	3.12022e+07	4.2541e+07	7.57254e+06	2.6891e+07	3.82188e+07	1.03116e+07	2.81462e+07	1.21819e+07	1.38777e+07	1.06565e+07	9.0487e+06	2.55614e+06	7.91406e+06	1.38281e+07	1.37773e+07	2.11618e+07	8.25018e+06	3.14202e+07	3.1432e+07	2.63174e+07	4.31308e+07	2.38898e+07	--	--	--	-	-	-	-
POS_M86T570	86.0601	570.264	9.5	--	--	--	--	--	--	3.33966e+07	9.15448e+06	1.23415e+07	8.67419e+07	5.6645e+07	8.39058e+07	2.42178e+07	1.70496e+08	2.90745e+07	3.45221e+07	2.75516e+07	2.83166e+07	1.50884e+07	3.06634e+06	2.49477e+07	1.59768e+07	6.12809e+06	6.56793e+06	6.0861e+06	1.44461e+06	1.48862e+06	8.61057e+06	9.93034e+06	2.04319e+06	2.13004e+07	2.11879e+07	2.45364e+07	1.2925e+07	2.85499e+07	--	--	--	-	-	-	-
POS_M86T560	86.0601	559.936	9.33	--	--	--	--	--	--	1.86218e+07	4.3739e+07	4.82609e+06	5.40332e+06	2.09671e+07	2.20429e+07	3.31034e+07	3.08909e+07	3.72093e+07	5.2373e+06	2.75197e+07	4.01413e+07	2.66318e+07	2.42467e+07	3115.6	3115.6	3115.6	3115.6	3115.6	3115.6	3115.6	3115.6	3115.6	8.21457e+08	1.87223e+07	1.87317e+07	1.62011e+07	2.08757e+07	1.81065e+07	--	--	--	-	-	-	-
POS_M86T657	86.06	657.305	10.96	--	--	--	--	--	--	4.96715e+07	3.08491e+07	2.54364e+07	2.96952e+07	7.20007e+06	4.00331e+07	3.32589e+07	2.76041e+07	2.7041e+07	7.95152e+06	3.14451e+07	2.93167e+07	9.29702e+07	7.58861e+06	4.67933e+07	2.19743e+07	3.40385e+07	5.52213e+07	2.42912e+07	4.31983e+07	7.2972e+06	6.81878e+06	5.87234e+06	5.47368e+07	2.43802e+07	2.43818e+07	2.4805e+07	2.36763e+07	2.4673e+07	--	--	--	-	-	-	-
POS_M86T444	86.0601	443.683	7.39	--	--	--	--	--	--	1.76469e+07	1.80126e+07	9.04827e+07	6.92943e+07	8.72319e+07	9.19045e+07	8.14055e+07	1.12108e+08	7.2879e+07	1.26499e+08	1.85618e+07	5.94088e+07	3115.6	3115.6	3115.6	3115.6	3115.6	3115.6	3115.6	3115.6	3115.6	3115.6	3115.6	3115.6	1.54199e+07	1.54476e+07	1.63189e+07	1.49302e+07	1.55482e+07	--	--	--	-	-	-	-
POS_M86T407	86.0601	406.923	6.78	--	--	--	--	--	--	6.05045e+06	5.9612e+06	6.26138e+06	1.81112e+07	6.29383e+06	6.59376e+06	4.99033e+07	4.29506e+07	4.73349e+07	7.63121e+06	2.1488e+07	4.32002e+07	7.57025e+06	1.22966e+07	1.51614e+08	2.44445e+08	3115.6	3115.6	3115.6	3115.6	3115.6	3115.6	3115.6	7.27644e+07	1.80337e+07	1.80346e+07	2.37782e+07	1.22827e+07	1.97739e+07	--	--	--	-	-	-	-
POS_M86T300	86.0601	299.591	4.99	--	--	--	--	--	--	3.33252e+06	3.40269e+06	2.13471e+07	4.78872e+06	5.21144e+06	2.64538e+07	3.82096e+07	4.54513e+07	8.88175e+06	4.58332e+07	1.0053e+07	5.21212e+07	3.57854e+07	1.10924e+07	1.07286e+07	6.49712e+07	1.29675e+07	8.29831e+07	4.91025e+07	5.03182e+07	5.60242e+07	1.09925e+07	4.89239e+07	9.86379e+06	1.09534e+07	1.09525e+07	1.12064e+07	1.05094e+07	1.11481e+07	--	--	--	-	-	-	-
POS_M86T829_1	86.0601	828.786	13.81	--	--	--	--	--	--	1.0323e+07	1.52641e+07	4.63331e+06	4.94865e+06	3.62207e+07	6.46269e+06	1.62364e+07	2.5583e+07	3.00953e+07	1.1903e+07	1.19899e+07	1.50436e+07	4.57918e+06	1.99718e+07	2.77586e+06	1.40709e+07	2.0221e+06	1.94304e+06	9.60608e+06	8.39484e+06	6.71357e+06	1.92281e+06	8.5861e+06	2.88977e+06	1.49013e+07	1.48721e+07	1.55502e+07	1.30216e+07	1.74095e+07	--	--	--	-	-	-	-
POS_M86T492	86.0601	492.498	8.21	--	--	--	--	--	--	1.85008e+07	6.10867e+07	4.60605e+07	5.94184e+07	9.34331e+06	8.82485e+06	4.09908e+07	7.73776e+06	3.97853e+07	2.9276e+07	5.3645e+07	2.78905e+07	1.28253e+07	1.51631e+07	2.71484e+06	1.91462e+06	7.22671e+06	1.46516e+07	7.26814e+06	1.42795e+06	1.89578e+07	1.84286e+06	2.0822e+06	9.15623e+06	2.32466e+07	2.32427e+07	2.12184e+07	2.90823e+07	1.58158e+07	--	--	--	-	-	-	-
POS_M86T454	86.0601	453.531	7.56	--	--	--	--	--	--	3.81789e+06	3.06148e+06	1.59182e+07	1.73833e+07	1.34214e+07	1.53949e+07	1.5875e+07	1.12433e+07	2.64989e+06	2.52381e+06	1.05532e+07	1.56845e+07	1.06809e+07	1.3637e+07	1.54886e+07	3.92201e+06	1.94068e+07	5.30564e+06	2.24037e+07	2.65266e+07	3.63908e+07	6.46168e+07	1.19583e+07	1.47289e+08	1.68178e+07	1.68199e+07	1.61343e+07	1.81182e+07	1.62391e+07	--	--	--	-	-	-	-
POS_M86T549	86.0601	549.327	9.16	--	--	--	--	--	--	1.78733e+07	5.39376e+06	3.27115e+07	4.18461e+07	3.38102e+07	1.10518e+07	1.13218e+07	1.48293e+07	1.563e+07	1.16161e+08	1.53926e+07	1.75828e+07	8.28509e+06	8.87611e+07	1.92126e+07	2.53936e+06	9.86382e+06	9.76931e+06	8.93317e+06	5.942e+06	7.54503e+06	8.22635e+06	1.78733e+06	2.07407e+06	1.43689e+07	1.43567e+07	1.32726e+07	1.73917e+07	1.11145e+07	--	--	--	-	-	-	-
POS_M86T244	86.0964	243.625	4.06	--	--	--	--	--	--	2.44457e+09	2.38736e+09	2.48632e+09	2.49396e+09	2.51313e+09	2.54877e+09	1.61822e+09	1.59061e+09	1.65163e+09	1.6285e+09	1.64617e+09	1.59232e+09	1.06268e+09	1.15987e+09	1.0001e+09	1.11157e+09	1.05003e+09	1.00156e+09	4.53935e+08	3.95485e+08	4.44112e+08	4.3485e+08	4.26652e+08	4.51303e+08	1.49382e+09	1.49378e+09	1.49728e+09	1.48726e+09	1.49697e+09	--	--	--	-	-	-	-
POS_M86T99	86.0963	98.5219	1.64	--	--	--	--	--	--	1.11831e+07	1.07284e+07	1.43668e+07	1.32421e+07	1.08408e+07	1.48115e+07	1.7765e+07	1.14084e+07	1.55748e+07	1.07079e+07	1.29866e+07	1.32445e+07	2.06095e+07	1.44798e+07	2.33372e+07	2.19469e+07	2.21614e+07	3.29673e+07	3.34453e+07	2.63214e+07	2.66271e+07	2.23243e+07	2.13637e+07	1.75286e+07	1.29895e+07	1.29931e+07	1.19519e+07	1.47402e+07	1.22518e+07	--	--	--	-	-	-	-
POS_M86T221	86.0964	220.745	3.68	Piperidine	--	6.14824e-06	0.118998	C5H11N	MS2	1.81118e+09	1.79898e+09	1.84017e+09	4.54736e+08	1.92523e+09	1.90124e+09	1.8018e+09	1.64585e+09	1.94079e+09	1.83158e+09	1.84338e+09	1.85484e+09	7.50108e+08	8.32395e+08	7.22879e+08	7.91205e+08	7.86203e+08	1.74171e+08	3.64086e+08	3.27626e+08	3.76048e+08	3.3663e+08	3.50937e+08	3.55396e+08	1.26997e+09	1.26999e+09	1.2611e+09	1.28648e+09	1.26225e+09	Piperidines	110-89-4	HMDB0034301	C01746	ko00960//Tropane, piperidine and pyridine alkaloid biosynthesis	Biosynthesis of other secondary metabolites	Metabolism
POS_M86T376	86.096	375.646	6.26	--	--	--	--	--	--	5.80971e+07	1.78408e+07	5.93128e+07	1.61777e+07	1.54049e+07	1.49953e+07	1.07373e+07	6.40326e+06	1.30747e+07	5.72499e+06	1.22686e+07	1.4817e+07	6.31855e+06	8.29587e+06	9.40713e+06	5.52831e+06	4.9386e+06	9.44034e+06	6.87593e+06	4.13096e+06	5.56929e+06	5.05144e+06	6.11148e+06	7.19642e+06	1.7366e+07	1.73681e+07	1.56692e+07	2.12323e+07	1.49645e+07	--	--	--	-	-	-	-
POS_M86T443	86.0961	442.957	7.38	--	--	--	--	--	--	1.70367e+07	1.13817e+07	2.01656e+07	1.62477e+07	2.1385e+07	9.43536e+06	1.40118e+07	1.59335e+07	2.91299e+07	1.00171e+07	2.4775e+07	9.71736e+06	6.58395e+06	4.49087e+06	4.71221e+06	2.78538e+06	3.12676e+06	3.63421e+06	3.58112e+06	3.87931e+06	2.38198e+06	2.73e+06	6.24282e+06	4.03167e+06	1.21409e+07	1.21279e+07	1.35538e+07	8.38425e+06	1.56332e+07	--	--	--	-	-	-	-
POS_M86T354	86.0961	353.57	5.89	--	--	--	--	--	--	7.46932e+06	1.28413e+07	9.80485e+06	3.14954e+07	3.40721e+07	1.64293e+07	1.18815e+07	1.72152e+07	1.80301e+07	8.41381e+06	1.58736e+07	1.50642e+07	1.82671e+07	9.91547e+06	9.25811e+06	6.19613e+06	5.97248e+06	1.45785e+07	1.09016e+07	1.01661e+07	5.70329e+06	6.35195e+06	8.59652e+06	5.53272e+06	1.29807e+07	1.2979e+07	1.31664e+07	1.25864e+07	1.31998e+07	--	--	--	-	-	-	-
POS_M86T837	86.0961	837.407	13.96	--	--	--	--	--	--	728479	2.92951e+06	4.02986e+06	2.50121e+06	3.01713e+06	879152	4.73814e+06	1.3159e+07	2.64708e+06	1.38079e+06	3.22567e+06	2.17823e+07	1.61238e+06	3.0023e+06	5.97674e+06	600751	566077	633390	499090	2.05132e+06	763478	908905	718590	1.46798e+06	3.22389e+06	3.22192e+06	3.64944e+06	2.02757e+06	4.5671e+06	--	--	--	-	-	-	-
POS_M86T426	86.0961	425.504	7.09	--	--	--	--	--	--	7.30139e+06	1.13145e+07	8.09208e+06	1.04345e+07	1.77409e+07	1.05685e+07	2.04785e+07	2.1237e+07	2.3028e+07	1.01788e+07	3.50829e+07	5.39578e+07	1.91685e+07	1.49764e+07	6.25179e+06	5.41068e+06	4.37087e+06	4.62599e+06	6.81086e+06	6.30048e+06	3.79732e+06	4.37919e+06	7.21074e+06	5.48074e+06	1.3089e+07	1.30923e+07	1.10868e+07	1.76949e+07	1.01189e+07	--	--	--	-	-	-	-
POS_M86T389	86.0961	388.922	6.48	--	--	--	--	--	--	6.37711e+06	1.56675e+07	8.4702e+06	1.90588e+07	2.21237e+07	2.16484e+07	2.16773e+07	2.39749e+07	1.82793e+07	1.11993e+07	2.00543e+07	2.18524e+07	3.60743e+07	6.14847e+06	6.01247e+06	5.72154e+06	5.02464e+06	8.91706e+06	5.63448e+06	6.57735e+06	4.8929e+06	4.96072e+06	5.46837e+06	3.50612e+07	1.06761e+07	1.06707e+07	1.14578e+07	8.91119e+06	1.17722e+07	--	--	--	-	-	-	-
POS_M86T829_2	86.0962	828.773	13.81	--	--	--	--	--	--	1.73262e+07	8.12981e+06	8.60155e+06	7.12999e+06	9.34171e+06	4.66741e+06	7.08764e+06	4.13327e+06	7.69538e+06	3.88006e+06	6.36837e+06	3.92085e+06	8.12689e+06	4.06211e+06	3.04251e+06	2.8999e+06	2.40464e+06	3.35313e+06	5.65746e+06	4.1622e+06	2.59684e+06	2.48546e+06	6.19982e+06	2.5149e+06	5.61716e+06	5.6193e+06	4.64008e+06	7.69652e+06	4.45387e+06	--	--	--	-	-	-	-
POS_M86T597	86.0961	597.129	9.95	--	--	--	--	--	--	8.88726e+06	7.7874e+06	4.60418e+06	3.59127e+06	5.73451e+06	3.01015e+06	5.48132e+06	2.89309e+06	5.37757e+06	2.56201e+06	5.03662e+06	4.95639e+06	3.92329e+06	2.53886e+06	3.29407e+06	3.68804e+06	4.02449e+06	4.43434e+06	6.63528e+06	5.69594e+06	6.64018e+06	7.42083e+06	1.21939e+07	9.72385e+06	1.79169e+07	1.79188e+07	1.78408e+07	1.80826e+07	1.78295e+07	--	--	--	-	-	-	-
POS_M86T476	86.0961	475.526	7.93	--	--	--	--	--	--	3.52917e+07	1.5089e+07	4.67438e+07	9.63597e+06	1.71369e+07	8.41732e+07	1.61485e+07	2.79353e+07	2.04608e+07	1.09448e+07	1.10706e+07	1.48082e+07	1.93947e+07	3.5585e+07	9.94064e+06	5.66652e+06	5.23652e+06	6.41093e+06	8.44623e+06	2.9391e+06	3.79138e+06	3.71924e+06	1.07735e+07	4.46593e+06	1.02019e+07	1.0205e+07	8.79079e+06	1.32699e+07	8.41605e+06	--	--	--	-	-	-	-
POS_M86T285	86.0961	285.238	4.75	--	--	--	--	--	--	2.13517e+07	1.92413e+07	2.27435e+07	1.88632e+07	1.55282e+07	4.4882e+07	1.66372e+07	8.52934e+07	1.86778e+07	8.83352e+06	1.52755e+07	1.81569e+07	9.4789e+06	7.56781e+06	5.19058e+06	3.83011e+06	3.96253e+06	4.95176e+06	8.61282e+06	4.73656e+06	3.24505e+06	3.71861e+06	3.66359e+06	4.59656e+06	7.80101e+06	7.7964e+06	8.58506e+06	6.01857e+06	8.92118e+06	--	--	--	-	-	-	-
POS_M86T341	86.0961	340.586	5.68	--	--	--	--	--	--	9.02814e+06	1.15952e+07	8.42162e+06	4.9286e+06	4.82469e+06	6.76223e+06	8.55026e+06	6.9868e+06	1.1595e+07	5.81713e+06	1.082e+07	1.08815e+07	5.79387e+06	8.16976e+06	1.27297e+07	6.51566e+06	6.43507e+06	9.69379e+06	1.35428e+07	8.18361e+06	6.57188e+06	6.90278e+06	7.7125e+06	1.0916e+07	1.18245e+07	1.18261e+07	1.09379e+07	1.35607e+07	1.09721e+07	--	--	--	-	-	-	-
POS_M86T316	86.0961	316.4	5.27	--	--	--	--	--	--	1.19329e+07	8.42143e+06	3.59639e+07	1.47679e+07	2.00853e+07	5.20812e+07	9.59653e+06	1.34558e+07	3.59217e+07	9.80483e+06	2.12598e+07	1.72882e+07	2.89347e+07	4.36564e+06	6.96116e+06	3.23131e+06	2.83491e+06	4.95337e+06	3.09838e+06	3.81263e+06	2.73171e+06	3.23206e+06	3.62559e+06	3.8944e+06	1.38769e+07	1.38686e+07	1.44255e+07	1.24224e+07	1.52106e+07	--	--	--	-	-	-	-
POS_M86T562	86.0961	562.344	9.37	--	--	--	--	--	--	8.96145e+06	9.59006e+06	1.01774e+07	4.03003e+06	7.19656e+06	1.11172e+07	9.2909e+06	7.43576e+06	1.1806e+07	7.41412e+06	1.49688e+07	1.16028e+07	4.67531e+06	2.8089e+06	2.49118e+06	2.09033e+06	1.93656e+06	1.86515e+06	2.60271e+06	6.37336e+06	1.76427e+06	1.91588e+06	3.50266e+06	5.90536e+06	1.0787e+07	1.07735e+07	1.15468e+07	8.6132e+06	1.34942e+07	--	--	--	-	-	-	-
POS_M86T666	86.0962	666.33	11.11	--	--	--	--	--	--	7.24103e+06	5.21034e+06	5.4187e+06	8.26273e+06	4.28462e+06	9.24987e+06	1.07917e+07	5.89352e+06	1.40638e+07	7.54998e+06	8.3534e+06	8.39214e+06	7.57784e+06	9.05688e+06	7.88712e+06	6.08115e+06	5.9031e+06	6.06355e+06	8.74801e+06	8.52241e+06	5.14553e+06	5.65869e+06	5.68562e+06	6.19074e+06	8.22275e+06	8.22148e+06	8.15349e+06	8.35969e+06	8.15356e+06	--	--	--	-	-	-	-
POS_M86T456	86.0961	456.292	7.6	--	--	--	--	--	--	5.96528e+06	8.2834e+06	9.04514e+06	1.52059e+07	5.97208e+06	6.16104e+06	1.3533e+07	7.38906e+06	4.81843e+06	5.42817e+06	5.47622e+06	5.79159e+06	9.88847e+06	5.6683e+06	6.21683e+06	5.24547e+06	5.93187e+06	1.03538e+07	8.91097e+06	9.69233e+06	5.76061e+06	5.43428e+06	1.07181e+07	1.39486e+07	8.18048e+06	8.18177e+06	7.56772e+06	9.36652e+06	7.60333e+06	--	--	--	-	-	-	-
POS_M86T546	86.0962	546.128	9.1	--	--	--	--	--	--	9.81356e+06	6.01769e+06	6.31649e+06	7.78576e+06	1.09478e+07	1.14607e+07	1.33581e+07	2.91364e+07	1.08383e+07	7.45762e+06	1.69244e+07	2.92496e+07	1.34483e+07	1.45814e+07	9.11337e+06	6.35678e+06	5.40062e+06	7.32514e+06	8.30497e+06	5.26199e+06	5.69218e+06	5.41219e+06	5.32538e+06	1.24045e+07	7.96971e+06	7.97136e+06	7.14498e+06	9.62112e+06	7.12435e+06	--	--	--	-	-	-	-
POS_M86T765	86.0962	764.515	12.74	--	--	--	--	--	--	1.0551e+07	2.39995e+06	4.31831e+06	3.89356e+06	4.07859e+06	3.19431e+06	4.85042e+06	4.33727e+06	9.47377e+06	5.23928e+06	5.72705e+06	4.94487e+06	3.60162e+06	7.31855e+06	9.35e+06	4.86405e+06	4.39975e+06	5.34173e+06	4.97268e+06	5.03432e+06	4.16491e+06	4.76785e+06	3.91871e+06	7.86505e+06	8.54374e+06	8.54372e+06	8.16387e+06	9.34138e+06	8.10856e+06	--	--	--	-	-	-	-
POS_M86T686_2	86.0962	686.298	11.44	--	--	--	--	--	--	8.47364e+06	8.91285e+06	5.20917e+06	1.07836e+07	4.6593e+06	9.73704e+06	7.95564e+06	4.75786e+06	1.51193e+07	4.86388e+06	3.98063e+07	4.15476e+06	8.00537e+06	8.24196e+06	4.73872e+06	4.94806e+06	5.2458e+06	8.83388e+06	5.05417e+06	6.80468e+06	4.58754e+06	5.0435e+06	9.61606e+06	6.40881e+06	5.36359e+06	5.36417e+06	5.23486e+06	5.59831e+06	5.25696e+06	--	--	--	-	-	-	-
POS_M86T647	86.0961	647.003	10.78	--	--	--	--	--	--	4.83658e+06	6.13831e+06	8.69957e+06	6.65105e+06	5.39952e+06	1.09744e+07	5.70111e+06	2.62171e+07	7.40484e+06	5.49911e+06	4.62467e+06	4.83436e+06	5.00424e+06	6.57403e+06	5.17755e+06	4.36126e+06	4.72985e+06	4.09812e+06	6.06971e+06	6.85088e+06	4.66911e+06	4.69603e+06	1.47928e+07	5.67466e+06	1.00153e+07	1.00152e+07	9.88557e+06	1.02958e+07	9.85599e+06	--	--	--	-	-	-	-
POS_M86T415	86.0961	414.658	6.91	--	--	--	--	--	--	6.79022e+06	1.14166e+07	5.10823e+06	1.08622e+07	2.11318e+07	1.53322e+07	1.28951e+07	6.98621e+06	9.38988e+06	7.76727e+06	9.48005e+06	9.17253e+06	1.03931e+07	1.19074e+07	7.79156e+06	6.06082e+06	6.5851e+06	2.25012e+07	5.87855e+06	8.7496e+06	6.57228e+06	5.88311e+06	8.73502e+06	6.38342e+06	9.93022e+06	9.92774e+06	1.02925e+07	9.16834e+06	1.03489e+07	--	--	--	-	-	-	-
POS_M87T70	86.9929	70.2828	1.17	--	--	--	--	--	--	8.50733e+07	2.7289e+08	2.51179e+08	5.88829e+07	4.98343e+07	4.60079e+07	1.85462e+08	1.64617e+08	1.59775e+08	1.55907e+08	1.53596e+08	1.26954e+08	7.74929e+07	8.1138e+07	8.10918e+07	8.35952e+07	8.47272e+07	7.98792e+07	5.91843e+07	5.44074e+07	6.09174e+07	5.94222e+07	5.84167e+07	6.3653e+07	1.13954e+08	1.13942e+08	1.1702e+08	1.07955e+08	1.16931e+08	--	--	--	-	-	-	-
POS_M87T34	87.0041	33.7839	0.56	--	--	--	--	--	--	1.709e+07	1.23078e+07	1.18431e+07	1.0887e+07	1.13826e+07	1.16056e+07	9.62372e+06	1.19678e+07	1.01543e+07	1.10758e+07	1.01481e+07	8.73322e+06	7.05094e+06	8.8422e+06	9.44663e+06	9.19694e+06	5.28934e+06	8.73668e+06	5.84121e+06	8.17304e+06	9.28294e+06	9.33473e+06	8.20931e+06	9.73374e+06	1.06384e+07	1.06373e+07	1.09316e+07	1.00256e+07	1.09701e+07	--	--	--	-	-	-	-
POS_M87T87	87.0439	87.4712	1.46	--	--	--	--	--	--	1.45135e+09	1.39144e+09	1.42618e+09	1.46826e+09	1.56931e+09	1.55558e+09	1.04935e+09	1.06441e+09	1.09447e+09	1.06225e+09	1.08998e+09	1.06671e+09	8.96748e+08	8.81699e+08	8.30294e+08	7.9052e+08	8.4562e+08	8.51584e+08	3.998e+08	3.85842e+08	4.11195e+08	3.76066e+08	4.18622e+08	4.35191e+08	9.26751e+08	9.267e+08	9.27621e+08	9.25076e+08	9.27562e+08	--	--	--	-	-	-	-
POS_M87T185	87.0443	184.687	3.08	--	--	--	--	--	--	5.94461e+07	8.70088e+07	4.68785e+07	6.62286e+07	9.9001e+07	6.11437e+07	1.30306e+07	4.58085e+07	1.19207e+07	5.61971e+07	1.532e+08	4.12887e+07	4.25976e+07	1.23325e+08	3.80057e+08	3115.6	3115.6	3115.6	3115.6	3115.6	3115.6	3115.6	3115.6	1.64564e+08	6.59612e+07	6.59626e+07	9.20408e+07	4.13401e+07	7.32585e+07	--	--	--	-	-	-	-
POS_M87T74	87.0443	73.8889	1.23	--	2-Butenoate	--	2.14707	C4H6O2	MS1	9.11537e+07	9.2513e+07	4.37781e+07	7.06277e+07	4.36575e+07	6.20236e+07	5.58514e+07	4.72028e+07	4.43378e+07	5.15723e+07	5.44473e+07	2.4134e+07	4.47097e+07	4.10795e+07	5.0164e+07	4.85526e+07	3.03664e+07	3.07237e+07	4.66704e+07	5.72165e+07	3.95036e+07	2.49252e+07	4.43273e+07	4.55781e+07	4.53333e+07	4.53369e+07	4.44401e+07	4.70004e+07	4.45539e+07	Fatty Acyls	3724-65-0	HMDB0010720	-	-	-	-
POS_M87T99	87.0443	98.6334	1.64	--	--	--	--	--	--	6.82553e+07	6.94505e+07	8.44823e+07	8.83101e+07	1.33432e+08	2.71239e+07	3.16133e+07	4.01912e+07	4.07692e+07	2.57618e+08	2.89756e+08	3.12416e+08	4.52055e+07	7.08037e+07	4.74047e+07	3.92128e+07	2.79987e+07	2.54658e+07	5.09733e+06	2.43835e+07	2.13686e+07	5.43693e+06	5.14814e+06	3.10024e+07	4.97725e+07	4.97692e+07	4.26899e+07	6.88671e+07	3.0867e+07	--	--	--	-	-	-	-
POS_M87T743	87.0441	742.74	12.38	--	--	--	--	--	--	6.2064e+06	1.00455e+06	973316	943247	3.39458e+06	845927	878866	930114	901461	4.39483e+06	783474	823618	3.76019e+06	5.33236e+06	5.36666e+06	5.9635e+06	7.97339e+06	6.86696e+06	2.06757e+06	1.15613e+07	2.59104e+06	2.4492e+06	4.03148e+07	2.0324e+07	4.18792e+06	4.18834e+06	3.97591e+06	4.60815e+06	3.98719e+06	--	--	--	-	-	-	-
POS_M87T384	87.0442	384.358	6.41	--	--	--	--	--	--	1.24329e+07	1.26367e+07	2.51642e+06	2.65673e+06	1.68841e+07	2.74952e+06	2.87407e+06	2.77682e+06	3.25001e+06	1.85387e+07	3.50615e+06	1.59761e+07	2.81065e+07	1.77027e+07	2.45514e+07	1.93878e+07	1.73144e+07	3.41412e+07	3.88212e+07	4.7037e+07	1.11783e+07	1.35786e+07	4.4708e+07	7.3907e+07	1.46334e+07	1.46338e+07	1.48106e+07	1.43028e+07	1.47827e+07	--	--	--	-	-	-	-
POS_M87T800	87.0441	800.416	13.34	--	--	--	--	--	--	1.05084e+07	1.28146e+06	1.02531e+06	854599	2.28068e+06	859804	857956	764102	726617	1.8894e+06	682448	5.32896e+06	2.30368e+06	515014	810986	3.27879e+06	6.79213e+06	3.61422e+06	4.37426e+06	4.89661e+06	955564	955384	5.35169e+06	1.14454e+07	2.15026e+06	2.15047e+06	2.11965e+06	2.21363e+06	2.11748e+06	--	--	--	-	-	-	-
POS_M87T123	87.0443	122.659	2.04	--	--	--	--	--	--	4.4004e+07	7.46701e+06	6.65806e+06	6.2356e+06	6.47887e+06	7.14633e+06	6.23619e+06	7.0515e+06	6.76426e+06	1.70589e+07	7.1937e+06	2.73899e+07	1.09223e+08	4.49688e+07	2.93219e+07	3.45933e+07	3.5552e+07	7.17693e+07	1.4907e+07	1.54826e+07	1.01349e+08	2.58552e+08	2.18863e+08	9.75643e+07	2.95736e+07	2.95761e+07	2.90212e+07	3.06314e+07	2.90847e+07	--	--	--	-	-	-	-
POS_M87T163	87.0443	163.13	2.72	(R)-3-Hydroxybutyric acid	--	2.53262e-12	1.94979	C4H8O3	MS2	2.65561e+07	5.06637e+07	7.70435e+06	6.75688e+06	2.91341e+07	6.23716e+06	5.31721e+06	5.94748e+06	5.33712e+06	3.56047e+07	5.81067e+06	3.28009e+07	3.56854e+07	3.4996e+07	4.63827e+07	3.0913e+07	3.07862e+07	1.30165e+07	6.15184e+07	1.82943e+07	1.87629e+07	2.24084e+07	8.56911e+07	1.87253e+08	2.60855e+07	2.60884e+07	2.63468e+07	2.56299e+07	2.62747e+07	--	--	--	C01089	ko01100//Metabolic pathways;ko00650//Butanoate metabolism;ko00072//Synthesis and degradation of ketone bodies	Carbohydrate metabolism;Global and overview maps;Lipid metabolism	Metabolism
POS_M87T444	87.0441	444.404	7.41	--	--	--	--	--	--	6.90581e+06	2.3174e+06	2.31486e+06	2.18617e+06	1.13661e+07	2.41509e+06	1.85384e+06	2.0163e+06	1.78098e+06	1.16038e+07	2.25491e+06	8.99215e+06	9.29312e+06	1.71018e+07	2.63859e+07	3.47683e+07	1.47465e+07	3.94639e+06	8.16168e+06	4.34696e+07	5.51517e+06	6.22644e+06	2.79661e+07	2.99459e+07	7.88065e+06	7.88142e+06	7.75755e+06	8.09984e+06	7.78616e+06	--	--	--	-	-	-	-
POS_M87T640	87.0441	639.753	10.66	--	--	--	--	--	--	3.09962e+06	1.06156e+06	1.08922e+06	1.06258e+06	4.80839e+06	1.15988e+06	1.29668e+06	1.25374e+06	1.56077e+06	1.35748e+07	1.74865e+06	7.1297e+06	2.74966e+07	2.37185e+06	6.44211e+07	1.10765e+07	2.94329e+07	1.90645e+07	6.62483e+07	2.42703e+07	5.17562e+06	5.06902e+06	2.50935e+07	1.65251e+07	4.46413e+06	4.46457e+06	4.23634e+06	4.84711e+06	4.30574e+06	--	--	--	-	-	-	-
POS_M87T508	87.0441	507.775	8.46	--	--	--	--	--	--	1.64997e+07	2.76019e+06	2.1716e+06	1.6184e+06	6.6972e+06	1.16128e+06	1.03777e+06	1.14133e+06	1.04338e+06	879787	883081	4.63772e+06	3.74749e+06	946294	3.60666e+06	2.85965e+06	8.23282e+06	1.53184e+07	7.75006e+06	1.15645e+07	3.95613e+06	5.42173e+06	2.11561e+07	1.87949e+07	1.20073e+07	1.20097e+07	1.20374e+07	1.19479e+07	1.20346e+07	--	--	--	-	-	-	-
POS_M87T200	87.0443	199.522	3.33	Diacetyl	--	7.0362e-06	2.15726	C4H6O2	MS2	4.48747e+07	7.38253e+07	7.02335e+06	5.73466e+06	3.2879e+07	5.19441e+06	5.07945e+06	3.90763e+06	4.95531e+06	2.75567e+07	4.00631e+06	1.75296e+07	1.16971e+07	2.18173e+07	3.83698e+07	2.36741e+07	4.57849e+07	7.4918e+06	5.99749e+07	3.85524e+07	1.0307e+07	7.16993e+07	8.20398e+07	7.42314e+07	1.43275e+07	1.43296e+07	1.38989e+07	1.50968e+07	1.39937e+07	Organooxygen compounds	431-03-8	HMDB0003407	C00741	ko00650//Butanoate metabolism	Carbohydrate metabolism	Metabolism
POS_M87T717	87.0441	717.306	11.96	--	--	--	--	--	--	2.78856e+06	418886	779421	849781	4.75383e+06	1.04041e+06	1.07614e+06	1.23621e+06	1.30107e+06	5.93858e+06	1.74468e+06	1.87955e+06	1.45392e+07	2.7102e+06	1.13314e+07	1.73996e+07	9.39516e+06	1.40918e+07	1.42748e+07	1.04359e+07	3.16329e+06	3.3799e+06	1.20516e+07	1.19787e+07	3.62749e+06	3.62737e+06	3.54619e+06	3.77729e+06	3.55893e+06	--	--	--	-	-	-	-
POS_M87T83	87.0554	83.2047	1.39	--	Styrene	--	2.73042	C8H8	MS1	1.9653e+08	1.64147e+08	1.49184e+08	1.32176e+08	1.22353e+08	1.08111e+08	1.86819e+08	1.68023e+08	1.58248e+08	1.54262e+08	1.52846e+08	1.47938e+08	6.04325e+07	1.89167e+07	1.65123e+07	1.71324e+07	5.66405e+07	4.29331e+07	7.44711e+07	6.29703e+07	6.82653e+07	7.18151e+07	7.92382e+07	2.04424e+07	9.75683e+07	9.75611e+07	9.89266e+07	9.49112e+07	9.88854e+07	Benzene and substituted derivatives	100-42-5	HMDB0034240	C07083	ko01100//Metabolic pathways;ko01120//Microbial metabolism in diverse environments;ko01220//Degradation of aromatic compounds	Global and overview maps	Metabolism
POS_M87T35	87.0806	34.8159	0.58	--	--	--	--	--	--	3.10258e+07	2.94138e+07	2.86979e+07	2.84721e+07	2.5497e+07	2.45392e+07	2.76512e+07	2.62614e+07	2.33586e+07	2.6331e+07	2.87833e+07	2.16603e+07	2.35212e+07	2.85788e+07	3.24044e+07	3.18124e+07	4.58332e+07	3.93905e+07	3.61732e+07	3.77656e+07	3.86534e+07	3.88686e+07	3.53385e+07	3.15422e+07	2.88991e+07	2.88996e+07	2.98638e+07	2.72514e+07	2.96016e+07	--	--	--	-	-	-	-
POS_M87T142	87.0806	142.255	2.37	2-Methylbutanal	--	7.3448e-06	1.80028	C5H10O	MS2	4.68144e+07	9.37381e+06	9.49319e+06	8.62902e+06	3.63535e+07	7.90517e+06	8.70168e+06	2.71947e+07	7.60926e+06	7.15296e+06	7.52517e+06	2.97834e+07	1.12355e+08	3115.6	3115.6	3115.6	3115.6	3115.6	3115.6	3115.6	3115.6	3115.6	3115.6	3115.6	2.92614e+07	2.92782e+07	2.88303e+07	2.95456e+07	2.91869e+07	Organooxygen compounds	57456-98-1	HMDB0031526	-	-	-	-
POS_M87T93	87.0805	93.2344	1.55	--	--	--	--	--	--	8.81261e+06	2.04198e+07	1.07348e+07	2.26328e+07	1.38249e+07	1.18298e+07	1.14462e+07	1.34387e+07	8.7051e+06	6.9348e+06	7.92012e+06	2.13235e+07	1.57182e+07	1.34285e+07	7.08494e+06	1.26417e+07	8.29891e+06	8.43651e+06	9.29426e+06	8.90132e+06	5.42418e+06	2.55111e+07	2.8169e+07	5.51345e+07	1.74493e+07	1.74426e+07	1.89884e+07	1.34415e+07	2.08792e+07	--	--	--	-	-	-	-
POS_M87T221	87.1	220.685	3.68	--	Choline	--	1.28567	C5H14NO	MS1	9.27275e+07	8.78796e+07	9.13728e+07	1.02326e+08	9.78718e+07	5.83341e+06	9.21866e+07	8.64014e+07	9.95214e+07	1.02625e+08	9.55466e+07	1.00417e+08	3.86914e+07	4.16317e+07	3.6884e+07	3.89001e+07	3.99358e+07	9.71414e+06	1.7687e+07	1.57046e+07	2.11782e+07	1.70847e+07	1.82494e+07	1.82749e+07	6.85832e+07	6.85824e+07	6.81669e+07	6.93719e+07	6.82064e+07	Organonitrogen compounds	62-49-7	HMDB0000097	C00114	ko01100//Metabolic pathways;ko02010//ABC transporters;ko00260//Glycine, serine and threonine metabolism;ko00564//Glycerophospholipid metabolism	Amino acid metabolism;Global and overview maps;Lipid metabolism;Membrane transport	Environmental Information Processing;Metabolism
POS_M87T244	87.1	243.626	4.06	--	--	--	--	--	--	1.24396e+08	1.21243e+08	1.29261e+08	9.58691e+07	1.31245e+08	1.27757e+08	8.09348e+07	8.20785e+07	8.07767e+07	8.08597e+07	8.20901e+07	8.08657e+07	5.59082e+07	5.93379e+07	5.29293e+07	5.72741e+07	5.62515e+07	5.12095e+07	2.27406e+07	2.03359e+07	2.22963e+07	2.27823e+07	1.78018e+07	2.42615e+07	7.74479e+07	7.74482e+07	7.66738e+07	7.89257e+07	7.67359e+07	--	--	--	-	-	-	-
POS_M88T83	88.0395	83.407	1.39	2-Aminoacrylic acid	--	8.04965e-07	1.13864	C3H5NO2	MS2	1.11088e+08	1.15047e+08	1.07142e+08	1.1442e+08	1.0721e+08	1.23352e+08	1.27776e+08	1.29286e+08	1.22524e+08	1.26363e+08	1.24227e+08	1.33637e+08	5.56361e+07	6.28435e+07	5.59508e+07	5.66087e+07	5.71757e+07	5.29072e+07	3.83967e+07	3.72209e+07	3.67938e+07	3.69804e+07	3.78849e+07	4.30779e+07	9.55709e+07	9.55494e+07	1.01721e+08	8.37202e+07	1.01346e+08	Carboxylic acids and derivatives	28453-71-6	HMDB0003609	C02218	ko00270//Cysteine and methionine metabolism	Amino acid metabolism	Metabolism
POS_M88T46	88.0395	45.5643	0.76	--	--	--	--	--	--	1.59008e+07	2.8991e+07	1.76511e+07	2.37158e+07	1.91397e+07	2.05817e+07	1.94903e+07	2.27654e+07	9.50497e+07	5.02291e+06	6.72116e+06	9.0646e+07	8.51477e+07	4.31419e+06	1.5963e+07	5.88103e+07	5.24815e+07	4.7653e+07	8.37721e+06	9.88681e+06	8.8479e+06	2.50385e+06	8.10606e+06	7.60361e+06	3.08542e+07	3.0851e+07	3.11384e+07	3.03551e+07	3.10743e+07	--	--	--	-	-	-	-
POS_M88T163	88.0755	163.48	2.72	--	--	--	--	--	--	2.95622e+08	4.75763e+08	1.58732e+08	1.64257e+08	4.04257e+08	2.74751e+09	4.64614e+08	1.93658e+08	2.3043e+09	1.95136e+09	6.04231e+08	6.77833e+08	1.50284e+08	7.27343e+08	8.42046e+07	4.83695e+08	2.03051e+07	3.24558e+08	1.59828e+08	1.88621e+07	1.95509e+07	2.00338e+07	6.68972e+07	2.67788e+07	4.25481e+08	4.24754e+08	4.2136e+08	4.38562e+08	3.8787e+08	--	--	--	-	-	-	-
POS_M88T777	88.0759	777.049	12.95	--	--	--	--	--	--	3.29227e+08	5.10273e+07	1.28649e+08	1.15203e+08	1.12954e+08	8.67165e+07	7.48251e+07	2.02107e+07	1.06491e+08	7.64038e+07	6.3394e+07	9.08172e+07	1.6403e+07	7.47863e+07	1.35011e+08	1.00819e+08	5.88092e+07	7.56375e+07	7.82589e+07	4.45831e+08	7.35709e+07	8.42077e+07	2.73983e+07	2.32003e+08	1.23495e+08	1.23516e+08	1.15296e+08	1.40144e+08	1.14938e+08	--	--	--	-	-	-	-
POS_M88T213	88.0755	212.783	3.55	--	--	--	--	--	--	7.48133e+07	1.46019e+08	1.71572e+08	1.46456e+08	3.23284e+07	3.17468e+08	2.04397e+08	1.90948e+08	1.49448e+08	5.93367e+07	2.03038e+08	3.26835e+08	9.66655e+07	4.92582e+08	3.62503e+08	5.93587e+08	1.33534e+08	1.59982e+08	5.75717e+08	5.07917e+08	1.48994e+08	1.4645e+08	4.02546e+08	7.05038e+08	4.84568e+08	4.84514e+08	4.9597e+08	4.64899e+08	4.93017e+08	--	--	--	-	-	-	-
POS_M88T204	88.0755	203.778	3.4	--	--	--	--	--	--	7.45143e+08	1.04147e+08	8.39341e+07	2.86469e+08	7.35674e+07	5.83339e+07	3.96961e+08	1.818e+08	1.85606e+08	4.47814e+07	2.01212e+08	2.07121e+08	2.8343e+08	4.11954e+07	5.068e+07	6.76888e+07	3.53885e+08	4.20486e+08	3.54763e+08	3.38884e+08	9.9063e+08	4.46892e+08	2.53088e+08	3.16996e+08	1.7789e+08	1.77846e+08	2.06329e+08	1.32598e+08	1.96027e+08	--	--	--	-	-	-	-
POS_M88T508	88.0755	508.259	8.47	--	--	--	--	--	--	2.81591e+08	1.627e+08	2.23225e+08	1.44945e+08	2.04868e+08	1.05152e+08	7.86127e+07	8.63575e+07	1.03041e+08	1.23075e+08	9.57036e+07	7.60137e+07	1.05692e+08	1.11376e+08	2.07691e+08	1.41567e+08	1.78883e+08	3.94535e+07	2.51776e+08	2.52152e+08	3.43299e+08	1.75753e+08	3.67802e+08	1.21765e+08	1.3447e+08	1.34488e+08	1.34134e+08	1.35167e+08	1.34137e+08	--	--	--	-	-	-	-
POS_M88T545	88.0756	544.808	9.08	--	--	--	--	--	--	5.06171e+07	5.53325e+07	5.69111e+07	3.15186e+08	3.66029e+08	1.85063e+08	6.28968e+08	7.21518e+07	2.11517e+08	9.83936e+08	3.26383e+08	2.77103e+08	7.9482e+08	1.12417e+09	5.98075e+08	6.2875e+08	7.97931e+08	4.74545e+08	4.54288e+08	5.68077e+08	3.21263e+08	5.0553e+08	1.24098e+09	2.66893e+08	4.13477e+08	4.13758e+08	3.13389e+08	5.8432e+08	3.4054e+08	--	--	--	-	-	-	-
POS_M88T610	88.0757	610.017	10.17	--	--	--	--	--	--	2.85667e+07	3.09038e+07	1.45707e+08	1.43133e+08	2.3326e+08	1.99387e+08	6.64198e+07	2.54e+08	4.17859e+08	5.19769e+08	7.73228e+08	3.37962e+09	9.53808e+08	2.22823e+09	6.04929e+08	1.74131e+09	2.92737e+09	1.43684e+09	1.40312e+09	2.23618e+09	2.50156e+08	8.59661e+08	8.21269e+08	1.57457e+08	3.96736e+08	3.96766e+08	3.7004e+08	4.4006e+08	3.78977e+08	--	--	--	-	-	-	-
POS_M88T431	88.0755	430.969	7.18	--	--	--	--	--	--	4.07268e+08	3.6071e+08	7.17108e+08	8.77067e+07	7.93052e+07	4.33179e+08	4.19376e+08	6.55473e+08	2.88621e+08	2.2132e+08	1.61e+09	7.85942e+07	6.16493e+07	5.46169e+08	1.93173e+09	2.69516e+08	4.50475e+08	4.14771e+08	5.38544e+08	2.82704e+08	3.23563e+08	7.77482e+07	2.20645e+08	1.99218e+08	2.91535e+08	2.9145e+08	3.24676e+08	2.31475e+08	3.18784e+08	--	--	--	-	-	-	-
POS_M88T530	88.0755	529.702	8.83	--	--	--	--	--	--	2.63611e+08	3.30967e+08	2.31649e+08	1.6931e+08	3.13404e+07	1.59794e+08	2.55207e+07	1.19594e+08	1.32007e+08	9.8649e+07	1.03522e+08	2.34674e+07	7.89848e+07	1.03125e+08	1.92839e+08	1.87031e+08	1.80953e+08	2.57349e+08	1.61323e+08	3.86331e+08	7.18848e+07	7.83055e+07	9.02441e+07	1.06778e+08	1.15446e+08	1.15462e+08	1.13265e+08	1.19781e+08	1.1337e+08	--	--	--	-	-	-	-
POS_M88T472	88.0755	472.394	7.87	--	--	--	--	--	--	1.46359e+08	2.22332e+08	1.66155e+08	1.34886e+08	2.98964e+08	3.0471e+08	2.15182e+08	1.50092e+08	3.43493e+08	2.98848e+08	8.27407e+07	2.37271e+08	6.79606e+08	3115.6	3115.6	3115.6	3115.6	3115.6	3115.6	3115.6	3115.6	3115.6	3115.6	3115.6	3.61971e+08	3.6215e+08	4.45653e+08	3.25406e+08	3.7103e+08	--	--	--	-	-	-	-
POS_M88T724	88.0759	724.241	12.07	--	--	--	--	--	--	4.85768e+07	1.92954e+08	5.85285e+07	6.46889e+07	3.42353e+08	2.65588e+08	9.4904e+07	5.17204e+08	1.18755e+08	4.89966e+08	7.28713e+08	5.34208e+08	3115.6	3115.6	3115.6	3115.6	3115.6	3115.6	3115.6	2.97725e+09	6.66246e+08	5.14458e+08	6.41703e+07	1.6303e+08	1.28851e+08	1.29048e+08	1.15916e+08	1.47606e+08	1.21826e+08	--	--	--	-	-	-	-
POS_M88T262	88.0756	262.02	4.37	--	--	--	--	--	--	7.75443e+08	6.30281e+08	1.17243e+09	2.51641e+08	1.81892e+09	1.2842e+09	1.46588e+09	7.87349e+08	1.09816e+09	2.16481e+08	1.81703e+08	8.74384e+08	3.63761e+07	1.05205e+08	8.31376e+07	7.39664e+07	1.26468e+07	5.12706e+07	4.58568e+07	1.16157e+07	4.69055e+07	3.52137e+07	1.37031e+07	1.65873e+07	1.28886e+08	1.28545e+08	1.29849e+08	1.25886e+08	1.34541e+08	--	--	--	-	-	-	-
POS_M88T185	88.0755	185.093	3.08	--	--	--	--	--	--	3.67737e+08	6.48439e+07	1.58398e+08	1.47811e+08	2.71854e+08	3.0278e+07	9.6001e+07	8.96307e+07	2.48548e+07	9.71283e+07	6.08766e+07	1.1058e+08	1.14382e+08	3.71578e+07	3.04607e+08	7.9523e+07	3.9909e+08	5.56734e+08	3115.6	3115.6	3115.6	3115.6	3115.6	3115.6	1.79929e+08	1.79959e+08	2.62208e+08	1.13712e+08	1.98133e+08	--	--	--	-	-	-	-
POS_M88T174	88.0755	173.586	2.89	--	2-Methylpropanal	--	1.56883	C4H9NO	MS1	2.01304e+07	2.50422e+07	1.12739e+08	1.16437e+08	9.48947e+07	3.29274e+07	2.05807e+08	1.67754e+08	4.96805e+07	5.16593e+07	3.06028e+08	2.69146e+08	5.43426e+08	6.73551e+07	4.41762e+08	7.63795e+07	7.12641e+08	7.72482e+07	4.74835e+08	2.74607e+08	7.97071e+07	7.87523e+07	2.71236e+08	8.05348e+07	7.08563e+07	7.08526e+07	6.96597e+07	7.31083e+07	6.97917e+07	Carbonyl compounds	78-84-2	HMDB0031243	C03219	ko01110//Biosynthesis of secondary metabolites;ko01210//2-Oxocarboxylic acid metabolism;ko00460//Cyanoamino acid metabolism;ko00966//Glucosinolate biosynthesis	Biosynthesis of other secondary metabolites;Global and overview maps;Metabolism of other amino acids	Metabolism
POS_M88T622	88.0755	621.899	10.36	Morpholine	--	0.000704924	1.9221	C4H9NO	MS2	1.89778e+08	2.17094e+08	2.77837e+08	1.24534e+09	1.55384e+09	1.49316e+09	2.98968e+08	1.55556e+09	1.10645e+09	2.68801e+08	1.73213e+09	2.15647e+08	3.9967e+08	2.3735e+08	2.92787e+08	3.48924e+08	6.66993e+07	1.77419e+08	2.06826e+08	5.3255e+07	4.44222e+07	2.77967e+08	3.99597e+07	4.41932e+07	1.68414e+08	1.67974e+08	2.02872e+08	1.06052e+08	1.96855e+08	Oxazinanes	110-91-8	HMDB0031581	-	-	-	-
POS_M88T561	88.0756	560.544	9.34	--	--	--	--	--	--	2.12986e+09	2.01104e+09	2.36956e+08	2.41737e+08	2.08918e+09	2.91018e+08	7.33409e+08	9.52724e+08	6.79593e+08	2.37638e+08	7.94662e+08	5.72695e+08	1.07985e+09	3.23238e+08	7.86754e+07	1.87331e+08	2.08067e+08	4.5297e+08	4.43599e+08	4.37632e+07	1.98027e+08	1.59664e+08	4.34751e+07	1.77408e+08	1.81289e+08	1.81374e+08	1.60981e+08	2.23397e+08	1.58413e+08	--	--	--	-	-	-	-
POS_M88T806	88.0759	805.595	13.43	--	--	--	--	--	--	4.9127e+08	6.36737e+07	2.4372e+08	4.58967e+07	9.65739e+08	1.94367e+08	4.88409e+08	3.13144e+07	2.84309e+07	1.29984e+08	2.56217e+07	2.32912e+08	1.47829e+08	1.44477e+08	1.34428e+08	1.35142e+08	1.61328e+08	1.80907e+08	9.77601e+07	2.74763e+07	2.2083e+07	1.23114e+08	2.31963e+07	1.67227e+08	1.03285e+08	1.033e+08	1.01207e+08	1.06979e+08	1.0165e+08	--	--	--	-	-	-	-
POS_M88T599	88.0756	599.304	9.99	--	--	--	--	--	--	1.5686e+08	1.47252e+08	1.70373e+08	7.71814e+08	6.63412e+08	5.03668e+08	1.75687e+08	6.60283e+08	1.82294e+08	6.88771e+08	8.20261e+08	1.55804e+08	6.16948e+09	1.70346e+09	3.65925e+08	1.11667e+09	2.67925e+08	8.52666e+08	8.3813e+08	4.8943e+08	4.34178e+08	3.71224e+08	2.56764e+08	5.39643e+08	1.51248e+08	1.51405e+08	1.32069e+08	1.81774e+08	1.38964e+08	--	--	--	-	-	-	-
POS_M88T580	88.0755	580.067	9.67	--	--	--	--	--	--	2.1766e+08	2.3432e+08	3.57524e+09	1.1329e+09	2.78523e+08	1.14496e+09	8.35851e+08	1.52272e+09	2.80863e+08	8.45941e+08	7.67731e+08	7.89335e+08	3.04876e+08	4.10366e+08	9.08249e+07	7.1237e+07	1.86452e+08	6.48639e+07	2.44677e+08	6.00524e+07	2.26086e+08	4.31696e+08	2.66977e+08	1.31949e+08	1.91505e+08	1.91374e+08	1.9859e+08	1.78342e+08	1.97683e+08	--	--	--	-	-	-	-
POS_M88T451	88.0755	451.115	7.52	--	--	--	--	--	--	6.02269e+08	1.11941e+08	4.49381e+08	3.57402e+08	1.22047e+08	4.22684e+08	9.38102e+08	5.19821e+08	1.17559e+08	9.61808e+08	1.12214e+08	1.39512e+09	3.11017e+08	4.39149e+08	8.35966e+07	9.77631e+07	9.7634e+07	3.04297e+08	2.71301e+08	9.40748e+07	3.1866e+08	8.47059e+07	2.57077e+08	8.61566e+08	3.09725e+08	3.09494e+08	3.69776e+08	2.05456e+08	3.55106e+08	--	--	--	-	-	-	-
POS_M88T749	88.0759	749.048	12.48	--	--	--	--	--	--	1.71209e+08	2.05248e+08	1.63484e+08	4.05568e+07	1.25463e+08	2.30804e+08	1.1594e+08	1.76353e+08	3.89536e+07	1.32158e+08	1.54796e+08	3.8694e+08	3.25234e+08	1.98624e+08	1.56323e+08	3.37297e+08	1.37592e+08	6.97286e+07	2.27882e+07	9.0401e+07	1.13947e+08	9.13035e+07	9.16009e+07	7.20365e+07	1.52286e+08	1.52361e+08	1.2469e+08	2.09253e+08	1.21733e+08	--	--	--	-	-	-	-
POS_M88T326	88.112	326.181	5.44	--	3-Methylbutanamine	--	0.507523	C5H13N	MS1	5.33698e+06	4.67178e+06	4.23309e+06	4.18261e+06	4.44104e+06	8.15292e+06	2.6048e+06	6.18819e+07	3.09225e+06	5.88241e+07	6.0209e+07	5.99984e+07	3.34321e+06	4.44636e+06	1.1005e+07	5.0054e+06	5.2254e+06	5.6829e+06	8.26242e+07	8.16392e+07	8.1611e+07	7.63165e+07	7.73555e+07	7.58018e+07	3.49072e+06	3.49048e+06	3.71703e+06	3.09274e+06	3.6652e+06	Organonitrogen compounds	107-85-7	HMDB0031659	-	-	-	-
POS_M89T736	88.5084	735.708	12.26	--	--	--	--	--	--	6.15115e+07	1.41113e+07	4.53916e+07	4.16821e+06	4.56424e+06	4.80081e+06	9.22343e+06	6.13491e+06	7.2388e+06	2.34653e+07	1.18899e+07	3.68669e+07	4.97126e+07	2.1925e+07	9.3398e+07	1.99065e+07	1.91654e+07	3.19948e+07	5.90824e+07	1.74906e+07	1.81708e+07	2.01216e+07	7.94509e+07	2.18676e+07	3.43877e+07	3.43474e+07	3.6175e+07	3.03468e+07	3.69017e+07	--	--	--	-	-	-	-
POS_M89T811	89.0079	811.217	13.52	--	--	--	--	--	--	1.17049e+07	683472	819458	1.00125e+06	2.44817e+06	1.13446e+06	1.503e+06	1.12566e+07	1.02497e+07	3.23573e+07	3.17155e+06	4.88153e+06	7.16027e+06	1.29493e+08	1.14272e+08	3115.6	3115.6	3115.6	3115.6	3115.6	3115.6	3115.6	1.82894e+09	9.89189e+07	7.61197e+06	7.60678e+06	9.48385e+06	5.47131e+06	8.30456e+06	--	--	--	-	-	-	-
POS_M89T35	89.0597	34.8184	0.58	--	Isobutyric acid	--	0.190677	C4H8O2	MS1	1.45593e+08	1.43077e+08	1.42499e+08	1.29975e+08	1.89418e+08	1.23255e+08	1.25491e+08	1.228e+08	1.16538e+08	1.23123e+08	1.13766e+08	1.16622e+08	1.16886e+08	1.28687e+08	1.36756e+08	1.47223e+08	1.75784e+08	1.45059e+08	1.47679e+08	1.60407e+08	1.50087e+08	1.52071e+08	1.39794e+08	1.20764e+08	1.47548e+08	1.47546e+08	1.50747e+08	1.41753e+08	1.50174e+08	Carboxylic acids and derivatives	79-31-2	HMDB0001873	C02632	ko01120//Microbial metabolism in diverse environments;ko01220//Degradation of aromatic compounds	Global and overview maps	Metabolism
POS_M89T143	89.0601	142.7	2.38	Butyric acid	--	2.45199e-20	0.0337778	C4H8O2	MS2	1.10779e+08	2.1478e+08	2.15909e+08	1.34543e+08	1.69925e+08	1.6801e+08	2.28953e+08	2.51269e+08	6.25849e+07	2.0487e+08	4.3573e+08	2.53272e+08	2.28777e+08	3.12066e+08	2.06649e+08	1.87706e+08	1.6299e+08	1.49283e+08	3.22788e+08	1.14161e+08	1.50207e+08	2.43968e+08	2.24105e+08	1.11206e+08	3.26202e+08	3.2603e+08	3.55438e+08	2.6814e+08	3.5571e+08	Fatty Acyls	107-92-6	HMDB0000039	C00246	ko01100//Metabolic pathways;ko00650//Butanoate metabolism	Carbohydrate metabolism;Global and overview maps	Metabolism
POS_M89T274	89.06	273.523	4.56	--	Isopentanol	--	0.47078	C5H12O	MS1	4.60122e+07	8.09245e+07	8.20239e+07	5.5868e+07	6.51711e+08	4.85359e+08	2.25846e+08	3.23199e+08	2.50518e+08	1.45732e+08	7.66496e+07	1.29709e+09	3.31552e+08	5.71209e+08	3115.6	3115.6	3115.6	3115.6	3115.6	3115.6	3115.6	3115.6	3115.6	3.86655e+09	1.11977e+08	1.12031e+08	1.08587e+08	1.15735e+08	1.10781e+08	Organooxygen compounds	123-51-3	HMDB0006007	-	-	-	-
POS_M89T236	89.06	235.923	3.93	Sarcosine	--	5.99862e-06	2.19978	C3H7NO2	MS2	1.63602e+08	2.4758e+08	2.73596e+07	1.12557e+08	2.22659e+08	1.13879e+08	7.0238e+07	7.69695e+07	5.19151e+07	6.74602e+07	1.11433e+08	1.29494e+07	8.43008e+07	3.84478e+07	2.63047e+08	3115.6	3115.6	3115.6	3115.6	3115.6	3115.6	3115.6	3115.6	3.58868e+08	7.57544e+07	7.57939e+07	6.06945e+07	8.96088e+07	7.17146e+07	Carboxylic acids and derivatives	107-97-1	HMDB0000271	C00213	ko01100//Metabolic pathways;ko00330//Arginine and proline metabolism;ko00260//Glycine, serine and threonine metabolism	Amino acid metabolism;Global and overview maps	Metabolism
POS_M89T70	89.1073	70.4819	1.17	--	alpha,omega-Diamine	--	0.275371	C2H8N2(C2H4)n	MS1	6.96639e+06	8.73398e+06	9.8345e+06	8.31715e+06	9.56553e+06	8.9822e+06	1.5611e+07	1.60902e+07	5.6085e+06	5.8451e+06	7.16992e+06	1.51897e+07	5.5133e+06	3.54334e+06	4.17688e+06	5.0175e+06	5.02089e+06	4.75059e+06	3.367e+06	4.03145e+06	1.25906e+07	1.22775e+07	4.86482e+06	5.80402e+06	1.59738e+07	1.59679e+07	1.73214e+07	1.26186e+07	1.85215e+07	--	--	--	-	-	-	-
POS_M90T34_1	89.5067	33.7906	0.56	Pyruvic acid	--	0.000210744	2.70237	C3H4O3	MS2	1.05335e+08	7.04642e+07	7.20743e+07	6.81494e+07	2.04051e+08	1.89306e+08	1.37843e+08	1.81641e+08	1.49213e+08	1.37452e+08	1.30555e+08	1.2079e+08	8.04508e+07	8.49768e+07	1.25097e+08	1.40385e+08	1.23375e+08	1.08058e+08	8.6153e+07	1.64607e+08	1.60132e+08	1.77677e+08	1.31279e+08	2.08198e+08	1.88192e+08	1.88197e+08	1.9361e+08	1.75925e+08	1.95555e+08	Keto acids and derivatives	127-17-3	HMDB0000243	C00022	ko01100//Metabolic pathways;ko01110//Biosynthesis of secondary metabolites;ko01120//Microbial metabolism in diverse environments;ko01130//Biosynthesis of antibiotics;ko01230//Biosynthesis of amino acids;ko01220//Degradation of aromatic compounds;ko00350//Tyrosine metabolism;ko00330//Arginine and proline metabolism;ko00360//Phenylalanine metabolism;ko01210//2-Oxocarboxylic acid metabolism;ko01200/…	Amino acid metabolism;Biosynthesis of other secondary metabolites;Carbohydrate metabolism;Drug resistance;Endocrine and metabolic diseases;Energy metabolism;Global and overview maps;Metabolism of cofactors and vitamins;Metabolism of other amino acids;Metabolism of terpenoids and polyketides	Human Diseases;Metabolism
POS_M90T73	89.5071	72.7596	1.21	--	--	--	--	--	--	6.9867e+06	6.00022e+06	9.62416e+06	6.03638e+06	2.58042e+07	5.5784e+06	1.09715e+07	4.93432e+06	1.24635e+07	5.52731e+07	1.94734e+07	7.86728e+06	2.68286e+07	2.87953e+07	1.14623e+07	3.00548e+07	5.79443e+07	6.09571e+07	6.9301e+06	2.77161e+07	4.04354e+07	4.81501e+07	6.93863e+06	7.6544e+06	7.15202e+06	7.15284e+06	6.89492e+06	7.61574e+06	6.9439e+06	--	--	--	-	-	-	-
POS_M90T827	89.5057	826.758	13.78	--	--	--	--	--	--	2.38548e+07	7.08801e+07	7.48666e+07	1.31909e+07	4.18952e+07	4.15289e+07	1.27378e+07	3.52247e+07	6.36083e+07	1.06033e+08	5.74354e+07	1.30652e+08	3.97663e+07	1.04807e+08	1.09253e+08	2.58405e+08	1.56585e+07	9.06018e+07	6.41337e+07	7.10859e+07	8.20807e+07	2.9519e+07	7.92517e+06	3.55242e+07	3.40304e+07	3.40423e+07	3.20504e+07	3.73698e+07	3.26154e+07	--	--	--	-	-	-	-
POS_M90T669	89.5058	669.48	11.16	--	--	--	--	--	--	2.11971e+07	1.89297e+07	1.46785e+07	1.27818e+07	1.87123e+08	3.16436e+07	3.68647e+07	4.12535e+07	5.34473e+07	8.76673e+07	2.52611e+07	2.93802e+07	6.76168e+08	1.18036e+08	1.64842e+08	8.31045e+08	6.40281e+08	8.91838e+09	3115.6	3115.6	3115.6	3.6035e+09	1.99257e+09	2.04315e+08	4.07497e+08	4.07403e+08	3.30094e+08	5.02987e+08	3.75623e+08	--	--	--	-	-	-	-
POS_M90T812	89.5058	811.708	13.53	--	--	--	--	--	--	3.54354e+07	8.5592e+07	1.26511e+08	5.52556e+07	9.03456e+07	6.39573e+07	5.1179e+07	5.63438e+07	5.23373e+07	4.79057e+07	4.60598e+07	1.39701e+07	5.00543e+07	1.10352e+07	8.94319e+06	7.63098e+06	3.42928e+07	6.33534e+06	1.56732e+07	1.65455e+07	2.72233e+07	3.65273e+07	3.96754e+07	2.00208e+07	4.60953e+07	4.61094e+07	3.82494e+07	6.42589e+07	3.42411e+07	--	--	--	-	-	-	-
POS_M90T623	89.5058	623.389	10.39	--	--	--	--	--	--	2.08779e+07	6.17594e+07	4.31405e+08	1.26492e+07	1.27793e+07	1.19804e+07	4.17398e+07	2.69355e+07	5.10483e+07	3.32883e+08	6.08617e+07	5.0883e+07	3.90618e+08	1.34262e+08	1.5628e+08	1.45148e+08	1.80301e+08	8.83332e+08	1.07572e+09	8.54995e+08	3.07547e+08	5.64034e+09	1.09084e+09	4.00841e+08	3.6956e+08	3.69176e+08	3.71883e+08	3.65251e+08	3.71487e+08	--	--	--	-	-	-	-
POS_M90T685	89.5058	684.87	11.41	--	--	--	--	--	--	4.60731e+07	1.81664e+08	2.15904e+07	2.19925e+07	1.77223e+07	5.52558e+07	8.72822e+07	4.90642e+07	5.40398e+07	4.98121e+07	3.69018e+07	1.0924e+07	1.07415e+07	3.70978e+07	1.32687e+07	6.93596e+07	1.46245e+07	1.87066e+08	7.76388e+07	8.28541e+07	1.86623e+07	1.83599e+07	9.10404e+07	1.57712e+07	5.52091e+07	5.52094e+07	5.78083e+07	5.07243e+07	5.7125e+07	--	--	--	-	-	-	-
POS_M90T70	89.5449	70.2993	1.17	--	--	--	--	--	--	6.84286e+06	1.22325e+07	5.42862e+06	5.72034e+06	4.64757e+06	5.01082e+06	1.37237e+07	1.00164e+07	1.4649e+07	1.29013e+07	3.51265e+06	1.68271e+07	1.09204e+07	1.0107e+07	7.9209e+06	8.50998e+06	6.51181e+06	6.66016e+06	8.03009e+06	5.4485e+06	7.26792e+06	5.17184e+06	5.98361e+06	8.96389e+06	1.12534e+07	1.1256e+07	1.01112e+07	1.34813e+07	1.0153e+07	--	--	--	-	-	-	-
POS_M90T35_1	89.9403	34.801	0.58	--	--	--	--	--	--	2.11996e+07	1.58589e+07	1.33353e+07	1.68496e+07	1.8505e+07	1.62008e+07	1.9967e+07	2.00217e+07	2.06617e+07	2.03602e+07	2.03208e+07	1.94591e+07	1.24338e+07	1.97156e+07	2.13639e+07	1.20993e+07	1.37001e+07	1.20532e+07	1.81742e+07	1.48223e+07	2.00937e+07	2.14457e+07	1.88419e+07	1.87297e+07	2.05908e+07	2.05889e+07	2.11122e+07	1.95594e+07	2.11088e+07	--	--	--	-	-	-	-
POS_M90T85	90.0551	85.1624	1.42	L-Alanine	--	0.000257911	1.3404	C3H7NO2	MS2	2.74756e+09	2.72502e+09	2.88137e+09	2.55995e+09	2.88287e+09	2.74552e+09	2.1838e+09	2.24093e+09	2.34702e+09	2.13933e+09	2.5337e+09	2.33456e+09	1.79073e+09	1.73835e+09	1.40097e+09	1.55249e+09	1.53931e+09	1.55934e+09	8.13049e+08	7.50846e+08	8.99475e+08	7.91795e+08	8.11602e+08	8.11349e+08	2.03833e+09	2.03847e+09	1.96881e+09	2.17133e+09	1.97408e+09	Carboxylic acids and derivatives	302-72-7	HMDB0062251	C01401	ko00460//Cyanoamino acid metabolism	Metabolism of other amino acids	Metabolism
POS_M90T774	90.0553	774.347	12.91	--	--	--	--	--	--	3.74693e+07	6.33359e+06	5.61482e+06	3.32387e+07	1.336e+07	1.60725e+07	3.3022e+06	2.82665e+06	1.088e+07	1.08913e+07	2.34062e+06	8.80691e+06	1.75894e+06	1.04724e+07	1.49308e+06	7.48359e+06	6.45298e+06	5.11113e+06	6.27279e+06	4.66896e+06	7.20068e+06	9.36082e+06	1.06297e+07	7.69091e+06	1.3916e+07	1.3914e+07	1.42057e+07	1.32827e+07	1.42832e+07	--	--	--	-	-	-	-
POS_M90T181	90.0554	180.93	3.02	--	--	--	--	--	--	1.06658e+07	2.65072e+07	2.61435e+06	1.13175e+08	8.00289e+06	5.88193e+07	8.67705e+06	3.3855e+06	3.40892e+06	1.29205e+07	6.45099e+07	1.56809e+07	2.91247e+07	7.78639e+07	3115.6	3115.6	3115.6	3115.6	3115.6	3115.6	3115.6	3115.6	3115.6	3115.6	1.47589e+07	1.47663e+07	1.20185e+07	1.70728e+07	1.40994e+07	--	--	--	-	-	-	-
POS_M90T652	90.0553	651.902	10.87	--	--	--	--	--	--	3.40698e+07	7.30111e+06	6.79775e+06	2.77281e+07	5.36213e+07	5.34159e+06	2.7923e+07	4.9739e+06	1.63627e+07	1.25623e+07	2.49242e+07	4.08227e+06	1.48486e+07	1.02931e+08	6.69014e+07	3115.6	3115.6	3115.6	3115.6	3115.6	3115.6	3115.6	7.00428e+07	7.45507e+06	1.18357e+07	1.1836e+07	1.414e+07	9.03049e+06	1.27729e+07	--	--	--	-	-	-	-
POS_M90T715	90.0553	714.752	11.91	--	--	--	--	--	--	3.15917e+06	1.0074e+07	3.25719e+06	1.57932e+07	2.15066e+07	3.0659e+07	1.95102e+07	4.11875e+06	1.6605e+07	1.09047e+08	2.58798e+07	3.33735e+07	1.87055e+07	1.22596e+07	1.14662e+07	8.6065e+06	1.33367e+07	3.9841e+07	1.0527e+07	9.01997e+06	7.80648e+06	9.30404e+06	5.58347e+06	7.59196e+06	1.38471e+07	1.38426e+07	1.40571e+07	1.33923e+07	1.411e+07	--	--	--	-	-	-	-
POS_M90T665	90.0553	664.833	11.08	--	--	--	--	--	--	6.68189e+07	4.8302e+07	9.15718e+06	3.15262e+07	6.42267e+06	5.94258e+06	1.74871e+07	5.55617e+06	2.08904e+07	4.92727e+06	4.21579e+06	4.07648e+06	1.56103e+07	3.70916e+06	2.03381e+07	5.10485e+06	1.72402e+07	5.30949e+06	1.64695e+07	1.54815e+07	1.47617e+07	4.29431e+06	1.61474e+07	3.56546e+07	1.3485e+07	1.34815e+07	1.5279e+07	1.05637e+07	1.4679e+07	--	--	--	-	-	-	-
POS_M90T465	90.0553	464.852	7.75	--	--	--	--	--	--	1.20126e+07	1.38769e+07	3.8693e+06	2.27154e+07	1.58814e+07	1.45331e+07	1.54382e+07	5.64999e+06	2.94999e+07	5.31768e+06	2.61662e+07	2.0108e+07	2.68402e+07	1.06855e+07	1.07358e+07	4.11739e+07	9.57871e+06	6.37907e+06	5.36164e+06	1.12952e+07	5.44306e+06	2.79087e+07	6.66709e+06	2.1098e+07	1.30129e+07	1.30111e+07	1.21541e+07	1.49735e+07	1.17614e+07	--	--	--	-	-	-	-
POS_M90T678	90.0553	678.252	11.3	--	--	--	--	--	--	3.89979e+07	7.28091e+06	6.80619e+06	1.88975e+07	6.8254e+07	2.42043e+07	4.83083e+06	3.74139e+06	2.43191e+07	3.54357e+06	3.07556e+06	3.22705e+06	1.63777e+07	7.37761e+06	8.2593e+06	8.9636e+06	1.08895e+07	6.20749e+06	4.94394e+06	6.96272e+06	5.34201e+06	8.8788e+06	7.04503e+06	1.57981e+06	1.07939e+07	1.07944e+07	1.01559e+07	1.21779e+07	9.99285e+06	--	--	--	-	-	-	-
POS_M90T597	90.0553	597.128	9.95	beta-Alanine	--	0.000142158	0.227819	C3H7NO2	MS2	3.76842e+06	1.35638e+07	4.09645e+06	3.77849e+06	9.40759e+06	1.38853e+07	2.07985e+07	3.79957e+06	1.70466e+07	2.41488e+07	1.69885e+07	1.57365e+07	4.12397e+07	8.86064e+08	3115.6	3115.6	3115.6	3115.6	3115.6	3115.6	3115.6	3115.6	3115.6	1.14342e+08	1.71516e+07	1.71608e+07	1.66395e+07	1.76662e+07	1.69952e+07	Carboxylic acids and derivatives	107-95-9	HMDB0000056	C00099	ko01100//Metabolic pathways;ko01110//Biosynthesis of secondary metabolites;ko00240//Pyrimidine metabolism;ko00410//beta-Alanine metabolism;ko00770//Pantothenate and CoA biosynthesis;ko00640//Propanoate metabolism	Carbohydrate metabolism;Global and overview maps;Metabolism of cofactors and vitamins;Metabolism of other amino acids;Nucleotide metabolism	Metabolism
POS_M90T622	90.0553	622.424	10.37	--	--	--	--	--	--	2.29448e+07	5.49366e+06	6.73556e+06	6.12903e+06	2.66379e+07	3.0821e+07	1.95071e+07	5.40511e+06	2.17952e+07	1.5822e+07	2.4408e+07	1.7695e+07	5.23294e+06	1.45452e+06	5.5762e+06	1.08414e+06	9.88658e+06	786072	3.50245e+06	2.60979e+06	3.48264e+06	5.53748e+06	4.91e+06	5.06075e+06	1.99243e+07	1.98945e+07	2.16874e+07	1.45604e+07	2.94216e+07	--	--	--	-	-	-	-
POS_M90T261	90.0553	260.846	4.35	Alanine	--	2.8269e-11	4.05916	C3H7NO2	MS2	2.8212e+07	8.21847e+06	9.42255e+06	3.88869e+07	2.62845e+07	2.93449e+07	1.32914e+08	9.59969e+06	1.9819e+08	2.93467e+07	6.13905e+07	3.91438e+07	5.01855e+07	3.76485e+06	2.19451e+07	9.4943e+06	6.93244e+06	4.74882e+06	4.63964e+06	1.33011e+06	4.35212e+06	1.94957e+07	3.20872e+06	6.59559e+06	2.6219e+07	2.62295e+07	2.18846e+07	3.724e+07	1.71705e+07	Carboxylic acids and derivatives	302-72-7	HMDB0062251	C00133	ko01100//Metabolic pathways;ko01502//Vancomycin resistance	Drug resistance;Global and overview maps	Human Diseases;Metabolism
POS_M90T383	90.0553	382.74	6.38	--	--	--	--	--	--	1.03714e+07	2.74922e+07	3.96793e+06	3.63085e+07	1.93436e+07	1.82542e+07	2.61344e+07	6.8242e+06	3.18299e+07	6.18387e+07	3.01174e+07	6.46824e+07	1.53623e+07	1.20121e+08	3.95684e+07	5.19896e+07	3.3586e+07	4.27882e+07	3.5616e+07	1.96782e+07	2.59331e+07	1.57216e+07	1.41939e+07	1.21954e+07	1.33452e+07	1.33463e+07	1.3052e+07	1.38381e+07	1.31366e+07	--	--	--	-	-	-	-
POS_M90T286	90.0554	286.272	4.77	--	--	--	--	--	--	7.93036e+06	1.7202e+07	2.44891e+06	1.43054e+07	2.39694e+07	9.26381e+06	1.45573e+07	2.69974e+06	3.55147e+06	1.33257e+07	1.12391e+07	1.52619e+07	1.79675e+07	3.90414e+06	7.98977e+07	2.26957e+07	3.08056e+07	4.66685e+07	6.2133e+07	8.56579e+06	8.20958e+06	6.84731e+06	1.92203e+07	3.91695e+07	2.11339e+07	2.11342e+07	2.24759e+07	1.90092e+07	2.19766e+07	--	--	--	-	-	-	-
POS_M90T737	90.0553	736.84	12.28	--	--	--	--	--	--	3.53444e+06	1.43004e+07	3.16019e+06	1.7276e+07	1.86464e+07	1.4146e+07	3.06815e+06	3.03499e+06	3.31282e+06	3.83138e+06	3.91709e+06	1.21212e+07	4.17742e+06	1.78543e+07	2.72103e+07	9.45034e+06	1.69881e+07	3.20248e+06	1.08843e+07	1.07554e+07	2.86115e+06	1.42337e+07	1.12294e+07	1.13058e+07	1.34202e+07	1.34226e+07	1.24613e+07	1.52247e+07	1.25652e+07	--	--	--	-	-	-	-
POS_M90T530	90.0553	530.189	8.84	--	--	--	--	--	--	1.12667e+07	2.86107e+06	3.40724e+06	4.47568e+07	3.68762e+06	2.68352e+07	2.69708e+07	6.68789e+06	7.12392e+06	7.25365e+06	2.76979e+07	5.13229e+07	1.03816e+07	5.26099e+06	5.51058e+06	5.10337e+06	4.68207e+06	2.73594e+06	877875	3.96659e+06	3.02204e+06	794700	833813	4.89612e+06	8.71297e+06	8.69758e+06	8.5892e+06	9.07987e+06	8.14453e+06	--	--	--	-	-	-	-
POS_M90T634	90.0553	633.979	10.57	--	--	--	--	--	--	2.16794e+07	6.49334e+07	3.33864e+06	2.80969e+06	2.42401e+06	1.99075e+06	7.07714e+06	2.07176e+06	7.27686e+06	6.9498e+06	6.35104e+06	1.16602e+07	1.46605e+07	3.5947e+06	6.94419e+07	3115.6	3115.6	3115.6	3115.6	3115.6	3115.6	3115.6	3115.6	3115.6	1.00302e+07	1.00356e+07	8.19355e+06	1.14186e+07	9.65054e+06	--	--	--	-	-	-	-
POS_M90T441	90.0553	441.457	7.36	--	--	--	--	--	--	2.57828e+07	1.34812e+07	3.36022e+06	1.175e+07	2.04297e+07	1.54171e+07	5.32282e+06	6.59068e+06	7.28376e+06	3.79263e+07	3.69089e+07	3.40213e+07	1.60992e+07	2.42027e+07	1.74171e+07	1.92938e+07	1.87064e+07	1.00111e+07	1.07952e+07	1.15347e+07	1.5305e+07	7.89896e+06	9.03567e+06	1.15964e+07	2.31972e+07	2.3171e+07	2.50552e+07	1.9536e+07	2.50472e+07	--	--	--	-	-	-	-
POS_M90T506	90.0553	505.62	8.43	--	--	--	--	--	--	2.25222e+07	1.44211e+07	3.69672e+06	2.05559e+07	3.68814e+06	3.50826e+06	1.4927e+07	3.28743e+06	2.93634e+06	1.3494e+07	1.48403e+07	1.05771e+07	1.69621e+07	7.29786e+06	1.09104e+07	4.7441e+06	5.68278e+06	1.43402e+06	1.62357e+06	1.58151e+06	4.58338e+06	4.88442e+06	5.12198e+06	7.81981e+06	1.47208e+07	1.47227e+07	1.26023e+07	2.04393e+07	9.22955e+06	--	--	--	-	-	-	-
POS_M90T611	90.0553	610.631	10.18	--	--	--	--	--	--	1.37466e+07	1.18213e+07	2.89745e+06	2.11079e+07	1.32905e+07	1.34951e+07	9.44311e+06	2.4466e+06	1.0106e+07	2.53503e+06	8.22002e+06	8.36652e+06	1.30734e+07	7.08252e+06	7.7397e+07	3115.6	3115.6	3115.6	3115.6	3115.6	3115.6	3115.6	3115.6	3115.6	1.22922e+07	1.2297e+07	1.09856e+07	1.33791e+07	1.19851e+07	--	--	--	-	-	-	-
POS_M90T399	90.0553	398.859	6.65	--	--	--	--	--	--	4.40066e+07	1.49981e+07	2.83111e+06	2.13704e+06	7.65033e+06	5.20368e+06	1.57714e+06	1.52237e+06	1.45915e+06	1.29074e+06	4.47459e+06	6.17837e+06	1.16829e+06	6.47201e+06	8.45295e+06	1.50684e+06	9.49101e+06	9.1652e+06	9.16686e+06	2.87472e+06	1.56217e+07	1.45566e+07	3.96402e+06	2.91068e+07	3.01001e+07	3.01023e+07	3.21211e+07	2.58724e+07	3.22798e+07	--	--	--	-	-	-	-
POS_M90T221	90.0553	221.37	3.69	--	--	--	--	--	--	3.16523e+07	2.30139e+07	1.01511e+07	1.85182e+07	5.04333e+07	1.89746e+07	1.64871e+07	2.68735e+06	2.27674e+07	1.0302e+07	2.68687e+07	2.78808e+07	3.03262e+07	9.57939e+07	3115.6	3115.6	3115.6	3115.6	3115.6	3115.6	3115.6	3115.6	3115.6	1.97672e+09	2.63424e+07	2.63516e+07	2.98526e+07	2.33365e+07	2.72063e+07	--	--	--	-	-	-	-
POS_M90T194	90.0553	193.669	3.23	L-Lactic acid	--	9.64388e-06	0.63011	C3H6O3	MS2	1.74334e+07	3.77232e+07	4.81933e+06	4.97932e+06	2.27435e+07	4.716e+06	1.35983e+07	4.26592e+06	4.73504e+07	1.41926e+07	4.26011e+06	1.82272e+07	1.31125e+07	1.4989e+07	8.1736e+06	1.03775e+07	1.01356e+07	8.93756e+06	2.30475e+06	8.65931e+06	9.08818e+06	1.35944e+07	9.98362e+06	1.42775e+07	1.78753e+07	1.78775e+07	1.64019e+07	2.09708e+07	1.6177e+07	Hydroxy acids and derivatives	-	HMDB0144295	C00186	ko01100//Metabolic pathways;ko01110//Biosynthesis of secondary metabolites;ko01120//Microbial metabolism in diverse environments;ko01130//Biosynthesis of antibiotics;ko00620//Pyruvate metabolism;ko00051//Fructose and mannose metabolism;ko00010//Glycolysis / Gluconeogenesis;ko00640//Propanoate metabolism	Carbohydrate metabolism;Global and overview maps	Metabolism
POS_M90T275	90.0553	274.553	4.58	--	--	--	--	--	--	2.96661e+07	9.74726e+07	6.81195e+06	2.10843e+07	2.54671e+07	1.77957e+07	4.66675e+06	4.72337e+06	4.52193e+06	1.51525e+07	1.70837e+07	9.34735e+06	1.51782e+07	7.48325e+07	9.39539e+06	6.37875e+07	6.09248e+07	3115.6	3115.6	3115.6	3115.6	4.53778e+07	6.99315e+07	2.48522e+07	1.35358e+07	1.35366e+07	1.57376e+07	1.06991e+07	1.45123e+07	--	--	--	-	-	-	-
POS_M90T35_2	90.0633	34.8404	0.58	--	--	--	--	--	--	5.46063e+06	5.47758e+06	7.6953e+06	6.75623e+06	3.54039e+06	6.43665e+06	5.52569e+06	5.29536e+06	4.26837e+06	4.85055e+06	6.71515e+06	4.3446e+06	4.7019e+06	5.36523e+06	5.10288e+06	4.85722e+06	4.73953e+06	7.4515e+06	5.46085e+06	6.59669e+06	6.16548e+06	5.51392e+06	6.82382e+06	6.92921e+06	5.59056e+06	5.59014e+06	5.82641e+06	5.16158e+06	5.78579e+06	--	--	--	-	-	-	-
POS_M90T84	90.0915	83.6607	1.39	--	--	--	--	--	--	1.97014e+07	7.13217e+08	1.53522e+07	1.68457e+07	1.16367e+07	1.46976e+07	1.28208e+07	7.80818e+06	1.24263e+07	9.42e+06	7.96563e+06	9.5179e+06	1.62473e+07	1.74121e+07	2.3732e+07	4.01805e+07	6.25403e+07	7.80752e+07	1.06061e+08	1.95022e+08	6.84862e+07	5.5244e+07	2.74487e+07	2.3629e+07	1.62736e+07	1.62724e+07	1.90506e+07	1.23665e+07	1.7696e+07	--	--	--	-	-	-	-
POS_M91T35_1	90.5073	34.7446	0.58	--	--	--	--	--	--	5.86499e+07	4.44902e+07	4.68409e+07	3.59775e+07	3.06049e+07	8.5412e+06	8.35117e+06	2.78141e+07	2.5076e+07	2.18222e+07	2.0911e+07	2.16827e+07	1.4506e+07	1.4566e+07	2.24072e+07	1.8292e+07	1.87028e+07	2.23767e+07	1.68309e+07	2.94007e+07	2.66343e+07	2.13536e+07	2.02035e+07	2.51595e+07	2.397e+07	2.39748e+07	2.17532e+07	2.83504e+07	2.17914e+07	--	--	--	-	-	-	-
POS_M91T695	90.5071	695.161	11.59	--	--	--	--	--	--	6.1146e+07	4.84999e+07	8.19648e+06	2.96239e+07	2.42516e+07	7.78734e+06	7.20486e+06	6.93782e+06	2.01988e+07	1.96704e+07	2.77568e+07	2.22663e+07	7.52382e+07	2.67023e+07	2.45532e+07	2.80986e+07	2.35044e+07	2.0893e+07	2.54765e+07	2.40456e+07	1.884e+07	3.59661e+07	2.41034e+07	1.33279e+07	3.26555e+07	3.26572e+07	3.14791e+07	3.50177e+07	3.14436e+07	--	--	--	-	-	-	-
POS_M91T733	90.5067	732.68	12.21	--	--	--	--	--	--	1.2742e+08	2.38458e+08	7.83998e+07	3.87763e+08	6.84185e+08	2.89551e+08	4.10175e+08	4.88767e+07	5.29778e+07	6.0516e+07	5.18843e+08	5.52248e+07	5.02258e+07	2.31155e+08	2.22941e+08	7.84253e+07	3.07131e+07	3.13082e+07	8.45161e+07	1.19902e+08	1.22334e+08	8.29805e+07	1.75028e+08	4.37667e+07	1.03801e+08	1.03752e+08	1.10853e+08	8.84327e+07	1.12754e+08	--	--	--	-	-	-	-
POS_M91T71_1	90.5261	70.9163	1.18	--	--	--	--	--	--	2.47676e+08	1.58685e+08	1.25169e+08	1.22341e+08	1.51032e+08	9.94074e+07	1.20335e+08	6.97289e+07	6.21748e+07	1.46388e+08	2.32931e+08	2.47264e+08	5.1403e+08	3.62282e+08	5.31981e+08	5.64051e+07	2.84257e+08	3.23953e+08	6.8888e+07	6.04366e+07	3.42389e+08	2.96416e+08	6.58178e+07	3.30074e+08	2.82935e+08	2.82982e+08	2.74314e+08	2.98369e+08	2.76039e+08	--	--	--	-	-	-	-
POS_M91T108	90.5264	107.749	1.8	--	--	--	--	--	--	1.51802e+08	1.09079e+08	9.90364e+07	7.07485e+07	7.74248e+07	5.98424e+07	7.14741e+07	6.05674e+07	6.66378e+07	4.08747e+08	3.54204e+08	2.41422e+08	4.09457e+08	4.0172e+08	3.8837e+08	9.0302e+07	4.12854e+08	4.32363e+08	8.92058e+07	9.2864e+07	3.61061e+08	4.11652e+08	8.30985e+07	3.39371e+08	3.42613e+08	3.42649e+08	3.35791e+08	3.55108e+08	3.36885e+08	--	--	--	-	-	-	-
POS_M91T404_1	90.5259	404.028	6.73	--	--	--	--	--	--	1.18664e+08	2.89329e+08	5.63972e+07	4.82185e+07	1.75585e+08	1.21651e+08	2.95751e+07	6.81883e+07	5.79254e+07	6.99187e+08	2.77083e+08	6.73983e+08	2.88351e+09	7.36901e+08	4.76114e+08	4.39125e+08	2.38424e+08	1.70572e+08	5.74143e+07	1.46193e+08	5.48695e+07	5.12124e+07	1.16937e+08	2.44516e+08	2.87976e+08	2.88461e+08	2.35603e+08	3.85782e+08	2.42411e+08	--	--	--	-	-	-	-
POS_M91T379	90.5259	378.995	6.32	--	--	--	--	--	--	6.49383e+07	3.22004e+07	2.3892e+07	1.83754e+07	7.17552e+07	1.30527e+07	1.13646e+07	1.07073e+07	8.721e+07	2.33595e+08	1.90632e+08	1.79067e+08	7.24603e+07	7.24876e+07	1.43752e+08	9.41167e+07	1.66997e+08	7.27358e+07	7.82449e+07	5.55088e+07	1.61567e+07	1.7109e+08	5.85545e+07	1.84952e+08	2.01703e+08	2.01202e+08	2.30025e+08	1.28981e+08	2.59706e+08	--	--	--	-	-	-	-
POS_M91T256	90.5263	255.939	4.27	--	--	--	--	--	--	7.28771e+07	5.14346e+07	4.14166e+07	1.39853e+08	3.1265e+07	2.3722e+07	1.13091e+08	2.08393e+07	2.31894e+07	1.19527e+09	8.18673e+08	3.14331e+08	3115.6	3115.6	3115.6	3115.6	3115.6	3115.6	3115.6	3115.6	3115.6	3115.6	3115.6	3115.6	1.06597e+08	1.06866e+08	1.6934e+08	8.75837e+07	1.11212e+08	--	--	--	-	-	-	-
POS_M91T511	90.5264	510.898	8.51	--	--	--	--	--	--	3115.6	3115.6	3115.6	3115.6	3115.6	3115.6	3115.6	3115.6	3115.6	9.88152e+09	5.9004e+09	8.38112e+08	9.05587e+07	6.40115e+07	4.73179e+07	4.29269e+07	3.14197e+07	2.4888e+07	2.86926e+07	3.11191e+07	3.75206e+07	7.68437e+07	3.65485e+07	2.51254e+08	2.07553e+08	2.06099e+08	2.11008e+08	1.94971e+08	2.53441e+08	--	--	--	-	-	-	-
POS_M91T422_1	90.5259	422.473	7.04	--	--	--	--	--	--	5.12178e+07	2.73599e+07	2.14495e+07	5.24021e+07	1.08057e+08	1.27014e+07	1.1545e+07	9.73548e+06	2.53128e+07	5.66768e+07	1.5486e+08	1.92817e+08	2.08768e+08	1.06887e+08	1.71858e+08	4.51977e+07	1.0185e+08	7.46717e+07	3.60845e+08	1.26526e+08	2.83119e+07	7.33462e+07	1.45709e+08	9.8992e+07	1.51258e+08	1.51198e+08	1.52442e+08	1.48538e+08	1.52852e+08	--	--	--	-	-	-	-
POS_M91T578	90.5267	577.959	9.63	--	--	--	--	--	--	8.88438e+07	6.69907e+07	4.83912e+07	1.71891e+08	3.62673e+07	1.53516e+08	1.50131e+08	2.69809e+07	9.87491e+07	4.87974e+08	7.31781e+08	7.09696e+08	3115.6	3115.6	3115.6	3115.6	3115.6	3115.6	3115.6	3115.6	3115.6	3115.6	3115.6	3115.6	1.26814e+08	1.27304e+08	1.12908e+08	1.33538e+08	1.25267e+08	--	--	--	-	-	-	-
POS_M91T342_1	90.5264	341.794	5.7	--	--	--	--	--	--	5.47162e+07	3.86745e+07	2.59734e+07	6.96662e+07	1.25599e+08	6.3915e+07	4.96557e+07	1.20992e+07	1.96684e+07	2.30847e+08	6.92579e+07	6.12905e+07	7.46256e+08	1.07431e+09	3.21245e+08	5.30497e+08	1.93614e+08	1.58681e+08	1.20033e+08	1.13896e+08	1.45171e+08	1.67212e+08	1.1317e+08	5.5658e+08	1.70452e+08	1.70681e+08	1.33943e+08	2.42252e+08	1.34749e+08	--	--	--	-	-	-	-
POS_M91T35_2	90.9481	34.801	0.58	--	--	--	--	--	--	5.48829e+07	4.81879e+07	5.00375e+07	5.01849e+07	5.01935e+07	4.75415e+07	4.52499e+07	5.34006e+07	5.42893e+07	4.95577e+07	4.9342e+07	4.8031e+07	4.33487e+07	4.42124e+07	5.30592e+07	4.58492e+07	4.4205e+07	4.42683e+07	4.23612e+07	4.21105e+07	5.16829e+07	5.37309e+07	4.43629e+07	4.68233e+07	4.99226e+07	4.9919e+07	5.11151e+07	4.75574e+07	5.11131e+07	--	--	--	-	-	-	-
POS_M91T78	90.9768	78.0809	1.3	--	--	--	--	--	--	8.76703e+06	4.33386e+07	7.99017e+06	8.42136e+06	9.38236e+06	9.14577e+06	3.19783e+08	3.30738e+08	3.45605e+08	3.08712e+08	3.3405e+08	3.06434e+08	6.0916e+06	5.3289e+06	6.37918e+06	4.91287e+06	5.79252e+06	5.79152e+06	2.41387e+08	2.31442e+08	2.43501e+08	2.30127e+08	2.45899e+08	2.47541e+08	1.42875e+08	1.42879e+08	1.40768e+08	1.46828e+08	1.4101e+08	--	--	--	-	-	-	-
POS_M91T109	90.9769	109.081	1.82	--	Glyceraldehyde	--	1.89847	C3H6O3	MS1	1.39951e+08	1.36748e+08	1.11016e+08	6.73612e+07	8.50256e+07	8.79503e+07	6.95841e+07	6.31424e+07	2.72243e+07	9.17272e+06	3.43995e+07	8.80625e+06	8.5834e+07	2.30159e+07	1.28255e+08	8.97394e+07	2.56478e+08	7.51946e+07	8.45262e+07	3.07808e+08	2.5382e+08	4.06438e+07	2.70816e+07	6.60293e+07	3.93992e+07	3.94207e+07	3.38469e+07	4.73461e+07	3.64759e+07	Organooxygen compounds	56-82-6	HMDB0001051	-	-	-	-
POS_M91T731	90.9768	731.038	12.18	--	--	--	--	--	--	6.92008e+07	4.07832e+07	7.80706e+07	5.27702e+07	1.18863e+07	5.65841e+07	5.71025e+07	3.94041e+07	5.1129e+07	8.26405e+06	3.96864e+07	8.26939e+06	1.07725e+07	1.04787e+07	1.51987e+07	7.24924e+07	1.07597e+08	1.93531e+07	2.43846e+08	2.47114e+08	2.22654e+07	9.3668e+07	1.16195e+08	7.55146e+07	4.54339e+07	4.54409e+07	4.55283e+07	4.5287e+07	4.54923e+07	--	--	--	-	-	-	-
POS_M91T719	90.9768	718.783	11.98	--	--	--	--	--	--	3.81144e+07	5.65845e+07	1.69119e+07	9.09116e+07	1.96848e+07	8.48516e+07	7.16101e+07	8.83927e+07	1.04829e+08	1.80151e+08	1.02268e+08	2.53292e+08	7.55169e+07	1.34059e+07	4.29914e+07	5.82381e+07	3.63089e+07	2.95945e+07	1.0149e+07	5.78165e+07	8.92394e+06	3.47923e+07	4.50979e+07	3.20071e+07	6.37194e+07	6.37202e+07	6.00329e+07	7.12611e+07	5.97162e+07	--	--	--	-	-	-	-
POS_M91T755	90.9768	754.537	12.58	--	--	--	--	--	--	3.61267e+07	1.11721e+08	1.38944e+08	1.0503e+08	2.69941e+07	1.41893e+08	1.22223e+08	1.87348e+07	1.32582e+08	1.37093e+08	1.27835e+07	1.13497e+07	6.06201e+07	4.26222e+07	4.29834e+07	5.10046e+07	6.50205e+07	1.10382e+07	1.34216e+08	1.20297e+07	6.08335e+07	4.01024e+07	4.40629e+07	3.83e+07	4.38384e+07	4.38308e+07	4.61299e+07	3.97818e+07	4.56369e+07	--	--	--	-	-	-	-
POS_M91T790	90.9768	790.091	13.17	--	--	--	--	--	--	2.90375e+07	2.35166e+08	2.64897e+08	2.92683e+08	6.39794e+08	2.20502e+08	1.63837e+08	5.43128e+08	1.76166e+08	4.38709e+07	4.21457e+07	4.19864e+07	3115.6	2.33088e+08	2.26565e+08	1.70698e+08	1.31834e+08	1.21855e+08	6.03907e+07	7.00944e+07	3.87121e+07	6.54892e+07	6.36046e+07	1.41125e+08	1.0403e+08	1.04177e+08	8.15852e+07	1.4663e+08	8.34958e+07	--	--	--	-	-	-	-
POS_M91T741	90.9767	741.315	12.36	--	--	--	--	--	--	3.3746e+07	3.8049e+07	3.70115e+07	5.55927e+07	5.8051e+07	3.86367e+07	4.12467e+07	9.30658e+07	1.17005e+07	1.30922e+07	1.30075e+07	1.27461e+07	5.14408e+07	5.99951e+07	1.22712e+08	9.5713e+07	2.35495e+07	2.8022e+08	2.7373e+07	2.75266e+07	1.79222e+08	1.12484e+08	7.11621e+07	5.5166e+07	5.18157e+07	5.18136e+07	5.44298e+07	4.74994e+07	5.35996e+07	--	--	--	-	-	-	-
POS_M91T697	90.977	697.202	11.62	--	--	--	--	--	--	1.17217e+07	1.26245e+07	1.35957e+08	5.79947e+07	1.5328e+07	1.53989e+07	1.65049e+07	1.77621e+07	4.91746e+07	1.35709e+07	4.34506e+07	5.22771e+07	2.89164e+08	3.78608e+08	6.62754e+07	2.10089e+07	8.96773e+07	1.01018e+08	2.30191e+07	8.31342e+07	2.54317e+08	2.28506e+07	6.33374e+07	2.17886e+07	8.41108e+07	8.41544e+07	6.25074e+07	1.2403e+08	6.56651e+07	--	--	--	-	-	-	-
POS_M91T766_1	90.9767	765.857	12.76	--	--	--	--	--	--	9.09888e+06	3.3827e+07	3.4073e+07	7.55118e+07	1.38106e+07	6.44337e+07	7.2787e+07	1.63906e+07	9.01096e+07	1.64919e+07	1.86082e+07	1.7998e+07	4.56903e+07	4.40275e+07	6.25074e+07	4.46325e+07	6.28625e+07	1.26924e+07	1.33368e+07	5.55823e+07	4.30037e+07	4.7247e+07	6.18734e+07	4.88526e+07	7.65996e+07	7.65241e+07	9.12908e+07	4.85411e+07	9.01782e+07	--	--	--	-	-	-	-
POS_M91T626	90.977	625.545	10.43	--	--	--	--	--	--	3.82887e+07	2.54422e+07	6.77829e+07	1.51467e+07	4.14062e+07	1.41362e+07	4.70931e+07	1.03394e+07	6.57025e+07	6.83135e+06	2.17382e+07	5.88246e+06	5.37235e+06	1.59105e+07	1.77152e+07	1.9168e+07	5.15282e+07	4.05723e+07	1.06959e+07	2.59893e+07	7.64242e+07	6.83238e+07	6.2185e+07	1.50997e+07	9.20812e+07	9.20626e+07	1.11599e+08	5.0706e+07	1.14457e+08	--	--	--	-	-	-	-
POS_M91T642	90.977	642.103	10.7	--	--	--	--	--	--	2.97857e+07	1.26645e+08	9.10736e+07	1.43161e+08	3.38216e+07	1.86018e+08	1.53678e+08	2.60489e+08	1.65089e+08	9.912e+07	2.55382e+07	8.68069e+07	3115.6	3115.6	3115.6	3115.6	3115.6	3115.6	3115.6	3115.6	3115.6	3115.6	3115.6	4.6668e+07	2.68167e+07	2.68778e+07	1.82232e+07	3.63134e+07	2.3786e+07	--	--	--	-	-	-	-
POS_M91T560	90.977	559.989	9.33	--	--	--	--	--	--	1.0573e+07	3.48872e+07	8.86946e+07	6.82906e+07	1.12162e+08	1.39137e+08	1.50512e+08	2.40768e+08	4.30197e+07	1.42726e+08	2.42234e+08	3.22511e+08	6.84644e+07	7.1433e+06	2.15464e+07	2.7178e+07	2.07851e+07	1.56352e+07	8.10342e+07	2.27509e+07	1.80917e+07	5.2452e+06	2.62098e+07	2.26779e+07	7.11088e+07	7.06281e+07	8.17046e+07	4.19909e+07	1.02083e+08	--	--	--	-	-	-	-
POS_M91T653	90.977	653.31	10.89	--	--	--	--	--	--	2.67122e+07	1.10775e+08	1.18926e+08	1.40772e+08	3.16917e+07	1.06119e+08	3.20264e+07	3.10751e+07	1.32536e+08	1.05036e+08	2.28779e+07	1.25501e+08	3115.6	3115.6	3115.6	3115.6	3115.6	3115.6	3115.6	3115.6	3115.6	3115.6	3115.6	4.57476e+08	2.41424e+07	2.41907e+07	1.66993e+07	3.23259e+07	2.15383e+07	--	--	--	-	-	-	-
POS_M91T802	91.0084	801.501	13.36	--	--	--	--	--	--	7.27273e+06	1.12674e+07	1.21008e+07	1.13187e+07	5.45608e+06	6.91853e+06	6.07392e+06	1.0396e+07	3.56635e+07	6.95716e+06	1.01892e+07	5.23612e+06	2.3649e+07	4.80335e+07	7.00385e+07	3115.6	3115.6	3115.6	3115.6	3115.6	3115.6	3115.6	9.13499e+07	3.79692e+07	1.04384e+07	1.0445e+07	8.1184e+06	1.3289e+07	9.48383e+06	--	--	--	-	-	-	-
POS_M91T821	91.0085	820.807	13.68	--	--	--	--	--	--	1.39013e+07	1.32057e+07	1.45391e+07	1.43491e+07	5.00957e+06	1.33581e+07	4.67475e+06	5.99927e+06	1.25596e+07	1.01875e+07	2.07908e+07	5.52151e+06	2.76259e+07	2.07533e+07	2.94944e+07	6.61438e+07	1.40991e+09	3115.6	3115.6	3115.6	3115.6	2.05999e+08	4.14903e+07	1.09805e+08	1.33151e+07	1.3322e+07	1.10093e+07	1.63196e+07	1.22749e+07	--	--	--	-	-	-	-
POS_M91T71_2	91.0279	71.0853	1.18	--	(2R,3R)-2,3-Butanediol	--	0.208849	C4H10O2	MS1	1.07345e+07	7.46278e+06	3.9442e+06	1.19443e+07	1.17572e+07	4.31307e+06	5.03009e+06	2.52117e+07	2.41349e+07	4.32063e+06	9.31407e+06	9.03468e+06	1.56448e+07	1.39247e+07	1.61771e+07	2.50255e+07	2.34591e+07	1.47827e+07	1.14939e+07	2.77282e+07	2.02361e+07	1.51151e+07	1.55302e+07	1.50659e+07	1.73339e+07	1.73406e+07	1.50693e+07	2.16638e+07	1.52567e+07	--	--	--	C03044	ko00650//Butanoate metabolism	Carbohydrate metabolism	Metabolism
POS_M91T35_3	91.0394	34.801	0.58	--	--	--	--	--	--	1.44917e+07	1.91203e+07	1.51681e+07	1.6029e+07	1.49811e+07	1.31936e+07	1.4932e+07	1.09577e+07	1.0679e+07	1.20185e+07	1.02518e+07	8.62657e+06	1.00457e+07	9.40974e+06	7.57038e+06	7.2687e+06	8.43416e+06	8.61585e+06	7.18082e+06	8.08589e+06	9.5578e+06	7.52351e+06	9.31108e+06	1.18725e+07	1.42292e+07	1.4226e+07	1.47639e+07	1.30904e+07	1.4867e+07	--	--	--	-	-	-	-
POS_M91T97	91.0391	96.9273	1.62	--	--	--	--	--	--	3.13462e+06	1.44775e+07	1.49333e+07	2.00584e+07	1.07214e+07	4.44606e+07	4.0068e+07	1.12658e+07	1.46445e+07	1.2503e+07	1.7754e+07	1.04704e+07	4.89386e+06	1.73064e+07	2.15934e+07	1.81748e+07	1.67574e+07	1.47866e+07	2.60717e+07	2.22575e+07	2.12066e+07	2.44644e+07	1.69774e+07	1.41046e+07	1.17968e+07	1.17991e+07	1.144e+07	1.2401e+07	1.15402e+07	--	--	--	-	-	-	-
POS_M91T342_2	91.0539	341.792	5.7	--	--	--	--	--	--	3.43887e+07	3.42194e+07	3.94275e+07	3.7223e+07	3.95123e+07	3.98778e+07	3.47099e+07	3.79762e+07	4.05202e+07	3.90922e+07	3.30416e+07	3.54079e+07	2.37186e+07	2.51617e+07	2.3762e+07	2.27485e+07	2.30927e+07	2.11574e+07	1.70023e+07	1.60822e+07	2.35597e+07	1.60784e+07	1.69266e+07	1.71298e+07	2.90719e+07	2.90694e+07	2.94564e+07	2.83265e+07	2.94379e+07	--	--	--	-	-	-	-
POS_M91T398	91.0545	397.675	6.63	--	--	--	--	--	--	3.13787e+07	3.95372e+07	3.06067e+07	2.82895e+07	3.08972e+07	3.04758e+07	6.23419e+07	2.98964e+07	8.77083e+07	2.78845e+07	8.3925e+07	2.7799e+07	2.51713e+07	2.23152e+07	2.28027e+07	2.26069e+07	2.02741e+07	2.18119e+07	2.04139e+07	2.20743e+07	2.41083e+07	1.98625e+07	2.19541e+07	2.26643e+07	2.57034e+07	2.57032e+07	2.57664e+07	2.55834e+07	2.57608e+07	--	--	--	-	-	-	-
POS_M91T85	91.0585	85.1624	1.42	--	--	--	--	--	--	7.42051e+07	8.03053e+07	8.94622e+07	7.6353e+07	8.39475e+07	7.72096e+07	6.66109e+07	6.37419e+07	6.34033e+07	6.50851e+07	7.06667e+07	6.92841e+07	4.43714e+07	4.64699e+07	3.5428e+07	3.51016e+07	4.07508e+07	3.83047e+07	5.83505e+06	2.10891e+07	2.27394e+07	1.93782e+07	2.16553e+07	6.72969e+06	6.19712e+07	6.19711e+07	6.05711e+07	6.47719e+07	6.05383e+07	--	--	--	-	-	-	-
POS_M91T216	91.0542	215.681	3.59	--	--	--	--	--	--	5.11024e+07	3.48957e+07	5.30515e+07	4.05733e+07	3.86752e+07	4.94821e+07	4.90567e+07	5.75095e+07	1.17001e+07	9.98756e+07	4.12711e+07	4.12659e+07	2.00431e+07	2.17069e+08	8.79557e+07	8.94483e+07	1.00618e+08	2.20672e+08	2.34756e+08	1.58489e+08	2.49217e+08	1.16485e+08	4.87587e+07	7.39838e+07	3.1414e+07	3.14293e+07	2.69201e+07	3.82291e+07	2.87916e+07	--	--	--	-	-	-	-
POS_M91T748	91.0545	747.559	12.46	--	--	--	--	--	--	1.89791e+07	2.33813e+07	1.95258e+06	1.04971e+07	1.27623e+07	1.36744e+07	1.83587e+07	2.30948e+07	1.90467e+07	2.08786e+07	5.22007e+07	3.94772e+07	6.16354e+06	2.52104e+07	2.09688e+07	1.92419e+07	3.34074e+07	2.22454e+07	2.33962e+07	1.86356e+07	3.38888e+07	1.66898e+07	1.72583e+07	1.78963e+07	1.91186e+07	1.91147e+07	1.98863e+07	1.77029e+07	1.97739e+07	--	--	--	-	-	-	-
POS_M91T833	91.0541	833.294	13.89	--	--	--	--	--	--	1.16496e+07	1.1154e+07	3.903e+06	1.83886e+07	1.98007e+07	2.73737e+07	3.71676e+07	3.76619e+07	4.41091e+07	3.76372e+07	4.97873e+07	4.3797e+07	6.27123e+06	4.11529e+06	9.15271e+06	6.87136e+06	2.23235e+06	6.26228e+06	8.0473e+06	7.18495e+06	6.75476e+06	5.88368e+06	7.74104e+06	6.90028e+06	9.64267e+06	9.63746e+06	9.37412e+06	1.01921e+07	9.34935e+06	--	--	--	-	-	-	-
POS_M91T819	91.0537	819.322	13.66	--	--	--	--	--	--	2.13357e+07	1.89931e+07	1.9903e+07	1.96725e+07	1.63733e+07	1.64566e+07	2.26946e+07	2.287e+07	2.10539e+07	2.03424e+07	2.12725e+07	1.97979e+07	1.29491e+06	1.50893e+06	1.06194e+07	8.4479e+06	1.5244e+07	9.82296e+06	1.96123e+07	1.95183e+07	1.81102e+07	2.16368e+07	2.26669e+07	2.25523e+07	2.49814e+07	2.49835e+07	2.47338e+07	2.54456e+07	2.47655e+07	--	--	--	-	-	-	-
POS_M91T794	91.0536	793.539	13.23	--	--	--	--	--	--	3.0569e+07	3.16935e+07	2.16047e+06	3.15626e+07	6.03374e+07	5.8991e+07	6.52922e+07	6.22063e+07	6.29162e+07	5.97224e+07	5.92684e+07	6.41863e+07	2.40461e+06	8.46182e+06	9.26424e+06	5.74753e+06	1.85747e+06	5.75848e+06	3.42645e+07	2.56268e+07	2.7531e+07	2.58438e+07	2.60374e+07	2.81913e+07	3.13549e+07	3.13575e+07	3.0051e+07	3.38556e+07	3.01428e+07	--	--	--	-	-	-	-
POS_M91T500	91.0547	500.028	8.33	--	--	--	--	--	--	7.94414e+06	9.88095e+06	2.13557e+06	1.06249e+07	2.15408e+06	1.18273e+07	1.8779e+06	8.70094e+06	7.75545e+06	1.98856e+07	1.77849e+06	9.88459e+06	2.04417e+06	1.27363e+07	2.78251e+07	3.21598e+07	8.7234e+06	1.15562e+07	1.152e+07	1.3963e+07	1.26241e+07	1.75258e+07	1.49427e+07	2.10687e+07	1.50003e+07	1.49967e+07	1.819e+07	9.17069e+06	1.76447e+07	--	--	--	-	-	-	-
POS_M91T807	91.0545	807.053	13.45	--	--	--	--	--	--	1.23437e+07	1.81432e+07	3.62881e+07	2.47369e+07	6.22687e+06	6.28378e+06	8.83846e+06	4.64332e+07	4.83065e+07	5.73003e+07	5.46505e+07	5.67737e+07	1.04529e+07	8.70505e+07	3.10916e+07	3.31394e+07	1.87075e+07	1.47646e+07	4.68853e+06	1.53515e+07	1.34922e+07	1.32239e+07	1.19326e+07	1.03237e+07	1.16261e+07	1.16255e+07	1.14431e+07	1.19469e+07	1.14843e+07	--	--	--	-	-	-	-
POS_M91T725	91.0541	724.612	12.08	--	--	--	--	--	--	2.86288e+07	9.53778e+06	8.5354e+06	5.16709e+07	9.35001e+07	6.03871e+07	4.32733e+07	6.27241e+07	9.12482e+07	4.15859e+07	4.27169e+07	2.83763e+07	2.35541e+07	1.88391e+08	1.1662e+08	7.97239e+07	7.64015e+07	3.98354e+07	5.18863e+07	6.96376e+06	1.76024e+07	1.98636e+07	8.94927e+06	1.12045e+07	7.05115e+06	7.0566e+06	6.76192e+06	7.49664e+06	6.87686e+06	--	--	--	-	-	-	-
POS_M91T535	91.0546	535.093	8.92	--	--	--	--	--	--	1.33462e+07	1.29138e+07	2.68368e+06	1.10712e+07	1.21996e+07	1.44e+07	1.04956e+07	1.50186e+07	1.40638e+07	1.3542e+07	1.06312e+07	3.26026e+06	2.46664e+06	1.17491e+07	9.66124e+06	2.34989e+06	6.07009e+06	3.15314e+07	2.06307e+06	6.29949e+06	8.28757e+06	6.66641e+06	1.19865e+07	1.44459e+07	1.23234e+07	1.2318e+07	1.38176e+07	9.24748e+06	1.39608e+07	--	--	--	-	-	-	-
POS_M91T422_2	91.0546	422.063	7.03	--	--	--	--	--	--	1.12015e+07	2.72636e+06	4.13031e+06	4.37752e+07	2.11734e+07	3.1631e+07	6.14746e+06	8.51647e+07	1.04999e+07	9.65519e+06	1.02978e+07	1.56233e+07	6.84362e+06	3115.6	3115.6	3115.6	3115.6	3115.6	3115.6	3115.6	3115.6	3115.6	3115.6	1.81491e+08	1.22437e+07	1.22337e+07	1.76986e+07	7.23347e+06	1.37277e+07	--	--	--	-	-	-	-
POS_M91T238	91.0543	237.695	3.96	--	--	--	--	--	--	1.22073e+07	8.69479e+07	9.41319e+06	6.7422e+07	2.16098e+07	6.59473e+06	2.01201e+07	3.79928e+07	3.5614e+07	3.5459e+07	2.6104e+07	4.60569e+06	3.77641e+06	3.69981e+06	1.64257e+07	1.89552e+07	3.6408e+07	1.75798e+07	1.88961e+07	2.98345e+07	2.32749e+07	5.29489e+06	2.07505e+07	3.60561e+07	1.65665e+07	1.65629e+07	1.88334e+07	1.25951e+07	1.82995e+07	--	--	--	-	-	-	-
POS_M91T689	91.0545	689.448	11.49	--	--	--	--	--	--	8.24599e+06	9.67344e+06	1.89658e+06	7.21634e+06	7.43667e+06	1.744e+06	7.79115e+06	5.40632e+06	2.81686e+07	1.50175e+06	5.39985e+06	1.95686e+07	2.13693e+06	7.91612e+06	1.05011e+07	4.90355e+07	1.38083e+07	3.77459e+06	2.05315e+07	1.18506e+07	7.13593e+07	2.8145e+07	1.95234e+07	2.69108e+07	1.68519e+07	1.68564e+07	1.37067e+07	2.19796e+07	1.48023e+07	--	--	--	-	-	-	-
POS_M91T297	91.0545	297.006	4.95	--	--	--	--	--	--	1.53263e+07	2.32543e+07	4.55858e+06	6.36202e+07	5.79072e+07	2.43822e+07	1.56356e+07	2.68892e+07	2.06876e+07	4.87775e+07	1.35852e+07	1.35204e+07	3.79932e+06	3.81305e+06	1.67892e+07	9.83846e+06	2.25198e+07	1.1456e+07	1.10228e+07	5.1938e+06	5.99675e+06	5.96271e+06	1.9743e+07	4.4885e+07	4.24715e+07	4.24767e+07	3.97053e+07	4.82514e+07	3.94325e+07	--	--	--	-	-	-	-
POS_M91T474	91.0546	474.136	7.9	--	--	--	--	--	--	1.98752e+06	1.10137e+07	2.23664e+06	1.14225e+07	1.59028e+07	2.99107e+06	9.11289e+06	3.83073e+07	1.35009e+07	1.08062e+07	7.70171e+07	2.78174e+07	2.99351e+06	8.55782e+06	1.70016e+06	3.12087e+06	5.21864e+06	1.23251e+06	3.89444e+06	3.21795e+06	3.45548e+06	3.70208e+06	1.26087e+06	6.54593e+06	8.34145e+06	8.34192e+06	7.25547e+06	1.12731e+07	5.48738e+06	--	--	--	-	-	-	-
POS_M91T702	91.0546	701.506	11.69	--	--	--	--	--	--	8.84268e+06	1.21362e+07	2.72845e+06	1.36171e+07	1.74577e+07	4.06753e+07	2.32085e+07	2.64396e+07	6.05719e+06	5.68347e+07	2.81565e+07	6.66147e+06	6.093e+06	2.53358e+07	1.66635e+07	4.07667e+06	3.26586e+06	1.63158e+07	1.92761e+07	2.53514e+06	2.49755e+06	8.81241e+06	1.47887e+07	6.33356e+06	7.45006e+06	7.44852e+06	7.44677e+06	7.45594e+06	7.44737e+06	--	--	--	-	-	-	-
POS_M91T328	91.0547	327.992	5.47	--	--	--	--	--	--	1.461e+07	1.57228e+07	4.01871e+06	2.21876e+07	2.12898e+07	2.70616e+07	1.59005e+07	5.2605e+06	3.15793e+07	2.12132e+07	2.18184e+07	1.42309e+07	5.17705e+06	1.32375e+07	1.83638e+07	1.99699e+07	2.32821e+07	2.66117e+07	1.35924e+07	2.01003e+07	4.60993e+06	1.17696e+07	1.77046e+07	1.99011e+07	1.60902e+07	1.60926e+07	1.51704e+07	1.7799e+07	1.52965e+07	--	--	--	-	-	-	-
POS_M91T657	91.0546	656.764	10.95	--	--	--	--	--	--	6.71418e+06	2.22156e+07	4.16293e+06	1.83417e+07	1.15368e+07	3.36962e+06	1.90971e+07	3.04691e+06	9.50656e+06	9.21386e+06	1.07744e+07	9.68699e+06	1.8535e+06	2.93259e+06	1.42318e+07	5.62026e+06	6.61215e+07	5.73527e+07	1.88909e+07	6.27353e+07	4.40034e+07	6.69643e+07	3.20801e+07	1.25612e+07	9.46089e+06	9.45915e+06	1.16204e+07	6.46405e+06	1.05417e+07	--	--	--	-	-	-	-
POS_M91T548	91.0546	548	9.13	--	--	--	--	--	--	1.40489e+06	8.76789e+06	1.75203e+06	5.4043e+06	1.79013e+06	5.61582e+06	6.36967e+06	1.82554e+07	7.80346e+06	6.92746e+06	5.95052e+06	1.7975e+07	2.08533e+06	9.26083e+06	9.5253e+06	5.34127e+07	1.14374e+07	2.84465e+06	2.91975e+06	1.1406e+07	1.47536e+07	1.45608e+07	3.41261e+06	2.99652e+06	1.01283e+07	1.01294e+07	1.01472e+07	1.00964e+07	1.01418e+07	--	--	--	-	-	-	-
POS_M91T518	91.0546	518.131	8.64	--	--	--	--	--	--	2.7298e+07	3.16806e+07	8.28412e+06	7.51798e+07	1.02306e+07	6.63046e+07	3.76851e+07	6.40211e+07	5.62476e+07	2.67592e+07	2.62754e+07	5.58467e+07	2.32699e+06	6.11038e+06	1.59154e+06	1.28829e+06	2.57117e+06	958152	4.20495e+06	5.18193e+06	3.29447e+06	3.77451e+06	3.6947e+06	3.22821e+06	6.0934e+06	6.08069e+06	6.79441e+06	4.39537e+06	7.32134e+06	--	--	--	-	-	-	-
POS_M91T142	91.0545	141.671	2.36	--	--	--	--	--	--	1.18761e+06	4.8624e+06	5.11033e+06	5.37328e+07	4.32984e+07	2.32228e+07	3.88623e+07	6.37331e+07	2.54474e+07	9.27744e+07	4.69499e+07	1.21577e+08	5.71751e+06	2.64817e+07	1.29013e+06	2.5314e+07	1.03102e+07	1.20363e+07	5.73159e+06	2.45276e+06	8.18911e+06	756469	2.45427e+07	4.55284e+07	2.28516e+07	2.26471e+07	2.28313e+07	2.29172e+07	2.24822e+07	--	--	--	-	-	-	-
POS_M91T250	91.054	250.418	4.17	--	--	--	--	--	--	1.81517e+08	1.16637e+07	1.01886e+07	3.52177e+07	1.97219e+07	7.24689e+06	2.79221e+07	3.10344e+07	3.63659e+07	2.05038e+07	2.64822e+07	2.11084e+07	3.23891e+06	1.56352e+07	1.12482e+07	1.12092e+07	2.37208e+07	9.79563e+06	2.84493e+06	1.2494e+07	1.16587e+07	3.047e+06	9.64008e+06	1.31503e+07	1.93808e+07	1.93719e+07	2.12993e+07	1.49455e+07	2.22415e+07	--	--	--	-	-	-	-
POS_M91T634	91.0546	633.909	10.57	--	--	--	--	--	--	1.58145e+07	2.47489e+06	2.46969e+06	2.66189e+06	1.19096e+07	1.53729e+07	2.61656e+06	2.79461e+07	3.25797e+07	1.79352e+07	1.40067e+07	9.38327e+06	2.18246e+06	8.36369e+06	2.27163e+07	3.76586e+07	7.6591e+08	3115.6	3115.6	3115.6	2.07738e+08	1.34918e+07	2.32966e+07	1.44088e+07	9.07766e+06	9.07583e+06	1.10885e+07	6.37991e+06	1.00318e+07	--	--	--	-	-	-	-
POS_M91T483	91.0546	483.288	8.05	--	--	--	--	--	--	4.29954e+06	2.38833e+07	3.41659e+06	2.80737e+06	1.50579e+07	2.51028e+06	9.66257e+06	2.47975e+06	1.50961e+07	1.86739e+06	1.78785e+06	1.57951e+06	1.30839e+06	5.6842e+06	851291	669199	2.62151e+06	657797	2.91746e+06	2.07414e+06	3.20798e+06	3.92907e+06	3.77145e+06	4.43886e+06	5.76453e+06	5.76291e+06	5.57362e+06	6.33087e+06	4.92008e+06	--	--	--	-	-	-	-
POS_M91T605	91.0546	605.025	10.08	--	--	--	--	--	--	9.22284e+06	2.05668e+06	2.75686e+06	3.00425e+06	1.3404e+07	1.79069e+07	4.43383e+06	7.42385e+07	2.28252e+07	2.91067e+07	7.16212e+07	2.37014e+07	2.55843e+06	9.57297e+06	8.73864e+06	5.57743e+06	4.41479e+06	1.58763e+07	1.26221e+06	8.31221e+06	5.16707e+06	2.97866e+07	1.52393e+07	5.01169e+06	6.98656e+06	6.97245e+06	7.94899e+06	4.80445e+06	8.36342e+06	--	--	--	-	-	-	-
POS_M91T766_2	91.0545	765.973	12.77	--	--	--	--	--	--	6.21247e+06	5.18205e+06	4.89169e+06	3.90717e+07	1.51122e+07	1.2658e+07	1.10545e+07	1.5124e+07	8.96301e+06	9.34233e+06	2.5269e+06	1.05105e+07	1.64676e+06	7.75864e+06	1.11056e+07	1.37119e+07	1.08706e+07	2.24479e+07	1.41037e+07	7.85443e+06	9.60534e+06	6.55743e+06	6.38548e+06	1.12765e+07	7.89331e+06	7.8903e+06	9.27665e+06	5.54747e+06	8.88708e+06	--	--	--	-	-	-	-
POS_M91T311	91.0546	310.812	5.18	--	--	--	--	--	--	1.01793e+08	8.10567e+07	1.98953e+07	2.411e+07	2.59841e+07	2.80483e+07	1.13791e+08	3.3325e+07	1.18746e+08	2.37651e+07	7.52084e+07	7.93583e+07	7.20828e+06	4.77367e+07	8.82054e+06	1.07297e+07	1.80002e+06	4.78046e+06	7.92516e+06	4.2856e+06	1.10652e+07	1.54741e+06	7.26167e+06	1.7488e+06	1.29326e+07	1.29228e+07	1.24083e+07	1.41499e+07	1.21227e+07	--	--	--	-	-	-	-
POS_M91T571	91.0546	571.49	9.52	--	--	--	--	--	--	2.07581e+07	1.15667e+07	2.00767e+06	7.73571e+06	1.76615e+06	1.3119e+07	1.72633e+06	2.15012e+06	8.64278e+06	2.00838e+06	1.07774e+07	6.78438e+06	1.77688e+06	1.41802e+06	6.47039e+06	1.69617e+06	8.56001e+06	1.4777e+06	1.64314e+06	8.22116e+06	6.61861e+06	1.68761e+06	6.20873e+06	9.65463e+06	9.21495e+06	9.21447e+06	9.44669e+06	8.76763e+06	9.4327e+06	--	--	--	-	-	-	-
POS_M91T559	91.0546	558.542	9.31	--	--	--	--	--	--	5.58672e+06	5.32194e+07	6.7349e+06	5.83991e+07	4.07777e+07	4.29701e+07	3.42485e+07	8.73051e+06	3.12724e+07	6.92745e+07	3.13272e+07	5.65658e+06	3.32747e+07	3.33397e+07	1.70988e+07	3.37719e+06	1.10822e+07	1.37197e+07	2.05494e+06	8.06138e+06	6.56868e+06	7.04733e+06	4.77235e+06	7.1065e+06	5.75666e+06	5.76242e+06	5.06985e+06	6.97684e+06	5.21141e+06	--	--	--	-	-	-	-
POS_M91T618	91.0545	618.215	10.3	--	--	--	--	--	--	8.32176e+06	2.95997e+07	1.88493e+06	2.45948e+07	7.01855e+06	4.93332e+06	4.14526e+06	1.63985e+06	1.16717e+06	3.0949e+06	977091	2.93712e+06	1.10175e+06	6.44182e+06	6.18212e+06	1.38553e+07	4.2472e+06	6.50261e+06	1.49686e+07	4.90428e+08	3115.6	3115.6	1.65041e+08	3.63676e+07	1.22357e+07	1.22373e+07	1.53935e+07	8.72408e+06	1.3331e+07	--	--	--	-	-	-	-
POS_M91T779	91.0541	779.13	12.99	--	--	--	--	--	--	2.18521e+06	1.37853e+07	2.04268e+06	2.4652e+06	2.5004e+06	2.17764e+06	1.17262e+07	1.24557e+07	1.23514e+07	2.77485e+06	2.43559e+06	1.16074e+07	2.74175e+06	5.47771e+06	9.31581e+06	7.97453e+06	8.27652e+06	8.67112e+06	1.76235e+06	2.14495e+06	8.77783e+06	9.77401e+06	8.28576e+06	7.04763e+06	1.28717e+07	1.28737e+07	1.18777e+07	1.48594e+07	1.1859e+07	--	--	--	-	-	-	-
POS_M91T712	91.0545	712.22	11.87	--	--	--	--	--	--	6.1301e+06	8.3969e+06	3.66982e+06	1.7025e+07	3.26326e+06	3.79821e+06	2.32807e+07	3.34156e+07	6.1839e+06	6.83496e+06	2.82604e+07	2.31254e+07	5.02908e+06	7.18313e+06	3.14631e+07	1.13593e+07	5.88764e+07	3.56093e+07	9.49529e+06	1.01421e+08	5.70493e+06	1.50447e+07	3.16872e+06	8.52246e+06	7.46578e+06	7.4629e+06	8.13702e+06	6.43472e+06	7.86913e+06	--	--	--	-	-	-	-
POS_M92T35	91.5049	34.7898	0.58	--	--	--	--	--	--	1.29003e+07	2.72159e+06	1.25288e+07	1.06785e+07	1.07872e+07	1.21687e+07	9.73892e+06	1.03571e+07	8.97314e+06	9.36586e+06	8.94289e+06	9.2373e+06	7.13342e+06	7.53745e+06	1.03214e+07	1.15609e+07	7.99419e+06	1.18036e+07	7.91273e+06	1.04474e+07	1.21008e+07	1.05726e+07	1.09277e+07	1.23526e+07	1.08052e+07	1.08068e+07	1.00276e+07	1.22902e+07	1.00958e+07	--	--	--	-	-	-	-
POS_M92T70_1	91.5426	70.2712	1.17	--	--	--	--	--	--	5.48369e+07	1.22195e+07	5.8166e+07	5.91948e+07	5.73059e+07	6.26543e+07	6.68582e+07	6.41975e+07	1.42357e+07	6.50019e+07	6.43244e+07	6.37182e+07	3.93477e+07	4.32212e+07	4.32207e+07	4.25074e+07	4.49995e+07	3.80676e+07	3.36318e+07	3.40094e+07	3.11756e+07	3.37813e+07	3.25369e+07	3.52463e+07	5.52305e+07	5.52222e+07	5.75641e+07	5.08024e+07	5.73489e+07	--	--	--	-	-	-	-
POS_M92T70_2	92.0432	70.2556	1.17	--	4-Aminophenol	--	23.822	C6H7NO	MS1	7.85765e+06	2.01409e+06	3.29494e+06	1.30159e+07	2.41681e+06	3.51525e+06	2.99086e+06	2.11452e+07	6.45446e+06	4.61682e+06	3.38525e+07	6.56138e+06	2.37522e+06	8.18436e+06	2.58942e+06	2.44018e+06	3.33268e+06	6.96961e+06	5.57057e+06	813281	4.69206e+06	3.65235e+06	683567	964086	6.69934e+06	6.69475e+06	6.69514e+06	6.7073e+06	6.69535e+06	Benzene and substituted derivatives	123-30-8	HMDB0001169	C02372	ko01120//Microbial metabolism in diverse environments	Global and overview maps	Metabolism
POS_M93T108	93.0127	108.164	1.8	--	--	--	--	--	--	8.82909e+06	2.14369e+06	1.29738e+07	2.79349e+06	2.13896e+06	2.69492e+06	9.75348e+06	2.3496e+06	1.32728e+06	1.41161e+07	8.35012e+06	1.66239e+06	4.60084e+06	821507	3.82249e+06	2.81442e+06	789956	2.8063e+06	2.83183e+06	2.65661e+06	2.58325e+06	2.56998e+06	1.42574e+06	2.5348e+06	2.47004e+06	2.46912e+06	2.48139e+06	2.44871e+06	2.48001e+06	--	--	--	-	-	-	-
POS_M93T95	93.0546	95.2881	1.59	--	Glycerol	--	0.120407	C3H8O3	MS1	3.38581e+06	3.44434e+06	2.7444e+06	2.4964e+06	3.60007e+06	3.35883e+06	4.76025e+06	6.0272e+06	4.68848e+06	4.25159e+06	4.55705e+06	4.63971e+06	1.6855e+06	2.45413e+06	2.45718e+06	2.13968e+06	1.25439e+06	2.21359e+06	999927	1.48371e+06	1.87749e+06	2.12626e+06	2.1852e+06	2.65111e+06	3.25387e+06	3.25243e+06	3.70341e+06	2.26263e+06	3.84025e+06	Organooxygen compounds	56-81-5	HMDB0000131	C00116	ko01100//Metabolic pathways;ko02010//ABC transporters;ko00052//Galactose metabolism;ko00040//Pentose and glucuronate interconversions;ko00561//Glycerolipid metabolism	Carbohydrate metabolism;Global and overview maps;Lipid metabolism;Membrane transport	Environmental Information Processing;Metabolism
POS_M93T342	93.0704	341.792	5.7	--	--	--	--	--	--	2.20556e+07	2.27355e+07	2.5714e+07	2.91256e+07	2.7799e+07	2.22365e+07	2.05154e+07	2.83654e+07	2.46243e+07	2.56392e+07	2.51697e+07	2.42044e+07	1.94158e+07	1.76259e+07	2.14128e+07	2.16465e+07	2.12531e+07	2.64613e+07	1.88415e+07	1.78741e+07	1.56032e+07	1.74047e+07	3.38841e+06	1.51462e+07	2.05304e+07	2.05301e+07	2.08968e+07	1.98482e+07	2.08487e+07	--	--	--	-	-	-	-
POS_M93T747	93.0701	746.629	12.44	--	--	--	--	--	--	1.05241e+06	3.84492e+06	1.35677e+06	1.05439e+07	7.9104e+06	7.94927e+06	2.12995e+06	1.33191e+07	2.47904e+06	2.48582e+06	5.83081e+06	2.27383e+06	8.59288e+06	5.14686e+06	1.41567e+06	4.33151e+06	3.30634e+06	5.06639e+06	8.68249e+06	4.30508e+06	3.51992e+06	5.78953e+06	1.40449e+06	6.29834e+06	7.48745e+06	7.48588e+06	7.38195e+06	7.78652e+06	7.14007e+06	--	--	--	-	-	-	-
POS_M93T724	93.0703	724.433	12.07	--	--	--	--	--	--	2.56489e+06	1.16415e+07	2.35093e+06	9.05889e+06	1.00357e+07	1.72654e+07	1.6457e+06	6.37821e+06	1.52092e+06	1.19918e+06	5.53398e+06	1.19023e+06	8.77029e+06	3.11916e+06	772831	3.39679e+06	2.10076e+06	2.13278e+06	1.68688e+06	6.98243e+06	2.26922e+06	3.26279e+06	570257	1.09829e+07	4.25773e+06	4.25786e+06	3.87248e+06	5.31199e+06	3.20046e+06	--	--	--	-	-	-	-
POS_M93T355	93.0705	355.373	5.92	--	--	--	--	--	--	8.22031e+06	3.07877e+07	6.1165e+06	2.62311e+07	3.68565e+07	1.62353e+07	5.42397e+06	2.70201e+07	5.81304e+06	4.64567e+06	3.71084e+06	3.7426e+06	2.08004e+07	8.71466e+06	6.60745e+06	1.01711e+07	1.03044e+07	1.72178e+06	3.70136e+06	5.47789e+06	5.29597e+06	5.12875e+06	1.78293e+06	8.16632e+06	1.08533e+07	1.08554e+07	9.20863e+06	1.52376e+07	6.78307e+06	--	--	--	-	-	-	-
POS_M94T70	94.0453	70.2556	1.17	--	--	--	--	--	--	8.52497e+08	8.83836e+08	9.24898e+08	8.47972e+08	8.37809e+08	9.24446e+08	1.03227e+09	9.71792e+08	1.00234e+09	9.9134e+08	9.90626e+08	9.02869e+08	6.35946e+08	6.41696e+08	6.36121e+08	6.51525e+08	6.79309e+08	6.62921e+08	5.11336e+08	5.00609e+08	4.92244e+08	5.14761e+08	4.69559e+08	5.6108e+08	7.89684e+08	7.89645e+08	7.97293e+08	7.75338e+08	7.96493e+08	--	--	--	-	-	-	-
POS_M94T689	94.0453	688.871	11.48	--	--	--	--	--	--	1.37512e+08	1.91003e+07	1.60469e+07	1.11717e+08	3.70405e+07	1.49177e+07	1.36137e+07	6.03274e+07	3.80961e+07	3.20268e+08	2.28727e+08	2.4613e+08	9.28414e+07	1.84826e+08	1.13449e+08	6.2856e+07	2.03673e+08	5.71636e+07	1.33538e+08	1.30667e+08	9.96322e+07	1.39953e+08	3.86057e+07	1.11413e+08	1.12744e+08	1.12688e+08	1.26623e+08	7.6558e+07	1.4386e+08	--	--	--	-	-	-	-
POS_M94T722	94.0453	722.109	12.04	--	--	--	--	--	--	5.3817e+08	2.04509e+08	5.03654e+07	4.84668e+07	5.17632e+07	5.31558e+07	1.41777e+08	3.65576e+07	3.74305e+08	2.06094e+08	1.14905e+08	2.72149e+08	7.16772e+08	3.95144e+08	3.81748e+07	1.30402e+08	2.84017e+07	1.09326e+08	2.5571e+07	1.29071e+08	8.83937e+07	7.70491e+07	2.90367e+07	9.57898e+07	3.69805e+08	3.69853e+08	3.34137e+08	4.49665e+08	3.20581e+08	--	--	--	-	-	-	-
POS_M94T511	94.0453	510.752	8.51	--	--	--	--	--	--	5.36192e+08	2.13326e+08	3.8018e+08	1.75551e+09	3.95583e+08	2.35522e+08	6.77477e+08	1.0616e+08	8.30661e+08	2.24226e+08	1.70852e+08	1.29616e+08	5.67409e+08	1.10862e+08	1.46904e+07	1.24901e+08	2.95153e+07	8.41317e+07	3.07472e+07	2.90627e+07	3.46023e+07	1.10794e+07	4.28012e+07	4.35879e+07	1.05962e+08	1.05724e+08	1.01719e+08	1.18324e+08	8.75952e+07	--	--	--	-	-	-	-
POS_M94T487	94.0451	487.045	8.12	Phenol	--	0.00115816	3.7838	C6H6O	MS2	8.4105e+08	2.23816e+07	1.6899e+07	5.25697e+07	1.02048e+07	8.61252e+06	8.10951e+06	6.76139e+06	5.91178e+07	4.59359e+07	1.09988e+08	2.5216e+07	2.87608e+07	2.99111e+08	1.51748e+08	3115.6	3115.6	3115.6	3115.6	3115.6	3115.6	3115.6	4.45706e+08	3.4185e+08	1.87852e+08	1.87919e+08	2.16278e+08	1.54629e+08	1.98769e+08	Benzene and substituted derivatives	87-66-1	HMDB0013674	-	-	-	-
POS_M94T622	94.0453	622.339	10.37	--	--	--	--	--	--	3.90151e+08	1.42162e+08	1.68817e+08	9.84159e+07	2.46698e+07	8.64501e+07	3.00488e+08	1.87065e+07	5.07729e+07	6.47958e+07	2.53022e+08	1.75501e+08	3.50561e+08	7.01347e+08	3115.6	3115.6	3115.6	3115.6	3115.6	3115.6	3115.6	3115.6	3115.6	3115.6	2.07783e+08	2.07796e+08	2.93858e+08	1.34327e+08	2.28936e+08	--	--	--	-	-	-	-
POS_M94T592	94.0452	592.466	9.87	--	--	--	--	--	--	4.60008e+08	7.55265e+08	4.41585e+07	8.51583e+07	3.35891e+07	2.17082e+08	2.308e+07	2.07124e+07	2.85173e+08	7.07478e+07	3.63765e+08	1.88167e+08	1.07606e+08	1.4543e+08	2.477e+07	1.01114e+08	1.06347e+08	2.23605e+07	7.75561e+07	3.90216e+08	2.1906e+07	7.30771e+07	2.97543e+08	1.12634e+08	1.53505e+08	1.53259e+08	1.76463e+08	1.04725e+08	1.80574e+08	--	--	--	-	-	-	-
POS_M94T757	94.0456	757.367	12.62	--	--	--	--	--	--	3.92577e+07	7.94539e+07	1.24275e+08	1.1538e+08	2.69602e+07	1.29859e+08	1.81903e+08	3.81896e+07	6.45986e+08	1.72362e+08	1.78498e+08	5.69148e+08	3.93649e+08	3115.6	3115.6	3115.6	3115.6	3115.6	3115.6	3115.6	3115.6	3115.6	3115.6	7.96817e+08	1.80703e+08	1.80638e+08	2.33341e+08	1.27776e+08	1.96942e+08	--	--	--	-	-	-	-
POS_M94T558	94.0452	558.26	9.3	--	--	--	--	--	--	3.43943e+08	8.49879e+07	1.46641e+07	7.18938e+07	3.48335e+07	9.11022e+06	8.23219e+06	7.48458e+06	1.86594e+07	1.62876e+08	8.8753e+07	3.52053e+08	6.35273e+07	7.92068e+07	1.19457e+08	8.15655e+07	1.55832e+08	1.67772e+07	5.88122e+07	7.40076e+07	7.56612e+07	1.03072e+08	2.37705e+07	2.14057e+08	1.10143e+08	1.1017e+08	9.60587e+07	1.46351e+08	8.04029e+07	--	--	--	-	-	-	-
POS_M94T610	94.0452	610.028	10.17	--	--	--	--	--	--	2.74235e+08	2.08251e+08	3.3217e+07	1.46227e+08	2.23134e+07	1.91369e+07	1.85771e+07	1.55312e+07	3.85814e+07	3.88421e+08	2.64958e+08	1.57493e+08	5.51938e+07	6.87388e+07	4.61901e+07	9.84914e+06	2.71208e+07	8.91974e+06	6.31055e+07	8.5029e+06	3.55589e+07	3.45435e+07	3.86931e+07	1.03566e+08	1.24285e+08	1.24078e+08	1.27456e+08	1.14073e+08	1.46298e+08	--	--	--	-	-	-	-
POS_M94T580	94.0451	580.061	9.67	--	--	--	--	--	--	2.34146e+07	1.99547e+07	2.26014e+08	7.46135e+07	1.6157e+07	1.346e+07	1.46445e+07	1.31739e+07	3.40536e+07	2.7131e+08	4.01496e+08	4.96413e+07	1.52183e+08	2.0654e+08	3.81695e+07	1.07877e+08	2.92942e+07	5.42495e+08	1.12785e+08	2.65816e+07	1.19233e+08	7.90482e+07	2.84444e+07	1.18405e+08	1.44736e+08	1.44754e+08	1.38197e+08	1.57153e+08	1.38768e+08	--	--	--	-	-	-	-
POS_M94T747	94.0454	746.503	12.44	--	--	--	--	--	--	1.96106e+07	8.46673e+07	6.68588e+07	6.08146e+07	1.2861e+07	1.15488e+07	1.22017e+07	1.19304e+07	1.73034e+08	3.72543e+07	3.56712e+07	2.38018e+08	6.57909e+07	1.0684e+08	1.54651e+07	1.43339e+07	5.22324e+07	3.50775e+07	6.77625e+07	8.30597e+07	4.1449e+07	1.46507e+07	4.4522e+08	9.40296e+07	1.43216e+08	1.43142e+08	1.43557e+08	1.42149e+08	1.44946e+08	--	--	--	-	-	-	-
POS_M95T70_1	94.5459	70.2403	1.17	--	--	--	--	--	--	1.60019e+08	1.39623e+08	1.65025e+08	2.43442e+07	1.62067e+08	1.63318e+08	1.90373e+08	1.92286e+08	1.85831e+08	1.78696e+08	1.75042e+08	1.77075e+08	1.29031e+08	1.32279e+08	1.2246e+08	1.29998e+08	1.25782e+08	1.30223e+08	1.10415e+08	9.6159e+07	9.13919e+07	9.90608e+07	9.78483e+07	1.10028e+08	1.46065e+08	1.4607e+08	1.44339e+08	1.49259e+08	1.44581e+08	--	--	--	-	-	-	-
POS_M95T623	94.5462	623.302	10.39	--	--	--	--	--	--	1.18287e+07	8.20251e+06	7.32826e+07	5.97451e+06	4.50984e+06	3.61321e+06	3.49812e+06	3.18929e+06	4.45776e+07	9.53544e+06	6.42757e+07	5.25529e+07	2.40615e+07	2.08445e+07	6.71968e+06	1.36784e+06	1.35193e+07	7.81235e+06	3.22196e+06	3.90137e+06	8.13329e+06	2.42111e+07	1.41815e+07	9.2497e+06	1.49426e+07	1.49247e+07	1.44351e+07	1.64109e+07	1.2829e+07	--	--	--	-	-	-	-
POS_M95T769	94.5467	768.822	12.81	--	--	--	--	--	--	3115.6	3115.6	3115.6	3115.6	3115.6	3115.6	3115.6	3115.6	3115.6	3.26215e+08	9.62292e+07	4.59017e+08	5.16009e+07	5.9408e+07	2.12895e+07	1.86427e+07	2.74779e+06	2.46179e+06	2.26833e+06	9.42002e+06	1.74807e+07	9.34334e+06	2.67932e+06	5.95832e+07	5.17017e+07	5.14918e+07	5.20567e+07	5.06959e+07	5.23855e+07	--	--	--	-	-	-	-
POS_M95T342	95.0495	341.792	5.7	--	--	--	--	--	--	2.77305e+07	2.7904e+07	3.04349e+07	2.9588e+07	2.88664e+07	2.99506e+07	2.90301e+07	2.45697e+07	2.60526e+07	2.83426e+07	2.49537e+07	2.75718e+07	2.38285e+07	2.04505e+07	1.74246e+07	1.88354e+07	1.91213e+07	1.8373e+07	1.46305e+07	1.2558e+07	2.97013e+07	1.17239e+07	1.25477e+07	1.23579e+07	2.19889e+07	2.19944e+07	1.98766e+07	2.59752e+07	2.00954e+07	--	--	--	-	-	-	-
POS_M95T70_2	95.044	70.2007	1.17	--	--	--	--	--	--	1.4787e+08	1.50058e+08	1.45188e+08	1.41192e+08	1.49274e+08	1.51555e+08	1.60416e+08	1.67001e+08	1.64476e+08	1.69156e+08	1.58174e+08	1.49796e+08	3.13331e+07	1.24478e+08	1.35489e+08	1.25934e+08	1.41255e+08	1.34017e+08	1.09756e+08	1.00383e+08	9.50541e+07	9.50821e+07	9.20459e+07	9.63661e+07	1.2446e+08	1.24476e+08	1.20441e+08	1.31642e+08	1.21247e+08	--	--	--	-	-	-	-
POS_M95T42	95.0496	41.9458	0.7	--	--	--	--	--	--	6.46848e+06	7.19752e+06	1.32171e+07	5.80681e+07	4.64815e+07	1.2826e+07	6.994e+07	1.70604e+07	9.70541e+07	2.13149e+07	2.46187e+07	1.20827e+08	3115.6	3115.6	3115.6	3115.6	3115.6	3115.6	3115.6	3115.6	3115.6	3115.6	3115.6	3115.6	3.25471e+07	3.25803e+07	3.21354e+07	3.28374e+07	3.24683e+07	--	--	--	-	-	-	-
POS_M95T747	95.0862	747.375	12.46	--	--	--	--	--	--	3.83467e+07	6.60087e+07	4.50188e+06	4.50344e+07	4.98941e+07	7.74857e+07	7.06065e+07	5.78149e+07	5.95017e+07	5.94225e+07	6.10462e+07	7.78696e+07	6.52713e+07	6.05455e+07	6.12897e+07	6.13174e+07	6.01556e+07	5.95575e+07	5.56848e+07	5.72814e+07	5.93236e+07	6.01247e+07	5.61477e+07	7.47e+07	5.74102e+07	5.74131e+07	5.58876e+07	6.02573e+07	5.60728e+07	--	--	--	-	-	-	-
POS_M95T809	95.0862	808.981	13.48	--	--	--	--	--	--	1.46731e+07	4.38696e+06	1.19911e+07	4.58168e+06	2.07656e+07	2.30349e+07	1.82824e+07	6.93159e+07	4.40756e+06	1.79985e+07	1.47769e+07	2.08611e+07	2.04699e+07	1.87847e+07	1.75339e+07	1.80983e+07	2.86746e+07	2.23236e+07	2.94167e+07	8.40569e+07	1.80498e+07	2.43e+07	2.20503e+07	2.95269e+07	2.45074e+07	2.45038e+07	2.66918e+07	2.02726e+07	2.65744e+07	--	--	--	-	-	-	-
POS_M95T649	95.0862	649.409	10.82	--	--	--	--	--	--	2.34579e+08	4.43021e+07	4.55851e+07	6.15322e+07	1.36317e+07	8.23572e+07	2.20451e+07	1.25426e+08	3.40332e+07	5.63744e+07	2.23864e+07	1.42061e+07	2.62956e+08	3115.6	3115.6	3115.6	3115.6	3115.6	3115.6	3115.6	3115.6	3115.6	3115.6	7.18932e+08	5.51784e+07	5.52279e+07	5.26683e+07	5.73829e+07	5.45439e+07	--	--	--	-	-	-	-
POS_M95T834	95.0856	833.61	13.89	--	--	--	--	--	--	1.87052e+07	4.1316e+06	2.38912e+07	3.20852e+06	1.68984e+07	3.38777e+07	1.97958e+07	3.51939e+06	3.65464e+06	3.58306e+07	2.23914e+07	1.6867e+07	1.62902e+07	1.5582e+07	1.69024e+07	5.16038e+06	2.57839e+07	2.56971e+07	1.89057e+07	4.42369e+06	5.43e+06	2.28058e+07	5.42653e+06	1.63723e+07	1.65854e+07	1.65855e+07	1.73301e+07	1.53345e+07	1.71099e+07	--	--	--	-	-	-	-
POS_M95T120	95.0863	120.25	2	--	--	--	--	--	--	1.71073e+07	5.02322e+07	8.77408e+07	7.32789e+07	1.2067e+08	8.29794e+07	6.42253e+07	5.39294e+07	2.983e+07	1.56382e+08	1.55558e+08	2.98192e+07	2.54881e+08	6.35014e+07	4.98141e+08	3.30631e+08	2.27882e+08	3.47974e+08	6.56673e+08	2.78168e+08	1.90234e+08	1.52738e+08	1.38125e+08	2.39057e+08	9.24626e+07	9.25027e+07	8.26881e+07	1.07001e+08	8.69441e+07	--	--	--	-	-	-	-
POS_M95T824	95.0862	824.338	13.74	--	--	--	--	--	--	2.46854e+07	6.92878e+07	2.28572e+07	6.46668e+07	2.21093e+07	4.74038e+06	2.98689e+07	5.31679e+06	7.18159e+07	5.17647e+06	4.92252e+06	2.17355e+07	2.30923e+07	3.22478e+07	3.81003e+07	5.66893e+07	7.4241e+06	2.9329e+07	2.64649e+07	7.78294e+06	3.87256e+07	3.40773e+07	4.6811e+07	6.19327e+06	2.29272e+07	2.29256e+07	2.44643e+07	2.03056e+07	2.40437e+07	--	--	--	-	-	-	-
POS_M95T470	95.0863	470.181	7.84	--	--	--	--	--	--	6.73753e+06	2.86308e+07	3.99653e+07	2.06713e+07	8.46417e+07	3.17739e+07	5.35007e+06	3.46462e+07	5.01243e+06	3.26942e+07	1.81358e+07	2.94761e+07	1.38736e+07	1.19049e+07	2.68881e+06	7.38911e+06	1.13385e+07	6.92038e+06	2.03199e+06	8.31182e+06	6.97143e+06	7.13967e+06	8.51478e+06	1.50198e+07	1.77987e+07	1.77954e+07	1.68734e+07	2.04581e+07	1.44733e+07	--	--	--	-	-	-	-
POS_M95T279	95.0863	279.368	4.66	--	--	--	--	--	--	9.90029e+07	3.46128e+08	3.44833e+08	4.69027e+07	3.50693e+08	1.65771e+07	1.62849e+07	4.60159e+07	2.1173e+08	8.54105e+07	4.30402e+07	1.59728e+08	5.94628e+07	8.38188e+07	2.35444e+09	8.27363e+09	3115.6	3115.6	3115.6	3115.6	3115.6	3115.6	3115.6	1.06005e+09	4.16571e+07	4.16729e+07	3.90126e+07	4.45518e+07	4.07463e+07	--	--	--	-	-	-	-
POS_M95T771	95.0856	771.249	12.85	--	--	--	--	--	--	4.44722e+06	2.28684e+07	2.34644e+07	3.88871e+06	1.381e+07	1.82711e+07	1.70032e+07	2.61427e+07	1.51007e+07	4.13355e+06	1.89803e+07	1.62826e+07	3.11192e+06	3.70164e+06	1.34893e+07	1.30714e+07	3.75409e+06	3.69287e+07	1.94402e+07	1.41821e+07	1.41532e+07	3.11576e+07	1.21637e+07	3.27552e+06	1.78039e+07	1.78042e+07	1.80366e+07	1.73823e+07	1.79949e+07	--	--	--	-	-	-	-
POS_M95T381	95.0862	380.577	6.34	--	--	--	--	--	--	1.75365e+07	6.06389e+06	7.31558e+07	5.2376e+07	4.98726e+07	1.69913e+07	1.90608e+07	6.03503e+07	2.10893e+07	2.53775e+07	1.4532e+07	3.63468e+07	4.78217e+06	4.72769e+06	1.73374e+07	4.64255e+06	1.41007e+07	4.16762e+06	4.32227e+06	4.71567e+06	3.67324e+07	1.99305e+07	5.98148e+06	5.20274e+07	4.7295e+07	4.72825e+07	5.30735e+07	3.23692e+07	5.95709e+07	--	--	--	-	-	-	-
POS_M95T674	95.0862	674.296	11.24	--	--	--	--	--	--	2.63318e+06	9.06728e+06	1.56134e+07	3.15053e+06	3.65212e+06	1.40119e+07	1.25007e+07	1.64163e+07	3.4261e+06	1.49553e+07	2.77443e+07	2.21429e+07	1.78859e+07	2.58954e+06	1.0527e+07	1.97328e+06	1.7895e+06	1.171e+07	2.10852e+07	9.6264e+06	1.91178e+06	7.89858e+06	2.09273e+06	1.26096e+07	1.49596e+07	1.49603e+07	1.3155e+07	1.98483e+07	1.0204e+07	--	--	--	-	-	-	-
POS_M95T440	95.0862	440.46	7.34	--	--	--	--	--	--	1.25393e+08	3.10772e+07	2.24139e+07	7.67587e+07	2.56967e+07	6.38664e+07	7.19942e+06	3.82464e+07	7.7549e+06	5.22169e+07	7.0354e+06	4.56282e+07	4.19217e+06	1.57613e+07	4.2864e+06	1.71358e+07	1.96313e+07	1.60162e+07	3.61404e+06	6.09313e+07	3.77292e+06	1.71965e+07	1.36889e+07	1.7365e+07	2.3512e+07	2.34982e+07	2.63578e+07	1.80366e+07	2.61835e+07	--	--	--	-	-	-	-
POS_M95T200	95.0863	200.413	3.34	--	--	--	--	--	--	4.24752e+07	1.03483e+08	5.58732e+07	6.913e+07	1.46854e+07	1.2914e+07	1.52462e+07	6.627e+07	1.02586e+08	1.41497e+08	5.79861e+07	1.6649e+07	1.2293e+07	3.06e+07	6.74274e+06	2.21262e+07	4.5487e+06	1.40702e+07	2.44727e+07	1.37352e+07	1.85355e+07	2.21668e+07	6.12088e+06	2.0631e+07	5.44486e+07	5.44239e+07	5.20258e+07	6.16456e+07	4.35311e+07	--	--	--	-	-	-	-
POS_M95T182	95.0863	181.573	3.03	--	--	--	--	--	--	2.23272e+07	2.40833e+07	7.71605e+06	9.58731e+06	1.17077e+07	5.17539e+07	2.12194e+08	1.01465e+08	2.24653e+07	8.53021e+07	9.07031e+07	4.34842e+07	3115.6	3115.6	3115.6	3115.6	3115.6	3115.6	3115.6	3115.6	3115.6	3115.6	3115.6	3115.6	5.70881e+07	5.71334e+07	5.74118e+07	5.6841e+07	5.71572e+07	--	--	--	-	-	-	-
POS_M95T352	95.0862	351.954	5.87	--	--	--	--	--	--	3.75725e+07	2.81572e+07	8.26203e+06	2.67662e+07	4.08591e+07	3.35275e+07	4.30068e+07	2.19302e+07	2.43697e+07	9.30691e+07	5.87052e+06	5.10261e+07	4.00858e+06	3.79255e+06	1.35238e+07	3.25044e+06	9.84077e+06	7.69344e+07	2.83144e+06	8.49734e+06	1.42431e+07	3.11672e+06	2.24167e+07	1.73322e+07	5.31109e+07	5.30863e+07	5.90428e+07	3.60707e+07	7.39548e+07	--	--	--	-	-	-	-
POS_M95T599	95.0863	598.926	9.98	--	--	--	--	--	--	2.98152e+07	4.12096e+07	1.38284e+07	2.27325e+07	1.49769e+07	3.04196e+07	1.06525e+07	1.39424e+07	4.07782e+06	1.49025e+07	3.71183e+07	1.1609e+07	3.29585e+07	1.30624e+07	4.17219e+06	9.5773e+06	1.98671e+07	2.911e+07	6.25331e+06	1.94423e+07	1.3176e+07	2.55462e+07	1.99038e+07	1.67965e+07	2.03605e+07	2.03632e+07	1.9798e+07	2.13845e+07	1.99015e+07	--	--	--	-	-	-	-
POS_M95T779	95.0862	779.052	12.98	--	--	--	--	--	--	1.59095e+07	7.67035e+06	1.19247e+07	2.73511e+06	1.32004e+07	2.69923e+06	1.22025e+07	2.64567e+06	2.2665e+06	2.66605e+06	2.50843e+06	7.22044e+06	1.79217e+06	1.7176e+06	1.91916e+06	7.85181e+06	1.8548e+07	1.61368e+06	1.61453e+06	1.46117e+06	8.82421e+06	1.20615e+07	2.3735e+06	2.08331e+07	1.39841e+07	1.39816e+07	1.4665e+07	1.19775e+07	1.66733e+07	--	--	--	-	-	-	-
POS_M95T482	95.0862	481.831	8.03	--	--	--	--	--	--	6.67537e+07	2.96712e+07	2.13932e+07	6.0333e+06	5.0273e+06	1.94524e+07	1.60286e+07	2.16717e+07	5.27713e+06	4.90316e+06	1.82433e+07	4.76404e+06	6.02662e+06	1.002e+07	2.04221e+08	3115.6	3115.6	3115.6	3115.6	3115.6	3115.6	3115.6	3115.6	1.00589e+08	2.94486e+07	2.94543e+07	3.37008e+07	2.49993e+07	3.08234e+07	--	--	--	-	-	-	-
POS_M95T213	95.0863	213.388	3.56	--	--	--	--	--	--	3.52792e+07	5.04358e+07	3.53417e+07	1.08978e+08	1.33217e+07	7.85872e+07	1.2047e+08	6.27133e+07	5.96835e+07	1.73865e+07	1.80202e+07	7.73436e+07	2.17145e+08	3.97117e+07	1.05766e+08	3115.6	3115.6	3115.6	3115.6	3115.6	3115.6	3115.6	1.0454e+08	2.62422e+08	7.03534e+07	7.0358e+07	8.0057e+07	5.84096e+07	7.43682e+07	--	--	--	-	-	-	-
POS_M95T611	95.0863	611.474	10.19	--	--	--	--	--	--	8.43728e+06	8.81681e+06	1.12438e+07	3.06165e+06	8.17447e+06	9.30528e+06	2.80306e+06	1.30238e+07	2.67401e+07	8.37911e+06	2.6565e+06	8.6413e+06	3.23562e+06	1.23509e+07	2.58732e+07	8.73443e+06	2.37656e+06	9.4461e+06	2.28988e+06	2.40028e+06	1.32309e+07	1.70722e+07	1.5227e+07	1.24483e+07	1.83154e+07	1.83176e+07	1.57515e+07	2.50913e+07	1.2431e+07	--	--	--	-	-	-	-
POS_M95T405	95.0863	405.318	6.76	--	--	--	--	--	--	1.40962e+07	1.33646e+07	4.68361e+07	1.41749e+07	5.35799e+07	6.50926e+07	8.19179e+07	6.79216e+07	8.94387e+07	6.20719e+07	1.08806e+07	1.13982e+07	4.7572e+06	4.02669e+06	1.05208e+07	1.61623e+07	1.7057e+07	5.76251e+06	1.098e+07	2.36269e+06	1.03803e+07	1.42891e+07	2.74842e+06	9.92535e+06	3.77882e+07	3.77418e+07	4.12307e+07	2.87966e+07	4.57065e+07	--	--	--	-	-	-	-
POS_M95T456	95.0863	456.324	7.61	--	--	--	--	--	--	4.50113e+06	2.37805e+07	2.24877e+07	5.80374e+06	6.49918e+06	4.50245e+07	7.74363e+07	3.33678e+07	7.08208e+07	2.97908e+07	7.90087e+06	3.54472e+07	2.66212e+07	1.4116e+07	6.61627e+07	3.02149e+07	5.09593e+06	2.89142e+07	7.13633e+07	5.27917e+06	1.22071e+07	2.52376e+07	5.51325e+06	2.39369e+07	3.0187e+07	3.01825e+07	3.02651e+07	3.00205e+07	3.028e+07	--	--	--	-	-	-	-
POS_M95T341	95.0856	341.467	5.69	--	--	--	--	--	--	2.36981e+07	2.30399e+07	4.48266e+07	4.11309e+07	3.75239e+07	6.27067e+07	1.23217e+07	5.2784e+07	6.51485e+07	1.68394e+07	1.06816e+08	1.90637e+07	3115.6	3115.6	3115.6	3115.6	3115.6	3115.6	3115.6	3115.6	3115.6	3115.6	3115.6	4.09267e+08	1.99508e+07	1.99932e+07	1.4428e+07	2.47868e+07	1.85439e+07	--	--	--	-	-	-	-
POS_M95T393	95.0862	393.098	6.55	--	--	--	--	--	--	5.1636e+07	1.40026e+07	1.48773e+07	1.47949e+07	1.47945e+07	6.97456e+07	5.93721e+07	1.79785e+07	9.47719e+07	5.43271e+07	7.88537e+07	1.47504e+07	3115.6	3115.6	3115.6	3115.6	3115.6	3115.6	3115.6	3115.6	3115.6	3115.6	3115.6	3115.6	1.35912e+07	1.3619e+07	1.22601e+07	1.44615e+07	1.33594e+07	--	--	--	-	-	-	-
POS_M96T36	96.0423	35.8317	0.6	--	1-Pyrroline-2-carboxylic acid	--	20.859	C5H7NO2	MS1	2.43967e+06	1.58321e+06	1.64468e+06	2.92749e+06	1.3693e+06	1.56973e+06	1.63766e+06	3.76824e+06	4.72775e+06	5.33264e+06	2.65111e+06	4.50631e+07	3.62633e+06	5.34354e+06	5.37253e+06	1.29808e+07	1.38673e+07	1.30536e+07	2.90809e+07	1.18772e+07	1.24645e+07	8.38417e+06	6.36422e+06	8.49385e+06	2.8266e+06	2.82648e+06	3.28054e+06	2.19421e+06	3.0547e+06	Pyrrolines	2139-03-09	HMDB0006875	C03564	ko00330//Arginine and proline metabolism;ko00472//D-Arginine and D-ornithine metabolism	Amino acid metabolism;Metabolism of other amino acids	Metabolism
POS_M96T78	96.0423	78.0719	1.3	(S)-1-Pyrroline-5-carboxylate	--	0.0629405	21.4878	C5H7NO2	MS2	2.93781e+06	2.53977e+06	2.37612e+06	2.5767e+06	513425	2.28257e+06	1.80996e+06	5.14766e+06	5.95111e+06	5.72044e+06	4.15937e+06	3.44843e+06	2.77434e+06	1.22333e+06	2.53693e+06	1.40888e+07	2.87825e+08	3115.6	3115.6	3115.6	3115.6	3115.6	4.76473e+07	7.74231e+06	2.3826e+06	2.38278e+06	2.85188e+06	1.84074e+06	2.55767e+06	--	--	--	C03912	ko01100//Metabolic pathways;ko01110//Biosynthesis of secondary metabolites;ko01130//Biosynthesis of antibiotics;ko01230//Biosynthesis of amino acids;ko00330//Arginine and proline metabolism;ko00250//Alanine, aspartate and glutamate metabolism;ko00332//Carbapenem biosynthesis	Amino acid metabolism;Biosynthesis of other secondary metabolites;Global and overview maps	Metabolism
POS_M96T747	96.0888	746.963	12.45	--	--	--	--	--	--	426151	2.80365e+06	354900	5.37855e+06	915056	1.50413e+06	1.46311e+06	7.41052e+06	9.16645e+06	1.05908e+07	6.60908e+06	8.47039e+06	9.50706e+06	1.20256e+06	5.16428e+06	591549	3.31849e+06	3.69884e+06	2.00024e+06	2.03253e+06	2.11695e+06	2.26413e+06	1.74706e+06	1.87731e+06	1.95227e+06	1.95245e+06	1.87569e+06	2.09172e+06	1.88812e+06	--	--	--	-	-	-	-
POS_M96T37	96.0891	37.1901	0.62	--	--	--	--	--	--	8.63809e+06	2.06544e+06	6.07202e+06	3.19233e+06	1.59322e+07	1.68702e+07	2.78055e+07	5.46556e+06	5.95274e+06	2.09956e+07	6.08739e+06	5.25021e+06	2.19384e+06	847951	6.77393e+06	1.22446e+06	414022	1.03217e+06	2.42348e+06	1.02517e+06	1.47906e+06	315887	2.83587e+06	1.46622e+06	4.43676e+06	4.43245e+06	3.97756e+06	5.7666e+06	2.64373e+06	--	--	--	-	-	-	-
POS_M97T35_1	96.9607	34.801	0.58	--	--	--	--	--	--	7.64731e+06	7.44033e+06	7.96138e+06	7.3636e+06	7.63033e+06	8.02134e+06	7.88279e+06	8.68753e+06	8.06828e+06	8.67516e+06	9.10158e+06	8.38592e+06	8.02531e+06	7.77974e+06	8.49842e+06	7.40869e+06	7.33102e+06	7.46938e+06	7.33395e+06	7.51702e+06	8.77906e+06	8.54464e+06	7.72094e+06	9.0909e+06	9.19911e+06	9.19955e+06	8.75697e+06	1.01078e+07	8.71878e+06	--	--	--	-	-	-	-
POS_M97T141	97.0079	140.664	2.34	--	--	--	--	--	--	1.58555e+07	1.05679e+07	9.02191e+06	6.93172e+06	8.55438e+06	2.69326e+07	4.74363e+06	5.99496e+06	4.65127e+06	1.57019e+07	7.31467e+06	7.98512e+06	2.00621e+07	1.72429e+07	2.06496e+07	4.85908e+07	7.5294e+08	3115.6	3115.6	3115.6	3115.6	3115.6	3115.6	5.52046e+07	2.21211e+07	2.21263e+07	2.42209e+07	1.98336e+07	2.28383e+07	--	--	--	-	-	-	-
POS_M97T97	97.0289	97.2906	1.62	--	2-Furancarboxaldehyde	--	0.00596842	C5H4O2	MS1	4.05934e+08	3.87195e+08	3.9954e+08	3.92634e+08	3.99483e+08	3.69091e+08	6.22593e+08	6.5085e+08	6.01376e+08	6.46851e+08	6.21725e+08	9.30812e+08	2.82293e+08	3.50368e+08	3.93698e+08	3.21326e+08	3.25552e+08	3.2634e+08	4.08366e+08	3.71891e+08	3.82649e+08	3.92587e+08	3.65974e+08	3.77212e+08	4.42312e+08	4.42342e+08	4.35333e+08	4.54983e+08	4.36554e+08	Carbonyl compounds	1998-01-01	HMDB0032914	C14279	ko01120//Microbial metabolism in diverse environments	Global and overview maps	Metabolism
POS_M97T144	97.0291	144.184	2.4	--	--	--	--	--	--	7.55239e+07	6.96209e+07	7.27064e+07	1.04028e+08	9.508e+07	8.6111e+07	1.21848e+08	1.52574e+08	1.20707e+08	1.22323e+08	1.26837e+08	1.19064e+08	5.87145e+07	5.92812e+07	5.94442e+07	5.27931e+07	5.77696e+07	5.62341e+07	5.88839e+07	5.14449e+07	5.45794e+07	4.96048e+07	5.31685e+07	5.41683e+07	7.76484e+07	7.76445e+07	7.8617e+07	7.58397e+07	7.84971e+07	--	--	--	-	-	-	-
POS_M97T36	97.0292	35.8362	0.6	--	--	--	--	--	--	4.94976e+07	5.42834e+07	5.06897e+07	9.27056e+07	6.02595e+07	1.30653e+07	5.85611e+07	5.36777e+07	6.13881e+07	5.37641e+07	5.58093e+07	5.50273e+07	6.33348e+07	4.97795e+07	5.37486e+07	3.25914e+07	5.79618e+07	2.6852e+07	3.27365e+07	3.1546e+07	3.36988e+07	2.64608e+07	2.9519e+07	5.16997e+07	6.74181e+07	6.74054e+07	6.79886e+07	6.62116e+07	6.80864e+07	--	--	--	-	-	-	-
POS_M97T74	97.0291	73.8427	1.23	--	--	--	--	--	--	2.82435e+07	2.63471e+07	6.0218e+06	3.80319e+07	6.80671e+06	6.89735e+06	1.51434e+08	2.70868e+07	3.06462e+07	2.42458e+07	2.73094e+07	2.87469e+07	3.37773e+07	2.99215e+07	3.63123e+07	3.3318e+07	6.34628e+06	5.42489e+07	2.66537e+07	2.99599e+07	3.43417e+07	3.64548e+07	5.29422e+06	7.9998e+07	2.71085e+07	2.7112e+07	2.56542e+07	2.98015e+07	2.58593e+07	--	--	--	-	-	-	-
POS_M97T90	97.029	89.6438	1.49	--	--	--	--	--	--	1.68676e+08	1.69976e+08	1.66921e+08	1.91718e+08	1.8984e+08	1.76004e+08	2.86721e+08	2.40514e+08	2.74123e+08	2.93293e+08	2.92405e+08	5.6104e+07	7.0414e+07	8.54071e+07	1.78082e+07	8.41603e+07	8.07418e+07	8.06934e+07	1.1494e+07	1.03137e+07	1.07803e+07	1.12878e+07	1.15993e+07	1.04795e+07	1.58239e+08	1.5822e+08	1.64265e+08	1.4678e+08	1.63732e+08	--	--	--	-	-	-	-
POS_M97T181	97.065	180.898	3.01	--	--	--	--	--	--	2.97538e+07	2.50207e+07	2.77249e+07	6.19564e+07	7.23491e+06	7.11144e+06	3.93741e+07	3.0079e+07	7.93372e+06	7.97106e+06	3.16578e+07	2.9781e+07	7.62205e+06	3.25415e+07	1.91525e+07	2.9339e+07	3.03282e+07	3.69899e+07	1.11752e+07	4.2264e+06	4.48139e+06	1.34364e+07	1.70577e+07	5.27754e+06	3.73602e+07	3.7361e+07	3.29408e+07	4.97864e+07	2.33739e+07	--	--	--	-	-	-	-
POS_M97T503	97.0656	503.41	8.39	--	--	--	--	--	--	3.45674e+07	5.13034e+07	1.08625e+08	9.10153e+06	7.61742e+06	4.32159e+07	2.79794e+07	2.9444e+07	1.25297e+08	5.59712e+06	5.43494e+06	2.57051e+07	1.90311e+07	4.09408e+06	1.16628e+07	1.08236e+07	3.30312e+07	8.31818e+06	2.29961e+06	7.42747e+06	1.32242e+07	8.44758e+06	9.66149e+06	3.76587e+07	1.36521e+07	1.36539e+07	1.18714e+07	1.82816e+07	9.66195e+06	--	--	--	-	-	-	-
POS_M97T685	97.0649	684.878	11.41	--	--	--	--	--	--	2.87113e+06	1.04673e+07	3.72139e+06	3.01765e+06	3.6387e+06	2.27281e+07	1.80368e+07	1.94617e+07	2.27079e+07	1.68009e+07	1.13363e+07	4.19776e+06	1.44604e+08	1.08021e+07	9.85824e+07	4.95508e+08	3115.6	3115.6	3115.6	3115.6	3115.6	3115.6	3115.6	2.35098e+08	1.70272e+07	1.70338e+07	1.37548e+07	2.03298e+07	1.60262e+07	--	--	--	-	-	-	-
POS_M97T833	97.0649	833.188	13.89	--	--	--	--	--	--	7.17644e+06	1.43822e+06	1.58385e+06	1.58581e+06	1.11046e+07	1.00228e+07	2.46825e+06	1.3068e+07	2.77298e+06	3.32808e+06	1.62897e+07	2.06075e+07	6.59604e+06	1.06298e+08	3115.6	3115.6	3115.6	3115.6	3115.6	3115.6	3115.6	3115.6	3115.6	3115.6	1.42723e+07	1.42764e+07	1.66924e+07	1.28565e+07	1.46397e+07	--	--	--	-	-	-	-
POS_M97T713	97.0655	713.164	11.89	--	--	--	--	--	--	1.96554e+07	1.46381e+07	3.6319e+06	3.71599e+06	5.81221e+07	1.53882e+07	1.68531e+07	3.28337e+06	9.42651e+06	2.86753e+07	9.81774e+06	3.00464e+06	2.714e+06	5.52443e+07	1.3422e+07	1.76439e+07	2.15583e+07	4.1575e+07	4.34433e+06	4.72023e+07	4.5054e+07	5.27078e+06	4.61498e+06	2.12677e+07	2.00595e+07	2.00614e+07	1.96123e+07	2.09163e+07	1.96516e+07	--	--	--	-	-	-	-
POS_M97T331	97.0649	330.639	5.51	--	--	--	--	--	--	3.71888e+06	4.23494e+06	3.95488e+07	5.44665e+06	5.86525e+06	8.24912e+06	4.57241e+07	7.0192e+07	1.41072e+07	4.42096e+07	8.4569e+07	1.18356e+08	3115.6	3115.6	3115.6	3115.6	3115.6	3115.6	3115.6	3115.6	3115.6	3115.6	3115.6	1.27134e+09	4.43094e+07	4.43788e+07	3.21136e+07	5.54852e+07	4.1005e+07	--	--	--	-	-	-	-
POS_M97T413	97.0649	412.651	6.88	--	--	--	--	--	--	1.3608e+07	1.34252e+07	3.26587e+06	3.17626e+06	1.30364e+07	4.06039e+06	1.81089e+07	3.83294e+06	4.93137e+06	4.23438e+06	1.97942e+07	2.32253e+07	2.06119e+07	1.01403e+08	4.10486e+07	2.96004e+07	8.41318e+06	8.13792e+06	4.99234e+07	1.28655e+07	2.6338e+08	5.86933e+07	5.22601e+07	1.73157e+07	1.99688e+07	1.99702e+07	1.95974e+07	2.06812e+07	1.96375e+07	--	--	--	-	-	-	-
POS_M97T375	97.0649	374.983	6.25	--	--	--	--	--	--	9.6686e+07	7.52349e+06	1.20744e+08	2.48919e+07	9.16362e+07	1.46314e+07	1.83945e+07	1.59352e+07	3.59451e+06	1.75168e+07	1.17527e+07	7.89517e+06	1.19554e+07	6.16627e+06	7.98028e+06	5.37009e+07	3.04668e+08	3115.6	3115.6	3115.6	3115.6	3115.6	3115.6	3115.6	5.53478e+07	5.53655e+07	4.08366e+07	6.45768e+07	5.29727e+07	--	--	--	-	-	-	-
POS_M97T702	97.0649	701.571	11.69	--	--	--	--	--	--	2.76546e+07	2.136e+07	4.87446e+07	7.54477e+07	5.40539e+06	2.04798e+07	1.47378e+07	2.66916e+07	1.46791e+07	4.0046e+06	1.35537e+07	5.66824e+07	3.80601e+06	4.3639e+06	2.0685e+07	1.4493e+07	4.58712e+06	4.69747e+06	2.60532e+07	1.87909e+07	4.99056e+06	6.59026e+07	5.509e+07	2.02374e+07	2.01612e+07	2.01636e+07	1.95496e+07	2.1304e+07	1.96302e+07	--	--	--	-	-	-	-
POS_M97T171	97.065	170.597	2.84	--	--	--	--	--	--	3.56238e+07	8.48865e+07	4.76084e+07	4.93526e+07	1.02175e+08	1.62447e+07	2.12048e+07	1.25465e+08	2.48989e+07	3.04663e+08	1.39955e+08	3.61546e+07	7.2716e+07	1.62113e+07	6.00287e+07	1.43609e+07	5.23715e+07	1.36953e+07	5.31887e+07	5.29211e+07	9.91897e+07	1.88464e+07	4.47535e+07	4.17478e+07	3.75996e+07	3.75607e+07	4.03394e+07	3.26297e+07	3.98736e+07	--	--	--	-	-	-	-
POS_M97T584_1	97.0655	583.913	9.73	--	--	--	--	--	--	5.04247e+06	1.72864e+07	3.92727e+06	3.67363e+06	1.24987e+07	1.44639e+07	2.68873e+06	1.30591e+07	9.70564e+06	9.08468e+06	7.93567e+06	2.4239e+06	9.82456e+06	1.0643e+07	2.31654e+06	2.31463e+06	2.20465e+06	1.56223e+07	8.9463e+06	9.51374e+06	2.62718e+06	2.98329e+06	1.56502e+07	4.60389e+06	4.239e+07	4.23915e+07	3.98095e+07	5.01867e+07	3.09792e+07	--	--	--	-	-	-	-
POS_M97T823	97.0649	822.962	13.72	--	--	--	--	--	--	2.00828e+07	3.84712e+06	2.77673e+06	2.25788e+07	8.49395e+06	9.70854e+06	1.83627e+06	1.05065e+07	1.74408e+06	1.54462e+06	4.84357e+06	1.4894e+06	1.41393e+06	5.67786e+06	6.5358e+06	1.05785e+07	2.55304e+06	1.44849e+07	4.09304e+06	4.5907e+06	3.6866e+07	3.40905e+07	2.96476e+07	1.99055e+07	6.50335e+06	6.50411e+06	6.75292e+06	6.05439e+06	6.69701e+06	--	--	--	-	-	-	-
POS_M97T158	97.0656	158.385	2.64	--	--	--	--	--	--	4.14677e+07	7.89167e+06	2.19119e+07	4.96492e+06	1.84789e+07	4.15238e+06	3.57344e+07	2.37371e+07	3.25498e+06	3.31894e+06	1.20709e+07	1.20036e+07	1.34566e+07	3.81059e+06	1.96469e+07	2.2134e+07	2.97555e+07	3.33724e+07	3.15559e+07	2.72992e+07	5.29767e+07	1.23182e+07	1.00092e+08	1.12096e+08	2.0229e+07	2.02322e+07	2.02633e+07	2.01646e+07	2.02592e+07	--	--	--	-	-	-	-
POS_M97T462	97.065	462.112	7.7	--	--	--	--	--	--	6.57919e+06	3.06417e+07	7.79384e+06	2.76648e+07	2.67657e+07	4.08772e+07	9.54504e+06	4.51244e+07	3.41459e+07	5.74587e+07	3.40672e+07	3.87846e+07	1.6806e+07	2.5078e+07	2.89435e+07	8.3383e+06	6.70983e+06	2.64082e+06	2.52762e+06	6.25445e+06	2.65699e+07	1.03935e+07	1.14643e+07	2.05354e+07	2.80433e+07	2.80258e+07	2.88616e+07	2.55349e+07	3.26428e+07	--	--	--	-	-	-	-
POS_M97T216	97.0655	216.125	3.6	--	--	--	--	--	--	5.62804e+07	7.1166e+07	1.50087e+08	1.02245e+08	5.89184e+07	9.53558e+07	1.12458e+08	7.238e+07	1.04951e+08	4.22923e+07	4.15915e+07	1.80167e+08	7.58443e+07	1.05936e+08	6.48691e+07	2.82988e+07	1.87065e+07	2.22219e+07	5.83687e+06	2.52172e+07	5.78961e+06	1.85095e+07	2.20953e+07	1.92923e+07	4.38914e+07	4.38556e+07	4.19686e+07	4.8292e+07	4.1053e+07	--	--	--	-	-	-	-
POS_M97T189	97.065	188.885	3.15	--	--	--	--	--	--	6.16042e+07	1.42636e+07	7.07799e+07	1.16161e+07	5.66964e+07	9.41955e+06	4.07346e+07	8.31068e+06	6.78619e+07	3.55157e+07	2.21353e+07	3.24195e+07	2.80238e+08	3115.6	3115.6	3115.6	3115.6	3115.6	3115.6	3115.6	3115.6	3115.6	3115.6	3115.6	2.76188e+07	2.76398e+07	2.45227e+07	2.92027e+07	2.72216e+07	--	--	--	-	-	-	-
POS_M97T492	97.0649	492.116	8.2	--	--	--	--	--	--	2.60954e+07	4.14608e+07	5.95928e+06	2.51058e+07	4.89363e+06	2.17364e+07	3.42548e+07	2.4082e+07	4.32708e+06	4.43736e+06	9.65734e+07	1.75037e+07	1.91627e+07	3.09758e+06	1.23177e+07	2.91265e+06	2.7186e+06	3.07435e+06	6.59246e+07	1.10547e+07	3.03187e+06	1.85322e+07	9.12321e+06	3.99444e+06	2.17409e+07	2.17408e+07	2.09094e+07	2.36176e+07	2.05857e+07	--	--	--	-	-	-	-
POS_M97T313	97.065	313.293	5.22	--	--	--	--	--	--	1.58177e+08	3.25093e+07	1.3614e+08	1.3226e+08	2.66865e+08	5.02487e+07	3.80149e+08	2.72695e+08	3.8951e+07	2.78741e+08	1.43371e+08	1.4944e+08	2.31539e+07	1.06925e+08	6.25112e+06	6.0355e+06	1.96218e+07	1.45662e+07	2.33806e+07	1.5893e+07	2.8211e+07	3.58699e+07	2.21688e+07	2.27821e+07	2.65917e+07	2.65305e+07	3.00019e+07	1.92049e+07	3.08851e+07	--	--	--	-	-	-	-
POS_M97T421	97.065	421.14	7.02	--	--	--	--	--	--	6.44408e+07	1.5662e+07	6.01856e+07	1.58463e+08	7.09889e+07	1.46999e+08	2.64979e+07	2.33117e+07	2.31161e+07	3.4698e+08	7.16234e+07	6.25588e+07	1.07256e+07	3.12016e+06	2.22879e+06	1.23438e+07	7.00464e+06	1.73861e+06	1.66196e+06	1.46626e+06	1.68867e+06	1.84229e+06	5.04261e+06	1.27604e+07	4.85535e+07	4.84114e+07	5.24586e+07	3.70569e+07	6.52584e+07	--	--	--	-	-	-	-
POS_M97T129	97.0653	129.483	2.16	--	--	--	--	--	--	4.09029e+07	1.07589e+08	1.44594e+08	1.17392e+08	1.67134e+07	4.34422e+06	3.94687e+06	3.39268e+06	1.20403e+07	3.71146e+06	8.8656e+06	3.04662e+06	2.01774e+07	4.45855e+06	1.87437e+07	6.84631e+06	4.15831e+07	1.19076e+07	6.50409e+07	1.4078e+08	3.89207e+08	9.14644e+07	6.92564e+08	1.74287e+08	5.96891e+07	5.96987e+07	8.15694e+07	3.96475e+07	6.50359e+07	--	--	--	-	-	-	-
POS_M97T473	97.0653	473.375	7.89	--	--	--	--	--	--	4.67461e+07	2.27297e+07	6.34306e+07	2.56989e+07	8.21661e+07	8.30626e+06	4.28324e+07	9.53222e+06	1.0748e+07	1.17481e+07	1.25054e+07	6.49616e+07	3115.6	3115.6	3115.6	3115.6	3115.6	3115.6	3115.6	3115.6	3115.6	3115.6	3115.6	3115.6	1.90072e+07	1.90426e+07	1.77446e+07	1.96866e+07	1.88327e+07	--	--	--	-	-	-	-
POS_M97T718	97.0764	718.285	11.97	--	--	--	--	--	--	7.0475e+06	5.7583e+06	5.3851e+06	5.60152e+06	3.483e+06	1.29935e+07	6.49417e+06	7.26593e+06	7.72958e+06	6.53844e+06	2.71613e+06	4.22964e+06	4.30644e+06	5.75011e+06	8.736e+06	2.26231e+07	2.48272e+07	1.52191e+07	2.2439e+07	1.79603e+07	1.48831e+07	1.05239e+07	1.1909e+07	7.42598e+06	6.17778e+06	6.17532e+06	7.5918e+06	4.06145e+06	6.98533e+06	--	--	--	-	-	-	-
POS_M97T608	97.0765	607.727	10.13	--	--	--	--	--	--	5.95632e+06	5.88682e+06	5.6182e+06	5.32017e+06	4.06406e+06	5.40395e+06	6.78166e+06	4.1035e+06	3.72309e+06	2.36617e+06	5.12659e+06	3.04783e+06	4.44101e+06	3.09803e+06	2.60748e+06	2.04075e+06	4.02272e+06	2.95744e+06	2.45992e+06	2.85779e+06	2.92943e+06	2.71177e+06	3.47193e+06	3.43144e+06	3.72035e+06	3.72022e+06	3.73761e+06	3.68719e+06	3.73642e+06	--	--	--	-	-	-	-
POS_M97T627	97.0765	627.373	10.46	--	--	--	--	--	--	5.37935e+06	7.57233e+06	7.97208e+06	6.87145e+06	3.37126e+06	7.22928e+06	6.58412e+06	5.93597e+06	4.53683e+06	6.08889e+06	6.14995e+06	2.96394e+06	4.90119e+06	3.47165e+06	2.95814e+06	2.58534e+06	4.47708e+06	2.37252e+06	5.6317e+06	2.78737e+06	4.00202e+06	6.0109e+06	1.85629e+07	5.69175e+06	3.98891e+06	3.98882e+06	3.96805e+06	4.02926e+06	3.9691e+06	--	--	--	-	-	-	-
POS_M97T693	97.0765	692.705	11.55	--	--	--	--	--	--	6.53344e+06	1.21924e+07	5.3998e+06	5.68315e+06	6.06128e+06	6.95721e+06	6.7395e+06	6.48837e+06	3.55147e+06	5.55392e+06	5.40143e+06	4.43541e+06	5.86214e+06	1.24444e+07	2.19384e+08	3115.6	3115.6	3115.6	3115.6	3115.6	3115.6	3115.6	3115.6	2.24205e+07	5.77956e+06	5.7799e+06	7.10777e+06	4.33545e+06	6.23549e+06	--	--	--	-	-	-	-
POS_M97T648	97.0765	647.891	10.8	--	--	--	--	--	--	5.52997e+06	4.38925e+06	4.53681e+06	4.2306e+06	9.13332e+06	5.12184e+06	4.99248e+06	5.07128e+06	3.9122e+06	3.43612e+06	1.31357e+07	4.02277e+06	5.16456e+06	2.62262e+06	3.23583e+06	4.09316e+06	3.48849e+06	5.17824e+06	3.07637e+06	3.44772e+06	3.39375e+06	3.14787e+06	3.44679e+06	9.9438e+06	4.38829e+06	4.38933e+06	3.82016e+06	5.56526e+06	3.75767e+06	--	--	--	-	-	-	-
POS_M97T667	97.0765	667.457	11.12	--	--	--	--	--	--	3.21154e+06	3.14618e+06	4.17721e+06	5.26254e+06	5.3646e+06	9.09387e+06	1.9401e+07	1.913e+07	8.57851e+06	8.90994e+06	9.05052e+06	1.53675e+07	1.29237e+07	1.5733e+07	1.09349e+07	1.62597e+07	1.91127e+07	2.52875e+07	1.4406e+07	1.37543e+07	1.60674e+07	1.30774e+07	9.75066e+06	8.32723e+06	6.82546e+06	6.82725e+06	6.66076e+06	7.07658e+06	6.72816e+06	--	--	--	-	-	-	-
POS_M97T733	97.0763	732.504	12.21	--	--	--	--	--	--	5.44523e+06	5.33442e+06	4.94989e+06	4.8967e+06	9.45884e+06	5.25996e+06	8.63729e+06	6.13339e+06	5.84452e+06	5.24787e+06	4.35128e+06	1.29496e+07	4.57238e+06	6.99974e+06	8.84841e+06	9.77785e+06	1.80375e+07	1.64123e+07	1.07954e+07	4.38983e+07	1.14139e+07	8.95617e+06	1.14046e+07	6.06032e+06	5.23336e+06	5.23323e+06	5.77259e+06	4.42951e+06	5.53877e+06	--	--	--	-	-	-	-
POS_M97T618	97.0765	617.749	10.3	--	--	--	--	--	--	1.06865e+07	9.46477e+06	6.60947e+06	3.37787e+07	4.72908e+06	6.41834e+06	7.88722e+06	7.89492e+06	7.84433e+06	7.23341e+06	6.66752e+06	4.81159e+06	2.19017e+07	6.30353e+06	1.07953e+07	2.20282e+07	2.95044e+07	3.4339e+07	2.61093e+07	1.79104e+07	1.78059e+07	1.46014e+07	1.05485e+07	7.88276e+06	3.93342e+06	3.93476e+06	3.77903e+06	4.15777e+06	3.84975e+06	--	--	--	-	-	-	-
POS_M97T762	97.0763	761.654	12.69	--	--	--	--	--	--	2.4969e+06	2.34702e+06	2.96851e+06	7.2252e+06	5.82503e+06	7.38555e+06	4.54354e+06	3.22224e+07	4.79354e+06	4.64011e+06	8.33537e+06	1.42117e+07	4.33247e+06	3.0084e+06	2.70934e+06	2.84324e+06	2.66845e+06	1.91363e+06	2.78168e+06	2.40737e+06	3.24772e+06	1.44123e+07	5.86945e+06	3.71295e+06	6.68979e+06	6.68321e+06	7.56253e+06	4.59814e+06	8.16009e+06	--	--	--	-	-	-	-
POS_M97T798	97.0764	798.25	13.3	--	--	--	--	--	--	7.25343e+06	3.99123e+06	4.10651e+06	4.09789e+06	4.64862e+06	6.50423e+06	4.17618e+06	4.10887e+06	5.45218e+06	4.06925e+06	3.28987e+06	3.52857e+06	7.87346e+06	4.24645e+06	2.03481e+07	2.00168e+07	7.27392e+07	3.31381e+08	3115.6	3.08386e+08	3.69309e+07	2.13312e+07	1.68911e+07	8.54676e+06	4.00405e+06	4.0033e+06	4.83019e+06	2.87713e+06	4.4069e+06	--	--	--	-	-	-	-
POS_M97T572	97.0765	571.809	9.53	--	--	--	--	--	--	2.73488e+06	3.11312e+06	5.00669e+06	3.24703e+06	3.25655e+06	1.92252e+07	6.21764e+06	6.92238e+06	5.71833e+06	5.82911e+06	5.52047e+06	8.20745e+06	7.00959e+06	7.21567e+06	5.78325e+06	3.13886e+06	5.93125e+06	3.34661e+06	5.01967e+06	3.14814e+06	4.13117e+06	5.922e+06	4.95004e+06	3.11085e+06	4.10796e+06	4.10907e+06	3.56813e+06	5.16862e+06	3.57836e+06	--	--	--	-	-	-	-
POS_M98T34_1	97.5148	33.8044	0.56	--	--	--	--	--	--	4.98281e+07	4.47981e+07	5.16149e+07	5.63186e+07	3.70659e+07	3.70395e+07	3.48294e+07	3.54341e+07	3.54254e+07	3.62123e+07	3.33783e+07	3.34693e+07	2.58556e+07	3.09919e+07	3.9287e+07	3.81637e+07	3.53899e+07	3.62777e+07	3.05676e+07	5.30698e+07	4.61592e+07	4.91515e+07	4.119e+07	5.67641e+07	4.88138e+07	4.88119e+07	5.0756e+07	4.48678e+07	5.08508e+07	--	--	--	-	-	-	-
POS_M98T106	97.5343	105.588	1.76	--	--	--	--	--	--	5.42716e+06	4.74649e+06	3.78068e+06	3.39845e+06	2.9352e+06	2.57506e+06	2.2448e+06	2.16593e+06	1.45544e+06	5.05246e+06	5.71709e+06	5.59979e+06	5.41615e+06	6.75595e+06	6.844e+06	5.87345e+06	7.08565e+06	5.54075e+06	6.34319e+06	5.94074e+06	7.08222e+06	6.97304e+06	5.99584e+06	6.36357e+06	7.08044e+06	7.07758e+06	8.07473e+06	5.19236e+06	7.98332e+06	--	--	--	-	-	-	-
POS_M98T35	97.9692	34.8005	0.58	--	Sulfate	--	18.7995	H2SO4	MS1	7.90994e+07	6.65302e+07	7.26634e+07	6.65261e+07	7.16125e+07	7.20215e+07	7.28483e+07	7.51093e+07	7.80574e+07	7.14262e+07	6.95003e+07	6.81894e+07	5.09678e+07	5.08098e+07	7.30035e+07	5.17249e+07	4.90227e+07	5.64086e+07	4.6147e+07	5.30332e+07	7.32974e+07	6.84044e+07	5.93239e+07	5.45692e+07	8.90603e+07	8.90516e+07	9.063e+07	8.55175e+07	9.12273e+07	Non-metal oxoanionic compounds	14808-79-8	HMDB0001448	C00059	ko01100//Metabolic pathways;ko01120//Microbial metabolism in diverse environments;ko01130//Biosynthesis of antibiotics;ko02010//ABC transporters;ko00230//Purine metabolism;ko00270//Cysteine and methionine metabolism;ko00261//Monobactam biosynthesis;ko00920//Sulfur metabolism	Amino acid metabolism;Biosynthesis of other secondary metabolites;Energy metabolism;Global and overview maps;Membrane transport;Nucleotide metabolism	Environmental Information Processing;Metabolism
POS_M98T107	97.9915	106.911	1.78	--	Maleimide	--	2.29753	C4H3NO2	MS1	2.74262e+07	1.90117e+07	1.57561e+07	1.20317e+07	1.16852e+07	9.77213e+06	9.07376e+06	1.17728e+07	8.05521e+06	6.23848e+07	5.72513e+07	6.36879e+07	7.85811e+07	5.92961e+07	7.93356e+07	7.03141e+07	6.92744e+07	6.69487e+07	7.08707e+07	5.81442e+07	6.98028e+07	4.36419e+07	1.42344e+07	1.35239e+07	4.72874e+07	4.73039e+07	4.46851e+07	5.18303e+07	4.5312e+07	--	--	--	-	-	-	-
POS_M98T600	97.9915	599.527	9.99	--	--	--	--	--	--	3.31262e+07	2.19656e+07	1.75446e+07	1.30978e+07	9.1989e+06	7.93539e+06	7.41484e+06	6.67074e+06	8.36961e+07	2.87968e+07	7.65532e+07	3.16604e+08	3.6996e+07	2.23583e+07	6.25318e+07	3.07374e+07	5.47689e+06	2.52872e+07	1.83352e+07	4.80966e+07	1.76247e+07	1.65406e+07	3.63858e+07	7.08917e+06	7.2624e+07	7.24567e+07	7.72912e+07	6.01378e+07	8.35462e+07	--	--	--	-	-	-	-
POS_M98T34_2	98.0141	33.7962	0.56	--	--	--	--	--	--	7.87976e+07	7.46082e+07	8.43456e+07	8.30795e+07	6.19469e+07	6.54136e+07	5.86541e+07	6.07097e+07	6.28398e+07	5.96694e+07	5.95192e+07	6.07147e+07	5.80125e+07	6.39734e+07	6.55529e+07	6.87098e+07	7.7102e+07	7.15186e+07	6.77352e+07	6.84482e+07	7.51987e+07	8.31541e+07	7.70304e+07	7.95833e+07	7.50087e+07	7.50055e+07	7.81587e+07	6.91699e+07	7.77151e+07	--	--	--	-	-	-	-
POS_M98T71	98.0141	71.457	1.19	--	--	--	--	--	--	2.45174e+07	5.02517e+06	2.44042e+06	7.46918e+06	4.24584e+06	4.17192e+06	4.71969e+06	3.95787e+06	2.48102e+06	4.5494e+06	4.87542e+06	2.80024e+06	9.14817e+06	9.22487e+06	4.56397e+06	4.76306e+06	1.14339e+07	1.05908e+07	1.49962e+07	1.18485e+07	1.199e+07	1.07466e+07	9.37729e+06	8.98024e+06	4.96892e+06	4.9705e+06	4.45091e+06	5.81504e+06	4.62387e+06	--	--	--	-	-	-	-
POS_M98T97	98.032	97.2906	1.62	--	--	--	--	--	--	1.59341e+07	1.73374e+07	1.97588e+07	1.63675e+07	2.12552e+07	1.88891e+07	2.94355e+07	3.34981e+07	2.9329e+07	2.92046e+07	3.06938e+07	4.428e+07	1.5253e+07	2.22244e+07	1.99659e+07	1.73615e+07	1.96807e+07	2.24946e+07	2.84903e+07	2.29194e+07	2.2824e+07	2.28484e+07	1.82949e+07	2.0733e+07	1.97348e+07	1.97365e+07	1.97884e+07	1.9645e+07	1.97726e+07	--	--	--	-	-	-	-
POS_M98T144	98.0318	144.184	2.4	--	--	--	--	--	--	3.04313e+06	7.32921e+06	2.92707e+06	852347	3.89853e+06	3.84502e+06	4.90385e+06	9.35177e+06	7.67584e+06	5.02526e+06	5.5746e+06	4.84012e+06	3.88608e+06	4.11577e+06	3.14383e+06	3.02236e+06	2.45425e+06	3.07279e+06	3.49224e+06	3.15496e+06	703390	3.20818e+06	3.60488e+06	3.72621e+06	3.44123e+06	3.44163e+06	3.20832e+06	3.90319e+06	3.2078e+06	--	--	--	-	-	-	-
POS_M98T307	98.0606	307.269	5.12	--	--	--	--	--	--	2.76862e+06	1.35017e+07	3.43186e+06	3.61571e+06	4.1524e+06	3.15638e+07	2.8394e+07	3.04891e+07	3.96643e+07	7.91633e+07	5.05991e+07	8.21916e+07	3115.6	3115.6	3115.6	3115.6	3115.6	3115.6	3115.6	3115.6	3115.6	3115.6	3115.6	3115.6	1.10866e+07	1.11179e+07	7.41529e+06	1.35681e+07	1.04163e+07	--	--	--	-	-	-	-
POS_M98T70_2	98.0526	70.1014	1.17	--	--	--	--	--	--	2.02042e+06	1.8888e+06	2.42422e+06	2.84576e+06	3.31835e+06	1.47697e+06	1.59793e+07	4.36322e+06	4.06155e+06	2.42425e+06	4.47881e+06	2.35282e+06	1.84877e+06	9.78377e+06	7.30768e+06	3.73072e+06	3.17819e+06	9.02979e+06	706884	1.53666e+06	1.54494e+07	1.29981e+06	1.16002e+06	1.19444e+07	2.57035e+06	2.5697e+06	2.67799e+06	2.34061e+06	2.69949e+06	--	--	--	-	-	-	-
POS_M98T200	98.0606	200.333	3.34	--	--	--	--	--	--	1.05085e+07	5.35253e+07	1.01309e+07	4.06324e+07	9.18106e+06	5.1726e+07	4.84064e+07	3.95707e+07	9.90613e+06	1.08689e+07	9.71154e+06	9.87985e+06	3115.6	3115.6	3115.6	3115.6	3115.6	3115.6	3115.6	3115.6	3115.6	3115.6	3115.6	3115.6	9.70526e+06	9.74679e+06	6.7158e+06	1.11234e+07	9.35002e+06	--	--	--	-	-	-	-
POS_M98T171	98.0606	170.905	2.85	--	--	--	--	--	--	8.15627e+06	3.83081e+07	8.63537e+06	8.71322e+06	9.69177e+06	9.74628e+07	3.95192e+07	3.99569e+07	9.9921e+06	9.68401e+06	9.72283e+06	1.00981e+07	3115.6	3115.6	3115.6	3115.6	3115.6	3115.6	3115.6	3115.6	3115.6	3115.6	3115.6	3115.6	9.04455e+06	9.08186e+06	7.97733e+06	9.43521e+06	8.95122e+06	--	--	--	-	-	-	-
POS_M98T36	98.1046	35.8284	0.6	--	--	--	--	--	--	3.7849e+06	4.03619e+06	3.89798e+06	2.27499e+06	4.70626e+06	4.00525e+06	2.6318e+06	4.54669e+06	4.25392e+06	4.6669e+06	2.21201e+06	4.27848e+06	7.69645e+06	8.47512e+06	5.11925e+06	1.71991e+06	1.47818e+06	439843	2.14669e+06	2.07352e+06	1.27361e+07	1.9122e+06	1.48223e+06	1.5937e+06	4.13284e+06	4.13549e+06	3.338e+06	5.7652e+06	3.26225e+06	--	--	--	-	-	-	-
POS_M99T34_1	98.5118	33.7962	0.56	Maleic acid	--	1.76013e-09	6.74213	C4H4O4	MS2	8.17907e+08	7.66287e+08	9.89912e+08	9.56638e+08	6.28109e+08	6.50354e+08	5.73647e+08	6.20408e+08	5.98337e+08	5.91096e+08	5.74728e+08	5.71339e+08	4.57409e+08	5.08774e+08	6.1533e+08	6.09617e+08	5.94858e+08	5.9218e+08	4.99956e+08	5.82403e+08	7.42076e+08	7.78297e+08	6.87786e+08	1.01586e+09	8.29491e+08	8.29456e+08	8.5709e+08	7.72589e+08	8.595e+08	Carboxylic acids and derivatives	110-16-7	HMDB0000176	C01384	ko01120//Microbial metabolism in diverse environments;ko00350//Tyrosine metabolism;ko00760//Nicotinate and nicotinamide metabolism;ko00650//Butanoate metabolism	Amino acid metabolism;Carbohydrate metabolism;Global and overview maps;Metabolism of cofactors and vitamins	Metabolism
POS_M99T74_1	98.5127	74.0255	1.23	--	--	--	--	--	--	4.07181e+07	2.74818e+07	1.22669e+08	1.02996e+08	9.01274e+07	7.90208e+07	7.01035e+07	1.35955e+07	5.79059e+07	5.62304e+07	4.89206e+07	4.80328e+07	8.13371e+07	3.26457e+07	2.9548e+07	2.60167e+07	2.31565e+07	2.17076e+07	2.28993e+07	2.34352e+07	2.59331e+07	2.42552e+07	2.9157e+07	3.90595e+07	4.64483e+07	4.64436e+07	4.26412e+07	5.72069e+07	3.39558e+07	--	--	--	-	-	-	-
POS_M99T732	98.5121	731.61	12.19	--	--	--	--	--	--	3.35682e+08	7.57409e+07	1.54205e+08	1.66257e+08	1.79172e+08	8.31728e+08	1.61558e+08	1.92625e+08	1.13611e+08	7.44697e+08	4.86676e+08	4.74618e+08	1.1048e+09	1.79289e+09	6.71681e+08	3115.6	3115.6	3115.6	3115.6	3115.6	3115.6	3115.6	3115.6	3115.6	8.07159e+08	8.07269e+08	1.13829e+09	5.93686e+08	8.63434e+08	--	--	--	-	-	-	-
POS_M99T799	98.5121	798.694	13.31	--	--	--	--	--	--	3.50018e+07	2.71177e+07	7.19988e+06	2.52217e+07	1.92913e+07	5.24428e+06	6.26214e+06	2.50479e+07	3.21745e+07	4.36935e+07	5.12662e+07	1.31334e+07	2.79721e+07	2.9162e+08	8.46481e+08	3115.6	3115.6	3115.6	3115.6	3115.6	3115.6	3115.6	3115.6	3115.6	1.13919e+08	1.13917e+08	1.05112e+08	1.20215e+08	1.12218e+08	--	--	--	-	-	-	-
POS_M99T648	98.5121	648.119	10.8	--	--	--	--	--	--	1.81837e+07	1.44035e+08	4.70897e+07	7.50038e+07	5.37752e+07	1.14756e+07	4.90661e+07	6.02628e+07	4.93534e+07	5.8809e+07	2.22001e+07	3.14806e+07	6.07712e+07	3.6007e+08	7.30787e+07	8.18634e+07	4.10956e+08	5.60704e+08	3.67437e+08	6.41014e+08	1.75431e+08	1.98128e+08	9.90624e+08	9.73438e+08	2.9886e+08	2.98698e+08	2.97568e+08	3.01362e+08	2.97715e+08	--	--	--	-	-	-	-
POS_M99T600	98.5121	600.026	10	--	--	--	--	--	--	4.79447e+07	1.80039e+08	3.6157e+07	1.89058e+08	3.37943e+07	3.57712e+07	2.16891e+08	2.07832e+08	1.82545e+08	6.20816e+08	1.26554e+08	5.02032e+08	2.28976e+07	6.25024e+07	3.4605e+07	3.43261e+07	2.17075e+07	2.15675e+07	6.07615e+06	2.65853e+07	6.05225e+06	6.46967e+06	2.00606e+07	2.80115e+07	5.23169e+07	5.2246e+07	5.11993e+07	5.50672e+07	5.02326e+07	--	--	--	-	-	-	-
POS_M99T679	98.5121	679.141	11.32	--	--	--	--	--	--	1.48183e+08	2.99539e+07	1.45519e+08	2.03258e+07	1.04149e+08	1.79322e+07	1.10103e+08	1.24971e+08	9.80119e+07	9.72839e+07	1.69872e+08	3.85207e+07	3115.6	3115.6	3115.6	3115.6	3115.6	3115.6	3115.6	3115.6	3115.6	3115.6	3115.6	3115.6	4.12508e+07	4.13449e+07	2.56691e+07	5.31004e+07	3.79498e+07	--	--	--	-	-	-	-
POS_M99T589_1	98.5121	589.058	9.82	--	--	--	--	--	--	1.72099e+07	1.24578e+07	1.04637e+07	9.26984e+06	8.84376e+06	9.06468e+06	8.62112e+06	8.97875e+06	5.33217e+07	1.23939e+07	5.40111e+07	1.43692e+07	6.57627e+07	6.98345e+07	8.94871e+07	1.02375e+08	9.12523e+07	9.84857e+07	2.24695e+07	1.11887e+08	1.14896e+08	2.23381e+07	2.22054e+08	9.09583e+07	8.83215e+07	8.83199e+07	8.67701e+07	9.10447e+07	8.71322e+07	--	--	--	-	-	-	-
POS_M99T302	98.5121	302.128	5.04	--	--	--	--	--	--	2.94057e+08	2.91612e+08	2.90462e+08	1.18562e+09	1.45943e+09	1.78759e+09	3.236e+08	1.98072e+09	5.49928e+08	3.99402e+08	3.04929e+08	4.22046e+08	3115.6	3115.6	3115.6	3115.6	3115.6	3115.6	3115.6	3115.6	3115.6	3115.6	3115.6	1.25131e+10	3.09309e+08	3.10693e+08	1.83835e+08	4.22035e+08	2.76203e+08	--	--	--	-	-	-	-
POS_M99T568	98.5121	567.595	9.46	--	--	--	--	--	--	2.23882e+07	1.99034e+07	1.77917e+07	5.61177e+07	1.60751e+07	1.67318e+07	1.78532e+07	2.09663e+07	8.63746e+07	2.80848e+07	1.7142e+08	1.63812e+08	3115.6	3115.6	3115.6	3115.6	3115.6	3115.6	3115.6	3115.6	3115.6	3115.6	3115.6	3115.6	7.66231e+07	7.67957e+07	6.01025e+07	8.63144e+07	7.40857e+07	--	--	--	-	-	-	-
POS_M99T244	98.5121	244.445	4.07	--	--	--	--	--	--	3.35096e+07	3.27997e+07	3.54195e+07	1.20585e+08	2.24577e+08	2.73441e+08	3.15454e+07	3.3354e+07	2.01714e+08	4.1268e+08	1.42363e+08	1.77378e+08	7.73149e+07	4.89955e+07	4.28377e+07	2.7304e+07	3.82937e+06	1.52784e+07	2.0108e+07	3.1229e+07	1.82419e+07	2.83831e+07	2.49403e+07	4.53253e+06	3.05104e+07	3.04954e+07	2.73369e+07	3.93404e+07	2.06473e+07	--	--	--	-	-	-	-
POS_M99T472	98.5121	472.024	7.87	--	--	--	--	--	--	1.61877e+07	1.44115e+07	1.34492e+07	4.43674e+07	9.77108e+06	7.13398e+07	2.72711e+07	3.03506e+07	3.86733e+07	4.69098e+07	4.9575e+07	5.53467e+07	7.04218e+07	4.486e+07	4.31712e+07	5.87099e+07	2.96365e+08	4.34062e+07	6.7151e+07	1.2466e+08	5.36168e+07	1.3698e+08	1.77566e+07	7.04999e+07	2.09033e+07	2.09033e+07	2.18453e+07	1.91105e+07	2.17472e+07	--	--	--	-	-	-	-
POS_M99T35	98.9616	34.801	0.58	--	--	--	--	--	--	1.45036e+07	1.33131e+07	1.3685e+07	1.19134e+07	1.32185e+07	1.42246e+07	1.33124e+07	1.2887e+07	1.24838e+07	1.16372e+07	1.3003e+07	1.26718e+07	1.22945e+07	1.14126e+07	1.29984e+07	1.05322e+07	1.03065e+07	1.08951e+07	1.17096e+07	1.29187e+07	1.18601e+07	1.20557e+07	1.13444e+07	1.40034e+07	1.44409e+07	1.44408e+07	1.42144e+07	1.48971e+07	1.42059e+07	--	--	--	-	-	-	-
POS_M99T89	98.9847	88.5699	1.48	--	--	--	--	--	--	8.07887e+08	8.47151e+08	8.07972e+08	8.71401e+08	8.97515e+08	8.77299e+08	9.58345e+08	9.43254e+08	9.55287e+08	1.00226e+09	9.7774e+08	1.055e+09	1.28656e+09	1.33596e+09	1.30548e+09	1.3333e+09	1.31084e+09	1.33095e+09	1.25528e+09	1.16917e+09	1.26765e+09	1.20508e+09	1.26411e+09	1.30388e+09	1.06971e+09	1.06976e+09	1.05152e+09	1.10311e+09	1.05431e+09	--	--	--	-	-	-	-
POS_M99T114	98.9848	114.104	1.9	--	--	--	--	--	--	8.93052e+07	9.41945e+07	7.76845e+07	8.85958e+07	9.89416e+07	8.66284e+07	9.65562e+07	8.50087e+07	9.06742e+07	9.42332e+07	8.47167e+07	8.8181e+07	9.47861e+07	9.26413e+07	1.03457e+08	9.79398e+07	1.11953e+08	1.13229e+08	1.18699e+08	9.22432e+07	8.87316e+07	9.98756e+07	9.81666e+07	9.44324e+07	1.02657e+08	1.02661e+08	1.01465e+08	1.04848e+08	1.01649e+08	--	--	--	-	-	-	-
POS_M99T137	98.9848	137.261	2.29	--	Hydrogen phosphate	--	0.10144	H3PO4	MS1	5.43064e+07	4.91095e+07	5.95899e+07	4.60264e+07	6.35519e+07	3.98333e+07	3.23197e+07	2.85392e+07	5.93786e+07	3.0897e+07	3.38462e+07	3.03785e+07	5.77592e+07	5.46577e+07	6.54817e+07	4.18711e+07	4.37397e+07	6.06224e+07	5.49195e+07	2.11623e+07	4.34682e+07	3.36059e+07	3.88479e+07	4.1649e+07	4.75583e+07	4.75729e+07	4.20208e+07	5.81384e+07	4.24467e+07	Non-metal oxoanionic compounds	14066-19-4	HMDB0000973	-	-	-	-
POS_M99T34_2	99.0138	33.8044	0.56	--	--	--	--	--	--	4.37959e+07	4.28271e+07	5.07912e+07	5.04835e+07	3.57503e+07	3.79046e+07	3.35062e+07	3.57483e+07	3.10687e+07	3.73365e+07	3.34151e+07	3.83224e+07	2.9055e+07	3.02694e+07	3.60586e+07	3.79162e+07	3.76351e+07	3.37029e+07	3.14135e+07	4.64917e+07	4.35033e+07	4.02745e+07	3.9608e+07	5.03592e+07	4.39213e+07	4.39202e+07	4.47359e+07	4.22714e+07	4.47711e+07	--	--	--	-	-	-	-
POS_M99T97	99.0447	97.2906	1.62	--	--	--	--	--	--	1.24126e+08	1.00907e+08	1.18539e+08	1.18521e+08	1.10322e+08	9.85347e+07	1.25546e+08	1.39214e+08	1.29676e+08	1.45379e+08	1.24093e+08	1.32348e+08	9.77243e+07	1.10814e+08	1.05398e+08	1.01637e+08	1.12916e+08	9.9643e+07	1.14044e+08	1.17554e+08	9.00022e+07	9.62794e+07	1.04435e+08	2.11988e+08	1.11995e+08	1.12007e+08	1.08433e+08	1.18468e+08	1.09053e+08	--	--	--	-	-	-	-
POS_M99T144	99.0447	143.652	2.39	--	--	--	--	--	--	8.43596e+07	7.77259e+07	1.0537e+08	8.68809e+07	1.43119e+08	8.95628e+07	8.6347e+07	8.91115e+07	9.1956e+07	8.62294e+07	9.58278e+07	1.47242e+08	7.17673e+07	1.10018e+08	1.39041e+08	6.80221e+07	6.66358e+07	5.94465e+07	5.67338e+07	1.25392e+08	7.07624e+07	1.30651e+08	5.95343e+07	6.19223e+07	1.03602e+08	1.03598e+08	1.01858e+08	1.07256e+08	1.0161e+08	--	--	--	-	-	-	-
POS_M99T387	99.0447	387.055	6.45	--	--	--	--	--	--	1.94919e+07	8.54078e+06	2.02997e+07	2.79639e+06	1.48073e+07	2.60537e+06	1.1299e+07	1.59715e+07	1.75078e+07	1.38008e+07	1.15043e+07	8.72373e+06	1.30322e+07	2.62894e+07	3.17593e+07	1.35212e+07	1.63364e+07	2.55346e+07	2.13599e+07	2.76421e+07	2.63772e+07	3.77863e+07	6.36674e+07	6.15268e+07	1.17134e+07	1.17147e+07	1.15267e+07	1.20601e+07	1.15603e+07	--	--	--	-	-	-	-
POS_M99T348	99.0447	348.399	5.81	--	--	--	--	--	--	3.13063e+07	2.30837e+07	2.5133e+07	1.78907e+07	1.60423e+07	1.53678e+07	1.69412e+07	9.43652e+06	1.58653e+07	1.38132e+07	1.09761e+07	5.64233e+07	2.60519e+06	1.5345e+07	1.48421e+07	1.72149e+07	1.82018e+07	3.83041e+07	6.08732e+06	7.64319e+06	5.34629e+07	3.8369e+07	1.23128e+07	4.23922e+07	1.48333e+07	1.48357e+07	1.45078e+07	1.54629e+07	1.45481e+07	--	--	--	-	-	-	-
POS_M99T82	99.0446	82.4419	1.37	--	--	--	--	--	--	1.41893e+07	4.77363e+07	4.30992e+07	4.74484e+07	1.41981e+07	1.44235e+07	1.45705e+07	4.71288e+07	1.75364e+07	4.54881e+07	4.61558e+07	3.20027e+07	4.72144e+07	5.18847e+07	5.50322e+07	6.53882e+07	3.39288e+07	6.65367e+07	4.5719e+07	6.90644e+07	4.81836e+07	6.2885e+07	6.374e+07	4.83215e+07	3.97664e+07	3.9771e+07	3.78322e+07	4.3376e+07	3.80866e+07	--	--	--	-	-	-	-
POS_M99T118	99.0447	117.834	1.96	--	--	--	--	--	--	3.32434e+07	3.886e+07	3.93751e+07	3.42679e+07	4.5538e+07	3.14093e+07	2.83816e+07	4.55319e+07	9.55164e+06	9.45638e+06	8.92635e+07	8.7792e+07	7.57197e+07	1.12881e+07	1.21185e+07	3.44574e+07	4.16399e+07	1.43301e+08	2.24902e+07	1.66393e+08	6.94238e+07	2.97647e+07	1.58877e+08	3.96168e+07	4.47385e+07	4.47427e+07	4.47182e+07	4.47775e+07	4.4721e+07	--	--	--	-	-	-	-
POS_M99T196	99.0447	196.219	3.27	--	--	--	--	--	--	2.80314e+07	3.329e+07	5.18344e+07	4.37879e+07	9.38741e+06	9.45262e+06	4.11795e+07	4.70041e+07	5.54545e+07	1.55837e+07	6.32597e+07	7.48069e+07	3.29717e+08	1.68791e+08	3115.6	3115.6	3115.6	3115.6	3115.6	3115.6	3115.6	3115.6	3115.6	1.66748e+08	5.86821e+07	5.87205e+07	3.8008e+07	7.89696e+07	5.25695e+07	--	--	--	-	-	-	-
POS_M99T370	99.0447	369.719	6.16	--	--	--	--	--	--	1.96634e+07	2.36138e+07	1.66263e+07	1.55052e+07	1.54111e+07	2.31527e+07	3.09358e+07	1.96163e+07	2.37295e+07	2.71991e+07	2.13329e+07	7.51458e+06	8.80413e+06	7.94036e+06	4.41083e+07	6.16456e+07	5.55797e+07	4.77971e+07	3.29152e+07	4.93982e+07	7.73831e+06	3.7925e+07	8.08131e+07	5.9253e+07	8.25442e+06	8.25356e+06	8.37418e+06	8.03414e+06	8.35572e+06	--	--	--	-	-	-	-
POS_M99T180	99.0447	180.467	3.01	--	--	--	--	--	--	5.29051e+06	2.54599e+07	3.18505e+07	4.016e+07	7.22654e+06	6.79225e+06	8.23591e+06	5.01129e+07	1.10496e+07	1.14557e+07	7.76137e+07	1.63401e+08	1.56688e+07	1.45285e+07	5.45725e+07	6.76425e+07	1.42476e+07	1.34124e+07	5.6796e+07	1.43885e+07	3.3651e+08	7.02143e+07	6.15218e+07	8.17336e+07	1.64644e+07	1.6463e+07	1.61356e+07	1.71288e+07	1.61209e+07	--	--	--	-	-	-	-
POS_M99T318	99.0447	318.369	5.31	--	--	--	--	--	--	1.29718e+07	1.71498e+07	1.55695e+07	4.11243e+06	1.52731e+07	3.608e+06	1.68802e+07	4.23609e+06	1.7862e+07	4.1264e+06	1.63252e+07	3.70444e+06	2.9059e+07	2.3393e+07	2.22389e+07	3.76231e+07	6.68632e+06	4.23886e+07	9.47995e+06	4.71502e+07	4.89671e+07	1.51577e+07	7.81615e+07	1.69323e+07	1.89491e+07	1.89508e+07	1.8522e+07	1.97694e+07	1.85713e+07	--	--	--	-	-	-	-
POS_M99T575	99.0447	574.713	9.58	--	--	--	--	--	--	1.81428e+07	2.28632e+07	1.48105e+07	2.56167e+06	9.06596e+06	2.11067e+06	1.15157e+07	6.17931e+06	5.49697e+06	1.48134e+07	1.04645e+07	2.31623e+07	1.11911e+07	6.10858e+06	7.59619e+06	1.82344e+07	6.42468e+06	2.5784e+06	2.90452e+06	1.45706e+07	8.5021e+06	1.56606e+07	2.41076e+07	5.65895e+07	4.93595e+06	4.93646e+06	4.87353e+06	5.05591e+06	4.87942e+06	--	--	--	-	-	-	-
POS_M99T167	99.0447	166.638	2.78	--	--	--	--	--	--	2.8939e+07	4.35525e+07	2.76742e+07	7.50282e+06	6.85222e+06	6.87773e+06	8.00504e+07	3.1692e+07	3.86195e+07	7.59123e+07	8.13695e+06	8.33802e+06	9.23907e+06	4.08495e+07	3.87409e+07	4.33521e+07	6.74244e+07	1.79586e+07	1.18938e+08	1.43869e+08	2.42926e+07	2.68544e+07	3.16974e+07	3.86293e+07	3.64037e+07	3.64073e+07	3.54136e+07	3.8239e+07	3.55919e+07	--	--	--	-	-	-	-
POS_M99T785	99.0442	785.357	13.09	--	--	--	--	--	--	4.08898e+06	2.52434e+06	8.11209e+06	1.32296e+06	3.51879e+06	1.24013e+06	1.2823e+06	7.15388e+06	1.07876e+06	1.205e+06	1.14892e+06	1.18956e+06	6.56883e+06	4.37603e+06	1.38231e+07	1.92084e+06	5.46997e+06	5.74351e+06	1.21185e+07	8.98048e+06	8.51825e+06	1.85245e+07	1.97172e+07	4.04574e+06	3.599e+06	3.59934e+06	3.5859e+06	3.62219e+06	3.58906e+06	--	--	--	-	-	-	-
POS_M99T589_2	99.0447	588.84	9.81	--	--	--	--	--	--	1.0324e+07	1.5205e+07	1.96449e+07	2.45459e+06	1.12155e+07	8.2381e+06	1.11361e+07	1.40927e+07	8.73054e+06	6.55568e+06	7.17268e+06	1.48818e+06	6.39113e+06	1.0446e+07	6.13628e+06	1.1459e+07	1.13767e+07	2.86446e+07	3.42953e+06	3.90428e+06	9.43949e+06	1.68704e+07	1.1558e+07	4.6481e+06	4.62631e+06	4.6269e+06	4.52025e+06	4.81986e+06	4.54033e+06	--	--	--	-	-	-	-
POS_M99T524	99.0447	523.546	8.73	--	--	--	--	--	--	1.29571e+07	1.72166e+07	1.04309e+07	2.3796e+06	1.52733e+07	1.9255e+06	8.78217e+06	5.27119e+06	1.49711e+07	1.21923e+06	4.48385e+06	6.30861e+06	1.5296e+06	5.77199e+06	1.12654e+07	2.05459e+06	2.39639e+06	1.55714e+07	3.30005e+06	3.52806e+07	1.41698e+07	1.29713e+07	5.26818e+06	3.00966e+07	5.45814e+06	5.459e+06	5.25796e+06	5.81998e+06	5.30174e+06	--	--	--	-	-	-	-
POS_M99T502	99.0447	502.308	8.37	--	--	--	--	--	--	4.47638e+06	1.22103e+07	1.68212e+07	2.16679e+06	6.40476e+06	1.74693e+06	6.81724e+06	7.02332e+06	5.18407e+06	1.16791e+07	8.90321e+06	1.86096e+07	1.73945e+06	6.09747e+06	9.38221e+06	9.99038e+06	3.39629e+06	1.14685e+07	4.8702e+06	3.63986e+07	2.14729e+07	6.0772e+07	1.05538e+07	3.74139e+07	1.91036e+07	1.91055e+07	1.94949e+07	1.82713e+07	1.94962e+07	--	--	--	-	-	-	-
POS_M99T824_2	99.0441	823.538	13.73	--	--	--	--	--	--	1.01817e+06	9.24616e+06	6.51849e+06	990693	3.33149e+06	795193	789942	3.22699e+06	810042	745869	724619	788005	2.85109e+06	8.73607e+06	4.96322e+06	3.3135e+06	3.40299e+06	5.81016e+06	5.33157e+06	1.50303e+06	1.90353e+07	2.70263e+06	2.32115e+06	7.95241e+06	3.04104e+06	3.04129e+06	3.0409e+06	3.04133e+06	3.04092e+06	--	--	--	-	-	-	-
POS_M99T441	99.0447	441.27	7.35	--	--	--	--	--	--	1.9877e+07	1.31622e+07	4.0681e+06	3.06165e+06	3.39719e+07	2.88188e+06	5.28059e+06	7.5462e+06	2.07844e+06	7.50578e+06	1.29515e+07	6.81737e+06	7.58232e+06	8.1216e+06	2.91871e+07	2.2932e+07	3.28556e+06	3.84132e+06	1.72814e+07	9.77774e+07	2.57827e+07	5.46923e+06	2.85499e+07	6.86082e+06	7.04533e+06	7.0462e+06	7.03645e+06	7.06241e+06	7.03773e+06	--	--	--	-	-	-	-
POS_M99T654	99.0447	654.275	10.9	--	--	--	--	--	--	6.64163e+06	5.95212e+06	1.1902e+07	1.76096e+06	1.43834e+06	1.58671e+06	9.7775e+06	7.6225e+06	1.98549e+07	1.60778e+07	1.24061e+06	3.34251e+06	5.8908e+06	5.99008e+06	1.70718e+06	1.97476e+06	7.81121e+06	8.76386e+06	2.73417e+06	2.7146e+06	1.5689e+07	2.28359e+07	1.75467e+07	5.9997e+07	4.93736e+06	4.93785e+06	4.92921e+06	4.95352e+06	4.92971e+06	--	--	--	-	-	-	-
POS_M99T549	99.0447	549.218	9.15	--	--	--	--	--	--	7.40417e+06	6.88895e+06	1.15773e+07	1.73514e+06	6.10332e+06	1.51426e+06	1.04908e+07	5.3309e+06	5.94222e+06	5.78008e+06	1.55337e+07	1.32633e+06	1.63139e+06	5.11472e+06	8.85845e+06	9.49743e+06	2.37978e+07	1.13505e+07	3.54015e+06	1.87177e+07	1.7243e+07	7.3919e+07	7.39943e+06	7.93784e+06	9.09415e+06	9.0952e+06	8.82399e+06	9.60463e+06	8.86912e+06	--	--	--	-	-	-	-
POS_M99T235_1	99.0448	235.288	3.92	--	--	--	--	--	--	9.16796e+06	2.33919e+07	1.00436e+07	1.21493e+07	3.48135e+07	3.63047e+07	1.43804e+07	7.50448e+07	1.01799e+08	1.95395e+07	2.02029e+07	2.2704e+07	9.84904e+07	1.33229e+08	1.01186e+08	1.97457e+10	3115.6	3115.6	3115.6	3115.6	3115.6	3115.6	3115.6	3.54802e+08	5.35501e+07	5.35479e+07	7.30606e+07	3.50823e+07	5.90206e+07	--	--	--	-	-	-	-
POS_M99T605	99.0447	605.462	10.09	--	--	--	--	--	--	9.64563e+06	1.19216e+07	1.90356e+06	1.67438e+06	7.70846e+06	1.11158e+07	1.46636e+06	7.85105e+06	2.0127e+06	6.29957e+06	5.54256e+06	3.77208e+06	1.53555e+06	6.20067e+06	1.92161e+06	9.40199e+06	1.50351e+07	8.45902e+06	3.31656e+06	4.38096e+06	1.5442e+07	1.90039e+07	2.49366e+07	3.13965e+07	8.55349e+06	8.55461e+06	8.0127e+06	9.52906e+06	8.14274e+06	--	--	--	-	-	-	-
POS_M99T812_1	99.0441	811.501	13.53	--	--	--	--	--	--	3.16042e+06	876949	4.09022e+06	1.16639e+06	3.93758e+06	1.25166e+07	1.74107e+07	1.18601e+06	1.44379e+07	2.01166e+07	1.18774e+07	1.26387e+06	1.39268e+06	3.4851e+06	4.42353e+06	5.50771e+06	5.12591e+06	5.75612e+06	2.25281e+06	2.36159e+07	2.56538e+06	2.84119e+07	6.65197e+06	1.0045e+07	4.1242e+06	4.12453e+06	3.91551e+06	4.54437e+06	3.91395e+06	--	--	--	-	-	-	-
POS_M99T742_2	99.0441	742.445	12.37	--	--	--	--	--	--	3.94139e+06	2.85202e+06	4.04657e+06	1.6075e+06	3.99216e+06	1.8208e+07	1.94343e+06	2.10589e+06	6.65627e+06	7.91947e+06	8.4921e+06	3.67989e+06	1.05828e+07	1.56586e+07	1.51624e+07	4.04224e+06	1.61479e+07	4.59473e+06	4.73987e+06	5.87824e+06	5.85707e+07	2.16554e+07	1.39141e+07	4.73162e+06	3.7828e+06	3.78246e+06	3.78981e+06	3.77035e+06	3.7883e+06	--	--	--	-	-	-	-
POS_M99T288	99.0447	287.839	4.8	--	--	--	--	--	--	8.80536e+06	2.53279e+07	7.55285e+06	4.27264e+07	1.63597e+07	3.06835e+07	4.80107e+06	1.9537e+07	4.94608e+06	4.72629e+06	4.44084e+06	3.92345e+07	5.28344e+06	1.83475e+07	3.33919e+07	3.43354e+07	8.25745e+06	1.1189e+07	1.31044e+07	3.57356e+07	2.12791e+07	1.04894e+08	3.15305e+08	4.52778e+07	5.32752e+07	5.32825e+07	5.05685e+07	5.85566e+07	5.10561e+07	--	--	--	-	-	-	-
POS_M99T473	99.0447	472.91	7.88	--	--	--	--	--	--	3.81343e+06	1.23055e+07	1.16324e+07	2.2628e+06	1.3539e+07	1.96742e+06	1.04939e+07	1.80848e+06	9.19838e+06	1.60761e+06	4.69761e+06	6.67464e+06	1.65258e+06	8.60709e+06	7.42991e+06	6.99115e+06	2.46617e+06	1.11036e+07	3.20375e+06	3.42188e+06	1.3842e+07	6.16624e+07	3.54592e+07	5.22815e+06	5.22892e+06	5.22949e+06	5.28657e+06	5.12004e+06	5.27903e+06	--	--	--	-	-	-	-
POS_M99T618	99.0447	618.139	10.3	--	--	--	--	--	--	4.68176e+06	1.34715e+06	1.50153e+07	1.93849e+06	1.25863e+07	2.21722e+06	2.01482e+07	2.73739e+06	7.87214e+06	1.60047e+07	1.32365e+07	4.807e+06	6.51773e+06	2.36243e+07	5.99145e+06	2.14611e+07	4.46644e+07	1.97384e+07	5.47237e+06	6.00119e+06	2.56797e+07	2.11827e+07	2.08826e+07	3.0115e+07	5.77219e+06	5.77167e+06	5.65702e+06	5.9866e+06	5.67221e+06	--	--	--	-	-	-	-
POS_M99T665	99.0442	664.895	11.08	--	--	--	--	--	--	5.94612e+06	3.94177e+06	1.6165e+06	1.63407e+06	1.4937e+06	1.51305e+07	1.75892e+06	1.24436e+07	2.25702e+06	8.44045e+06	2.2023e+07	9.06806e+06	1.33285e+07	1.22593e+07	3.66153e+06	4.4688e+07	4.04072e+06	1.55153e+07	4.71397e+06	3.44982e+07	5.1621e+06	2.82265e+07	5.59858e+06	6.70155e+06	7.68229e+06	7.68222e+06	7.45242e+06	8.13285e+06	7.46228e+06	--	--	--	-	-	-	-
POS_M99T279	99.0803	279.46	4.66	--	--	--	--	--	--	1.48959e+09	2.14361e+09	4.4488e+08	3.28277e+09	2.86703e+09	5.2889e+08	9.28927e+08	1.9354e+08	1.72982e+09	1.71714e+08	6.21788e+08	1.24028e+09	1.91933e+09	2.27828e+09	6.50369e+08	3.24007e+08	2.13743e+08	7.9975e+07	1.25963e+08	1.13328e+08	1.51603e+08	7.36588e+07	2.50186e+08	7.02461e+07	3.39516e+08	3.39787e+08	2.74503e+08	4.70066e+08	2.71994e+08	--	--	--	-	-	-	-
POS_M99T750	99.0811	750.443	12.51	--	--	--	--	--	--	1.77393e+07	4.21128e+07	2.91778e+07	2.44496e+07	9.82065e+07	4.41739e+07	6.6848e+07	4.45359e+07	8.6432e+07	7.26966e+07	1.03328e+08	1.55377e+08	3.96718e+08	2.47742e+07	1.00315e+08	6.84104e+07	1.59756e+08	1.32893e+08	1.61558e+07	5.1355e+07	5.39847e+07	1.77109e+08	5.06071e+07	5.29264e+07	7.39433e+07	7.37981e+07	7.86025e+07	6.38973e+07	7.97484e+07	--	--	--	-	-	-	-
POS_M99T223	99.0811	222.867	3.71	--	--	--	--	--	--	5.66008e+08	1.14323e+08	2.48248e+08	6.16873e+08	2.67429e+08	2.25802e+08	5.07956e+07	4.72128e+08	1.55614e+08	2.67622e+08	1.90804e+08	1.22376e+08	1.08658e+08	1.07654e+08	6.86499e+07	1.10622e+08	5.51308e+07	9.08133e+07	8.64603e+07	1.15374e+08	9.67032e+07	1.15475e+08	3.34269e+08	3.47478e+07	3.94476e+08	3.94329e+08	4.26946e+08	3.07726e+08	4.73728e+08	--	--	--	-	-	-	-
POS_M99T386_2	99.081	386.026	6.43	--	--	--	--	--	--	2.49175e+08	3.24993e+07	1.63818e+08	1.09993e+08	3.2699e+07	1.5942e+08	1.88486e+08	2.95327e+07	2.01456e+08	3.22618e+08	1.30009e+08	1.3427e+08	1.43523e+08	9.87091e+07	2.05868e+08	2.13141e+08	1.10912e+08	1.90799e+08	1.39613e+08	1.9079e+08	1.12848e+08	9.71558e+07	3.06178e+07	2.1511e+08	1.16696e+08	1.16681e+08	1.26065e+08	1.00967e+08	1.23308e+08	--	--	--	-	-	-	-
POS_M99T369	99.0811	369.094	6.15	--	--	--	--	--	--	1.27442e+08	3.06666e+07	1.7193e+08	1.3014e+08	6.10765e+08	1.25718e+08	1.21408e+08	2.5686e+07	1.47358e+08	2.25313e+07	6.44454e+07	1.48355e+08	3.78991e+08	4.61075e+08	3115.6	3115.6	3115.6	3115.6	3115.6	3115.6	3115.6	3115.6	3115.6	3.95451e+08	8.4015e+07	8.40675e+07	6.34373e+07	1.03264e+08	7.83272e+07	--	--	--	-	-	-	-
POS_M99T235_2	99.0811	235.04	3.92	--	--	--	--	--	--	1.16507e+08	1.95502e+08	2.02094e+08	4.60362e+07	2.39352e+08	2.06801e+08	4.7399e+08	6.91003e+07	3.42247e+08	4.54943e+08	4.16281e+08	8.82902e+08	3115.6	3115.6	3115.6	3115.6	3115.6	3115.6	3115.6	3115.6	3115.6	3115.6	3115.6	6.26484e+08	1.43725e+08	1.43977e+08	1.12126e+08	1.73538e+08	1.34817e+08	--	--	--	-	-	-	-
POS_M99T719	99.0811	718.896	11.98	--	--	--	--	--	--	1.80285e+08	4.32137e+08	1.37641e+08	3.30724e+07	1.43431e+08	1.09438e+08	1.03083e+08	1.90097e+07	8.18775e+07	8.35366e+07	1.54788e+07	6.21294e+07	1.33313e+07	1.13497e+07	2.34467e+07	1.47447e+07	7.10697e+06	7.29273e+06	1.14173e+07	2.05808e+06	2.47727e+06	1.02679e+07	2.63885e+06	3.29878e+06	4.41935e+07	4.41249e+07	4.53381e+07	4.04427e+07	5.70627e+07	--	--	--	-	-	-	-
POS_M99T554	99.0811	554.408	9.24	--	--	--	--	--	--	6.30278e+06	2.61698e+07	7.48977e+06	3.96953e+07	6.51302e+06	6.79504e+06	6.12226e+06	2.90631e+07	2.87273e+07	3.04434e+07	3.39893e+07	4.90376e+06	3.21918e+07	6.87924e+06	3.42818e+07	5.24389e+07	1.19468e+07	8.17329e+07	1.68093e+08	1.2275e+08	4.64455e+08	2.6075e+07	2.86598e+07	1.59233e+08	3.0392e+07	3.03952e+07	2.95017e+07	3.20375e+07	2.96624e+07	--	--	--	-	-	-	-
POS_M99T491	99.0807	490.935	8.18	--	--	--	--	--	--	8.89449e+07	1.67039e+07	1.81419e+07	1.81996e+08	1.16441e+08	1.98593e+07	7.8705e+07	2.00906e+07	8.78037e+07	2.06208e+07	7.10962e+07	2.2141e+07	2.40048e+07	2.07189e+07	1.08319e+08	2.55501e+07	8.01551e+07	1.10121e+08	2.44733e+07	2.4464e+07	2.37045e+07	1.16525e+08	1.13862e+08	5.58994e+08	7.34442e+07	7.34461e+07	7.3558e+07	7.3244e+07	7.35325e+07	--	--	--	-	-	-	-
POS_M99T247	99.0811	247.36	4.12	--	--	--	--	--	--	2.44497e+08	8.3354e+07	4.7565e+08	9.5088e+07	1.01889e+08	4.29428e+08	6.84538e+08	1.32977e+08	5.38329e+08	9.22622e+08	7.70321e+08	9.79998e+08	3115.6	3115.6	3115.6	3115.6	3115.6	3115.6	3115.6	3115.6	3115.6	3115.6	3115.6	3115.6	2.10131e+08	2.10497e+08	2.98849e+08	1.76936e+08	2.1823e+08	--	--	--	-	-	-	-
POS_M99T529	99.0804	529.385	8.82	--	--	--	--	--	--	1.01647e+08	1.17062e+07	1.16282e+07	6.49835e+07	4.38291e+07	1.23214e+07	4.08036e+07	1.19015e+07	1.10024e+07	7.74794e+07	4.80975e+07	3.759e+07	1.05954e+08	3.02514e+08	3115.6	3115.6	3115.6	3115.6	3115.6	3115.6	3115.6	3115.6	3115.6	3115.6	6.10824e+07	6.11161e+07	4.73755e+07	7.13713e+07	5.82514e+07	--	--	--	-	-	-	-
POS_M99T765	99.0802	764.654	12.74	2-Hexenal	--	0.1271	2.16275	C6H10O	MS2	3.00063e+07	1.96415e+07	1.51036e+07	7.17878e+07	3.83387e+07	9.78409e+06	2.95908e+07	9.50579e+06	3.06483e+07	4.62895e+07	2.77454e+07	6.98138e+06	7.97415e+06	9.70368e+07	2.78324e+07	2.59968e+07	7.79953e+06	2.64161e+07	1.33214e+08	8.1209e+06	7.48496e+06	8.03177e+06	3.6475e+07	3.41375e+07	4.34147e+07	4.34234e+07	4.09679e+07	4.80118e+07	4.12543e+07	Carbonyl compounds	505-57-7	HMDB0031496	-	-	-	-
POS_M99T92	99.0811	91.8257	1.53	--	--	--	--	--	--	5.15884e+07	3.24308e+08	1.98867e+08	1.85961e+08	1.60972e+08	6.58815e+07	1.39963e+08	4.25994e+08	1.35809e+08	2.67228e+08	5.31525e+08	9.57235e+07	1.75549e+08	4.90602e+08	5.27723e+08	5.62702e+08	5.18445e+08	2.69162e+08	2.1581e+08	6.22285e+08	5.85926e+08	5.61039e+08	5.27319e+08	2.86525e+08	2.46812e+08	2.4663e+08	3.02713e+08	1.43655e+08	2.94618e+08	--	--	--	-	-	-	-
POS_M100T34	99.5122	33.8107	0.56	--	--	--	--	--	--	2.78324e+08	1.98368e+08	2.48864e+08	2.52964e+08	2.49458e+08	2.57838e+08	1.80277e+08	1.9274e+08	2.57427e+08	2.54136e+08	1.90581e+08	1.98109e+08	1.80476e+08	1.90451e+08	2.76221e+08	1.98341e+08	2.07289e+08	2.15492e+08	2.11399e+08	2.78051e+08	2.47647e+08	2.49581e+08	2.44435e+08	2.92424e+08	2.60746e+08	2.60732e+08	2.68572e+08	2.45809e+08	2.67914e+08	--	--	--	-	-	-	-
POS_M100T82	99.5128	82.3332	1.37	--	--	--	--	--	--	1.9237e+07	1.52688e+07	1.39578e+07	1.89132e+06	7.2753e+06	1.4619e+06	914453	5.46945e+06	4.04512e+06	2.56915e+06	1.35402e+06	1.00973e+06	2.32943e+06	5.69109e+06	4.17304e+06	3.74238e+06	4.90884e+06	5.40482e+06	2.09444e+06	3.15246e+06	5.68615e+06	3.84658e+06	6.82696e+06	6.93547e+06	4.1858e+06	4.18551e+06	4.38504e+06	3.76106e+06	4.42113e+06	--	--	--	-	-	-	-
POS_M100T66	99.5128	65.7394	1.1	--	--	--	--	--	--	1.16391e+07	3.07014e+07	1.64827e+07	1.49807e+07	5.8143e+06	2.06848e+07	8.98153e+07	2.59843e+07	3.39255e+07	6.26273e+07	1.75684e+08	2.94801e+07	3.588e+07	3.25838e+07	8.19945e+07	6.41018e+07	7.03118e+07	2.9801e+07	1.68097e+08	5.1717e+07	9.50926e+07	3.21648e+07	3.25052e+07	3.58835e+07	4.54636e+07	4.54404e+07	4.66389e+07	4.30413e+07	4.67587e+07	--	--	--	-	-	-	-
POS_M100T814	99.513	813.771	13.56	--	--	--	--	--	--	1.12665e+08	3.1509e+07	1.6867e+08	2.53686e+07	1.22055e+07	1.41835e+07	4.942e+07	1.62457e+07	1.78146e+07	1.99284e+07	2.31562e+07	2.49466e+07	3115.6	3115.6	3115.6	3115.6	3115.6	3115.6	3115.6	3115.6	3115.6	3115.6	3115.6	5.63349e+08	9.14876e+07	9.16071e+07	8.34819e+07	9.88662e+07	8.93036e+07	--	--	--	-	-	-	-
POS_M100T71	99.5316	71.1043	1.19	--	--	--	--	--	--	1.4432e+08	2.9105e+08	2.31279e+08	4.10764e+08	8.28659e+08	2.05465e+09	1.70067e+09	8.83595e+08	2.67857e+08	6.09252e+08	4.14542e+08	1.14005e+08	5.03445e+07	1.15707e+08	1.37998e+08	1.3735e+08	1.22649e+08	6.08892e+07	7.81581e+07	7.89432e+07	6.26633e+07	1.42768e+07	9.9327e+07	4.39485e+07	9.78586e+07	9.77466e+07	9.82739e+07	9.70563e+07	9.8241e+07	--	--	--	-	-	-	-
POS_M100T229	99.5318	229.291	3.82	--	--	--	--	--	--	3.34755e+07	2.06475e+07	1.82524e+07	1.28847e+07	1.09188e+07	9.76214e+06	7.45026e+06	7.31457e+06	6.95535e+06	1.04076e+08	9.2029e+07	1.95763e+08	1.06092e+08	1.67237e+07	9.25316e+07	6.51233e+07	1.31231e+08	1.23976e+08	4.77119e+07	3.01017e+07	1.00886e+07	1.5416e+08	4.9479e+07	3.02928e+07	5.65959e+07	5.66241e+07	5.00615e+07	6.98552e+07	4.96591e+07	--	--	--	-	-	-	-
POS_M100T333	99.5318	332.804	5.55	--	--	--	--	--	--	2.89512e+07	2.30787e+07	1.31938e+07	3.18372e+07	8.81306e+06	6.6603e+06	6.48582e+06	5.16672e+06	7.65756e+06	6.52008e+07	1.26979e+08	5.47304e+07	3.71775e+07	3.8466e+07	3.03893e+07	2.06726e+07	1.75005e+07	3.54619e+07	3.87674e+07	5.71874e+06	5.96714e+06	6.77786e+06	2.42354e+07	4.21523e+07	5.93754e+07	5.93236e+07	5.87029e+07	6.12992e+07	5.64798e+07	--	--	--	-	-	-	-
POS_M100T256	99.5318	255.879	4.26	--	--	--	--	--	--	3.51011e+07	3.37611e+07	4.54733e+07	1.28349e+08	4.12387e+07	3.41818e+07	3.39083e+07	2.00408e+07	1.79412e+07	2.45538e+08	5.68818e+08	2.51185e+08	1.04712e+08	1.631e+07	7.66616e+07	6.50776e+07	4.55585e+07	1.43913e+08	7.71343e+07	4.19565e+07	3.81774e+07	4.68039e+07	2.79963e+07	4.57783e+07	3.60152e+07	3.59827e+07	3.72585e+07	3.369e+07	3.71067e+07	--	--	--	-	-	-	-
POS_M100T35	100.014	34.7213	0.58	--	--	--	--	--	--	1.72256e+07	1.23921e+07	1.54032e+07	1.50549e+07	1.49252e+07	1.64819e+07	1.38386e+07	1.20953e+07	1.54775e+07	1.43366e+07	1.58299e+07	1.27973e+07	1.10783e+07	1.13925e+07	1.91385e+07	1.20756e+07	1.33081e+07	1.45622e+07	1.40573e+07	1.84028e+07	1.67361e+07	2.21071e+07	1.41069e+07	1.84885e+07	1.50712e+07	1.507e+07	1.59435e+07	1.34846e+07	1.5792e+07	--	--	--	-	-	-	-
POS_M100T70	100.024	70.2249	1.17	--	--	--	--	--	--	6.93647e+08	6.90272e+08	6.98419e+08	7.36178e+08	7.40743e+08	7.17652e+08	7.97696e+08	7.91856e+08	7.93552e+08	8.05857e+08	7.73791e+08	7.39247e+08	5.06615e+08	5.22622e+08	4.7173e+08	4.76386e+08	4.76905e+08	4.8061e+08	3.67191e+08	3.36694e+08	3.60231e+08	3.5487e+08	3.45619e+08	3.85e+08	6.30782e+08	6.30728e+08	6.37756e+08	6.17283e+08	6.37399e+08	--	--	--	-	-	-	-
POS_M100T40_1	100.024	39.5844	0.66	--	--	--	--	--	--	1.02682e+07	8.76197e+06	8.08815e+06	5.34085e+06	5.13067e+06	5.98029e+06	5.57922e+06	5.70577e+06	5.35954e+06	1.05818e+07	5.21276e+06	1.14208e+07	1.22295e+07	3.26923e+06	4.80919e+06	1.55964e+07	4.56814e+06	2.52845e+07	6.154e+06	1.21174e+07	3.27075e+07	3.33276e+07	4.07282e+06	1.15878e+07	1.17198e+07	1.17219e+07	1.09523e+07	1.30664e+07	1.11396e+07	--	--	--	-	-	-	-
POS_M100T40_2	100.048	39.517	0.66	--	Guanidoacetic acid	--	12.7391	C3H7N3O2	MS1	1.02711e+07	1.37483e+07	7.45922e+06	6.45091e+06	1.44301e+07	1.27635e+07	2.07594e+07	1.0454e+07	2.08936e+07	1.14084e+07	1.12985e+07	6.20096e+06	3.95367e+06	4.02452e+06	6.08964e+06	1.82556e+07	2.2434e+06	1.34131e+07	8.01182e+06	4.76741e+06	6.66608e+06	1.78782e+07	8.03659e+06	1.18594e+07	1.0256e+07	1.02547e+07	1.09533e+07	8.8224e+06	1.10119e+07	Carboxylic acids and derivatives	352-97-6	HMDB0000128	C00581	ko01100//Metabolic pathways;ko00330//Arginine and proline metabolism;ko00260//Glycine, serine and threonine metabolism	Amino acid metabolism;Global and overview maps	Metabolism
POS_M100T785	100.058	785.467	13.09	--	--	--	--	--	--	1.46464e+07	1.63481e+07	1.10965e+07	9.08774e+06	1.68538e+07	1.59408e+07	2.99767e+07	1.58035e+07	9.85212e+06	1.29886e+07	2.86871e+07	1.08163e+07	7.46328e+06	8.78678e+06	1.94473e+07	1.73798e+07	1.39441e+07	4.76925e+07	1.96281e+07	1.35393e+07	1.53938e+07	1.37685e+07	2.42709e+07	1.10155e+07	1.74246e+07	1.74109e+07	2.20726e+07	9.7479e+06	2.0607e+07	--	--	--	-	-	-	-
POS_M100T347	100.076	347.12	5.79	--	--	--	--	--	--	1.12676e+08	5.47341e+07	5.89744e+07	5.70356e+07	5.13263e+07	6.2143e+07	5.65702e+07	5.45318e+07	6.0355e+07	5.8957e+07	5.55806e+07	5.49677e+07	8.73993e+06	4.35424e+07	4.88271e+07	6.40902e+07	2.41074e+07	3.17844e+07	1.08444e+08	2.82581e+07	3.72315e+07	3.47079e+07	2.90174e+07	3.77078e+07	5.62282e+07	5.622e+07	5.86414e+07	5.13606e+07	5.87396e+07	--	--	--	-	-	-	-
POS_M100T340	100.076	339.562	5.66	--	--	--	--	--	--	8.78801e+06	8.04839e+06	4.55042e+07	5.57175e+07	4.44216e+07	8.68676e+06	5.46004e+07	4.85304e+07	1.02705e+07	5.65755e+07	5.01579e+07	4.84748e+07	1.00117e+08	4.46787e+07	5.12882e+07	4.13179e+07	4.86388e+07	4.91469e+07	7.65474e+06	3.91059e+07	3.24278e+07	3.4034e+07	3.51776e+07	3.6787e+07	3.87416e+07	3.87392e+07	3.90012e+07	3.82423e+07	3.8984e+07	--	--	--	-	-	-	-
POS_M100T74_2	100.076	73.8979	1.23	--	--	--	--	--	--	3.81825e+07	3.66624e+07	4.14651e+07	4.46873e+07	4.79232e+07	4.44341e+07	5.03777e+07	4.21493e+07	1.05795e+07	1.09772e+07	1.16965e+07	6.5404e+07	5.36201e+07	6.24685e+07	4.53426e+07	1.06291e+07	1.00552e+07	4.15502e+07	4.50583e+07	4.11444e+07	8.24147e+06	3.71481e+07	5.84629e+07	1.01805e+07	4.66387e+07	4.66323e+07	4.7991e+07	4.40455e+07	4.78949e+07	--	--	--	-	-	-	-
POS_M100T235	100.076	235.048	3.92	--	--	--	--	--	--	5.40922e+07	8.09039e+06	2.93689e+07	9.37817e+07	6.47326e+06	1.78179e+07	2.81865e+07	5.33903e+07	2.33094e+07	2.02626e+07	8.74504e+07	1.56473e+07	2.58599e+07	2.32159e+07	2.36873e+07	3.23723e+07	2.41375e+07	5.62375e+06	6.9257e+07	2.50098e+07	7.15677e+06	3.4483e+07	6.5064e+07	5.74796e+07	5.02008e+07	5.02057e+07	4.5565e+07	6.27745e+07	3.88457e+07	--	--	--	-	-	-	-
POS_M100T367	100.076	366.736	6.11	--	--	--	--	--	--	4.05549e+07	2.99808e+07	7.50605e+07	3.39554e+07	4.89523e+07	8.59762e+07	1.57142e+08	5.47771e+07	5.88863e+07	7.81418e+07	1.23274e+08	9.9919e+07	7.34612e+07	1.09702e+08	1.69197e+08	1.87322e+08	4.75779e+08	9.2829e+08	6.02463e+08	5.21797e+08	6.12838e+08	1.1317e+08	1.72453e+08	1.48916e+08	5.4014e+07	5.39807e+07	6.73108e+07	3.49051e+07	6.11066e+07	--	--	--	-	-	-	-
POS_M100T714	100.076	713.532	11.89	--	--	--	--	--	--	1.95388e+08	1.50227e+08	4.25475e+08	1.43738e+08	1.25085e+09	2.04616e+08	2.44587e+08	5.6168e+07	7.41247e+08	5.14433e+07	1.40909e+08	3.55973e+07	3115.6	4.27856e+07	9.27352e+07	1.55638e+07	5.15198e+07	9.9687e+06	8.1532e+06	2.56077e+07	5.43212e+07	6.25391e+06	2.41799e+07	5.81924e+06	3.35523e+07	3.35944e+07	2.9442e+07	4.09156e+07	3.02305e+07	--	--	--	-	-	-	-
POS_M100T225	100.076	225.125	3.75	--	--	--	--	--	--	5.47862e+07	2.98727e+07	4.73972e+07	1.50382e+07	1.10753e+08	1.74245e+07	2.11472e+07	2.32119e+07	1.0292e+08	1.73048e+08	3.39637e+07	1.49596e+08	1.46987e+08	2.15178e+08	1.9398e+08	4.67565e+07	2.76585e+08	1.01685e+08	2.93812e+07	2.39427e+07	1.03461e+08	7.30956e+07	1.76299e+07	6.26699e+07	3.7715e+07	3.77037e+07	4.01621e+07	3.38126e+07	3.9289e+07	--	--	--	-	-	-	-
POS_M100T611	100.076	611.3	10.19	2-Pyrrolidinone	--	0.00167129	0.231861	C5H9NO	MS2	1.50765e+07	1.24773e+07	4.03352e+07	3.09124e+07	8.34447e+06	7.78056e+06	3.81083e+07	7.63291e+06	2.92183e+07	6.20254e+07	1.77783e+07	3.18961e+07	4.85407e+07	2.79717e+07	5.29776e+07	4.10612e+07	1.19143e+07	9.67196e+07	6.14627e+07	2.41439e+08	1.79062e+07	5.27156e+07	7.19673e+07	1.49627e+07	5.23312e+07	5.23369e+07	5.57703e+07	4.68569e+07	5.44892e+07	Pyrrolidines	616-45-5	HMDB0002039	-	-	-	-
POS_M100T693	100.076	693.122	11.55	--	--	--	--	--	--	3.95322e+07	7.32527e+07	6.79747e+07	8.20303e+07	1.37697e+07	9.11403e+07	1.39499e+07	5.48579e+07	1.40124e+07	3.20673e+07	4.17348e+07	1.29307e+07	4.5001e+07	7.08123e+07	5.48428e+07	2.075e+08	2.5342e+08	2.3943e+07	2.87953e+07	6.57364e+07	2.2329e+07	5.75034e+07	1.59024e+07	4.56629e+07	4.54805e+07	4.54666e+07	5.39162e+07	3.26449e+07	5.04416e+07	--	--	--	-	-	-	-
POS_M100T524	100.076	524.121	8.74	--	--	--	--	--	--	2.02562e+07	5.02523e+06	2.72745e+07	1.61526e+08	7.48672e+07	1.00824e+07	9.90561e+07	4.1936e+07	8.50422e+07	8.00424e+07	2.60941e+07	1.08935e+08	2.40192e+08	2.8956e+07	8.62764e+07	8.77342e+07	2.05577e+07	1.05919e+08	6.83673e+07	1.77656e+07	6.60478e+07	3.82543e+07	1.40639e+07	4.83917e+07	4.16665e+07	4.16369e+07	4.48333e+07	3.61789e+07	4.40571e+07	--	--	--	-	-	-	-
POS_M100T733	100.076	732.68	12.21	--	--	--	--	--	--	2.29152e+08	8.72484e+07	9.02041e+07	8.56913e+07	1.72339e+07	1.70106e+07	6.43311e+07	6.05886e+07	1.44381e+07	5.11776e+07	1.31829e+08	1.05845e+07	5.84015e+07	4.31929e+07	4.26032e+07	6.42313e+07	6.07428e+07	4.20196e+07	6.60255e+06	2.26715e+07	5.63813e+06	3.16862e+07	6.49816e+06	3.34128e+07	3.38407e+07	3.38349e+07	3.48493e+07	3.19168e+07	3.47668e+07	--	--	--	-	-	-	-
POS_M100T653	100.076	653.005	10.88	--	--	--	--	--	--	2.58546e+07	1.38287e+08	3.58687e+07	3.00878e+08	3.86514e+07	3.66344e+07	4.4173e+08	1.94651e+08	3.68505e+07	2.51045e+08	3.10025e+07	1.51793e+08	1.70305e+07	3.55411e+07	1.25636e+08	3115.6	3115.6	3115.6	3115.6	3115.6	7.08696e+07	1.29382e+08	9.44462e+07	4.41247e+07	2.63729e+07	2.63575e+07	3.08373e+07	2.0114e+07	2.86606e+07	--	--	--	-	-	-	-
POS_M100T250	100.076	250.472	4.17	--	--	--	--	--	--	6.7844e+07	1.81792e+07	2.03513e+07	8.49891e+07	1.74216e+08	8.93482e+07	2.0903e+07	1.1512e+08	8.95731e+07	7.12439e+07	5.74287e+07	9.91293e+07	3115.6	3115.6	3115.6	3115.6	3115.6	3115.6	3115.6	3115.6	3115.6	3115.6	3115.6	1.0706e+08	7.29163e+07	7.30203e+07	5.32293e+07	9.48457e+07	6.59008e+07	--	--	--	-	-	-	-
POS_M100T681	100.076	681.147	11.35	--	--	--	--	--	--	7.26146e+06	9.46813e+06	9.72851e+06	5.91054e+07	1.2344e+07	5.469e+07	1.01152e+08	7.75378e+07	1.6126e+08	1.71643e+07	5.90275e+07	7.17791e+07	3.6414e+07	7.24152e+06	2.14615e+07	3.76875e+06	3.43889e+06	1.22049e+07	5.08305e+07	1.51992e+07	3.32156e+07	1.65998e+07	2.85048e+07	1.38556e+07	1.82171e+07	1.82078e+07	1.70767e+07	2.13015e+07	1.51451e+07	--	--	--	-	-	-	-
POS_M100T513	100.076	512.779	8.55	--	--	--	--	--	--	3.09785e+08	1.50403e+08	1.39399e+08	3.34268e+07	3.46531e+07	2.89821e+08	3.26097e+07	3.44745e+07	1.52544e+08	1.14705e+08	1.49503e+08	9.70087e+07	3.34779e+07	1.03173e+08	2.25544e+07	8.51988e+07	5.41843e+07	3.21627e+07	1.16273e+07	4.56741e+07	7.42397e+07	2.68408e+07	7.23668e+06	2.04543e+07	2.6265e+07	2.62699e+07	2.55888e+07	2.7442e+07	2.57503e+07	--	--	--	-	-	-	-
POS_M100T386	100.076	386.366	6.44	--	--	--	--	--	--	4.23593e+06	3.55917e+06	1.93041e+07	2.55569e+07	2.55757e+07	4.28515e+06	3.83191e+06	2.25289e+07	1.6924e+07	2.00731e+07	4.64072e+06	4.61416e+06	5.91438e+06	6.61966e+06	8.28343e+06	4.06609e+07	8.28056e+06	4.44704e+07	4.00539e+07	5.46081e+07	1.42352e+07	8.54202e+07	2.15682e+07	1.07245e+08	2.77579e+07	2.776e+07	2.81673e+07	2.69539e+07	2.81293e+07	--	--	--	-	-	-	-
POS_M100T36	100.084	35.8424	0.6	--	--	--	--	--	--	3.26813e+07	1.06275e+07	1.08736e+07	1.10498e+07	2.52922e+07	8.0086e+06	1.00391e+07	1.16477e+07	9.75587e+06	1.21516e+07	1.71958e+07	8.40477e+06	1.13302e+07	1.00358e+07	1.09707e+07	1.36805e+07	1.28675e+07	1.13257e+07	1.30473e+07	1.46547e+07	1.33264e+07	1.7444e+07	1.27531e+07	1.8497e+07	1.51301e+07	1.51269e+07	1.66519e+07	1.21825e+07	1.65698e+07	--	--	--	-	-	-	-
POS_M101T34	100.51	33.8091	0.56	--	--	--	--	--	--	1.11875e+08	7.92324e+07	9.59462e+07	9.64918e+07	9.74925e+07	7.61762e+07	7.17735e+07	7.63835e+07	1.03361e+08	9.9565e+07	7.37465e+07	7.58945e+07	6.86863e+07	7.52435e+07	1.03381e+08	7.95168e+07	8.24567e+07	8.21876e+07	8.06595e+07	1.06122e+08	9.41328e+07	9.55171e+07	9.25961e+07	1.12966e+08	1.01177e+08	1.01173e+08	1.03595e+08	9.65484e+07	1.03405e+08	--	--	--	-	-	-	-
POS_M101T74_1	100.51	74.0043	1.23	--	--	--	--	--	--	4.61536e+06	5.50271e+06	5.26922e+06	1.55516e+06	6.12656e+06	5.07776e+07	1.97589e+06	3.00832e+06	2.99391e+06	1.73236e+07	1.34311e+07	3.69196e+06	1.36324e+07	2.5911e+06	2.75586e+06	5.20725e+07	1.58395e+06	1.99904e+06	5.64246e+06	5.23732e+06	1.79491e+07	4.60541e+07	1.15544e+06	1.28948e+06	5.52463e+06	5.52146e+06	5.64709e+06	5.29259e+06	5.63615e+06	--	--	--	-	-	-	-
POS_M101T35_1	100.932	34.7213	0.58	--	--	--	--	--	--	1.53306e+07	1.27019e+07	1.68826e+07	1.00994e+07	1.7629e+07	1.59707e+07	1.56905e+07	1.84945e+07	1.75212e+07	1.25758e+07	1.322e+07	1.9145e+07	1.59969e+07	1.14591e+07	1.32918e+07	1.68835e+07	1.45917e+07	1.08396e+07	9.73652e+06	1.15737e+07	1.33383e+07	1.79733e+07	1.17116e+07	1.51262e+07	1.58062e+07	1.58054e+07	1.56398e+07	1.6167e+07	1.56e+07	--	--	--	-	-	-	-
POS_M101T35_2	101.012	34.7446	0.58	--	--	--	--	--	--	4.55149e+06	5.10674e+06	6.94082e+06	4.685e+06	4.98977e+06	5.74497e+06	3.7465e+06	5.84522e+06	3.97708e+06	4.86683e+06	3.67079e+06	4.18536e+06	1.78395e+06	5.7329e+06	1.05557e+07	8.72778e+06	1.43488e+07	2.01307e+07	2.43186e+07	2.67874e+07	2.61808e+07	2.35592e+07	5.71197e+06	9.22508e+06	5.97385e+06	5.97483e+06	6.06785e+06	5.83767e+06	6.02428e+06	--	--	--	-	-	-	-
POS_M101T70	101.025	70.2556	1.17	--	--	--	--	--	--	8.59638e+07	9.33853e+07	7.86356e+07	9.12598e+07	9.13188e+07	6.41926e+07	1.02384e+08	1.02628e+08	1.02405e+08	9.63673e+07	1.01579e+08	9.45137e+07	6.1624e+07	6.66927e+07	6.57214e+07	6.68398e+07	7.02079e+07	6.65454e+07	5.17728e+07	4.8853e+07	5.28075e+07	5.11092e+07	4.82769e+07	5.10145e+07	7.90413e+07	7.90303e+07	8.24043e+07	7.27259e+07	8.20256e+07	--	--	--	-	-	-	-
POS_M101T97_1	101.023	97.4109	1.62	--	--	--	--	--	--	1.21919e+07	1.21935e+07	1.03496e+07	7.10284e+06	9.92411e+06	9.0763e+06	1.73425e+07	1.29383e+07	1.058e+07	1.13681e+07	1.42553e+07	1.12633e+07	1.50137e+06	2.04682e+06	9.88675e+06	1.23142e+07	2.22883e+07	3.07375e+07	3.59849e+07	2.93987e+07	3.19939e+07	2.22933e+07	1.5649e+07	1.21775e+07	9.31192e+06	9.313e+06	9.85197e+06	8.52598e+06	9.60524e+06	--	--	--	-	-	-	-
POS_M101T208	101.024	208.219	3.47	--	--	--	--	--	--	1.28497e+07	2.11995e+07	2.13861e+07	2.10486e+07	4.41321e+06	4.14914e+06	3.27992e+06	9.44459e+06	1.06082e+07	1.18915e+07	7.40877e+06	8.72862e+06	1.24984e+07	1.3707e+07	5.24653e+06	1.11148e+07	1.13534e+07	1.12952e+07	6.74442e+06	7.75006e+06	8.01196e+06	8.25289e+06	9.67473e+06	1.04986e+07	1.13855e+07	1.13795e+07	1.20906e+07	9.82698e+06	1.23178e+07	--	--	--	-	-	-	-
POS_M101T142_1	101.06	142.066	2.37	Triethylamine	--	0.00121138	0.0658961	C6H15N	MS2	8.44406e+07	1.44917e+08	2.54371e+08	5.24253e+08	1.10134e+08	1.50273e+08	1.43647e+08	1.26906e+08	3.34709e+08	2.00232e+08	1.98602e+08	2.28869e+08	3.8013e+08	4.08839e+08	2.06744e+08	7.36981e+08	7.14167e+08	2.87985e+08	6.57844e+08	7.80634e+08	2.96785e+08	3.99813e+08	4.31655e+08	2.77812e+08	3.53812e+08	3.5379e+08	3.64465e+08	3.33513e+08	3.63446e+08	Amines	121-44-8	HMDB0032539	-	-	-	-
POS_M101T97_2	101.06	97.4487	1.62	--	--	--	--	--	--	3.19227e+08	1.93328e+08	1.46799e+08	3.01629e+07	1.33318e+08	1.89912e+07	1.07014e+08	1.39265e+08	9.41145e+07	1.81401e+07	1.86925e+07	8.41327e+07	4.87741e+07	1.29233e+09	3115.6	3115.6	3115.6	3115.6	3115.6	3115.6	3115.6	3115.6	3115.6	3115.6	8.3447e+07	8.35129e+07	6.33626e+07	9.69468e+07	7.98512e+07	--	--	--	-	-	-	-
POS_M101T592	101.06	591.75	9.86	5-Valerolactone	--	0.00186587	0.0923344	C5H8O2	MS2	5.09449e+07	3.06392e+07	5.2957e+07	1.14616e+07	3.5907e+07	9.31751e+07	1.26541e+07	5.86903e+07	2.03946e+08	1.37566e+08	1.38067e+08	8.88036e+07	3115.6	3115.6	3115.6	3115.6	3115.6	3115.6	3115.6	3115.6	3115.6	3115.6	3115.6	1.29706e+08	6.08862e+07	6.09512e+07	4.95539e+07	7.3455e+07	5.68716e+07	--	--	--	-	-	-	-
POS_M101T184	101.06	184.471	3.07	--	--	--	--	--	--	3.60378e+08	1.66281e+08	9.47462e+07	1.73227e+08	1.06721e+08	8.73296e+07	2.43652e+08	2.84464e+07	1.40306e+08	1.07663e+08	2.1463e+08	2.4236e+07	7.25941e+07	9.61645e+07	4.72086e+08	1.52888e+08	1.35938e+08	1.05855e+08	1.4475e+08	1.919e+08	2.29344e+08	2.73905e+08	5.92324e+07	6.33925e+07	2.04825e+08	2.04844e+08	2.10112e+08	1.94788e+08	2.09495e+08	--	--	--	-	-	-	-
POS_M101T330	101.06	329.993	5.5	Succinic acid	--	6.55474e-07	4.49202	C4H6O4	MS2	5.20583e+08	1.84861e+08	2.32031e+08	2.68586e+08	1.4586e+08	5.89817e+07	3.47037e+08	1.62095e+08	6.69559e+08	2.81597e+08	2.68305e+08	2.04514e+08	3115.6	3115.6	3115.6	3115.6	3115.6	3115.6	3115.6	3115.6	3115.6	3115.6	3115.6	3115.6	5.53787e+07	5.54815e+07	4.84576e+07	6.06022e+07	5.39338e+07	Carboxylic acids and derivatives	110-15-6	HMDB0000254	C00042	ko01100//Metabolic pathways;ko01110//Biosynthesis of secondary metabolites;ko01120//Microbial metabolism in diverse environments;ko01130//Biosynthesis of antibiotics;ko01220//Degradation of aromatic compounds;ko00350//Tyrosine metabolism;ko00360//Phenylalanine metabolism;ko01200//Carbon metabolism;ko00250//Alanine, aspartate and glutamate metabolism;ko00630//Glyoxylate and dicarboxylate metabolis…	Amino acid metabolism;Carbohydrate metabolism;Energy metabolism;Global and overview maps;Metabolism of cofactors and vitamins	Metabolism
POS_M101T491	101.06	490.807	8.18	--	--	--	--	--	--	4.59738e+07	4.85455e+07	1.24e+07	5.29254e+07	4.87145e+07	8.77937e+07	5.4953e+07	9.2063e+07	1.38318e+07	3.39798e+07	1.30041e+07	4.66622e+07	6.36884e+07	1.72616e+08	2.5473e+08	2.59684e+10	3115.6	3115.6	3115.6	3115.6	3115.6	2.23014e+09	5.48412e+07	1.52714e+08	4.94431e+07	4.94543e+07	5.22549e+07	4.58789e+07	5.06617e+07	--	--	--	-	-	-	-
POS_M101T549	101.06	548.69	9.14	--	--	--	--	--	--	2.55672e+07	3.21992e+07	3.06789e+07	9.516e+06	9.66495e+06	1.11201e+08	5.32675e+07	9.55896e+07	9.01932e+07	2.43306e+07	2.76634e+07	5.94518e+08	8.65799e+07	6.19352e+07	6.59453e+07	7.37798e+07	1.2057e+07	5.76784e+07	9.54559e+06	9.20434e+06	3.21492e+07	6.20587e+07	3.72676e+07	8.59162e+06	3.77999e+07	3.77665e+07	3.89719e+07	3.55504e+07	3.88996e+07	--	--	--	-	-	-	-
POS_M101T197	101.06	197.418	3.29	--	--	--	--	--	--	2.12099e+07	9.5605e+07	1.54957e+08	3.63258e+07	1.26952e+08	4.60645e+07	5.81044e+07	2.32117e+08	3.02003e+08	9.69072e+07	8.66611e+07	1.07865e+08	2.04155e+08	3.7796e+07	2.88509e+07	1.96878e+07	1.88048e+07	5.81458e+07	8.66302e+07	4.78304e+07	7.99771e+07	6.53841e+07	7.26463e+07	1.91872e+07	1.03195e+08	1.03097e+08	9.71613e+07	1.19809e+08	8.54357e+07	--	--	--	-	-	-	-
POS_M101T751	101.06	751.074	12.52	--	--	--	--	--	--	6.73221e+07	3.43895e+07	6.07485e+07	2.46054e+07	7.61022e+06	4.30278e+07	2.91747e+07	5.95045e+07	5.92669e+06	2.06089e+07	2.59383e+07	1.99789e+07	2.85517e+07	2.66391e+07	2.88113e+07	4.47809e+06	3.51835e+06	3.93414e+06	3.41257e+07	3.37141e+06	4.12008e+06	3.84643e+06	1.74514e+07	3.60568e+06	1.69754e+07	1.69818e+07	1.45956e+07	2.1814e+07	1.4446e+07	--	--	--	-	-	-	-
POS_M101T285	101.06	285.248	4.75	--	--	--	--	--	--	4.61296e+07	3.54777e+08	3.57104e+08	4.62188e+08	1.54683e+08	2.44758e+07	6.53878e+07	7.40189e+07	6.21255e+07	8.33177e+07	2.03848e+07	8.03948e+07	1.93781e+07	2.40099e+07	2.73109e+07	9.03696e+07	6.92285e+07	1.03063e+08	1.08586e+08	4.07423e+07	4.45715e+07	3.63684e+08	2.78281e+08	4.75346e+07	2.60998e+08	2.6102e+08	2.7241e+08	2.39549e+08	2.70882e+08	--	--	--	-	-	-	-
POS_M101T532	101.06	531.769	8.86	--	--	--	--	--	--	1.13443e+07	4.87662e+07	3.38915e+07	1.86242e+07	5.58468e+06	5.08042e+06	4.80702e+06	2.05404e+07	3.64517e+06	1.61817e+07	1.69125e+07	3.6891e+06	1.84149e+07	2.74824e+07	1.19763e+07	2.28536e+07	4.05058e+06	4.9209e+06	4.38158e+07	5.84615e+06	6.57793e+06	6.4525e+06	3.89667e+07	3.00646e+07	7.52803e+07	7.52837e+07	7.51647e+07	7.56379e+07	7.4761e+07	--	--	--	-	-	-	-
POS_M101T461	101.06	460.642	7.68	--	--	--	--	--	--	1.8083e+08	3.06362e+08	6.05814e+07	6.54116e+07	5.97715e+07	7.95793e+08	6.6941e+07	6.15467e+07	3.0872e+08	5.44151e+07	4.51245e+07	4.22619e+08	1.50435e+08	3.0257e+07	2.4152e+08	9.03179e+08	1.57303e+10	3115.6	3.78496e+08	3.80749e+08	3.03909e+08	2.68621e+07	6.84043e+07	1.14896e+08	3.81935e+07	3.81379e+07	4.6665e+07	2.59348e+07	4.27756e+07	--	--	--	-	-	-	-
POS_M101T250	101.06	250.151	4.17	--	--	--	--	--	--	1.40717e+08	3.69511e+07	1.78719e+08	3.44942e+08	1.97118e+08	5.58294e+07	5.49396e+08	2.43892e+08	2.79898e+08	8.01229e+07	3.63769e+08	3.45908e+08	3115.6	3115.6	3115.6	3115.6	3115.6	3115.6	3115.6	3115.6	3115.6	3115.6	3115.6	3115.6	2.44864e+08	2.4525e+08	1.69979e+08	2.78731e+08	2.36415e+08	--	--	--	-	-	-	-
POS_M101T206	101.06	206.129	3.44	--	--	--	--	--	--	9.71646e+07	8.30211e+07	7.74269e+07	2.6055e+08	3.53044e+08	2.27766e+08	2.00483e+08	4.90322e+07	5.02599e+07	3.29981e+08	1.48789e+08	2.17162e+08	1.0826e+08	1.96399e+08	3.21546e+07	1.97891e+08	1.40393e+08	9.32566e+07	1.0982e+08	1.04561e+08	8.85134e+07	1.28038e+08	9.12704e+07	1.28202e+08	1.23017e+08	1.22973e+08	1.33145e+08	1.03092e+08	1.32985e+08	--	--	--	-	-	-	-
POS_M101T274	101.06	274.494	4.57	--	--	--	--	--	--	4.62956e+08	6.06898e+07	2.0137e+08	7.90173e+07	3.72476e+08	1.78829e+09	1.63024e+08	3.51253e+08	3.51334e+08	3.31604e+08	1.86089e+09	2.71908e+08	3115.6	3115.6	3115.6	3115.6	3115.6	3115.6	3115.6	3115.6	3115.6	3115.6	3115.6	2.51183e+09	1.15331e+08	1.15507e+08	8.21938e+07	1.52469e+08	1.03408e+08	--	--	--	-	-	-	-
POS_M101T453	101.06	453.497	7.56	--	--	--	--	--	--	4.43203e+07	9.55887e+06	9.46802e+06	3.40708e+07	7.79081e+06	7.36724e+06	7.72071e+06	3.28063e+07	2.06418e+07	6.81464e+06	2.51905e+07	6.43213e+06	6.28252e+06	2.47875e+07	2.74142e+07	4.80849e+06	4.37057e+06	4.44885e+06	2.84359e+07	4.63276e+06	5.10664e+06	4.70336e+07	2.57776e+07	3.91193e+07	5.82072e+07	5.82036e+07	5.60994e+07	6.44905e+07	4.91635e+07	--	--	--	-	-	-	-
POS_M101T383	101.06	382.935	6.38	--	--	--	--	--	--	1.1539e+08	3.66327e+07	4.58908e+07	6.61225e+07	3.87671e+07	5.69564e+07	1.70951e+07	6.52923e+07	1.14221e+08	6.49483e+07	5.69301e+07	1.68879e+08	1.38037e+08	3.21967e+07	3.57269e+07	4.16412e+07	1.66452e+08	4.61228e+07	5.55349e+07	1.48436e+08	1.37196e+08	2.395e+08	1.26747e+08	3.10144e+08	9.05639e+07	9.05711e+07	9.28517e+07	8.69435e+07	9.19944e+07	--	--	--	-	-	-	-
POS_M101T523	101.06	523.126	8.72	--	--	--	--	--	--	1.40386e+08	3.09654e+07	1.93338e+08	1.50894e+08	3.77298e+07	1.95632e+08	1.86614e+08	4.15632e+07	4.12136e+07	1.82412e+08	1.69007e+08	1.2387e+08	4.86399e+07	1.70607e+07	1.56671e+07	1.60095e+07	1.33129e+07	8.31763e+07	1.11003e+07	1.07734e+08	3.69663e+07	3.75377e+07	2.42726e+07	3.66278e+07	2.61155e+07	2.60866e+07	2.93873e+07	2.03409e+07	2.86775e+07	--	--	--	-	-	-	-
POS_M101T160	101.06	159.647	2.66	--	Tiglic acid	--	3.69402	C5H8O2	MS1	2.5032e+08	2.32111e+08	4.10526e+07	3.4408e+07	1.9912e+08	1.25284e+08	1.02634e+08	2.68939e+07	6.5667e+07	2.60704e+07	1.34871e+08	2.14428e+07	1.87622e+08	3.17394e+08	1.2385e+08	2.14925e+09	3115.6	3115.6	3115.6	3115.6	3115.6	3115.6	3115.6	1.14301e+09	1.02852e+08	1.02916e+08	7.18073e+07	1.33736e+08	9.35785e+07	Fatty Acyls	-	HMDB0132474	-	-	-	-
POS_M101T418	101.06	417.516	6.96	--	--	--	--	--	--	3.4505e+07	4.03612e+07	4.93442e+07	6.16565e+07	1.8114e+07	5.54824e+07	2.34293e+07	1.06061e+08	1.14348e+08	3.38716e+07	3.17667e+07	1.70402e+08	1.12348e+08	1.24043e+09	3115.6	3115.6	3115.6	3115.6	3115.6	3115.6	3115.6	3115.6	3115.6	3115.6	3.96022e+07	3.96001e+07	5.81262e+07	2.47327e+07	4.37975e+07	--	--	--	-	-	-	-
POS_M101T788	101.06	788.189	13.14	--	--	--	--	--	--	1.43683e+07	4.36871e+06	1.25025e+07	5.47903e+07	1.82007e+07	6.98579e+06	8.54639e+06	8.98457e+06	3.78697e+07	1.10453e+07	4.59071e+07	4.57009e+07	3.64411e+07	5.38702e+07	4.40188e+06	6.52924e+07	3.01236e+06	2.91244e+06	2.39661e+06	8.36624e+06	9.59917e+06	4.95776e+07	1.45682e+07	2.89769e+07	1.37939e+07	1.37824e+07	1.34774e+07	1.46387e+07	1.29888e+07	--	--	--	-	-	-	-
POS_M101T579	101.06	578.842	9.65	--	--	--	--	--	--	8.98679e+06	3.85559e+07	3.55014e+07	1.04168e+08	2.13594e+07	1.95988e+07	3.30582e+06	1.81258e+07	3.44782e+06	3.16362e+06	3.129e+06	2.8905e+06	1.92121e+07	1.89499e+07	1.86996e+07	2.86148e+07	4.99765e+06	2.14205e+07	5.91482e+06	6.77746e+06	3.73765e+07	8.39321e+06	3.12778e+07	4.76211e+07	1.31851e+07	1.31864e+07	1.35614e+07	1.24224e+07	1.35657e+07	--	--	--	-	-	-	-
POS_M101T730	101.071	729.568	12.16	--	--	--	--	--	--	1.74833e+07	6.98407e+06	1.25169e+07	7.79319e+06	5.127e+06	1.66723e+07	7.13157e+06	4.51909e+06	7.64082e+06	2.54934e+07	3.79179e+06	1.52767e+07	2.14486e+07	2.19976e+07	1.68442e+07	3.19628e+07	4.91931e+06	5.03644e+06	4.55563e+07	1.01979e+07	1.89318e+07	5.49194e+06	2.31568e+07	6.46479e+06	5.57198e+06	5.57245e+06	5.54236e+06	5.62578e+06	5.54779e+06	--	--	--	-	-	-	-
POS_M101T740	101.06	740.155	12.34	--	--	--	--	--	--	2.76536e+07	8.01047e+06	1.81273e+07	2.16176e+07	8.6862e+06	2.3977e+07	9.66062e+06	1.38657e+07	9.19665e+07	6.60121e+06	5.17144e+06	1.97406e+07	1.41456e+07	2.0726e+07	4.16878e+06	6.21099e+06	4.31418e+06	4.29576e+06	1.12336e+07	6.83254e+06	3.18498e+07	6.39088e+06	2.0894e+07	1.0715e+08	2.62448e+07	2.62416e+07	2.73888e+07	2.38291e+07	2.75715e+07	--	--	--	-	-	-	-
POS_M101T720	101.071	720.362	12.01	--	--	--	--	--	--	6.41954e+07	6.1539e+07	1.05552e+07	3.63529e+07	1.05093e+07	2.71913e+07	1.17054e+07	1.22552e+07	1.38593e+07	7.77281e+06	1.87081e+07	3.88077e+07	2.0262e+08	8.5393e+09	3115.6	3115.6	3115.6	3115.6	3115.6	3115.6	3115.6	3115.6	8.41115e+07	2.11547e+07	1.03536e+07	1.03635e+07	7.57789e+06	1.36468e+07	9.26901e+06	--	--	--	-	-	-	-
POS_M101T695	101.071	694.843	11.58	--	N-Nitroso-pyrrolidine	--	2.43006	C4H8N2O	MS1	6.71861e+06	7.19458e+06	9.47572e+06	3.42779e+07	8.07432e+06	8.51772e+06	7.13118e+06	7.80764e+06	7.57803e+06	4.7019e+06	1.45986e+08	5.66246e+07	4.20727e+07	7.81454e+06	1.45285e+08	1.56053e+07	4.10108e+07	6.95222e+06	2.09435e+07	8.73658e+06	5.75216e+06	9.20749e+06	7.37964e+06	6.99875e+06	6.5495e+06	6.54888e+06	6.76795e+06	6.1449e+06	6.73753e+06	Pyrrolidines	930-55-2	HMDB0031642	-	-	-	-
POS_M101T802	101.06	801.591	13.36	--	--	--	--	--	--	2.19412e+07	1.11736e+08	4.83852e+06	1.31219e+07	1.22897e+07	2.21364e+07	9.76837e+06	7.10132e+07	1.97608e+07	3.75022e+06	7.94721e+06	2.05148e+07	1.09835e+07	1.86623e+07	7.74487e+06	1.15838e+07	2.53141e+06	1.65101e+07	8.46143e+06	9.21662e+06	5.88007e+06	2.72544e+06	1.60869e+07	1.43044e+07	1.86295e+07	1.86279e+07	1.80881e+07	2.0138e+07	1.70225e+07	--	--	--	-	-	-	-
POS_M101T665	101.06	664.858	11.08	--	--	--	--	--	--	2.9226e+06	2.77362e+06	1.71044e+07	2.2091e+07	2.92285e+06	1.21219e+07	1.24252e+07	2.20781e+07	1.58176e+07	3.26305e+06	3.54708e+06	3.33661e+06	4.54691e+06	5.40339e+06	3.1379e+07	4.54561e+07	6.39135e+06	8.35435e+06	3.00369e+07	1.00797e+07	1.21181e+07	7.26187e+07	1.88068e+07	2.16049e+07	1.71699e+07	1.71711e+07	1.72553e+07	1.70132e+07	1.72387e+07	--	--	--	-	-	-	-
POS_M101T775	101.071	775.132	12.92	--	--	--	--	--	--	2.85672e+07	2.93298e+07	3.0386e+07	1.93361e+07	1.45342e+07	2.12811e+07	2.15828e+07	2.65766e+07	1.35794e+07	1.24613e+07	6.21627e+07	1.69991e+07	3.22964e+07	1.97433e+07	3.42264e+07	2.84916e+07	2.1586e+07	3.30996e+07	5.76411e+07	1.78315e+07	1.79294e+07	1.92421e+07	1.12914e+07	1.49311e+07	1.06651e+07	1.06722e+07	8.92444e+06	1.35304e+07	9.48192e+06	--	--	--	-	-	-	-
POS_M101T759	101.071	758.745	12.65	--	--	--	--	--	--	1.95654e+07	1.16967e+07	8.81098e+06	1.07323e+07	7.1996e+06	6.27327e+06	1.01478e+07	9.38978e+06	1.45805e+07	1.20949e+07	6.18012e+06	1.52368e+07	7.55246e+06	6.32662e+06	4.03416e+06	1.15693e+07	4.32677e+06	5.80561e+06	3.32781e+06	5.46186e+06	3.24741e+06	1.24927e+07	6.07849e+06	1.05072e+07	2.0987e+07	2.09791e+07	2.16821e+07	1.91767e+07	2.25484e+07	--	--	--	-	-	-	-
POS_M101T35_3	101.097	34.8159	0.58	--	--	--	--	--	--	5.24799e+07	5.43637e+07	5.00485e+07	5.50254e+07	7.26744e+07	6.76263e+07	5.79342e+07	5.81322e+07	5.8146e+07	6.32916e+07	5.86021e+07	6.13184e+07	4.18107e+07	4.77792e+07	4.20417e+07	3.60422e+07	3.64363e+07	3.79023e+07	3.41587e+07	2.63933e+07	3.38858e+07	3.64144e+07	3.48169e+07	3.24345e+07	4.91978e+07	4.91817e+07	5.10349e+07	4.54485e+07	5.1176e+07	--	--	--	-	-	-	-
POS_M101T142_2	101.097	142.401	2.37	Methyl isobutyl ketone	--	5.02628e-05	0.0609664	C6H12O	MS2	1.04052e+08	7.79438e+07	1.49292e+08	5.73672e+07	2.73818e+08	1.86833e+08	1.27283e+08	5.55674e+07	8.2119e+07	5.69589e+07	6.10853e+07	1.09222e+08	2.93855e+07	3.76265e+07	2.89548e+07	2.6546e+07	2.34954e+07	8.496e+07	2.70791e+07	5.39636e+07	4.88516e+07	6.24707e+07	2.85795e+07	2.58029e+07	7.12398e+07	7.11828e+07	7.96004e+07	5.01911e+07	8.78419e+07	Organooxygen compounds	108-10-1	HMDB0002939	-	-	-	-
POS_M101T92_2	101.096	92.0664	1.53	--	--	--	--	--	--	2.95892e+07	3.63317e+07	4.42767e+07	3.04305e+07	6.94853e+07	4.77231e+07	2.6289e+07	4.86507e+07	2.1845e+07	6.35243e+07	5.12375e+07	5.67649e+07	5.14223e+07	5.88877e+07	2.75143e+08	4.60895e+08	3115.6	3115.6	3115.6	3115.6	3115.6	3115.6	2.51767e+09	3.4726e+08	5.93771e+07	5.93857e+07	6.74261e+07	5.01785e+07	6.23395e+07	--	--	--	-	-	-	-
POS_M101T121	101.097	121.422	2.02	--	--	--	--	--	--	4.4719e+07	3.62924e+07	6.95854e+07	6.18933e+07	6.90401e+07	6.72749e+07	3.07646e+07	6.04664e+07	4.50848e+07	3.17864e+07	6.00273e+07	5.49894e+07	9.16362e+07	4.8601e+07	6.86511e+07	3.19621e+08	6.33189e+08	1.27458e+09	3.38841e+09	1.48985e+11	1.09655e+09	6.92463e+08	3.57876e+08	1.82567e+08	7.58236e+07	7.58517e+07	6.7243e+07	8.7051e+07	7.19398e+07	--	--	--	-	-	-	-
POS_M101T74_3	101.097	73.9192	1.23	--	--	--	--	--	--	5.29687e+07	3.19629e+07	2.98071e+07	3.15558e+07	3.1011e+07	2.73363e+07	2.8445e+07	3.05951e+07	2.88431e+07	2.57614e+07	2.5651e+07	3.06701e+07	3.14432e+07	2.45169e+07	2.72335e+07	2.74485e+07	2.46629e+07	2.21781e+07	2.48431e+07	2.05707e+07	2.48731e+07	2.41589e+07	2.06886e+07	2.7888e+07	3.12181e+07	3.12201e+07	2.96173e+07	3.44859e+07	2.9501e+07	--	--	--	-	-	-	-
POS_M101T64	101.097	64.3378	1.07	--	--	--	--	--	--	1.06678e+07	4.25125e+07	5.33502e+07	3.69533e+07	5.52139e+07	7.86938e+07	2.40416e+07	5.72004e+07	6.614e+07	3.53872e+07	4.15204e+07	7.70922e+07	4.94013e+07	1.39613e+08	1.9572e+08	3115.6	3115.6	3115.6	3115.6	3115.6	3115.6	3115.6	3115.6	4.49311e+08	5.72525e+07	5.72618e+07	7.2088e+07	4.34584e+07	6.13178e+07	--	--	--	-	-	-	-
POS_M101T185	101.097	184.731	3.08	--	--	--	--	--	--	4.89772e+07	8.5978e+07	3.32727e+07	4.12106e+07	1.25162e+08	3.03547e+07	2.96028e+07	3.74616e+07	3.91808e+07	8.72475e+07	2.27141e+07	3.32675e+07	3.42298e+07	3.55489e+07	2.51581e+07	3.01904e+07	6.79378e+07	6.58089e+07	6.11615e+07	5.81479e+07	4.11481e+07	4.38956e+07	4.7676e+07	4.88966e+07	4.12368e+07	4.12354e+07	4.37559e+07	3.65012e+07	4.34561e+07	--	--	--	-	-	-	-
POS_M101T270	101.096	270.098	4.5	--	1-Hexanol	--	3.78633	C6H12O	MS1	5.90622e+07	6.53825e+07	4.86422e+07	6.65951e+07	6.24794e+07	4.08279e+07	4.79018e+07	7.92422e+07	3.64613e+07	6.36132e+07	5.99757e+07	6.37329e+07	6.50721e+07	3.34751e+07	5.46276e+07	5.19089e+07	2.1071e+08	4.90719e+07	3.17599e+07	4.27477e+07	1.84023e+08	2.79863e+07	3.64334e+08	3.14666e+07	5.77197e+07	5.77234e+07	5.42243e+07	6.51997e+07	5.35083e+07	Fatty Acyls	111-27-3	HMDB0012971	C00854	ko01120//Microbial metabolism in diverse environments;ko01220//Degradation of aromatic compounds	Global and overview maps	Metabolism
POS_M102T34	101.509	33.807	0.56	--	--	--	--	--	--	1.16047e+07	1.03204e+07	1.33155e+07	1.26246e+07	1.22453e+07	1.06553e+07	9.95469e+06	1.0234e+07	1.30537e+07	9.08705e+06	8.8268e+06	9.34367e+06	1.01562e+07	1.0342e+07	1.15571e+07	9.67923e+06	1.08232e+07	9.99647e+06	1.1119e+07	1.07932e+07	1.31358e+07	1.4267e+07	1.20055e+07	1.46443e+07	1.37956e+07	1.37958e+07	1.37544e+07	1.38756e+07	1.37564e+07	--	--	--	-	-	-	-
POS_M102T35_1	102.013	34.8128	0.58	--	Bovinocidin	--	13.5044	C3H5NO4	MS1	1.26556e+07	9.21387e+06	1.60591e+07	9.2481e+06	7.82222e+06	7.969e+06	8.49638e+06	1.03764e+07	7.16892e+06	1.22641e+07	9.4791e+06	8.96988e+06	7.41401e+06	7.49438e+06	6.14799e+06	5.65533e+06	6.89662e+06	8.51543e+06	6.77474e+06	7.55373e+06	8.13469e+06	8.86147e+06	8.70937e+06	9.29191e+06	1.03021e+07	1.02986e+07	1.10365e+07	8.79911e+06	1.10959e+07	Allyl-type 1,3-dipolar organic compounds	504-88-1	HMDB0034259	C05669	ko00410//beta-Alanine metabolism	Metabolism of other amino acids	Metabolism
POS_M102T70	102.022	70.2249	1.17	--	(R)-Methylmalonate semialdehyde	--	5.86717	C4H6O3	MS1	2.86068e+08	2.32092e+08	1.94244e+08	1.21204e+07	8.70636e+06	3.18496e+07	1.39688e+08	1.28787e+08	1.19341e+08	1.16578e+08	1.08971e+08	9.93684e+07	6.75074e+07	7.35641e+07	6.63013e+07	7.06167e+07	7.3906e+07	6.95208e+07	5.4928e+07	4.88972e+07	5.41132e+07	5.3377e+07	5.16998e+07	5.5396e+07	8.67674e+07	8.67655e+07	8.76498e+07	8.50975e+07	8.75629e+07	--	--	--	-	-	-	-
POS_M102T106	102.034	106.446	1.77	--	--	--	--	--	--	2.05326e+07	1.20568e+07	8.81571e+06	6.84831e+06	4.20501e+06	4.72801e+06	4.27833e+06	1.8735e+07	3.68864e+06	7.51257e+07	1.05143e+06	7.79391e+07	7.9078e+07	8.59927e+07	9.55338e+07	1.01531e+08	7.81289e+07	1.77953e+06	7.4354e+07	8.40558e+07	9.72376e+07	8.49572e+07	9.27496e+07	8.44453e+07	8.01658e+07	8.01858e+07	7.84647e+07	8.32821e+07	7.87657e+07	--	--	--	-	-	-	-
POS_M102T598	102.034	597.982	9.97	--	--	--	--	--	--	1.86372e+08	2.51062e+08	5.12831e+07	1.51441e+08	2.01491e+08	1.67297e+08	2.46053e+08	3.74847e+07	1.36327e+08	8.64032e+08	6.67515e+08	2.31196e+08	1.16898e+09	1.28301e+09	1.6686e+09	6.94034e+08	9.1397e+08	1.08611e+09	2.35033e+09	8.85962e+08	1.2498e+09	1.18018e+09	8.14844e+08	1.58032e+09	7.42003e+08	7.42379e+08	6.32264e+08	9.37449e+08	6.54936e+08	--	--	--	-	-	-	-
POS_M102T71	102.034	70.9219	1.18	--	--	--	--	--	--	3.77934e+07	2.68514e+07	4.16998e+07	2.23847e+07	5.57356e+06	1.92009e+07	3.24846e+07	1.85731e+07	1.33758e+07	3.46512e+07	6.02524e+07	3.77018e+07	1.10716e+08	4.72506e+07	3.17893e+07	2.9359e+07	2.80326e+07	6.22559e+07	2.02641e+07	1.76312e+07	6.38598e+07	7.30014e+07	1.71157e+07	5.05114e+07	3.23329e+07	3.23601e+07	2.4685e+07	4.66234e+07	2.56069e+07	--	--	--	-	-	-	-
POS_M102T148_1	102.037	147.982	2.47	--	--	--	--	--	--	2.94132e+06	6.29068e+06	2.52558e+06	7.21088e+06	1.99998e+06	1.69076e+06	1.44339e+06	1.43025e+06	1.13871e+06	2.28054e+06	2.17384e+06	8.47415e+07	9.00292e+06	2.6587e+07	3115.6	3115.6	3115.6	3115.6	3115.6	3115.6	3115.6	3115.6	1.66827e+07	6.34752e+06	3.49893e+06	3.50095e+06	3.38512e+06	3.64047e+06	3.45137e+06	--	--	--	-	-	-	-
POS_M102T680	102.034	679.55	11.33	--	--	--	--	--	--	3.47076e+08	2.14617e+08	5.66704e+07	5.21486e+07	2.04848e+08	1.88839e+08	3.50359e+08	2.08809e+08	1.24378e+08	6.18181e+08	8.77412e+08	1.60495e+08	1.99951e+09	2.31987e+08	2.91812e+08	1.12531e+09	4.66778e+08	1.73261e+09	3.36079e+09	2.11295e+09	5.44106e+08	4.4106e+09	1.50476e+09	2.24855e+09	6.51968e+08	6.52021e+08	7.02744e+08	5.76065e+08	6.80864e+08	--	--	--	-	-	-	-
POS_M102T622	102.034	621.71	10.36	--	--	--	--	--	--	4.21931e+08	2.38646e+08	2.00519e+08	1.46979e+08	1.62678e+08	1.05492e+08	3.27741e+07	3.01129e+07	6.15166e+08	1.78989e+08	5.57327e+08	5.47236e+08	1.27321e+09	1.71456e+09	2.08715e+08	2.33046e+09	2.49796e+08	9.45529e+08	1.24418e+09	8.39881e+08	1.07151e+09	8.49014e+08	2.46364e+09	2.25674e+08	1.06082e+09	1.06139e+09	9.05654e+08	1.3377e+09	9.38295e+08	--	--	--	-	-	-	-
POS_M102T405	102.034	405.16	6.75	(S)-Methylmalonic acid semialdehyde	--	4.81302e-07	4.56304	C4H6O3	MS2	1.55609e+09	7.5923e+08	7.50381e+08	3.23356e+09	2.34914e+09	3.37306e+08	2.47448e+08	1.65398e+08	1.25361e+09	4.64535e+09	5.6281e+08	1.73932e+09	9.75442e+07	6.25326e+08	1.32531e+08	3.51539e+08	1.28259e+08	4.92335e+08	6.96772e+08	1.13714e+08	3.74889e+08	4.18651e+08	9.178e+07	3.33195e+08	3.79518e+08	3.78097e+08	4.70928e+08	2.16435e+08	4.51864e+08	--	--	--	C06002	ko01100//Metabolic pathways;ko01120//Microbial metabolism in diverse environments;ko00280//Valine, leucine and isoleucine degradation;ko00640//Propanoate metabolism	Amino acid metabolism;Carbohydrate metabolism;Global and overview maps	Metabolism
POS_M102T565_1	102.034	564.977	9.42	--	--	--	--	--	--	4.08714e+08	8.31602e+07	5.61509e+08	2.57109e+08	1.73916e+08	4.25846e+07	1.40981e+08	1.12457e+08	1.04057e+08	8.57739e+08	1.57836e+08	1.21892e+09	1.12403e+08	4.16197e+08	6.23417e+07	5.64035e+07	2.04838e+08	1.92574e+08	1.92086e+08	2.74168e+08	2.84706e+08	1.91129e+08	3.46731e+08	7.94579e+07	7.8451e+08	7.84082e+08	7.48442e+08	8.94279e+08	5.84461e+08	--	--	--	-	-	-	-
POS_M102T635	102.034	635.421	10.59	--	--	--	--	--	--	3.80708e+08	3.24368e+08	3.28636e+08	2.19541e+08	2.64118e+08	1.93985e+08	1.59027e+08	1.25383e+08	8.19228e+08	7.89348e+08	8.55115e+08	2.18894e+08	9.97694e+08	2.40295e+08	1.98616e+08	2.18093e+08	2.01857e+08	2.02101e+08	1.11026e+09	1.80239e+08	5.06822e+08	8.09671e+08	1.79759e+08	1.19382e+09	7.23576e+08	7.23932e+08	6.24138e+08	9.09473e+08	6.36376e+08	--	--	--	-	-	-	-
POS_M102T666	102.034	666.128	11.1	--	--	--	--	--	--	2.00263e+08	4.12958e+08	1.19533e+08	2.79794e+08	3.50267e+08	2.44837e+08	7.40601e+07	2.02091e+08	1.23905e+09	2.0692e+09	1.57765e+09	1.8009e+09	2.40599e+09	5.88036e+09	9.46291e+09	4.28762e+09	1.15274e+10	6.34552e+08	1.41205e+09	1.61072e+09	1.66986e+09	3.8788e+08	2.11872e+09	1.2536e+09	1.0111e+09	1.01224e+09	7.87548e+08	1.3752e+09	8.62419e+08	--	--	--	-	-	-	-
POS_M102T532	102.034	532.375	8.87	--	--	--	--	--	--	4.63463e+07	1.33299e+08	5.86315e+07	1.11295e+08	2.01261e+08	1.27603e+08	7.19391e+07	1.18665e+07	4.51148e+07	6.94579e+07	6.93914e+07	2.42959e+08	3.43786e+08	5.70248e+08	6.54905e+08	1.03412e+09	3.16333e+09	6.29936e+09	3115.6	3115.6	3115.6	3115.6	3115.6	9.14021e+08	3.28615e+08	3.28664e+08	4.15629e+08	2.35662e+08	3.57307e+08	--	--	--	-	-	-	-
POS_M102T706	102.034	705.542	11.76	--	--	--	--	--	--	3.41973e+07	3.25223e+08	1.80244e+08	3.73657e+07	3.91427e+07	1.79495e+08	3.57715e+07	1.36338e+08	5.85076e+08	6.79968e+08	1.95829e+08	1.67088e+08	9.6382e+08	1.22273e+09	7.15863e+08	1.8477e+08	9.50366e+08	1.27313e+09	7.99767e+08	1.21107e+09	1.81227e+08	2.02856e+08	1.22918e+09	7.82525e+08	1.76319e+08	1.76351e+08	1.6615e+08	1.9499e+08	1.67722e+08	--	--	--	-	-	-	-
POS_M102T489	102.034	488.686	8.14	--	--	--	--	--	--	9.07549e+07	5.25749e+07	4.03912e+07	1.19179e+08	1.89249e+08	1.03082e+08	6.53952e+07	6.0191e+07	5.84902e+07	1.11902e+08	9.12625e+07	4.15292e+08	2.15867e+08	3115.6	3115.6	3115.6	3115.6	3115.6	3115.6	3115.6	3115.6	3115.6	3115.6	3115.6	4.545e+08	4.55116e+08	5.00774e+08	4.31666e+08	4.60739e+08	--	--	--	-	-	-	-
POS_M102T465	102.034	464.802	7.75	--	--	--	--	--	--	5.00323e+08	1.38303e+09	2.1087e+08	4.65892e+07	3.56513e+07	3.43336e+07	3.01408e+07	1.90066e+08	3.33446e+08	1.48232e+09	1.6173e+08	6.31532e+08	7.81462e+09	3115.6	3115.6	3115.6	3115.6	3115.6	3115.6	3115.6	3115.6	3115.6	3115.6	3115.6	3.3929e+08	3.39708e+08	3.28564e+08	3.47199e+08	3.37332e+08	--	--	--	-	-	-	-
POS_M102T86	102.055	86.2501	1.44	1-Aminocyclopropanecarboxylic acid	--	8.36498e-09	2.33822	C4H7NO2	MS2	2.42522e+08	2.29952e+08	2.42409e+08	2.3205e+08	2.32118e+08	2.325e+08	1.89248e+08	2.01018e+08	1.85461e+08	1.94093e+08	1.91348e+08	1.7948e+08	1.32169e+08	1.3865e+08	1.21949e+08	1.28048e+08	1.29753e+08	1.38702e+08	7.02195e+07	7.04024e+07	7.52612e+07	6.84986e+07	7.12301e+07	6.88853e+07	1.67844e+08	1.67845e+08	1.67488e+08	1.68507e+08	1.67535e+08	Carboxylic acids and derivatives	22059-21-8	HMDB0036458	C01234	ko01100//Metabolic pathways;ko01110//Biosynthesis of secondary metabolites;ko00270//Cysteine and methionine metabolism	Amino acid metabolism;Global and overview maps	Metabolism
POS_M102T148_2	102.055	148.235	2.47	--	--	--	--	--	--	4.56243e+07	4.98459e+07	5.19399e+07	5.39043e+07	5.57383e+07	6.16249e+07	5.08333e+07	6.27217e+07	6.16366e+07	2.56039e+08	5.86017e+07	5.5927e+07	9.68766e+07	2.11085e+07	1.8475e+07	1.79292e+07	1.74596e+07	2.9424e+07	1.48847e+07	1.18033e+07	1.35401e+07	2.61057e+07	1.44918e+07	2.99911e+07	4.93024e+07	4.92537e+07	5.4676e+07	3.59201e+07	5.96136e+07	--	--	--	-	-	-	-
POS_M102T115	102.055	115.39	1.92	--	--	--	--	--	--	7.2616e+07	1.50484e+07	4.30218e+06	1.75273e+07	3.55858e+06	3.43296e+06	1.27565e+07	1.31486e+07	1.44441e+07	3.34307e+06	1.79517e+07	1.30395e+07	3.73724e+06	1.14762e+07	5.1504e+06	1.50538e+07	1.99227e+07	2.87004e+07	7.92932e+06	8.14389e+07	1.23962e+07	7.09959e+07	6.43661e+07	2.37801e+08	2.60653e+07	2.60685e+07	2.53905e+07	2.73718e+07	2.54889e+07	--	--	--	-	-	-	-
POS_M102T444	102.055	443.872	7.4	--	--	--	--	--	--	1.31871e+07	3.52706e+07	4.7772e+06	4.89294e+06	1.13426e+07	4.62563e+06	1.8058e+07	1.02538e+07	5.5817e+07	8.76272e+06	1.35658e+07	1.12554e+07	3.11849e+07	1.85183e+07	8.78961e+06	4.37543e+07	1.42581e+07	2.7811e+07	8.8961e+06	2.85498e+07	2.33017e+07	4.80649e+07	2.63773e+07	2.62657e+07	1.79596e+07	1.79646e+07	1.34647e+07	2.62746e+07	1.42028e+07	--	--	--	-	-	-	-
POS_M102T213	102.055	213.139	3.55	Cadaverine	--	0.00155911	1.33506	C5H14N2	MS2	1.46051e+07	3.62686e+06	3.56187e+06	1.45653e+07	3.71182e+06	3.42132e+06	1.49542e+07	1.07151e+07	2.44131e+07	1.25177e+07	1.32115e+07	9.94242e+06	1.30088e+07	1.75653e+07	6.70042e+06	2.82326e+07	2.1053e+07	1.64193e+07	9.44942e+06	1.08771e+07	4.60178e+07	6.34339e+07	4.20827e+07	4.68917e+07	2.3753e+07	2.37571e+07	1.96843e+07	3.13701e+07	2.03344e+07	Organonitrogen compounds	462-94-2	HMDB0002322	C01672	ko01100//Metabolic pathways;ko01110//Biosynthesis of secondary metabolites;ko01120//Microbial metabolism in diverse environments;ko00960//Tropane, piperidine and pyridine alkaloid biosynthesis;ko00310//Lysine degradation;ko00480//Glutathione metabolism	Amino acid metabolism;Biosynthesis of other secondary metabolites;Global and overview maps;Metabolism of other amino acids	Metabolism
POS_M102T201	102.055	200.992	3.35	--	--	--	--	--	--	3.14443e+07	1.82823e+07	3.48818e+06	1.15232e+07	1.93574e+07	3.57562e+06	1.55903e+07	2.50537e+07	3.92686e+06	1.55113e+07	2.7232e+07	4.11435e+06	1.0723e+07	2.52873e+07	6.35888e+06	1.91918e+07	2.90931e+07	2.14881e+07	9.03848e+06	2.27748e+07	3.5336e+07	1.28446e+07	5.40379e+07	4.66227e+07	1.47006e+07	1.47022e+07	1.41939e+07	1.56166e+07	1.42992e+07	--	--	--	-	-	-	-
POS_M102T748	102.055	747.792	12.46	--	--	--	--	--	--	7.69968e+06	5.88085e+06	4.38858e+06	9.44036e+06	5.63873e+06	4.56763e+06	1.21541e+07	7.63302e+06	2.53549e+07	6.16065e+06	6.76223e+06	5.54004e+06	3.73819e+07	4.54916e+06	4.66543e+06	6.67504e+06	6.33519e+06	4.95648e+06	3.46203e+06	3.93643e+06	5.18936e+06	3.97962e+06	2.57694e+07	8.63577e+06	1.59559e+07	1.59516e+07	1.77952e+07	1.11192e+07	2.01525e+07	--	--	--	-	-	-	-
POS_M102T554_2	102.055	554.282	9.24	--	--	--	--	--	--	8.48248e+06	9.26318e+06	3.48243e+06	1.45796e+07	2.54591e+07	3.50455e+06	3.37301e+06	9.02131e+06	1.10514e+07	3.2336e+06	2.91968e+06	5.94596e+06	5.89486e+06	3.79223e+06	4.84555e+06	5.00562e+06	5.56914e+06	1.05498e+07	5.23675e+06	1.86329e+07	2.17333e+07	2.28295e+07	1.65079e+07	2.41711e+07	1.09929e+07	1.09937e+07	1.13915e+07	1.02299e+07	1.13451e+07	--	--	--	-	-	-	-
POS_M102T183	102.055	183.002	3.05	--	--	--	--	--	--	3.08955e+06	9.16231e+06	3.60859e+06	2.13097e+07	4.37412e+06	5.23268e+06	5.17537e+06	2.44273e+07	8.62422e+07	2.54382e+07	3.25479e+07	1.31478e+08	5.03301e+07	4.21558e+07	1.31702e+07	2.83607e+07	1.49739e+07	1.24857e+07	1.1929e+07	2.65774e+07	1.37382e+07	5.14249e+07	1.19205e+07	3.46378e+07	1.0403e+07	1.04025e+07	1.04621e+07	1.02971e+07	1.04503e+07	--	--	--	-	-	-	-
POS_M102T127	102.055	127.437	2.12	--	--	--	--	--	--	3.43988e+06	1.16846e+07	3.51483e+06	1.17532e+07	3.45825e+06	3.22444e+06	9.87766e+06	1.58099e+07	1.83446e+07	3.81604e+06	1.33037e+07	1.6271e+07	5.33702e+06	2.70011e+07	6.62337e+06	2.38194e+07	2.11347e+07	3.13446e+07	1.04282e+07	2.90083e+07	4.45982e+07	5.43037e+07	7.54554e+07	2.70223e+07	2.84805e+07	2.84834e+07	2.76633e+07	3.0026e+07	2.78015e+07	--	--	--	-	-	-	-
POS_M102T617	102.055	616.768	10.28	2-Aminobut-2-enoate	--	3.87846e-08	0.04371	C4H7NO2	MS2	5.9272e+06	1.39651e+07	5.21363e+06	1.95134e+07	3.93665e+06	4.04556e+06	8.03101e+06	1.21055e+07	1.69211e+07	6.31823e+06	9.90233e+06	2.72154e+06	5.53638e+06	1.08174e+07	5.82947e+06	7.46061e+06	6.03073e+06	1.32548e+07	5.05422e+06	3.34828e+07	2.19056e+07	7.93219e+06	1.52054e+07	2.74004e+07	6.76275e+06	6.76363e+06	6.70651e+06	6.86076e+06	6.72111e+06	--	--	--	-	-	-	-
POS_M102T401	102.055	400.762	6.68	--	--	--	--	--	--	9.89137e+06	5.75574e+06	4.54201e+06	4.26312e+06	1.42949e+07	3.42476e+06	2.921e+06	2.77565e+07	9.64029e+06	5.45644e+06	5.53295e+06	1.12585e+07	5.54954e+06	8.41119e+06	4.31491e+06	9.37131e+06	8.30143e+06	9.97129e+06	5.81483e+06	2.09379e+07	1.73614e+07	6.09831e+07	3.28706e+07	5.04126e+07	2.83027e+07	2.83113e+07	2.14096e+07	4.16626e+07	2.24823e+07	--	--	--	-	-	-	-
POS_M102T718_2	102.055	718.466	11.97	--	--	--	--	--	--	1.43482e+07	5.23796e+06	3.70932e+06	5.28906e+06	7.70675e+06	4.63487e+06	5.32476e+06	6.71117e+06	7.07964e+06	8.23726e+06	1.18553e+07	7.29306e+06	8.69685e+06	3.13138e+07	1.13597e+07	1.08292e+07	6.00326e+07	1.64505e+07	1.02057e+07	2.31064e+07	3.18398e+07	1.50165e+07	1.15715e+07	3.12574e+07	1.22841e+07	1.22854e+07	1.14428e+07	1.38073e+07	1.1602e+07	--	--	--	-	-	-	-
POS_M102T777	102.055	777.454	12.96	--	--	--	--	--	--	8.71569e+06	9.91321e+06	4.99251e+06	4.06059e+06	6.23013e+06	3.73675e+06	4.01032e+06	5.47178e+06	5.08998e+06	3.83414e+06	3.76849e+06	3.49196e+06	4.69337e+06	3.83797e+06	5.46674e+06	4.95699e+06	6.35241e+06	6.47634e+06	6.02118e+06	8.60509e+06	8.05463e+06	2.27186e+07	9.99752e+06	1.3991e+07	1.10919e+07	1.10924e+07	1.20104e+07	9.33376e+06	1.19135e+07	--	--	--	-	-	-	-
POS_M102T536	102.055	535.882	8.93	--	--	--	--	--	--	1.59219e+07	3.15269e+07	4.92062e+06	4.23671e+06	4.42097e+06	4.64526e+06	5.06028e+06	1.32507e+07	1.05129e+07	2.50314e+07	1.36716e+07	1.94572e+07	1.44425e+07	5.73241e+06	6.39029e+06	1.61831e+07	1.36798e+07	3.14207e+07	6.10397e+06	2.0304e+07	1.46809e+07	1.39559e+07	3.54034e+07	1.51956e+07	1.24417e+07	1.24451e+07	9.57233e+06	1.79226e+07	9.86976e+06	--	--	--	-	-	-	-
POS_M102T664	102.055	663.957	11.07	2-Iminobutanoate	--	7.67333e-09	0.112895	C4H7NO2	MS2	5.34655e+06	5.22068e+06	5.29523e+06	8.32013e+06	1.44295e+07	6.365e+06	5.22448e+07	1.64658e+07	1.30768e+07	7.04548e+07	2.10265e+07	9.61948e+06	1.6575e+07	1.30572e+07	8.00781e+06	6.71452e+06	8.37759e+06	2.08994e+07	5.33046e+06	9.11328e+06	1.01575e+07	9.69612e+06	5.1033e+06	1.78512e+07	5.21154e+06	5.21229e+06	4.94188e+06	5.70256e+06	4.9879e+06	--	--	--	-	-	-	-
POS_M102T38	102.063	38.4638	0.64	--	--	--	--	--	--	1.60178e+07	1.41956e+07	1.47426e+07	2.43104e+07	6.85169e+06	2.18284e+07	9.27334e+06	1.47116e+07	1.54475e+07	1.23605e+07	1.30442e+07	2.33255e+07	8.43782e+06	1.00551e+07	2.40445e+07	2.64136e+07	2.56573e+07	2.70959e+07	2.91604e+07	7.51328e+07	4.8888e+07	2.67051e+07	2.99187e+07	2.08483e+07	1.69993e+07	1.70008e+07	1.76226e+07	1.60009e+07	1.73999e+07	--	--	--	-	-	-	-
POS_M102T438	102.092	438.153	7.3	--	--	--	--	--	--	3.44945e+07	3.70263e+07	2.71775e+07	1.08076e+08	3.93339e+07	5.9524e+07	3.65823e+07	4.18586e+07	2.84212e+08	3.51163e+07	1.33849e+08	6.72112e+07	1.69889e+08	4.35893e+07	3.82983e+07	1.04759e+07	2.9826e+07	2.94497e+07	4.70384e+07	7.82905e+07	6.44152e+07	1.11914e+08	3.15505e+07	4.67733e+07	3.16608e+07	3.16562e+07	3.38934e+07	2.76049e+07	3.3504e+07	--	--	--	-	-	-	-
POS_M102T370	102.092	369.874	6.16	--	--	--	--	--	--	1.4326e+08	1.95986e+07	8.20545e+07	9.28459e+07	1.38447e+08	5.12235e+07	1.14193e+07	5.80183e+07	4.34966e+07	3.46316e+07	8.14688e+06	3.45179e+07	2.91334e+06	2.59542e+06	1.08813e+07	9.4002e+06	7.71789e+06	1.68219e+06	6.73492e+06	6.91958e+06	1.42258e+06	7.64599e+06	1.18018e+07	1.12381e+07	2.84584e+07	2.84061e+07	3.23182e+07	1.74667e+07	4.16438e+07	--	--	--	-	-	-	-
POS_M102T254	102.092	253.613	4.23	--	--	--	--	--	--	5.21377e+07	8.56558e+06	2.69993e+07	3.25554e+07	1.00768e+07	6.15969e+07	3.53909e+07	5.45856e+07	4.48238e+07	1.03837e+08	3.02251e+07	4.63871e+07	2.73387e+07	2.35223e+07	2.6057e+07	2.55244e+07	2.10545e+07	1.63617e+07	1.22797e+07	1.38984e+07	1.39622e+07	3.82928e+06	1.54658e+07	1.68865e+07	3.16786e+07	3.16685e+07	3.26555e+07	2.96244e+07	3.28103e+07	--	--	--	-	-	-	-
POS_M102T235	102.092	235.064	3.92	--	--	--	--	--	--	5.36908e+07	4.86344e+06	6.99359e+07	1.78671e+07	6.5464e+06	3.84597e+06	2.13398e+07	4.89615e+06	2.50929e+07	2.64238e+07	2.20398e+07	1.93028e+07	2.0095e+07	2.53307e+07	8.1184e+06	3.47343e+07	3.39046e+07	2.80032e+07	3.40295e+07	5.4039e+07	7.70441e+07	1.04208e+07	8.13902e+07	8.333e+07	3.01832e+07	3.01834e+07	3.33099e+07	2.50527e+07	3.22706e+07	--	--	--	-	-	-	-
POS_M102T829	102.092	828.932	13.82	--	Betaine aldehyde	--	0.00724402	C5H12NO	MS1	6.59181e+07	1.2512e+08	1.28003e+08	1.69508e+08	4.30039e+07	5.5603e+07	2.42923e+08	3.01271e+08	2.28072e+08	3.80245e+07	1.29879e+08	1.14947e+08	2.80374e+07	3.10746e+06	2.39745e+06	7.15161e+06	6.79233e+06	1.17141e+07	5.52412e+06	1.10443e+07	1.37078e+06	6.50946e+06	1.53929e+06	1.57116e+06	1.80317e+07	1.79992e+07	1.67024e+07	2.2038e+07	1.11198e+07	Organonitrogen compounds	7418-61-3	HMDB0001252	C00576	ko01100//Metabolic pathways;ko00260//Glycine, serine and threonine metabolism	Amino acid metabolism;Global and overview maps	Metabolism
POS_M102T593	102.092	593.19	9.89	--	--	--	--	--	--	2.32131e+07	1.89298e+07	2.22516e+07	2.15675e+07	2.99483e+07	2.78976e+07	8.01216e+06	2.64095e+07	4.35386e+07	3.1454e+07	5.81967e+07	9.25926e+06	1.5579e+07	5.64079e+07	1.28843e+07	3.52683e+07	1.2602e+07	1.2724e+07	2.85199e+07	2.86957e+06	2.54129e+07	8.17903e+06	9.73404e+06	1.15407e+07	2.65186e+07	2.65061e+07	2.62197e+07	2.7378e+07	2.54269e+07	--	--	--	-	-	-	-
POS_M102T692	102.092	692.275	11.54	--	--	--	--	--	--	2.01805e+07	1.57012e+07	1.26814e+07	1.41964e+07	4.04443e+06	2.79317e+07	2.84701e+07	5.652e+07	1.93386e+07	4.60485e+07	2.65383e+07	5.1345e+06	1.96677e+07	1.40796e+07	1.70086e+07	1.49767e+07	1.46337e+07	9.84207e+06	2.31228e+07	2.88959e+06	3.30025e+06	1.47877e+07	5.13115e+07	2.62051e+07	2.31335e+07	2.31305e+07	2.2025e+07	2.62171e+07	1.98365e+07	--	--	--	-	-	-	-
POS_M102T746	102.092	746.343	12.44	--	--	--	--	--	--	1.44996e+07	2.23804e+07	5.39581e+06	5.77116e+06	2.2454e+07	2.73824e+07	7.54573e+06	4.28733e+07	3.40161e+07	3.94186e+07	9.17842e+06	3.55385e+07	8.4436e+06	1.89868e+07	2.89531e+07	2.11664e+07	2.23705e+07	1.59342e+07	1.48273e+07	1.6695e+07	2.44532e+07	2.13065e+07	2.48812e+07	2.80648e+07	7.02722e+07	7.02584e+07	6.90689e+07	7.29145e+07	6.87066e+07	--	--	--	-	-	-	-
POS_M102T461	102.092	460.587	7.68	--	--	--	--	--	--	9.01523e+06	4.03844e+07	1.01688e+07	9.58206e+06	5.41161e+07	8.80207e+07	3.23958e+07	4.80077e+07	1.1853e+07	5.76167e+07	9.96142e+06	3.37769e+07	5.41783e+06	3.48813e+07	1.98388e+07	3.95853e+07	2.31564e+07	3.2854e+07	1.62522e+07	1.65951e+07	2.40306e+07	3.51489e+06	1.72002e+07	1.7367e+07	2.93863e+07	2.93706e+07	3.20498e+07	2.42387e+07	3.19135e+07	--	--	--	-	-	-	-
POS_M102T667	102.092	666.691	11.11	--	--	--	--	--	--	3.32188e+07	2.78673e+07	3.05284e+07	2.41741e+07	6.94696e+07	4.83071e+07	6.93472e+06	5.39261e+07	2.45113e+07	1.76652e+07	3.3121e+07	2.22952e+07	1.86966e+07	7.62599e+07	3.05988e+07	1.1254e+08	4.77253e+07	4.39175e+07	3.36436e+07	3.97901e+07	2.88902e+07	4.02579e+07	6.82348e+06	6.08665e+06	2.8219e+07	2.82228e+07	2.82598e+07	2.81531e+07	2.82462e+07	--	--	--	-	-	-	-
POS_M102T631	102.092	631.288	10.52	--	--	--	--	--	--	1.0362e+08	4.82701e+07	5.83453e+07	3.95497e+07	4.59664e+07	9.79394e+06	8.79749e+06	6.49988e+07	4.09337e+07	3.45036e+07	2.29282e+07	5.55187e+06	1.01058e+07	1.04509e+07	2.57546e+06	1.82613e+06	9.98754e+06	8.22138e+06	4.48964e+06	1.16769e+06	8.1761e+06	5.2474e+06	1.52205e+06	7.28409e+06	2.88046e+07	2.87797e+07	2.95466e+07	2.63625e+07	3.7605e+07	--	--	--	-	-	-	-
POS_M102T567	102.092	567.249	9.45	--	--	--	--	--	--	4.20211e+06	1.42726e+07	2.21502e+07	3.60903e+06	1.7532e+07	1.80689e+07	2.10907e+07	2.21978e+07	4.04967e+06	1.46137e+07	9.99654e+06	3.23722e+06	2.74329e+06	1.6403e+07	2.31458e+06	1.12639e+07	7.64963e+06	8.31474e+06	1.19194e+06	1.69294e+06	1.08279e+07	1.32353e+07	1.64791e+07	1.36958e+07	2.30665e+07	2.30633e+07	2.21462e+07	2.5858e+07	1.84672e+07	--	--	--	-	-	-	-
POS_M102T652	102.092	651.571	10.86	--	--	--	--	--	--	1.53315e+07	2.28944e+07	2.56223e+07	2.599e+07	2.01083e+07	7.68471e+06	4.31597e+07	4.71975e+07	7.75324e+07	4.054e+07	3.95031e+07	4.17045e+07	3.57352e+08	3.33361e+07	1.7554e+08	2.59376e+07	8.70307e+07	1.09396e+08	8.11501e+07	8.12758e+07	6.66569e+07	3.97258e+07	7.61488e+06	2.4488e+07	2.61192e+07	2.61402e+07	2.10622e+07	3.41793e+07	2.28773e+07	--	--	--	-	-	-	-
POS_M102T224_2	102.092	224.011	3.73	--	--	--	--	--	--	4.77463e+06	4.73544e+06	5.33858e+06	5.8903e+06	5.58524e+06	5.29936e+06	2.21189e+07	2.92252e+07	8.35904e+06	7.44487e+06	3.88867e+07	4.26393e+07	2.09821e+07	4.37506e+07	9.16061e+07	3.58309e+07	4.57414e+07	3.35438e+07	3.14291e+07	3.61568e+07	2.54771e+07	7.17637e+06	7.00462e+06	7.23027e+06	2.50899e+07	2.50843e+07	2.78376e+07	2.03111e+07	2.7166e+07	--	--	--	-	-	-	-
POS_M102T211	102.092	210.859	3.51	--	--	--	--	--	--	3.50228e+07	6.51757e+06	6.41562e+06	5.84957e+06	7.02749e+06	6.53992e+06	9.80393e+07	3.27066e+07	4.62626e+07	7.91271e+07	2.50891e+07	2.38079e+07	1.33193e+07	2.66956e+07	1.49611e+07	3.07446e+07	1.62448e+07	1.2365e+07	1.21468e+07	1.34992e+07	1.15977e+07	1.4172e+07	1.6921e+07	1.34697e+07	2.94187e+07	2.93961e+07	3.31511e+07	2.09155e+07	3.47926e+07	--	--	--	-	-	-	-
POS_M102T546	102.092	545.738	9.1	--	--	--	--	--	--	2.14606e+06	8.88431e+06	9.88824e+06	1.48629e+07	4.41193e+06	2.02238e+07	2.4002e+07	9.03887e+06	3.3709e+07	3.27672e+07	3.6595e+07	5.43287e+07	3115.6	3115.6	3115.6	3115.6	3115.6	3115.6	3115.6	3115.6	3115.6	3115.6	3115.6	3.33773e+08	1.84858e+07	1.8515e+07	1.27758e+07	2.37987e+07	1.69067e+07	--	--	--	-	-	-	-
POS_M102T712	102.092	712.293	11.87	--	--	--	--	--	--	3.03904e+07	3.88157e+07	3.1915e+07	2.4509e+07	8.45587e+07	4.94916e+07	1.24461e+07	4.89666e+07	4.8306e+07	3.7816e+07	4.64232e+07	8.21827e+07	5.05878e+06	2.3536e+07	1.85622e+07	3.07214e+07	4.24966e+06	1.60406e+07	1.82773e+07	4.15295e+07	5.13017e+06	2.01001e+07	1.25561e+07	4.028e+06	4.18127e+07	4.17542e+07	4.9482e+07	2.54809e+07	5.10261e+07	--	--	--	-	-	-	-
POS_M102T496	102.092	495.596	8.26	--	--	--	--	--	--	1.6603e+07	2.07069e+07	4.92165e+06	4.38802e+06	2.9164e+07	1.43509e+07	5.09548e+06	2.2521e+07	4.42464e+07	2.46217e+07	1.77934e+07	5.31533e+06	1.31787e+07	4.14805e+06	1.47085e+07	3.8995e+06	3.1019e+06	1.39602e+07	2.41456e+06	1.60087e+07	4.38231e+07	1.64209e+07	3.26895e+06	1.80004e+07	2.34017e+07	2.34016e+07	2.1249e+07	2.93644e+07	1.71371e+07	--	--	--	-	-	-	-
POS_M102T186	102.092	186.093	3.1	--	--	--	--	--	--	1.54389e+07	4.27456e+06	1.93775e+07	2.40695e+07	4.30901e+06	4.45304e+06	1.60511e+07	5.59124e+06	1.54628e+07	5.13953e+06	2.82426e+07	2.07142e+07	5.07852e+07	1.86159e+07	5.50328e+07	3115.6	3115.6	3115.6	3115.6	3115.6	3115.6	3115.6	3115.6	3115.6	2.77109e+07	2.77215e+07	2.36368e+07	3.08612e+07	2.68405e+07	--	--	--	-	-	-	-
POS_M102T422_2	102.092	422.442	7.04	--	--	--	--	--	--	3.75559e+07	4.05748e+07	4.2366e+07	7.28144e+06	3.2714e+07	2.42563e+07	3.17776e+07	4.46976e+07	1.02449e+07	3.62205e+07	7.18388e+06	4.46832e+07	6.47011e+06	2.44523e+07	4.94509e+07	7.27362e+07	2.44338e+07	2.91299e+07	2.15296e+07	6.82133e+06	3.97362e+07	6.83046e+06	2.11713e+07	8.24576e+06	3.98475e+07	3.98413e+07	4.31039e+07	3.33628e+07	4.31233e+07	--	--	--	-	-	-	-
POS_M102T778	102.092	777.928	12.97	--	--	--	--	--	--	1.66736e+07	1.30725e+07	4.17285e+07	5.86351e+06	2.29962e+07	8.73596e+06	1.15541e+07	1.72987e+07	1.92656e+07	1.97169e+07	1.94571e+07	2.21405e+07	2.8044e+07	4.2421e+06	1.47435e+07	9.681e+06	1.41259e+07	1.79528e+06	1.36124e+06	5.78966e+06	6.34757e+06	1.95138e+06	1.86389e+06	7.35284e+06	2.34046e+07	2.3339e+07	2.32785e+07	2.37932e+07	2.25812e+07	--	--	--	-	-	-	-
POS_M102T343	102.092	342.906	5.72	--	5-Aminopentanal	--	1.16481	C5H11NO	MS1	9.25669e+07	4.44885e+07	6.02079e+07	4.23918e+07	1.04753e+07	7.27008e+07	1.09649e+08	5.8161e+07	2.53794e+07	6.90466e+07	3.38913e+07	3.31572e+07	5.28919e+07	9.13347e+06	8.61689e+06	8.01471e+06	3.63993e+07	2.33829e+07	1.7162e+07	1.94712e+07	2.17899e+07	3.02981e+07	4.73403e+06	4.86292e+06	2.46956e+07	2.47092e+07	2.05858e+07	3.23519e+07	2.1118e+07	Organooxygen compounds	-	HMDB0012815	C12455	ko01100//Metabolic pathways;ko01110//Biosynthesis of secondary metabolites;ko01120//Microbial metabolism in diverse environments;ko00960//Tropane, piperidine and pyridine alkaloid biosynthesis	Biosynthesis of other secondary metabolites;Global and overview maps	Metabolism
POS_M102T788	102.092	788.309	13.14	--	--	--	--	--	--	2.62768e+07	2.29621e+07	2.40563e+07	8.48606e+07	2.99983e+07	8.40525e+07	1.32512e+07	1.79584e+08	5.70811e+07	6.32517e+07	8.02417e+07	1.43592e+08	5.6003e+07	4.22259e+08	6.27907e+07	5.69459e+07	5.54719e+07	1.1677e+07	9.19101e+07	3.03876e+07	1.37151e+07	5.20728e+07	6.90007e+06	6.55849e+06	2.13581e+07	2.13538e+07	2.16281e+07	2.089e+07	2.15623e+07	--	--	--	-	-	-	-
POS_M102T735	102.092	735.403	12.26	--	--	--	--	--	--	3.30612e+07	3.91209e+07	4.55604e+07	4.95369e+07	1.73475e+07	1.61637e+07	4.23005e+06	1.84558e+07	1.63008e+07	1.2532e+07	1.79597e+07	1.14781e+07	2.86065e+06	1.0789e+07	1.60737e+07	1.74034e+07	1.07328e+07	1.01818e+07	8.35988e+06	2.92404e+06	2.04465e+07	1.7489e+07	1.66689e+07	1.55167e+07	1.07517e+07	1.07502e+07	1.16805e+07	8.43586e+06	1.24727e+07	--	--	--	-	-	-	-
POS_M102T385	102.092	385.483	6.42	--	--	--	--	--	--	1.74216e+07	3.82013e+06	2.19934e+07	1.19639e+07	1.38038e+07	2.7957e+06	1.1154e+07	1.56751e+07	3.41243e+06	3.05145e+06	2.43061e+06	2.68349e+06	1.12022e+07	3.40475e+06	1.45271e+07	2.23245e+07	5.84191e+06	5.14273e+07	2.52835e+07	3.06723e+07	3.48861e+07	1.1889e+07	6.19247e+07	6.93109e+07	1.91888e+07	1.9191e+07	1.98303e+07	1.79629e+07	1.97283e+07	--	--	--	-	-	-	-
POS_M102T508	102.092	508.195	8.47	--	--	--	--	--	--	1.3766e+07	2.96166e+07	2.85242e+07	5.75799e+07	6.72208e+06	3.46993e+07	5.38806e+06	2.97319e+07	1.69992e+07	2.21601e+07	2.68616e+07	3.44378e+07	4.12665e+06	2.88602e+07	4.44687e+06	3.6177e+07	4.43949e+07	1.22561e+07	4.68089e+07	2.00679e+07	4.01311e+06	3.91987e+06	1.92869e+07	1.82716e+07	1.99155e+07	1.99141e+07	2.0524e+07	1.86505e+07	2.0593e+07	--	--	--	-	-	-	-
POS_M102T162	102.092	162.313	2.71	--	Valeric acid	--	0.00487028	C5H10O2	MS1	1.0648e+07	2.92126e+06	1.6806e+07	1.19578e+07	3.81453e+06	3.88233e+06	3.70141e+06	2.09252e+07	5.01642e+06	5.41825e+06	2.83567e+07	4.91045e+07	2.25351e+07	1.11173e+08	4.70628e+07	3.81541e+07	9.85468e+06	6.14785e+07	4.99471e+07	1.18047e+07	7.19236e+07	1.52142e+07	2.00204e+07	9.15311e+07	1.85423e+07	1.85434e+07	1.8782e+07	1.81115e+07	1.873e+07	Fatty Acyls	109-52-4	HMDB0000892	-	-	-	-
POS_M102T612	102.092	611.636	10.19	--	--	--	--	--	--	1.37795e+07	9.13902e+06	5.81291e+07	2.7832e+07	1.75503e+07	1.43407e+07	5.86412e+07	6.11921e+06	4.49451e+06	3.62603e+06	3.64884e+06	3.7548e+06	3.3794e+07	1.64733e+07	3115.6	3115.6	3115.6	3115.6	3115.6	3115.6	3115.6	3115.6	3115.6	3115.6	1.8036e+07	1.80484e+07	1.20378e+07	2.23483e+07	1.68687e+07	--	--	--	-	-	-	-
POS_M102T833_2	102.128	833.343	13.89	--	Hexylamine	--	2.58305	C6H15N	MS1	5.87108e+06	7.48999e+06	2.93686e+07	8.13141e+06	1.66978e+07	5.69924e+06	5.19142e+06	5.78547e+06	5.65399e+06	6.12659e+06	6.78841e+06	8.21794e+06	7.82255e+06	8.75141e+06	1.05281e+07	1.10759e+07	1.72648e+07	2.32665e+07	1.01426e+07	1.76537e+07	1.71875e+07	1.05998e+07	1.44419e+07	8.91191e+06	7.55746e+06	7.5595e+06	7.15437e+06	8.1994e+06	7.30095e+06	Amines	111-26-2	HMDB0032323	-	-	-	-
POS_M103T70_1	102.97	70.3838	1.17	--	--	--	--	--	--	2.91753e+07	1.75833e+07	1.231e+07	1.23575e+07	1.19086e+07	1.10562e+07	1.68996e+07	8.69305e+06	6.96226e+06	2.50378e+07	2.17238e+07	4.10019e+07	2.60143e+07	2.79169e+07	2.51805e+07	2.2805e+07	2.27761e+07	2.46474e+07	2.19384e+07	1.99377e+07	2.94629e+07	2.62155e+07	2.3273e+07	2.37199e+07	2.67932e+07	2.67913e+07	2.6976e+07	2.6428e+07	2.6979e+07	--	--	--	-	-	-	-
POS_M103T42	102.97	41.5726	0.69	--	--	--	--	--	--	5.54847e+07	5.47768e+07	5.55752e+07	6.10217e+07	6.22937e+07	6.20326e+07	7.17873e+07	7.06601e+07	8.35978e+07	3.80411e+07	4.3174e+07	4.18398e+07	5.98477e+07	7.49688e+07	6.08689e+07	6.04173e+07	2.22274e+07	3.26691e+07	6.98884e+07	1.33619e+08	1.90261e+07	1.37434e+08	1.02421e+08	8.12986e+07	5.53801e+07	5.53848e+07	4.71001e+07	7.22931e+07	4.65859e+07	--	--	--	-	-	-	-
POS_M103T141	102.97	140.883	2.35	--	2-Aminoisobutyric acid	--	0.510017	C4H9NO2	MS1	2.51853e+07	2.46957e+07	2.10149e+07	2.32434e+07	2.31837e+07	1.99144e+07	1.65032e+06	2.21822e+07	2.18267e+07	6.89477e+07	2.05388e+07	3.49563e+07	5.04514e+07	5.19169e+07	2.52799e+07	1.75626e+07	5.97537e+07	7.45136e+07	2.08596e+07	2.18312e+07	2.08345e+07	3.30399e+07	2.98263e+07	6.05747e+07	2.45664e+07	2.45639e+07	2.57339e+07	2.24288e+07	2.55463e+07	Carboxylic acids and derivatives	62-57-7	HMDB0001906	-	-	-	-
POS_M103T37	103.039	37.1232	0.62	Succinic acid semialdehyde	--	8.7906e-06	0.750994	C4H6O3	MS2	3.37228e+08	2.62351e+08	2.07838e+08	2.19179e+08	2.02456e+08	1.54502e+08	2.00541e+08	1.32485e+08	2.85666e+08	3.00995e+08	3.28065e+08	1.60604e+08	3.4143e+08	3.07024e+08	1.88447e+08	1.95532e+08	3.09828e+08	1.72695e+08	3.39365e+08	4.14706e+08	1.97421e+08	4.11032e+08	2.71477e+08	1.70787e+08	2.29191e+08	2.29244e+08	2.03067e+08	2.75678e+08	2.08649e+08	Fatty Acyls	692-29-5	HMDB0001259	C00232	ko01100//Metabolic pathways;ko01120//Microbial metabolism in diverse environments;ko00350//Tyrosine metabolism;ko01200//Carbon metabolism;ko00250//Alanine, aspartate and glutamate metabolism;ko00760//Nicotinate and nicotinamide metabolism;ko00650//Butanoate metabolism;ko00750//Vitamin B6 metabolism	Amino acid metabolism;Carbohydrate metabolism;Global and overview maps;Metabolism of cofactors and vitamins	Metabolism
POS_M103T143_1	103.039	142.524	2.38	--	--	--	--	--	--	9.60703e+07	1.21628e+08	6.66315e+07	7.75663e+07	1.74834e+08	1.50961e+07	1.87795e+08	6.61129e+07	1.10491e+08	9.60291e+07	4.13594e+07	5.20365e+07	9.92344e+07	1.15249e+08	1.24838e+08	1.56837e+08	2.42245e+08	4.9538e+08	4.32401e+09	3115.6	3115.6	3115.6	1.62413e+09	4.95174e+08	8.68428e+07	8.68769e+07	5.51754e+07	1.2369e+08	7.50293e+07	--	--	--	-	-	-	-
POS_M103T66	103.039	65.6205	1.09	--	--	--	--	--	--	1.65254e+07	1.58191e+07	1.72713e+07	7.98971e+07	1.69221e+08	1.77294e+07	6.37227e+07	6.46282e+07	1.82325e+07	2.50916e+08	1.63445e+08	1.63494e+08	1.86715e+07	5.8917e+07	6.0472e+07	2.02956e+08	6.46681e+07	5.14161e+07	4.37894e+07	1.35572e+08	5.46752e+07	7.48745e+07	1.44479e+07	1.58222e+07	9.6385e+07	9.63612e+07	1.00509e+08	8.72562e+07	1.01819e+08	--	--	--	-	-	-	-
POS_M103T227	103.039	226.543	3.78	--	--	--	--	--	--	2.37597e+07	4.6485e+07	8.70512e+06	5.4435e+07	3.76159e+07	1.17351e+07	1.38552e+07	1.54352e+07	1.56289e+07	2.16185e+08	2.27398e+07	9.21464e+07	6.16912e+07	3.23842e+07	2.53773e+07	2.08674e+07	4.43165e+06	4.34402e+06	1.47236e+07	3.68313e+06	2.2664e+07	4.28583e+06	4.64598e+06	4.82366e+06	3.04372e+07	3.04105e+07	2.83956e+07	3.61942e+07	2.36525e+07	--	--	--	-	-	-	-
POS_M103T237	103.039	236.744	3.95	--	--	--	--	--	--	1.1885e+08	1.02715e+08	1.60808e+08	1.22695e+08	2.65646e+07	2.64057e+07	1.63201e+08	2.81957e+07	2.77266e+07	2.80845e+07	2.64059e+07	9.08538e+07	4.07443e+07	1.08195e+07	8.11899e+06	4.49266e+07	6.30615e+06	2.2233e+07	4.13099e+07	5.25989e+06	2.28132e+07	4.47991e+06	4.95598e+06	5.22606e+06	2.15644e+07	2.15564e+07	2.12495e+07	2.21975e+07	2.12343e+07	--	--	--	-	-	-	-
POS_M103T215	103.039	215.382	3.59	--	--	--	--	--	--	6.92357e+06	2.71406e+07	2.93238e+07	2.89213e+07	3.81123e+07	1.06045e+07	4.4049e+07	1.72558e+07	1.70942e+07	2.2951e+07	2.77053e+07	3.16484e+07	1.75285e+07	6.13574e+07	6.87599e+07	2.81192e+07	3.3694e+07	5.8625e+07	7.19499e+06	7.10857e+06	2.30406e+07	7.48199e+06	7.60307e+06	7.77307e+06	3.55371e+07	3.5499e+07	3.65574e+07	3.33747e+07	3.6751e+07	--	--	--	-	-	-	-
POS_M103T161	103.039	161.396	2.69	--	--	--	--	--	--	3.82678e+07	3.96899e+07	4.48215e+07	9.803e+06	1.04199e+07	1.20207e+07	1.49278e+07	1.51302e+07	1.67255e+07	8.97537e+07	2.31537e+07	2.45978e+07	3115.6	3115.6	3115.6	3115.6	3115.6	3115.6	3115.6	3115.6	3115.6	3115.6	3115.6	3115.6	3.13664e+07	3.14294e+07	2.11338e+07	3.93568e+07	2.91243e+07	--	--	--	-	-	-	-
POS_M103T70_2	103.05	70.1013	1.17	--	Cycloserine	--	0.846622	C3H6N2O2	MS1	1.39367e+07	1.17078e+07	1.12662e+07	1.08435e+07	1.38601e+07	1.30594e+07	1.91438e+07	1.39303e+07	1.29279e+07	1.53442e+07	1.24301e+07	1.6049e+07	1.45285e+07	1.48518e+07	1.05586e+07	1.42669e+07	1.61659e+07	1.63316e+07	1.18127e+07	1.81568e+07	1.8712e+07	1.75223e+07	9.83633e+06	9.16898e+06	1.2515e+07	1.25182e+07	1.15239e+07	1.42622e+07	1.17456e+07	Azolines	68-41-7	HMDB0014405	C08057	ko01130//Biosynthesis of antibiotics	Global and overview maps	Metabolism
POS_M103T342	103.054	341.793	5.7	--	--	--	--	--	--	2.21392e+08	2.16693e+08	2.26481e+08	2.1498e+08	2.33465e+08	2.2504e+08	1.80156e+08	1.61234e+08	1.75491e+08	1.83138e+08	1.75638e+08	1.81699e+08	1.03805e+08	1.04498e+08	9.01219e+07	9.63998e+07	9.70106e+07	9.14556e+07	4.89223e+07	9.97136e+06	4.10845e+07	1.05542e+07	1.12051e+07	1.19719e+07	1.52554e+08	1.52558e+08	1.48867e+08	1.59646e+08	1.49103e+08	--	--	--	-	-	-	-
POS_M103T298	103.054	297.568	4.96	--	--	--	--	--	--	1.32886e+07	9.50096e+06	9.76463e+06	1.07221e+07	1.13453e+07	1.05579e+07	1.33286e+07	1.22214e+07	1.17892e+07	1.29542e+07	1.24945e+07	1.23957e+07	6.27937e+06	7.91733e+06	8.85543e+06	8.36985e+06	1.07011e+07	1.05082e+07	1.00565e+07	1.05308e+07	1.0234e+07	1.1393e+07	9.61563e+06	8.96597e+06	9.24808e+06	9.24761e+06	9.86929e+06	8.18869e+06	9.69862e+06	--	--	--	-	-	-	-
POS_M103T272	103.076	272.329	4.54	--	--	--	--	--	--	2.5751e+08	3.13034e+07	1.53572e+07	1.51634e+07	1.33672e+07	1.56099e+08	5.75106e+07	1.39423e+07	2.91832e+07	5.7116e+07	2.67131e+07	1.27811e+07	6.24546e+07	1.51003e+07	2.03375e+08	1.68191e+07	1.67391e+07	3.15675e+07	1.90086e+08	2.11721e+07	3.54589e+08	4.17911e+07	2.36778e+07	2.41486e+07	2.56417e+07	2.56429e+07	2.56402e+07	2.56448e+07	2.56404e+07	--	--	--	-	-	-	-
POS_M103T35	103.075	34.801	0.58	--	--	--	--	--	--	5.18391e+07	5.06095e+07	4.9311e+07	4.60474e+07	5.10149e+07	5.26501e+07	4.59641e+07	4.71404e+07	5.25445e+07	4.75761e+07	4.89895e+07	4.61872e+07	4.89888e+07	5.55095e+07	5.34103e+07	5.85003e+07	5.06889e+07	4.57111e+07	4.65106e+07	4.34382e+07	5.14028e+07	4.97755e+07	4.27936e+07	4.73865e+07	4.53633e+07	4.53624e+07	4.57475e+07	4.46604e+07	4.56857e+07	--	--	--	-	-	-	-
POS_M103T143_2	103.076	142.696	2.38	Isovaleric acid	--	0.000180269	1.24411	C5H10O2	MS2	8.12415e+07	1.41924e+08	9.96321e+07	7.3559e+07	7.52407e+07	5.9327e+07	7.32847e+07	5.28145e+07	1.06567e+08	4.89935e+07	4.038e+07	4.99643e+07	6.18501e+07	6.75623e+07	4.78994e+07	3.7801e+07	3.55445e+07	3.84779e+07	4.55459e+07	3.7125e+07	6.05585e+07	3.27395e+07	3.57444e+07	8.43776e+07	5.92212e+07	5.92258e+07	5.54433e+07	6.71949e+07	5.48131e+07	Fatty Acyls	503-74-2	HMDB0000718	C08262	ko01110//Biosynthesis of secondary metabolites	Global and overview maps	Metabolism
POS_M104T37	104.042	37.1901	0.62	--	--	--	--	--	--	6.19448e+06	6.82736e+06	9.93891e+06	7.69672e+06	8.37782e+06	1.35327e+07	5.85213e+06	8.33884e+06	1.26882e+07	6.08984e+06	1.20985e+07	8.18411e+06	1.23146e+07	6.44551e+06	7.24787e+06	1.19794e+07	7.7746e+06	1.30814e+07	1.14019e+07	7.87758e+06	1.43137e+07	5.92833e+06	9.6683e+06	4.91579e+06	9.68297e+06	9.681e+06	1.04687e+07	8.18301e+06	1.04033e+07	--	--	--	-	-	-	-
POS_M104T68	104.042	68.2498	1.14	--	--	--	--	--	--	1.62805e+06	5.10481e+06	1.32181e+06	4.16229e+06	1.72968e+06	1.34065e+06	3.8245e+06	1.07945e+07	4.3943e+06	1.59638e+06	4.74602e+06	1.93116e+06	3115.6	3115.6	3115.6	3115.6	3115.6	3115.6	3115.6	3115.6	3115.6	3115.6	2.09059e+07	4.49272e+06	1.47832e+06	1.47996e+06	1.1565e+06	1.86751e+06	1.34856e+06	--	--	--	-	-	-	-
POS_M104T115	104.053	115.027	1.92	--	--	--	--	--	--	3.06611e+07	3.20788e+07	3.09659e+07	3.25873e+07	3.21373e+07	3.2347e+07	2.71984e+07	2.99842e+07	3.11257e+07	2.53435e+07	2.44244e+07	2.5604e+07	1.75054e+07	2.13168e+07	1.63656e+07	1.90323e+07	1.74648e+07	1.56719e+07	8.29749e+06	8.54669e+06	8.82079e+06	8.47511e+06	9.14806e+06	8.6787e+06	2.29714e+07	2.29733e+07	2.22641e+07	2.42918e+07	2.23523e+07	--	--	--	-	-	-	-
POS_M104T149	104.053	148.644	2.48	2-Hydroxybutyric acid	--	7.50293e-07	3.58986	C4H8O3	MS2	4.82142e+07	4.86706e+07	4.84163e+07	4.67803e+07	4.57432e+07	4.89177e+07	4.65662e+07	4.46199e+07	4.33335e+07	4.48943e+07	4.73214e+07	4.49082e+07	2.59988e+07	2.85564e+07	2.62967e+07	2.88636e+07	2.87228e+07	2.88023e+07	1.49078e+07	1.27569e+07	1.36318e+07	1.3385e+07	1.29219e+07	1.5902e+07	3.66793e+07	3.66779e+07	3.71223e+07	3.58535e+07	3.7066e+07	Hydroxy acids and derivatives	600-15-7	HMDB0000008	C05984	ko00640//Propanoate metabolism	Carbohydrate metabolism	Metabolism
POS_M104T342	104.058	341.789	5.7	--	2,3-Diaminopropionic acid	--	9.78709	C3H8N2O2	MS1	2.65972e+06	5.99031e+06	4.53132e+06	2.42854e+06	1.61201e+07	2.72296e+06	3.36222e+06	3.30972e+06	1.55043e+06	3.93997e+06	1.69985e+06	3.75441e+06	1.26782e+06	3.85571e+06	1.20356e+07	1.75804e+07	2.20649e+07	7.23071e+06	1.0812e+07	7.32917e+06	7.58268e+06	7.19246e+06	5.55795e+06	5.96546e+06	3.01225e+06	3.01315e+06	2.86169e+06	3.24112e+06	2.92423e+06	Carboxylic acids and derivatives	4033-39-0	HMDB0002006	-	-	-	-
POS_M104T87	104.072	87.4712	1.46	--	Dimethylglycine	--	3.4513	C4H9NO2	MS1	6.3694e+09	6.20828e+09	6.61192e+09	6.61286e+09	7.0413e+09	6.98108e+09	4.62471e+09	4.73888e+09	4.8889e+09	4.67231e+09	4.67979e+09	4.6136e+09	4.32913e+09	4.00881e+09	3.59678e+09	3.64562e+09	3.81441e+09	3.90154e+09	1.72246e+09	1.7079e+09	1.79179e+09	1.62647e+09	1.77761e+09	1.78556e+09	3.96499e+09	3.96513e+09	3.87678e+09	4.13121e+09	3.88604e+09	Carboxylic acids and derivatives	1118-68-9	HMDB0000092	C01026	ko01100//Metabolic pathways;ko00260//Glycine, serine and threonine metabolism	Amino acid metabolism;Global and overview maps	Metabolism
POS_M104T84_1	104.107	84.0605	1.4	--	--	--	--	--	--	2.02993e+10	2.06917e+10	1.98504e+10	1.98313e+10	2.23521e+10	2.1019e+10	2.61027e+10	2.46381e+10	2.35913e+10	2.42952e+10	2.58465e+10	2.67332e+10	1.4946e+10	1.55728e+10	1.3319e+10	1.46741e+10	1.41834e+10	1.33678e+10	1.09717e+10	1.00712e+10	1.13551e+10	1.12285e+10	1.13836e+10	1.22238e+10	1.97942e+10	1.97927e+10	2.00606e+10	1.9281e+10	2.00441e+10	--	--	--	-	-	-	-
POS_M104T837	104.107	837.418	13.96	--	--	--	--	--	--	3.806e+07	4.36754e+07	3.77412e+07	4.12069e+07	3.8667e+07	4.55608e+07	4.17425e+07	3.93538e+07	4.09125e+07	5.38923e+07	4.67533e+07	4.56468e+07	6.28934e+07	4.81813e+07	5.50277e+07	5.04709e+07	1.01245e+08	4.26027e+07	5.58011e+07	5.07276e+07	3.98714e+07	4.44598e+07	4.23199e+07	3.84027e+07	4.35428e+07	4.35492e+07	4.12497e+07	4.76691e+07	4.16853e+07	--	--	--	-	-	-	-
POS_M104T829	104.107	828.835	13.81	--	--	--	--	--	--	4.30464e+07	4.34101e+07	4.88208e+07	4.01614e+07	3.83956e+07	4.50847e+07	4.15301e+07	3.89842e+07	4.02781e+07	3.83355e+07	3.94777e+07	3.91002e+07	3.61563e+07	4.10144e+07	4.24953e+07	4.7717e+07	1.10371e+07	4.67181e+07	4.79065e+07	5.01445e+07	5.30594e+07	4.53342e+07	4.74735e+07	4.84668e+07	4.18428e+07	4.18454e+07	4.17223e+07	4.20564e+07	4.17488e+07	--	--	--	-	-	-	-
POS_M104T805	104.107	805.087	13.42	Choline	--	5.15756e-11	0.182955	C5H14NO	MS2	7.42779e+07	7.66307e+07	1.36936e+08	8.96281e+07	8.76211e+07	1.02337e+08	1.61942e+08	1.1284e+08	1.72026e+08	1.03594e+08	1.16316e+08	1.22156e+08	9.62895e+07	1.3622e+08	9.99236e+07	1.03206e+08	9.26998e+07	1.30643e+08	9.16366e+07	8.45856e+07	8.39167e+07	1.01183e+08	7.65712e+07	7.60606e+07	1.09766e+08	1.09764e+08	1.1004e+08	1.09277e+08	1.09985e+08	Organonitrogen compounds	62-49-7	HMDB0000097	C00114	ko01100//Metabolic pathways;ko02010//ABC transporters;ko00260//Glycine, serine and threonine metabolism;ko00564//Glycerophospholipid metabolism	Amino acid metabolism;Global and overview maps;Lipid metabolism;Membrane transport	Environmental Information Processing;Metabolism
POS_M104T743	104.107	742.726	12.38	--	--	--	--	--	--	3.0387e+07	8.44627e+06	3.17192e+06	3.17889e+07	3.20091e+07	3.0274e+07	4.71009e+07	7.73128e+07	3.09152e+07	4.54709e+07	3.54803e+07	3.1557e+07	2.09177e+07	3.55437e+06	3.26794e+06	4.00841e+06	2.07978e+07	2.02389e+07	7.76402e+07	1.55238e+07	2.39656e+07	2.74224e+07	2.34718e+07	5.49847e+07	2.64582e+07	2.64598e+07	2.78246e+07	2.42043e+07	2.73851e+07	--	--	--	-	-	-	-
POS_M105T108	104.963	107.55	1.79	--	--	--	--	--	--	3.37431e+06	1.12108e+06	4.27529e+06	4.1721e+06	3.54077e+06	4.73344e+06	3.58471e+06	4.46647e+06	2.778e+06	2.79727e+06	3.31191e+06	4.12076e+06	5.24112e+06	3.56826e+06	4.54871e+06	3.01849e+06	4.92575e+06	4.44535e+06	4.04194e+06	5.12304e+06	3.03367e+06	2.30692e+06	2.29753e+06	4.71107e+06	4.10506e+06	4.1026e+06	4.4986e+06	3.36123e+06	4.46057e+06	--	--	--	-	-	-	-
POS_M105T70	105.003	70.2007	1.17	--	--	--	--	--	--	2.31352e+08	2.36642e+08	2.48253e+08	2.60659e+08	6.4388e+07	2.44322e+08	2.69592e+08	2.82093e+08	2.76903e+08	2.6882e+08	2.76672e+08	2.52098e+08	1.62001e+08	1.53776e+08	1.4618e+08	1.52815e+08	1.56475e+08	1.50454e+08	1.08765e+08	1.05708e+08	1.06806e+08	1.13623e+08	1.09228e+08	1.13356e+08	2.1318e+08	2.13158e+08	2.16063e+08	2.0751e+08	2.16015e+08	--	--	--	-	-	-	-
POS_M105T142	105.003	141.542	2.36	--	--	--	--	--	--	3.65721e+06	3.79981e+06	3.10642e+06	2.82862e+06	2.58964e+06	2.08345e+06	2.29717e+06	2.11887e+06	2.2787e+06	3.44984e+06	9.84758e+06	6.8707e+06	5.65385e+06	9.31008e+06	6.8376e+06	9.39349e+06	1.44884e+07	8.8235e+06	1.49286e+07	1.13408e+07	1.27167e+07	1.1407e+07	1.09495e+07	8.92573e+06	5.20461e+06	5.20514e+06	5.34808e+06	4.97007e+06	5.30067e+06	--	--	--	-	-	-	-
POS_M105T481	105.033	481.178	8.02	--	--	--	--	--	--	2.10801e+06	7.39341e+06	8.86745e+06	7.66873e+06	9.37931e+06	8.47889e+06	1.65519e+06	1.57516e+06	1.54001e+06	1.56308e+06	1.57172e+06	1.4365e+06	1.27439e+07	1.53203e+07	1.37251e+07	1.43837e+07	1.48318e+07	2.59744e+07	1.52081e+07	1.45913e+07	1.68278e+07	1.41111e+07	1.39654e+07	1.43454e+07	1.06998e+07	1.06999e+07	1.08376e+07	1.04534e+07	1.081e+07	--	--	--	-	-	-	-
POS_M105T835	105.043	834.835	13.91	--	--	--	--	--	--	1.34316e+07	1.27321e+07	4.72014e+06	2.55791e+07	3.86033e+07	7.24649e+06	7.75339e+07	1.08553e+07	7.06629e+07	1.24105e+07	2.66922e+08	1.74944e+07	2.58514e+08	8.83753e+07	2.81405e+07	2.58498e+07	8.64102e+07	1.25995e+08	1.81261e+07	7.9418e+07	2.45196e+08	5.63472e+07	1.77281e+08	4.31124e+07	2.68648e+07	2.68765e+07	2.48979e+07	3.01373e+07	2.54926e+07	--	--	--	-	-	-	-
POS_M105T746	105.043	746.056	12.43	--	--	--	--	--	--	5.46096e+07	8.50927e+07	9.34818e+06	3.06259e+07	8.14831e+06	7.0061e+06	5.00559e+07	2.06349e+07	2.89995e+07	3.72377e+07	1.20331e+07	1.58051e+07	1.47429e+07	1.6685e+07	3.20573e+06	2.74873e+07	2.7803e+07	3.55272e+06	1.69046e+07	3.33005e+06	1.3404e+07	3.95063e+06	3.29929e+06	2.97597e+07	1.74737e+07	1.74727e+07	1.77442e+07	1.69511e+07	1.77288e+07	--	--	--	-	-	-	-
POS_M105T683	105.043	682.823	11.38	--	--	--	--	--	--	5.72412e+07	6.62967e+06	3.82279e+07	1.4847e+07	1.64067e+07	4.03494e+06	1.46587e+07	3.36824e+06	1.91784e+07	2.30339e+07	1.19079e+07	1.2271e+07	8.40504e+06	3115.6	3115.6	3115.6	3115.6	3115.6	3115.6	3115.6	3115.6	3115.6	3115.6	4.06277e+09	9.42865e+06	9.4366e+06	6.95169e+06	1.1544e+07	8.82309e+06	--	--	--	-	-	-	-
POS_M105T709	105.043	709.198	11.82	--	--	--	--	--	--	1.26635e+07	1.19596e+07	7.37916e+07	3.42939e+07	7.90369e+06	9.28392e+06	4.42461e+07	2.60605e+07	1.99929e+07	3.00126e+07	5.55415e+06	4.67938e+06	9.18307e+06	8.48465e+06	3.5195e+07	3.79389e+08	2.21153e+07	7.50682e+07	1.61943e+07	1.29221e+07	6.70694e+07	3.4615e+07	2.52381e+07	3.16694e+07	1.41351e+07	1.4142e+07	1.35022e+07	1.50874e+07	1.37707e+07	--	--	--	-	-	-	-
POS_M105T734	105.043	734.055	12.23	--	--	--	--	--	--	2.6023e+07	8.12373e+06	4.37663e+07	2.40919e+07	2.28521e+07	5.05443e+06	5.19246e+06	4.87378e+06	1.6986e+07	3.48574e+06	1.25691e+07	1.14139e+07	2.42235e+06	2.0448e+07	7.86781e+06	1.6e+06	1.4676e+06	1.32988e+07	4.95478e+06	5.50142e+06	9.07917e+06	7.38984e+06	1.79344e+07	2.05513e+06	1.34376e+07	1.34356e+07	1.26525e+07	1.56389e+07	1.09698e+07	--	--	--	-	-	-	-
POS_M105T772	105.043	771.592	12.86	--	--	--	--	--	--	1.08689e+08	3.22864e+07	4.05407e+07	3.60895e+07	8.43007e+06	7.80873e+06	3.45239e+07	1.50228e+07	8.59171e+07	5.14525e+06	5.00865e+06	1.25405e+07	3.03262e+07	7.62572e+06	1.12585e+07	2.22194e+07	2.24325e+08	3115.6	3115.6	3115.6	3115.6	3115.6	3.28132e+08	4.80742e+07	2.5654e+07	2.56539e+07	3.22512e+07	1.75974e+07	2.83364e+07	--	--	--	-	-	-	-
POS_M105T674	105.043	674.096	11.23	--	--	--	--	--	--	6.77397e+06	2.50439e+07	4.28888e+06	2.0953e+07	3.38653e+06	2.91534e+06	1.22496e+07	1.60586e+07	2.39274e+06	1.57246e+06	1.88709e+06	6.62401e+06	2.39859e+07	7.47157e+06	1.06026e+06	992987	950678	3.66194e+06	3.88949e+06	998885	959212	4.86928e+06	1.23288e+06	1.49111e+06	7.89866e+06	7.89746e+06	7.52696e+06	8.93256e+06	6.7796e+06	--	--	--	-	-	-	-
POS_M105T796	105.043	796.375	13.27	--	--	--	--	--	--	2.80093e+07	3.74978e+07	3.3753e+07	3.30352e+07	6.53243e+06	6.64282e+06	2.4054e+07	5.60831e+06	4.75702e+06	5.16365e+06	3.8214e+06	2.19756e+07	5.06794e+07	2.26518e+07	7.9812e+06	9.01128e+06	1.0633e+08	1.04795e+07	3.42078e+07	3.43825e+07	1.17172e+07	8.22408e+07	8.91443e+06	9.37155e+06	3.96044e+07	3.96267e+07	2.93996e+07	5.64413e+07	3.26896e+07	--	--	--	-	-	-	-
POS_M105T757	105.043	757.427	12.62	--	--	--	--	--	--	2.77305e+06	3.70433e+06	1.52928e+07	1.70415e+07	5.12021e+07	1.78248e+07	2.55257e+07	4.13369e+07	6.98859e+06	6.80176e+06	7.46e+06	4.60372e+07	2.33577e+07	4.78789e+06	3.58163e+06	1.57193e+07	3.12991e+06	1.02224e+07	1.39332e+07	3.0411e+06	1.07483e+07	3.77942e+06	4.11757e+06	1.17384e+07	2.87887e+07	2.87795e+07	2.65516e+07	3.50719e+07	2.16095e+07	--	--	--	-	-	-	-
POS_M105T149	105.056	148.567	2.48	--	--	--	--	--	--	771463	1.58997e+06	1.75317e+06	888810	1.55892e+06	880013	1.38763e+06	1.39634e+06	1.71813e+06	2.31292e+06	2.26049e+06	6.66723e+06	1.22741e+06	1.81831e+06	2.06357e+06	1.17243e+06	1.49015e+06	1.36968e+06	1.26441e+06	1.27323e+06	1.30602e+06	1.24237e+06	1.56328e+06	1.39645e+06	2.32924e+06	2.32893e+06	2.23572e+06	2.53027e+06	2.21457e+06	--	--	--	-	-	-	-
POS_M105T380	105.069	380.162	6.34	2-Phenylethanol	--	1.05071e-24	5.1284	C8H10O	MS2	1.51296e+07	1.57708e+07	1.55507e+07	1.58738e+07	1.64425e+07	1.50813e+07	1.15052e+07	1.53214e+06	9.07784e+06	8.3772e+06	8.2972e+06	8.5552e+06	7.39312e+06	1.17542e+07	1.21753e+07	1.85334e+07	2.55213e+07	2.97636e+07	5.52137e+06	6.14136e+06	4.51474e+06	3.68633e+06	2.48521e+06	6.98301e+06	9.76057e+06	9.7596e+06	1.12337e+07	7.61969e+06	1.05588e+07	Benzene and substituted derivatives	56011-02-0	HMDB0041615	C05853	ko00360//Phenylalanine metabolism	Amino acid metabolism	Metabolism
POS_M105T87	105.074	87.4712	1.46	--	--	--	--	--	--	2.6133e+08	2.60502e+08	2.72535e+08	2.68158e+08	2.80204e+08	2.86809e+08	1.88027e+08	1.93731e+08	1.97564e+08	1.94076e+08	1.87897e+08	1.90133e+08	1.63101e+08	1.4906e+08	1.3948e+08	1.40361e+08	1.44689e+08	1.48465e+08	6.59946e+07	6.83746e+07	6.82767e+07	6.14531e+07	6.74286e+07	6.98748e+07	1.59247e+08	1.59242e+08	1.58312e+08	1.61034e+08	1.58383e+08	--	--	--	-	-	-	-
POS_M105T84	105.11	84.0605	1.4	--	--	--	--	--	--	1.04585e+09	1.05805e+09	1.03002e+09	1.00378e+09	1.1333e+09	1.06806e+09	1.35177e+09	1.27844e+09	1.20409e+09	1.27137e+09	1.27727e+09	1.37709e+09	7.25788e+08	7.71467e+08	6.67934e+08	7.3444e+08	7.20579e+08	6.8452e+08	5.4673e+08	5.05339e+08	5.62105e+08	5.45623e+08	5.64619e+08	5.976e+08	9.93828e+08	9.93724e+08	1.01921e+09	9.45285e+08	1.01726e+09	--	--	--	-	-	-	-
POS_M106T106	105.52	105.611	1.76	--	--	--	--	--	--	7.38312e+06	9.76977e+06	8.18858e+06	9.30322e+06	8.20123e+06	7.76621e+06	6.19416e+06	5.13808e+06	8.02686e+06	7.91932e+06	5.80445e+06	5.99852e+06	7.49805e+06	8.61753e+06	9.04796e+06	8.01711e+06	4.92147e+06	7.59964e+06	8.79024e+06	7.78227e+06	8.93472e+06	9.04748e+06	9.04628e+06	9.08818e+06	8.55039e+06	8.54998e+06	8.65826e+06	8.34032e+06	8.65373e+06	--	--	--	-	-	-	-
POS_M106T35	105.935	34.801	0.58	--	--	--	--	--	--	3.00411e+06	3.90564e+06	2.7685e+06	2.42485e+06	765137	2.04888e+06	1.75398e+06	2.99498e+06	2.8501e+06	1.78555e+06	2.26722e+06	2.05024e+06	5.91752e+06	6.91503e+06	2.13857e+07	2.70015e+08	3115.6	3115.6	3115.6	3115.6	3115.6	3115.6	3115.6	1.79403e+07	2.70831e+06	2.70981e+06	1.76964e+06	3.66994e+06	2.41492e+06	--	--	--	-	-	-	-
POS_M106T41	106.026	40.7832	0.68	--	Glyceric acid	--	2.36423	C3H6O4	MS1	1.49257e+06	3.63569e+06	322205	1.1888e+06	1.19962e+06	1.29536e+06	1.34545e+06	1.34504e+06	1.85843e+06	859518	1.1311e+06	298910	2.81415e+06	962715	230774	1.44048e+06	388971	565390	699793	3.79563e+06	1.25254e+06	861114	1.81498e+06	5.79167e+06	2.96529e+06	2.96563e+06	2.67661e+06	3.56957e+06	2.69157e+06	Organooxygen compounds	473-81-4	HMDB0000139	C00258	ko01100//Metabolic pathways;ko01110//Biosynthesis of secondary metabolites;ko01120//Microbial metabolism in diverse environments;ko01130//Biosynthesis of antibiotics;ko01200//Carbon metabolism;ko00260//Glycine, serine and threonine metabolism;ko00630//Glyoxylate and dicarboxylate metabolism;ko00030//Pentose phosphate pathway;ko00561//Glycerolipid metabolism	Amino acid metabolism;Carbohydrate metabolism;Global and overview maps;Lipid metabolism	Metabolism
POS_M106T83	106.05	83.0514	1.38	--	--	--	--	--	--	1.08313e+09	1.15737e+09	1.08702e+09	1.14212e+09	1.25115e+09	1.18928e+09	1.16042e+09	9.9573e+08	1.04176e+09	1.0712e+09	1.04433e+09	1.07622e+09	4.87901e+08	5.19663e+08	4.33672e+08	4.82726e+08	4.63554e+08	4.11597e+08	2.00903e+08	1.73258e+08	1.90596e+08	1.97104e+08	2.0371e+08	2.08873e+08	8.22168e+08	8.22068e+08	8.41689e+08	7.84123e+08	8.40976e+08	--	--	--	-	-	-	-
POS_M107T106	106.539	105.623	1.76	--	--	--	--	--	--	3.41e+06	1.66395e+06	1.81314e+06	1.35477e+06	1.07134e+06	1.01431e+06	966026	516873	597410	5.76378e+06	4.61334e+06	5.60395e+06	5.91168e+06	2.97501e+06	5.19708e+06	4.55297e+06	4.62634e+06	4.13692e+06	4.68499e+06	4.96223e+06	4.19425e+06	5.64848e+06	5.26912e+06	4.48273e+06	4.75222e+06	4.75315e+06	4.4273e+06	5.39373e+06	4.4304e+06	--	--	--	-	-	-	-
POS_M107T140	106.992	139.94	2.33	--	--	--	--	--	--	6.76492e+06	6.01935e+06	6.83167e+06	2.89118e+06	5.77023e+06	5.11629e+06	6.40834e+06	5.22967e+06	5.63056e+06	9.11241e+06	5.76423e+06	2.23431e+07	3.51651e+06	4.11398e+06	7.25752e+06	349653	4.32908e+06	3.58998e+06	3.91622e+06	4.56533e+06	4.02041e+06	5.34849e+06	2.2689e+07	1.04926e+07	5.75423e+06	5.753e+06	6.06202e+06	5.12639e+06	6.08374e+06	--	--	--	-	-	-	-
POS_M107T70_1	107.001	70.3118	1.17	--	--	--	--	--	--	2.01107e+07	2.05204e+07	2.25872e+07	2.22858e+07	2.22768e+07	2.27612e+07	8.41666e+07	9.0245e+07	4.64365e+06	2.34912e+07	8.52353e+07	2.85575e+06	3115.6	3115.6	3115.6	3115.6	3115.6	3115.6	3115.6	3115.6	3115.6	3115.6	3115.6	2.06937e+07	1.8416e+07	1.84506e+07	1.38557e+07	2.34958e+07	1.67897e+07	--	--	--	-	-	-	-
POS_M107T35	107.049	34.801	0.58	--	--	--	--	--	--	2.58051e+07	2.84184e+07	2.75919e+07	2.63681e+07	2.43994e+07	1.89972e+07	2.54092e+07	2.61559e+07	2.3903e+07	2.45393e+07	2.41713e+07	2.32057e+07	2.50638e+07	2.61168e+07	2.52053e+07	2.91123e+07	2.4959e+07	2.71829e+07	2.24041e+07	2.53258e+07	2.42645e+07	2.68236e+07	2.4023e+07	2.54932e+07	2.42083e+07	2.42067e+07	2.50964e+07	2.25679e+07	2.49664e+07	--	--	--	-	-	-	-
POS_M107T342	107.049	341.792	5.7	Benzaldehyde	--	3.28315e-10	1.85182	C7H6O	MS2	5.55445e+07	5.53051e+07	5.69269e+07	5.55728e+07	5.88468e+07	6.20907e+07	4.86451e+07	4.63471e+07	4.83297e+07	4.64921e+07	4.63749e+07	4.91841e+07	3.08909e+07	2.99574e+07	2.80858e+07	2.72598e+07	2.96431e+07	2.86996e+07	1.7286e+07	1.50993e+07	1.48967e+07	1.49437e+07	1.66152e+07	1.59835e+07	4.0923e+07	4.09236e+07	4.0499e+07	4.17143e+07	4.05518e+07	Benzene and substituted derivatives	100-52-7	HMDB0006115	C00261	ko01120//Microbial metabolism in diverse environments;ko01220//Degradation of aromatic compounds	Global and overview maps	Metabolism
POS_M107T577	107.07	577.268	9.62	--	--	--	--	--	--	9.21486e+06	9.17587e+06	8.22261e+06	1.14443e+07	8.04156e+06	8.09689e+06	8.37137e+06	9.45946e+06	5.1102e+06	5.16836e+06	4.44181e+06	7.52278e+06	1.16806e+07	1.71443e+07	3.21733e+07	8.86713e+07	3115.6	3115.6	3115.6	3115.6	3115.6	3115.6	6.14786e+07	2.58488e+07	8.13924e+06	8.1423e+06	7.60979e+06	8.79576e+06	7.91872e+06	--	--	--	-	-	-	-
POS_M107T43	107.07	42.8793	0.71	--	--	--	--	--	--	3.45189e+07	4.36671e+07	3.92646e+07	5.70136e+07	3.59238e+07	3.52414e+07	2.79127e+07	2.91343e+07	5.29559e+07	5.90341e+07	3.47578e+07	3.67905e+07	2.204e+07	5.49305e+07	5.15832e+07	1.70194e+08	9.15149e+07	1.69476e+08	1.99804e+08	4.32486e+08	1.98383e+08	1.93399e+08	7.6107e+07	3.23107e+07	2.00879e+07	2.00865e+07	2.30526e+07	1.59052e+07	2.16164e+07	--	--	--	-	-	-	-
POS_M108T35	107.95	34.8011	0.58	--	--	--	--	--	--	3.34615e+07	3.1051e+07	2.48264e+07	2.61766e+07	2.63611e+07	2.02168e+07	2.50868e+07	2.71484e+07	2.26012e+07	2.40415e+07	2.6338e+07	2.32028e+07	2.81552e+07	2.43752e+07	2.12035e+07	2.61626e+07	2.29331e+07	2.23896e+07	2.73424e+07	2.90336e+07	2.6058e+07	2.85788e+07	2.62694e+07	2.48974e+07	2.9563e+07	2.95618e+07	3.00561e+07	2.86124e+07	3.00249e+07	--	--	--	-	-	-	-
POS_M108T233	107.95	233.309	3.89	--	--	--	--	--	--	1.30647e+07	6.07889e+06	8.06868e+06	6.67796e+06	4.50538e+06	4.90387e+06	1.19895e+07	1.06572e+07	1.23103e+07	7.73011e+06	7.33792e+06	7.69568e+06	7.20205e+06	7.07263e+06	4.01122e+06	1.7208e+07	7.94068e+06	7.53827e+06	8.58896e+06	8.67935e+06	5.05657e+06	1.00741e+07	1.02859e+07	1.91266e+07	8.2957e+06	8.29433e+06	8.87883e+06	6.94583e+06	9.15963e+06	--	--	--	-	-	-	-
POS_M108T140	107.95	140.37	2.34	--	--	--	--	--	--	1.3117e+07	1.55734e+07	6.5808e+06	2.42941e+07	1.30933e+07	9.13003e+06	1.4515e+07	1.04656e+07	2.24109e+07	7.25916e+06	9.83656e+06	1.08041e+07	2.24515e+07	9.16616e+06	1.26383e+07	2.79639e+07	1.75323e+07	2.19053e+07	9.75349e+06	1.12982e+07	2.80488e+07	8.82441e+06	3.46799e+07	1.83598e+07	1.6098e+07	1.60995e+07	1.49964e+07	1.82856e+07	1.50042e+07	--	--	--	-	-	-	-
POS_M108T74	107.95	73.8136	1.23	--	--	--	--	--	--	1.10339e+07	4.10766e+06	9.00796e+06	7.45056e+06	7.66051e+06	8.67563e+06	5.86352e+06	3.26462e+06	3.22527e+06	4.75734e+06	7.66316e+06	4.08361e+06	3.59261e+06	2.71406e+07	6.62496e+06	5.38789e+06	4.28404e+06	5.43344e+06	6.49731e+06	7.22581e+06	3.73914e+06	7.2199e+06	5.89331e+06	4.41615e+06	5.35164e+06	5.35025e+06	6.33688e+06	3.41661e+06	6.30813e+06	--	--	--	-	-	-	-
POS_M108T66	107.95	65.5456	1.09	--	--	--	--	--	--	1.90077e+07	1.90031e+07	3.7727e+07	8.73304e+06	1.69036e+07	3.19131e+07	4.07266e+07	1.12325e+07	1.4265e+07	8.13022e+06	7.46915e+06	7.82404e+06	1.50244e+07	9.39488e+06	1.38329e+07	1.9403e+07	4.37653e+07	1.73145e+07	9.96855e+06	1.02953e+07	3.44632e+07	9.43214e+06	1.0057e+07	2.92299e+07	8.73097e+06	8.73173e+06	8.53792e+06	9.07577e+06	8.57701e+06	--	--	--	-	-	-	-
POS_M108T109	107.967	109.006	1.82	--	--	--	--	--	--	3.39353e+07	3.43139e+07	4.65722e+07	5.29527e+07	6.0465e+07	9.02553e+07	1.81584e+07	1.97873e+07	2.06782e+07	1.50486e+07	1.48009e+07	1.67326e+07	4.71882e+07	7.31511e+07	6.29057e+07	6.25503e+07	6.43469e+07	6.28198e+07	6.11447e+07	6.26124e+07	5.68788e+07	5.97326e+07	5.9372e+07	5.75997e+07	5.13274e+07	5.13021e+07	5.65519e+07	4.15018e+07	5.59914e+07	--	--	--	-	-	-	-
POS_M108T133	107.967	132.721	2.21	--	--	--	--	--	--	6.71396e+07	8.52973e+07	6.95142e+07	4.9002e+07	4.7012e+07	1.18316e+07	1.17822e+07	1.112e+07	1.03943e+07	6.68559e+06	6.79057e+06	6.67396e+06	3.3907e+07	1.13894e+07	4.87188e+07	4.47124e+07	6.07565e+07	6.86891e+07	1.6944e+07	1.62397e+07	6.58891e+07	8.28247e+07	6.02562e+07	4.6207e+07	4.36105e+07	4.36257e+07	4.04316e+07	4.86314e+07	4.16153e+07	--	--	--	-	-	-	-
POS_M108T365	107.967	364.65	6.08	--	Benzylamine	--	3.71869	C7H9N	MS1	7.54495e+07	1.37468e+07	1.15307e+07	4.67174e+07	3.50093e+07	4.26643e+07	7.32789e+06	7.05177e+06	3.37874e+07	1.88713e+07	1.85487e+07	1.50062e+07	1.61334e+07	2.55168e+07	6.36682e+06	2.72525e+07	3.29914e+07	3.42025e+07	7.27558e+07	1.50901e+07	6.92294e+07	7.16851e+07	1.24062e+08	1.06138e+08	2.53671e+07	2.53702e+07	2.58279e+07	2.45062e+07	2.57532e+07	Benzene and substituted derivatives	100-46-9	HMDB0033871	-	-	-	-
POS_M108T389	107.967	389.252	6.49	--	--	--	--	--	--	1.42672e+07	4.09268e+07	3.71444e+07	2.91511e+07	3.52523e+07	8.10088e+06	3.19908e+07	7.2742e+07	2.95031e+07	1.65368e+07	1.60445e+07	4.99504e+06	2.88741e+07	2.11336e+07	2.46426e+07	3.08177e+07	4.18855e+07	4.95976e+07	5.26297e+07	1.30938e+07	6.64186e+07	7.56409e+07	1.73386e+07	6.88643e+07	1.92718e+07	1.92745e+07	1.87326e+07	2.02556e+07	1.88367e+07	--	--	--	-	-	-	-
POS_M108T786	107.967	786.019	13.1	--	--	--	--	--	--	9.98448e+06	2.08558e+07	1.42763e+07	1.56831e+07	1.45738e+07	3.52254e+07	1.61582e+07	1.35693e+07	1.53449e+07	1.43664e+07	1.40113e+07	1.67313e+07	1.97257e+08	4.89149e+07	3.13896e+07	3.38068e+07	7.27313e+07	8.32344e+07	2.96203e+07	2.43173e+07	3.50595e+07	3.28167e+07	3.1079e+07	1.60297e+07	1.58805e+07	1.58853e+07	1.43499e+07	1.84518e+07	1.48015e+07	--	--	--	-	-	-	-
POS_M108T626	107.967	626.366	10.44	--	--	--	--	--	--	3.78344e+07	9.15157e+06	4.56673e+07	5.50498e+07	1.35854e+07	5.06666e+07	7.45841e+07	1.47888e+07	1.46002e+07	4.54699e+07	1.54248e+07	5.42914e+07	3115.6	3115.6	3115.6	3115.6	3115.6	3115.6	3115.6	3115.6	3115.6	3115.6	3115.6	1.77449e+08	4.88307e+07	4.88851e+07	3.02379e+07	6.63252e+07	4.36258e+07	--	--	--	-	-	-	-
POS_M108T763	107.967	763.323	12.72	--	--	--	--	--	--	1.1535e+07	2.17489e+07	2.5376e+07	1.26378e+07	1.32707e+07	1.28643e+07	1.15652e+07	3.04778e+07	1.209e+07	2.45576e+07	1.23509e+07	1.31714e+07	3115.6	3115.6	3115.6	3115.6	3115.6	3115.6	3115.6	3115.6	3115.6	3115.6	3115.6	2.30928e+07	1.21537e+07	1.21727e+07	8.63811e+06	1.61306e+07	1.08711e+07	--	--	--	-	-	-	-
POS_M108T602	107.967	601.543	10.03	--	--	--	--	--	--	1.32839e+08	1.39007e+08	1.02157e+08	1.73296e+07	1.40693e+07	5.26257e+07	1.23943e+07	1.22987e+07	9.05184e+06	2.99628e+07	8.06407e+06	7.98505e+06	1.50265e+08	3.61341e+08	3115.6	3115.6	3115.6	3115.6	3115.6	3115.6	3115.6	3115.6	3115.6	2.5147e+08	3.4923e+07	3.49528e+07	2.26473e+07	4.594e+07	3.17208e+07	--	--	--	-	-	-	-
POS_M108T530	107.967	530.297	8.84	--	--	--	--	--	--	5.95745e+06	3.14718e+07	2.68266e+07	5.17902e+07	7.39763e+06	6.60558e+07	3.49962e+07	9.16314e+06	8.1241e+06	6.41539e+07	6.27069e+06	3.51865e+07	8.96458e+06	1.04706e+07	4.76457e+07	6.14826e+07	6.47362e+07	4.89462e+07	8.21342e+07	8.81578e+07	1.1471e+08	2.59722e+07	3.03826e+07	7.20229e+07	3.11139e+07	3.11154e+07	3.1145e+07	3.1057e+07	3.11395e+07	--	--	--	-	-	-	-
POS_M108T590	107.967	590.329	9.84	--	--	--	--	--	--	1.06256e+08	1.28814e+08	6.25303e+07	1.6765e+07	1.51104e+07	6.44448e+07	9.65187e+07	4.47937e+07	3.92188e+07	3.42873e+07	9.35808e+06	8.33721e+06	7.98396e+07	3.20607e+07	4.15794e+08	3115.6	3115.6	3115.6	3115.6	3115.6	3115.6	3115.6	3115.6	5.75847e+08	3.4442e+07	3.44669e+07	2.41454e+07	4.55164e+07	3.09848e+07	--	--	--	-	-	-	-
POS_M108T797	107.967	797.314	13.29	--	--	--	--	--	--	1.06951e+07	1.11666e+07	1.14268e+07	1.69927e+07	1.64349e+07	1.80611e+07	1.568e+07	2.45018e+07	1.69183e+07	1.19473e+07	1.75439e+07	1.16286e+08	2.15248e+07	2.12633e+07	1.70563e+07	2.45147e+07	2.49506e+07	1.98047e+07	5.77688e+06	6.01276e+07	3.40645e+07	3.22809e+07	1.78927e+07	2.2325e+07	1.69706e+07	1.69702e+07	1.73523e+07	1.6287e+07	1.72765e+07	--	--	--	-	-	-	-
POS_M108T154	107.967	154.167	2.57	--	--	--	--	--	--	6.11087e+07	3.7602e+07	5.36535e+07	1.26087e+08	7.69948e+07	5.47604e+07	1.85602e+07	2.10915e+07	1.95277e+07	1.41247e+07	1.39432e+07	1.45414e+07	3.29112e+07	1.19018e+07	3.85439e+07	9.65522e+06	5.07786e+07	3.28985e+07	7.96941e+06	9.37077e+06	2.83416e+07	1.85554e+07	9.73735e+06	6.33797e+07	7.31694e+07	7.31698e+07	6.72718e+07	8.66604e+07	6.45619e+07	--	--	--	-	-	-	-
POS_M108T730	107.967	729.952	12.17	--	--	--	--	--	--	6.70474e+06	2.29599e+07	4.85711e+06	3.9732e+06	4.00021e+06	2.39001e+07	1.00699e+07	3.16789e+06	2.69758e+06	9.91273e+06	1.37794e+07	2.27328e+06	1.13739e+07	1.18771e+07	3.25551e+06	1.37358e+07	1.57901e+07	2.27545e+07	3.48307e+07	3.22403e+07	7.4288e+06	7.7718e+06	5.34502e+07	3.70002e+07	1.30107e+07	1.30125e+07	1.27675e+07	1.3504e+07	1.27688e+07	--	--	--	-	-	-	-
POS_M108T197	107.967	197.125	3.29	--	--	--	--	--	--	4.05875e+07	8.88921e+06	2.17958e+07	9.52625e+06	8.77078e+06	5.60874e+07	8.57765e+06	8.97551e+06	9.54487e+06	6.06349e+06	6.73172e+06	6.71649e+06	2.46152e+07	1.22845e+07	4.32994e+07	4.21242e+07	1.91794e+08	4.66242e+07	7.4198e+07	1.21154e+08	4.12178e+08	1.51445e+09	1.36133e+08	3.2743e+08	5.75216e+07	5.75361e+07	4.54888e+07	7.23094e+07	5.2683e+07	--	--	--	-	-	-	-
POS_M109T36	108.518	35.8284	0.6	--	--	--	--	--	--	1.5489e+07	1.55877e+07	1.58491e+07	1.55578e+07	1.23785e+07	1.38804e+07	1.42348e+07	1.13611e+07	1.25088e+07	1.25555e+07	1.06881e+07	1.23701e+07	1.09747e+07	9.08845e+06	8.79233e+06	8.52226e+06	7.92815e+06	1.05175e+07	6.91254e+06	1.0151e+07	7.06192e+06	1.07542e+07	8.89821e+06	9.74996e+06	1.222e+07	1.22189e+07	1.20807e+07	1.25055e+07	1.20684e+07	--	--	--	-	-	-	-
POS_M109T79	108.949	78.5203	1.31	--	--	--	--	--	--	499202	659953	453371	431825	2.2097e+06	640449	8.8505e+06	8.25578e+06	9.21633e+06	9.14775e+06	1.02797e+07	8.67713e+06	1.92005e+06	1.48517e+06	435298	1.61394e+06	1.93286e+06	1.72868e+06	6.51435e+06	6.53167e+06	7.91615e+06	7.25174e+06	7.84915e+06	7.35196e+06	6.16981e+06	6.16972e+06	6.15012e+06	6.20655e+06	6.15257e+06	--	--	--	-	-	-	-
POS_M109T34	108.958	34.1884	0.57	--	--	--	--	--	--	3.89415e+06	2.77407e+06	4.17282e+06	5.64056e+06	7.54122e+06	2.08558e+06	1.74764e+06	5.41288e+06	3.62906e+06	5.96193e+06	4.77254e+06	3.34336e+06	8.50063e+06	1.65441e+07	2.75436e+07	6.37186e+07	3.70391e+07	6.73224e+07	2.32931e+07	2.49997e+07	5.12829e+06	8.12332e+06	5.54312e+06	4.9276e+06	2.05765e+06	2.05913e+06	1.83108e+06	2.38594e+06	1.93517e+06	--	--	--	-	-	-	-
POS_M109T733	109.022	732.856	12.21	--	--	--	--	--	--	2.03231e+09	2.11697e+08	2.48186e+08	1.3974e+09	2.43158e+08	5.77125e+08	1.81587e+08	3.95573e+08	2.40204e+08	1.47507e+09	1.22245e+09	1.47618e+09	3115.6	3115.6	3115.6	3115.6	3115.6	3115.6	3115.6	3115.6	3115.6	3115.6	3115.6	1.91218e+10	3.12351e+08	3.12803e+08	2.56486e+08	3.62145e+08	2.97783e+08	--	--	--	-	-	-	-
POS_M109T833_1	109.022	832.98	13.88	--	--	--	--	--	--	6.4315e+06	3.17313e+07	6.82246e+07	4.51786e+06	2.24676e+07	1.92615e+07	7.00924e+07	5.66345e+06	7.15356e+07	2.50232e+07	2.56084e+07	8.92857e+06	1.9556e+07	3115.6	3115.6	3115.6	3115.6	3115.6	3115.6	3115.6	3.69181e+08	1.57227e+07	4.12952e+07	2.01001e+07	9.24075e+06	9.24601e+06	9.22789e+06	9.25859e+06	9.23439e+06	--	--	--	-	-	-	-
POS_M109T825	109.022	824.561	13.74	--	--	--	--	--	--	1.47214e+07	2.88302e+07	6.53534e+06	3.5003e+06	1.17605e+07	9.0267e+06	2.30872e+06	2.47688e+07	1.94674e+06	5.26454e+06	7.96858e+06	1.40686e+07	1.40764e+07	1.70019e+06	2.15676e+06	2.28201e+06	2.92024e+06	2.32647e+06	1.32705e+07	1.66422e+07	1.64381e+07	1.8151e+07	1.36441e+07	2.03854e+07	2.54095e+07	2.54099e+07	2.70767e+07	2.17155e+07	2.7526e+07	--	--	--	-	-	-	-
POS_M109T798	109.022	797.533	13.29	--	--	--	--	--	--	2.59289e+07	1.94893e+07	1.84642e+07	1.28949e+07	4.85565e+07	4.42621e+07	3.92433e+07	1.20045e+07	3.98399e+07	4.17077e+07	6.11528e+07	1.10325e+07	6.61722e+07	1.10018e+07	1.00732e+07	7.75678e+07	5.40473e+07	8.96014e+06	8.20367e+06	8.6283e+06	5.00664e+07	7.24158e+06	3.36029e+07	6.61799e+06	3.09649e+07	3.0965e+07	3.04179e+07	3.19626e+07	3.05076e+07	--	--	--	-	-	-	-
POS_M109T813	109.022	813.221	13.55	--	--	--	--	--	--	1.45907e+07	9.7758e+06	8.34276e+07	8.17539e+06	8.05607e+06	2.79201e+07	1.08495e+07	1.07995e+07	3.6187e+07	7.27747e+07	1.25012e+07	1.6354e+07	1.0418e+07	7.17536e+06	5.8917e+06	4.61086e+06	2.81144e+07	4.00334e+07	1.72316e+07	4.25029e+06	1.81426e+07	1.83516e+07	1.57906e+07	1.59346e+07	1.81817e+07	1.81689e+07	1.81687e+07	1.82074e+07	1.81685e+07	--	--	--	-	-	-	-
POS_M109T787_2	109.022	787.451	13.12	--	--	--	--	--	--	3.16879e+07	1.80999e+08	9.48012e+07	1.57622e+07	5.80697e+07	4.44369e+07	9.56289e+07	5.45004e+07	5.47803e+07	9.67161e+06	9.63849e+06	9.2354e+06	7.02923e+06	3.20106e+07	6.70388e+06	6.0326e+06	1.98203e+07	6.0363e+06	6.15629e+06	3.54705e+07	2.03353e+07	6.56998e+06	3.14753e+07	2.58367e+07	4.18714e+07	4.18655e+07	4.25504e+07	4.03921e+07	4.27279e+07	--	--	--	-	-	-	-
POS_M109T590_1	109.022	590.305	9.84	--	--	--	--	--	--	1.19585e+08	2.36014e+08	3.73234e+07	8.22739e+06	2.33744e+07	1.66466e+07	1.98542e+07	1.64865e+07	1.5272e+07	4.36523e+06	4.24592e+06	1.45192e+07	1.61929e+07	2.13844e+07	5.74262e+06	2.71608e+07	2.56922e+07	8.44143e+06	1.00235e+08	5.30955e+07	1.31632e+07	1.34589e+07	1.72488e+07	2.14897e+07	2.07669e+07	2.07685e+07	2.07966e+07	2.07098e+07	2.07933e+07	--	--	--	-	-	-	-
POS_M109T97	109.028	97.3416	1.62	--	--	--	--	--	--	9.22984e+07	1.00494e+08	9.87682e+07	9.0896e+07	1.04545e+08	9.05438e+07	1.33785e+08	1.47403e+08	1.35519e+08	1.54227e+08	1.346e+08	2.31427e+08	7.68056e+07	8.89313e+07	8.11323e+07	8.01411e+07	8.02758e+07	8.65245e+07	1.02415e+08	1.03607e+08	1.01259e+08	9.8662e+07	9.38843e+07	9.65722e+07	1.11289e+08	1.11294e+08	1.10074e+08	1.13519e+08	1.10264e+08	--	--	--	-	-	-	-
POS_M109T144	109.028	144.321	2.41	--	Quinone	--	4.71775	C6H4O2	MS1	4.05789e+07	4.61724e+07	4.5465e+07	4.62661e+07	4.04952e+07	3.83374e+07	4.26506e+07	4.10816e+07	4.2323e+07	3.98275e+07	4.01943e+07	3.93844e+07	2.82997e+07	3.11943e+07	3.87502e+07	5.36855e+07	2.49543e+08	1.2958e+08	1.43429e+08	2.27421e+08	9.45946e+07	1.17491e+08	7.07754e+07	4.14808e+07	5.22485e+07	5.22465e+07	5.91707e+07	4.17408e+07	5.62831e+07	Organooxygen compounds	106-51-4	HMDB0003364	-	-	-	-
POS_M109T322	109.028	322.099	5.37	--	--	--	--	--	--	2.41732e+07	2.21812e+07	1.84905e+07	1.68781e+07	2.69624e+07	1.36632e+07	1.49503e+07	1.39271e+07	1.25612e+07	1.32251e+07	1.25679e+07	1.21974e+07	1.36416e+07	1.39632e+07	1.21052e+07	1.29827e+07	1.22929e+07	1.1259e+07	1.43544e+07	1.2993e+07	2.19277e+07	2.48391e+07	1.8576e+07	5.73746e+07	3.15913e+07	3.15947e+07	2.77364e+07	4.21256e+07	2.14048e+07	--	--	--	-	-	-	-
POS_M109T90	109.028	89.6394	1.49	--	--	--	--	--	--	4.9532e+07	5.09941e+07	4.99729e+07	6.30637e+07	4.98116e+07	6.19711e+07	7.64694e+07	6.40796e+07	7.43643e+07	7.73787e+07	7.80582e+07	1.66721e+07	4.09144e+07	4.017e+07	3.65647e+07	3.74586e+07	3.84775e+07	4.51919e+07	3.06033e+07	3.00747e+07	4.79239e+07	4.50486e+07	3.61149e+07	3.56568e+07	5.04211e+07	5.04182e+07	5.11144e+07	4.91096e+07	5.10455e+07	--	--	--	-	-	-	-
POS_M109T47	109.028	46.586	0.78	--	--	--	--	--	--	3.20999e+07	1.25414e+08	4.2075e+07	1.51848e+08	3.58179e+07	1.33148e+08	1.42309e+08	2.69436e+07	3.26296e+07	8.83397e+07	1.30358e+08	1.35945e+08	1.48048e+08	1.25334e+08	1.3134e+08	5.34676e+07	1.19872e+08	1.23714e+08	6.8939e+07	1.36289e+08	1.31791e+08	1.28076e+08	1.39595e+08	1.23639e+08	1.43547e+08	1.43554e+08	1.39903e+08	1.50574e+08	1.40133e+08	--	--	--	-	-	-	-
POS_M109T747	109.101	747.12	12.45	--	--	--	--	--	--	7.71982e+07	9.53354e+07	1.46457e+07	7.85602e+07	8.58929e+07	7.74534e+07	9.65536e+07	1.43291e+08	1.00483e+08	9.53546e+07	8.1686e+07	7.67115e+07	9.4464e+07	8.05786e+07	1.00209e+08	8.39257e+07	8.46535e+07	8.17765e+07	8.28796e+07	8.12946e+07	9.45837e+07	8.06047e+07	7.78391e+07	7.43727e+07	7.22957e+07	7.23065e+07	6.82199e+07	7.98171e+07	6.88466e+07	--	--	--	-	-	-	-
POS_M109T516	109.101	516.357	8.61	--	--	--	--	--	--	6.0879e+07	6.68935e+07	5.59792e+07	5.61004e+07	4.85644e+07	8.4615e+07	7.38578e+07	8.21219e+07	1.70694e+08	7.31567e+07	3.61036e+07	4.80376e+07	5.31373e+07	6.48698e+07	2.67498e+08	1.86658e+08	7.53202e+07	6.13986e+07	7.06983e+07	6.95863e+07	6.00261e+07	5.45687e+07	8.58731e+07	6.71578e+07	8.32333e+07	8.3247e+07	7.66999e+07	9.55572e+07	7.75322e+07	--	--	--	-	-	-	-
POS_M109T555	109.101	554.75	9.25	--	--	--	--	--	--	1.03269e+08	8.25522e+07	1.46155e+08	6.1766e+07	9.3674e+07	6.50851e+07	9.0614e+07	1.56315e+08	8.0337e+07	1.19637e+08	1.07139e+08	8.54168e+07	8.89685e+07	9.41815e+07	6.34729e+07	7.12941e+07	1.96277e+08	5.82896e+07	9.37979e+07	6.19832e+07	5.33312e+07	4.38618e+07	3.97835e+07	4.8008e+07	6.16221e+07	6.16132e+07	6.42179e+07	5.62596e+07	6.44746e+07	--	--	--	-	-	-	-
POS_M109T74	109.101	74.3679	1.24	--	--	--	--	--	--	6.20329e+07	6.71866e+07	1.7435e+07	6.977e+07	7.5525e+07	7.07608e+07	1.59654e+07	1.03479e+08	9.44117e+07	2.19002e+07	1.54511e+07	1.38914e+08	1.00769e+08	8.75316e+07	1.71659e+07	6.93931e+07	5.44846e+07	9.75728e+06	9.61641e+06	3.39633e+07	4.14446e+07	8.97807e+06	4.54134e+07	1.06345e+07	6.78108e+07	6.78122e+07	6.10091e+07	8.71718e+07	4.54022e+07	--	--	--	-	-	-	-
POS_M109T811	109.101	810.551	13.51	--	--	--	--	--	--	4.16336e+07	2.25502e+07	6.89925e+06	3.02653e+07	8.08589e+06	8.54681e+07	1.10153e+07	2.11154e+08	1.67333e+08	4.38718e+07	6.15151e+07	4.62947e+07	2.16787e+08	4.73022e+07	2.00911e+08	5.16159e+07	6.40628e+07	1.68962e+08	6.02358e+07	7.24377e+07	6.08826e+07	5.55704e+07	3.38359e+08	6.34957e+07	1.01881e+08	1.01874e+08	1.19686e+08	6.38487e+07	1.22171e+08	--	--	--	-	-	-	-
POS_M109T92	109.101	92.244	1.54	--	--	--	--	--	--	1.45873e+08	9.537e+07	9.64101e+07	1.08185e+08	1.23149e+08	5.83153e+07	1.58444e+07	6.82337e+07	1.63004e+07	1.55042e+07	1.60424e+07	3.57878e+07	5.17415e+07	8.39157e+07	1.51498e+08	7.61403e+07	9.83427e+07	1.85702e+07	1.90176e+07	7.49592e+07	6.82011e+07	2.15429e+07	2.17238e+08	2.44404e+07	1.12222e+08	1.12235e+08	1.19778e+08	9.714e+07	1.19553e+08	--	--	--	-	-	-	-
POS_M109T774	109.101	773.763	12.9	--	--	--	--	--	--	2.43669e+07	1.11335e+08	1.69309e+07	6.86626e+07	8.44111e+07	1.38686e+07	4.07576e+07	4.61227e+07	4.17159e+07	4.46589e+07	5.46415e+07	4.58112e+07	9.7976e+06	3.22525e+07	9.12527e+06	1.87481e+07	2.8335e+07	6.78519e+06	3.6536e+07	3.19337e+07	6.10761e+07	5.34739e+07	6.15245e+06	6.34265e+07	3.27724e+07	3.27691e+07	3.48994e+07	2.83057e+07	3.51928e+07	--	--	--	-	-	-	-
POS_M109T388	109.101	388.021	6.47	--	--	--	--	--	--	9.31852e+06	5.90685e+07	7.38717e+07	1.0846e+08	8.93131e+07	1.02411e+08	2.24656e+07	2.84523e+07	1.86474e+08	1.06048e+08	1.99484e+08	2.83626e+07	1.75264e+07	3.73402e+07	1.01695e+07	4.57305e+07	3.32538e+07	2.91541e+07	2.68361e+07	1.79609e+07	2.01085e+07	4.30634e+06	1.62934e+07	2.10819e+07	3.63712e+07	3.63465e+07	3.62036e+07	3.68787e+07	3.54774e+07	--	--	--	-	-	-	-
POS_M109T590_2	109.101	590.28	9.84	m-Cresol	--	3.74378e-17	4.36406	C7H8O	MS2	4.7847e+07	4.71449e+07	2.52626e+07	4.97158e+07	7.18875e+07	3.74561e+07	2.93195e+07	1.4182e+07	1.33367e+08	1.32426e+08	4.00849e+07	4.57386e+07	6.20155e+07	7.95384e+07	1.00039e+08	2.31936e+08	7.69554e+08	3115.6	3115.6	3115.6	3115.6	3115.6	3115.6	3.92576e+09	7.60693e+07	7.60778e+07	9.95834e+07	5.55895e+07	8.1884e+07	Phenols	108-39-4	HMDB0002048	C01467	ko01120//Microbial metabolism in diverse environments;ko01220//Degradation of aromatic compounds	Global and overview maps	Metabolism
POS_M109T140	109.101	139.549	2.33	--	--	--	--	--	--	5.62441e+07	1.90814e+07	1.17964e+08	1.12991e+08	2.97893e+07	1.21643e+08	1.82546e+08	2.32848e+08	5.88344e+07	2.02585e+09	2.6627e+08	6.80926e+07	1.55756e+09	3.07271e+08	1.16302e+09	3.13478e+08	1.05709e+08	3.55842e+07	8.69299e+07	8.01997e+07	3.44297e+07	1.06382e+07	1.75012e+07	4.28155e+07	2.39327e+08	2.39292e+08	2.10138e+08	3.20287e+08	1.51167e+08	--	--	--	-	-	-	-
POS_M109T224	109.101	224.304	3.74	--	--	--	--	--	--	3.98957e+08	3.13239e+07	2.6447e+08	1.29047e+08	1.41413e+08	1.27115e+08	1.78937e+08	1.21306e+08	3.35195e+08	3.77123e+07	1.25397e+08	4.07445e+08	2.83588e+08	2.83577e+08	9.59679e+08	3115.6	3115.6	3115.6	3115.6	3115.6	3115.6	3115.6	3115.6	3115.6	1.20903e+08	1.2092e+08	1.82666e+08	7.8625e+07	1.32255e+08	--	--	--	-	-	-	-
POS_M109T493	109.101	492.502	8.21	--	--	--	--	--	--	3.233e+07	4.13414e+07	3.96399e+07	4.04728e+07	6.60374e+07	1.03723e+07	5.49511e+07	1.23187e+08	5.63167e+07	6.53952e+07	1.29049e+07	6.91106e+07	1.5566e+08	1.68945e+07	1.68716e+07	6.68653e+07	5.79906e+07	1.45116e+07	1.26003e+07	4.21645e+07	3.94521e+07	6.44269e+07	7.07799e+07	5.25006e+07	6.04963e+07	6.04971e+07	6.12754e+07	5.88656e+07	6.13636e+07	--	--	--	-	-	-	-
POS_M109T833_2	109.101	833.462	13.89	--	--	--	--	--	--	9.17843e+07	6.39314e+07	8.1393e+06	4.36543e+07	6.43754e+06	7.2828e+06	5.7894e+06	6.99502e+06	6.21251e+06	3.67321e+07	3.94515e+07	2.90719e+07	6.02312e+06	5.6331e+06	5.60614e+06	1.51691e+07	2.3571e+07	4.70043e+06	2.39784e+07	1.8365e+07	1.25924e+07	1.9522e+07	5.37834e+06	2.4072e+07	2.65833e+07	2.65874e+07	2.54739e+07	2.87977e+07	2.54821e+07	--	--	--	-	-	-	-
POS_M109T83	109.101	82.5125	1.38	--	--	--	--	--	--	4.11277e+07	5.14722e+07	9.14935e+07	7.4503e+07	1.75121e+07	9.38729e+07	2.14446e+07	1.15192e+08	1.21499e+08	3.43246e+07	3.24077e+07	3.22554e+07	3.23353e+07	7.24725e+07	1.79057e+07	4.28711e+07	3.80165e+07	9.6156e+06	7.97006e+06	4.26613e+07	3.60604e+07	6.4502e+06	6.35018e+06	6.82022e+06	3.6095e+07	3.60771e+07	3.44492e+07	4.07088e+07	3.08475e+07	--	--	--	-	-	-	-
POS_M109T630	109.101	629.841	10.5	--	--	--	--	--	--	2.82828e+08	1.69744e+08	1.64845e+07	5.21073e+07	1.3219e+07	1.22634e+07	1.06796e+07	3.83841e+07	4.50851e+07	4.77253e+07	4.85119e+07	8.42082e+07	1.21744e+07	9.38048e+07	1.13461e+07	5.46451e+07	5.43534e+07	8.0933e+07	3.76474e+07	1.09174e+07	5.60843e+07	4.80774e+07	6.09e+07	5.52399e+07	3.42801e+07	3.42877e+07	3.13604e+07	3.97354e+07	3.17724e+07	--	--	--	-	-	-	-
POS_M109T824	109.101	824.46	13.74	--	--	--	--	--	--	2.08451e+07	1.50309e+07	1.55938e+08	3.98462e+07	8.98964e+07	8.01899e+06	5.88831e+07	1.0869e+07	9.35775e+06	7.08367e+06	7.61535e+06	2.52129e+07	7.43045e+06	5.64922e+07	1.06722e+07	3.70213e+07	5.51799e+07	1.06452e+07	5.24046e+07	4.605e+07	5.46573e+07	6.36337e+07	1.17775e+07	3.44078e+07	3.4612e+07	3.46145e+07	3.72903e+07	2.9908e+07	3.66342e+07	--	--	--	-	-	-	-
POS_M109T537	109.101	537.414	8.96	--	--	--	--	--	--	1.09201e+07	1.13766e+07	1.15325e+07	7.29028e+07	1.06043e+07	5.95788e+07	4.04283e+07	1.01905e+07	7.64745e+07	6.48997e+07	9.48336e+06	7.26164e+07	1.47259e+07	4.65786e+07	1.38115e+07	1.27683e+07	1.10438e+07	4.14106e+07	5.83979e+07	3.25954e+07	5.3062e+07	7.20038e+07	3.52411e+07	5.62713e+07	3.77263e+07	3.7737e+07	3.11181e+07	5.01432e+07	3.19496e+07	--	--	--	-	-	-	-
POS_M109T286	109.101	286.142	4.77	--	--	--	--	--	--	1.6316e+08	2.22202e+08	1.60855e+08	1.34141e+08	9.60829e+07	1.99712e+08	2.11612e+08	3.01601e+07	1.01754e+08	1.10137e+08	1.27512e+08	1.10546e+08	1.80757e+08	1.1601e+08	2.63468e+07	7.19233e+07	9.35084e+07	2.12782e+08	9.18143e+07	8.13754e+07	9.84466e+07	1.49212e+08	6.01959e+07	5.07424e+08	8.27608e+07	8.2761e+07	9.2115e+07	6.66264e+07	8.96228e+07	--	--	--	-	-	-	-
POS_M109T308	109.101	307.686	5.13	--	--	--	--	--	--	6.74888e+07	3.80308e+08	2.49399e+08	4.57308e+08	5.51621e+08	4.71603e+08	4.18722e+08	1.01398e+08	9.59555e+07	8.36208e+07	7.27127e+07	2.13241e+08	4.47054e+07	1.18086e+08	2.39931e+07	5.06408e+07	5.72012e+07	4.00645e+07	4.85367e+07	5.38128e+07	5.86976e+07	2.79324e+07	3.04964e+07	7.06519e+06	5.24839e+07	5.24663e+07	5.10846e+07	5.55224e+07	5.07043e+07	--	--	--	-	-	-	-
POS_M109T197	109.101	196.809	3.28	--	--	--	--	--	--	2.59528e+08	3.0081e+08	2.37003e+08	5.00248e+07	3.88154e+07	1.33595e+08	1.31858e+08	1.68503e+08	1.36691e+08	1.49907e+08	3.15316e+07	1.18842e+08	3.7569e+07	1.21649e+08	2.95344e+07	2.97499e+07	7.36045e+07	6.60032e+07	2.20523e+07	6.85637e+07	1.92016e+08	6.39465e+07	5.97315e+07	8.47821e+07	1.45621e+08	1.45654e+08	1.35295e+08	1.65397e+08	1.3613e+08	--	--	--	-	-	-	-
POS_M109T452	109.101	452.146	7.54	--	--	--	--	--	--	7.73167e+07	5.69365e+07	1.78001e+07	1.78123e+08	1.24876e+07	4.86311e+07	1.13397e+08	6.15919e+07	1.31426e+07	1.26172e+07	4.78252e+07	3.49217e+07	1.09287e+07	1.08699e+07	2.80301e+07	3.90231e+07	6.64212e+06	4.42911e+07	2.03654e+07	3.26692e+07	2.89378e+07	2.1652e+07	2.01827e+07	6.3119e+07	4.02196e+07	4.0224e+07	3.58769e+07	5.23509e+07	2.75955e+07	--	--	--	-	-	-	-
POS_M109T273	109.101	272.741	4.55	--	--	--	--	--	--	1.10615e+08	8.83163e+07	1.00964e+08	7.72493e+07	6.91449e+07	1.24888e+08	1.13228e+08	1.12863e+09	1.50699e+08	3.27117e+07	1.05166e+08	1.60965e+08	3.83583e+07	1.64968e+08	5.12473e+08	5.90085e+07	3.15673e+08	2.47159e+08	7.40876e+07	6.67841e+07	2.41403e+08	4.03347e+08	1.57444e+08	3.13541e+07	9.19876e+07	9.20083e+07	8.69614e+07	9.96019e+07	8.90835e+07	--	--	--	-	-	-	-
POS_M109T66	109.101	65.6322	1.09	--	--	--	--	--	--	3.29625e+08	2.51086e+08	5.06084e+07	3.44857e+07	1.17769e+08	1.68414e+08	2.95473e+07	1.36445e+08	1.30755e+08	3.06437e+07	2.47666e+07	2.51259e+07	3.33349e+07	3.45596e+07	3.83243e+07	1.92688e+08	2.0235e+08	4.38855e+07	3.70663e+07	1.54468e+08	1.55636e+08	3.01854e+07	2.15621e+07	2.20406e+07	1.3245e+08	1.32491e+08	1.26645e+08	1.41666e+08	1.28812e+08	--	--	--	-	-	-	-
POS_M109T783	109.101	782.55	13.04	--	--	--	--	--	--	2.21827e+08	6.00495e+07	1.7025e+08	5.1716e+07	1.00053e+07	4.63251e+07	3.81782e+07	1.06015e+07	5.62664e+07	3.14254e+07	4.00255e+07	2.65405e+07	7.62131e+06	3.32474e+07	4.07028e+07	5.78595e+07	2.87371e+07	6.17241e+07	4.84682e+07	9.0295e+06	9.67647e+06	8.48095e+06	8.97781e+06	8.08168e+06	2.981e+07	2.9812e+07	3.22346e+07	2.5748e+07	3.14901e+07	--	--	--	-	-	-	-
POS_M109T727	109.101	727.138	12.12	--	--	--	--	--	--	8.50489e+07	5.32628e+07	4.92053e+07	6.92628e+07	3.03362e+07	2.90936e+07	1.07921e+07	5.02324e+07	4.35717e+07	8.25316e+06	4.87599e+07	7.56399e+06	6.09976e+07	1.47538e+08	7.59113e+07	4.1471e+08	3115.6	3115.6	3115.6	3115.6	3115.6	3115.6	3115.6	3115.6	2.71917e+07	2.72007e+07	2.82374e+07	2.65018e+07	2.73756e+07	--	--	--	-	-	-	-
POS_M109T472	109.101	471.946	7.87	--	--	--	--	--	--	2.9823e+07	4.28004e+07	1.23415e+07	5.2623e+07	3.33256e+07	1.15301e+07	1.34334e+07	1.17601e+08	1.80603e+07	1.01146e+08	1.85695e+07	6.14616e+07	9.38538e+07	2.8855e+08	9.59192e+07	1.66836e+08	2.96426e+08	1.5685e+08	3.13768e+07	2.02197e+08	1.15717e+08	1.49028e+08	9.80169e+07	6.44894e+07	5.89219e+07	5.89372e+07	4.66642e+07	7.86257e+07	5.11171e+07	--	--	--	-	-	-	-
POS_M109T362	109.101	361.997	6.03	--	--	--	--	--	--	1.56607e+07	4.8764e+07	2.50637e+07	3.20237e+08	3.21745e+07	1.166e+08	7.7223e+08	5.47115e+07	7.45646e+07	1.98822e+08	4.70687e+08	6.31099e+07	8.95575e+08	3.944e+07	9.65547e+07	2.62662e+07	6.35203e+07	4.53895e+07	1.36317e+07	3.78105e+07	4.87197e+07	9.67165e+06	1.02845e+07	1.07198e+07	6.71136e+07	6.70965e+07	6.33221e+07	7.59371e+07	6.1264e+07	--	--	--	-	-	-	-
POS_M109T260	109.101	259.657	4.33	--	--	--	--	--	--	1.11594e+08	1.89627e+08	9.88398e+07	9.72022e+07	1.4233e+08	4.42534e+07	1.93824e+08	2.86928e+07	1.06416e+08	2.32241e+07	8.32817e+07	1.97004e+07	2.44659e+07	1.34207e+08	2.08812e+08	1.10868e+08	6.34853e+07	6.92687e+07	1.64555e+08	5.31874e+07	7.30888e+07	4.17668e+07	4.84681e+07	1.94573e+07	1.05939e+08	1.05945e+08	9.77892e+07	1.29302e+08	7.96307e+07	--	--	--	-	-	-	-
POS_M109T605	109.101	604.71	10.08	--	--	--	--	--	--	8.76158e+07	6.7036e+07	1.50835e+07	3.81906e+07	1.0086e+08	3.60976e+07	1.04517e+07	3.94753e+07	1.15302e+07	9.0069e+06	2.45559e+07	2.5484e+07	2.85011e+07	4.96173e+07	2.92415e+07	2.90088e+07	2.53952e+07	2.49315e+07	4.90842e+06	4.52301e+06	4.05574e+06	3.32856e+07	1.44237e+07	4.51539e+07	3.0789e+07	3.07905e+07	2.85999e+07	3.71115e+07	2.32359e+07	--	--	--	-	-	-	-
POS_M110T34	109.522	33.8107	0.56	--	--	--	--	--	--	9.3533e+06	4.36e+06	4.99664e+06	5.0222e+06	3.66444e+06	7.97376e+06	4.05209e+06	5.23538e+06	3.40613e+06	9.88847e+06	8.04624e+06	3.49398e+06	7.41042e+06	7.89339e+06	1.23912e+07	1.15918e+07	8.82672e+06	7.5551e+06	7.50433e+06	4.83101e+06	6.93188e+06	9.94375e+06	6.65106e+06	7.87007e+06	7.87747e+06	7.87795e+06	7.77894e+06	8.05867e+06	7.79411e+06	--	--	--	-	-	-	-
POS_M110T731	109.522	731.452	12.19	--	--	--	--	--	--	1.1466e+07	1.27328e+07	1.09477e+07	2.02637e+07	1.76961e+07	1.05087e+08	2.14761e+07	2.35344e+07	2.81314e+08	8.39214e+07	3.26803e+07	1.5312e+08	9.36093e+08	3.21813e+08	2.88345e+09	1.35492e+09	3115.6	3115.6	3115.6	3115.6	3115.6	6.5504e+09	1.42771e+08	1.39254e+08	4.25898e+07	4.25883e+07	4.72496e+07	3.64672e+07	4.47264e+07	--	--	--	-	-	-	-
POS_M110T828	109.521	827.891	13.8	--	--	--	--	--	--	1.50136e+07	6.18447e+07	4.71751e+07	5.01748e+07	5.40725e+07	1.41079e+08	6.35602e+07	3.12212e+07	1.05566e+08	4.67852e+07	3.98673e+07	7.55907e+07	5.17355e+07	5.41117e+07	2.92169e+08	2.51636e+08	3.70393e+07	2.67947e+08	1.41987e+08	6.70347e+07	1.54851e+08	2.95841e+07	3.04662e+07	5.8018e+07	9.686e+07	9.67662e+07	1.01296e+08	8.8441e+07	1.00917e+08	--	--	--	-	-	-	-
POS_M110T812	109.522	812.149	13.54	--	--	--	--	--	--	6.19936e+08	1.10487e+08	3.38022e+07	5.2014e+07	5.36583e+07	2.72835e+07	2.82977e+07	1.65659e+08	4.64076e+07	1.36267e+08	1.11664e+07	7.57971e+07	1.20495e+07	1.06127e+08	1.38317e+07	1.63373e+07	7.14555e+07	1.95007e+07	5.6578e+07	7.10036e+07	5.83372e+07	3.42671e+07	3.11364e+08	1.72213e+08	1.39004e+08	1.39036e+08	1.20726e+08	1.76931e+08	1.19652e+08	--	--	--	-	-	-	-
POS_M110T786	109.522	786.327	13.11	--	--	--	--	--	--	4.7678e+07	2.63251e+07	6.99359e+06	8.01543e+07	6.93872e+07	1.86103e+07	7.71243e+07	2.10712e+07	1.09242e+08	2.45037e+07	2.50676e+07	2.85714e+07	2.99108e+07	3.26699e+07	3.08235e+07	1.11582e+08	1.44369e+08	1.37672e+08	1.18323e+08	1.5694e+08	3.63173e+07	2.17026e+08	2.9731e+07	3.55848e+08	2.80038e+07	2.80016e+07	2.82701e+07	2.75105e+07	2.8233e+07	--	--	--	-	-	-	-
POS_M110T684	109.523	684.431	11.41	--	--	--	--	--	--	2.65944e+06	3.44397e+06	3.19802e+06	4.30553e+06	4.47994e+06	9.05013e+06	2.11906e+07	6.37584e+06	4.36338e+07	4.08084e+07	1.0006e+07	6.19213e+07	1.4351e+07	1.67583e+07	1.88722e+07	7.16571e+07	2.4106e+07	1.00973e+08	1.00562e+08	8.15951e+07	2.24601e+07	2.33347e+07	3.24101e+07	1.73766e+07	1.57798e+07	1.57753e+07	1.70839e+07	1.36347e+07	1.6663e+07	--	--	--	-	-	-	-
POS_M110T70	110.009	70.2249	1.17	--	--	--	--	--	--	8.28139e+08	8.33903e+08	8.60107e+08	8.54325e+08	8.75636e+08	8.64036e+08	9.54204e+08	9.39653e+08	9.18509e+08	9.42909e+08	9.50479e+08	8.83602e+08	5.40468e+08	5.87951e+08	5.3982e+08	5.46557e+08	5.47104e+08	5.38369e+08	3.9855e+08	3.70647e+08	4.08353e+08	4.02309e+08	3.81678e+08	4.29634e+08	7.52966e+08	7.52886e+08	7.66809e+08	7.25882e+08	7.66417e+08	--	--	--	-	-	-	-
POS_M110T35	110.009	34.7969	0.58	--	4-Chloroaniline	--	25.0567	C6H6ClN	MS1	1.61118e+07	1.85627e+07	2.03963e+07	3.01256e+07	2.7158e+07	3.01648e+07	2.72097e+07	4.32557e+07	4.31046e+07	1.05824e+07	1.07329e+07	9.74638e+06	8.29889e+06	4.62012e+06	5.74396e+06	6.9416e+06	6.33423e+06	5.79565e+06	5.18639e+06	3.93234e+06	6.6997e+06	8.53972e+06	5.31286e+06	7.26343e+06	1.2518e+07	1.24995e+07	1.47538e+07	7.32258e+06	1.59451e+07	--	--	--	C14450	ko01120//Microbial metabolism in diverse environments	Global and overview maps	Metabolism
POS_M110T579	110.02	578.571	9.64	Hydroquinone	--	2.59969e-12	0.000376513	C6H6O2	MS2	5.96036e+08	1.59599e+08	4.99389e+08	3.2113e+08	1.03794e+08	1.03061e+08	5.76427e+08	1.07549e+08	5.00862e+08	4.95654e+08	6.99906e+08	9.93113e+08	4.55699e+08	1.05854e+09	1.53701e+08	1.51244e+08	1.55214e+08	7.71624e+08	9.20343e+08	7.16059e+08	5.55304e+08	1.72544e+08	5.20866e+08	7.61439e+08	1.03073e+09	1.03049e+09	1.06163e+09	9.64948e+08	1.06727e+09	Phenols	123-31-9	HMDB0002434	-	-	-	-
POS_M110T609	110.02	608.713	10.15	--	--	--	--	--	--	6.7528e+08	1.44962e+08	4.28083e+08	5.61893e+08	1.14908e+08	1.20773e+08	5.25482e+08	6.79918e+09	2.45186e+09	2.19621e+08	1.09641e+09	6.57027e+08	2.40729e+09	2.98898e+09	2.77644e+09	7.58011e+08	6.85791e+08	6.73732e+08	2.68292e+09	5.32015e+08	2.23232e+09	5.53502e+08	2.43913e+09	1.9507e+09	2.68821e+09	2.67395e+09	3.18236e+09	1.73986e+09	3.15204e+09	--	--	--	-	-	-	-
POS_M110T627	110.02	627.104	10.45	--	--	--	--	--	--	5.91219e+08	1.90331e+08	5.17115e+08	1.2784e+08	1.39747e+08	5.80259e+08	5.37812e+08	1.6116e+08	1.7749e+08	1.22549e+09	2.65975e+08	9.00004e+08	1.85552e+09	2.85956e+08	1.09687e+09	7.9253e+08	1.02199e+09	2.28735e+08	7.26321e+08	2.29511e+08	2.18482e+08	9.69249e+09	8.27396e+08	2.27346e+08	1.23239e+09	1.23146e+09	1.29701e+09	1.09549e+09	1.30876e+09	--	--	--	-	-	-	-
POS_M110T617	110.02	617.384	10.29	--	--	--	--	--	--	1.18966e+09	2.88819e+08	8.45979e+08	7.49395e+08	6.36093e+08	1.59921e+09	1.87817e+08	2.00893e+08	2.47192e+08	2.71372e+08	1.23536e+09	1.66192e+09	3115.6	3115.6	3115.6	3115.6	3115.6	3115.6	3115.6	3115.6	3115.6	3115.6	3115.6	3.54989e+09	3.7671e+08	3.77733e+08	2.23356e+08	5.23092e+08	3.32755e+08	--	--	--	-	-	-	-
POS_M110T832	110.019	831.961	13.87	--	--	--	--	--	--	1.08311e+08	9.48728e+07	4.13889e+08	3.6526e+08	3.65066e+08	5.06281e+08	5.13134e+08	1.13449e+09	6.58242e+08	6.98139e+08	1.39543e+08	1.50564e+08	5.78457e+08	1.6001e+09	4.88499e+08	3.79812e+08	1.47305e+09	2.68276e+08	5.36889e+08	2.78606e+08	2.63801e+08	5.23034e+08	2.06341e+08	1.96097e+08	1.49149e+08	1.49089e+08	1.52395e+08	1.43516e+08	1.51608e+08	--	--	--	-	-	-	-
POS_M110T825	110.019	824.734	13.75	--	--	--	--	--	--	1.65457e+08	1.15782e+08	7.04594e+08	4.08185e+08	9.31213e+07	1.058e+08	1.29285e+08	1.36498e+08	6.86704e+08	7.49601e+08	2.16894e+09	1.05963e+09	1.19473e+09	1.83845e+08	7.25808e+08	4.82797e+08	9.44114e+07	6.13889e+08	7.82138e+07	4.13217e+08	3.88348e+08	6.93454e+07	2.67851e+08	2.66583e+08	2.13318e+08	2.13374e+08	2.01409e+08	2.34561e+08	2.03763e+08	--	--	--	-	-	-	-
POS_M110T666	110.02	666.132	11.1	--	--	--	--	--	--	1.07814e+09	2.52091e+08	7.16562e+08	7.85872e+08	5.56631e+08	5.50821e+08	8.33052e+08	1.71847e+08	4.8918e+08	1.50645e+09	1.14789e+09	1.17965e+09	1.3776e+09	1.22141e+09	2.273e+09	1.12464e+10	2.35291e+09	8.87029e+08	3.19906e+09	1.16693e+09	3.3651e+09	9.59658e+08	5.04918e+09	2.39621e+09	1.3775e+09	1.37724e+09	1.49168e+09	1.20374e+09	1.44411e+09	--	--	--	-	-	-	-
POS_M110T798	110.019	797.82	13.3	--	--	--	--	--	--	2.57136e+08	1.86083e+08	6.3396e+08	3.59286e+08	1.68025e+08	1.84598e+08	1.84557e+08	5.27115e+08	1.05658e+09	1.76106e+09	5.1064e+08	3.63595e+09	2.21729e+09	5.32237e+10	3115.6	3115.6	3115.6	3115.6	3115.6	3115.6	3115.6	2.22696e+13	1.5542e+10	6.39735e+09	2.79862e+09	2.7922e+09	3.24476e+09	2.22725e+09	2.99599e+09	--	--	--	-	-	-	-
POS_M110T683	110.02	683.481	11.39	--	--	--	--	--	--	2.67833e+08	2.2523e+08	2.02415e+09	6.74728e+08	6.87158e+08	5.00435e+08	6.73111e+08	1.51277e+08	2.32603e+09	8.99444e+08	1.22704e+09	9.9596e+08	1.90787e+09	1.48027e+09	2.24108e+09	3.57505e+08	1.1841e+09	3.47177e+08	1.67208e+09	3.87503e+08	1.87896e+09	3.62529e+08	1.35218e+09	1.79022e+09	1.33209e+09	1.33189e+09	1.25712e+09	1.47306e+09	1.26567e+09	--	--	--	-	-	-	-
POS_M110T639	110.02	638.596	10.64	--	--	--	--	--	--	1.77102e+09	3.73234e+08	1.39271e+09	1.58602e+09	8.03293e+08	1.70423e+08	5.37267e+08	1.68444e+08	1.64491e+08	1.09978e+09	1.04884e+09	5.24307e+08	7.94305e+07	7.08238e+08	1.55356e+08	3.51801e+08	1.49151e+08	4.71485e+07	1.38663e+08	4.67872e+07	1.85688e+08	5.1107e+07	2.47931e+08	6.02007e+08	5.69691e+08	5.69348e+08	5.8628e+08	5.17992e+08	6.77739e+08	--	--	--	-	-	-	-
POS_M110T650	110.02	649.601	10.83	--	--	--	--	--	--	1.42167e+09	2.23833e+08	2.09484e+08	6.09016e+08	9.74207e+08	9.46482e+08	1.32011e+08	1.52653e+08	7.33296e+08	1.66749e+08	9.54007e+08	1.06566e+09	1.96952e+09	3115.6	3115.6	3115.6	3115.6	3115.6	3115.6	3115.6	3115.6	3115.6	3115.6	3115.6	1.11459e+09	1.11508e+09	9.4717e+08	1.20771e+09	1.09064e+09	--	--	--	-	-	-	-
POS_M110T79	110.071	78.8244	1.31	--	--	--	--	--	--	9.60134e+07	8.8094e+07	9.2012e+07	9.05335e+07	9.02234e+07	9.30809e+07	5.65105e+07	5.34489e+07	5.68589e+07	5.88816e+07	5.60545e+07	5.45431e+07	3.46424e+07	3.47544e+07	3.08955e+07	3.34161e+07	3.38051e+07	2.95566e+07	1.13078e+07	1.13224e+07	1.12121e+07	1.13394e+07	1.19093e+07	1.19137e+07	4.72248e+07	4.72226e+07	4.73653e+07	4.69553e+07	4.73553e+07	--	--	--	-	-	-	-
POS_M111T825_1	110.521	825.323	13.76	--	--	--	--	--	--	7.60776e+06	2.1326e+07	1.87749e+07	2.3672e+07	3.06942e+06	4.11359e+06	1.46541e+07	1.94247e+07	1.35493e+07	2.14186e+07	4.49734e+07	3.93678e+07	2.3976e+07	5.47132e+07	1.0659e+08	1.9322e+08	3115.6	3115.6	3115.6	3115.6	3115.6	3115.6	5.16184e+10	1.74204e+08	5.36821e+07	5.36903e+07	5.71359e+07	4.98697e+07	5.48855e+07	--	--	--	-	-	-	-
POS_M111T733	110.521	733.354	12.22	--	--	--	--	--	--	1.2698e+08	2.24619e+08	1.46817e+08	1.13078e+08	2.25592e+08	1.30182e+09	2.73353e+08	3.12421e+08	1.75913e+09	4.84428e+08	2.98114e+09	2.98008e+08	3.83532e+09	3.26589e+09	2.74895e+09	3.96252e+08	2.24446e+09	1.77299e+09	1.63152e+09	1.31962e+09	3.33934e+08	3.19395e+08	3.01415e+08	1.24212e+09	1.23615e+09	1.23495e+09	1.23781e+09	1.23303e+09	1.23761e+09	--	--	--	-	-	-	-
POS_M111T672	110.521	672.325	11.21	--	--	--	--	--	--	2.11797e+07	6.74546e+07	1.46152e+07	7.40421e+07	6.91962e+07	1.46614e+07	1.19615e+07	8.88246e+07	2.30361e+07	2.87443e+07	2.06406e+08	4.56881e+08	6.90635e+07	5.93998e+07	4.5914e+07	8.76508e+06	2.08084e+07	6.65791e+06	2.46144e+07	4.64404e+07	6.11683e+06	1.01713e+08	7.28879e+06	7.83873e+06	9.7258e+07	9.68501e+07	9.99423e+07	8.99314e+07	1.04847e+08	--	--	--	-	-	-	-
POS_M111T630	110.521	629.923	10.5	--	--	--	--	--	--	1.1902e+08	1.44968e+08	3.70817e+08	1.72222e+07	8.37612e+07	9.12885e+07	2.4149e+07	6.4966e+07	1.9114e+08	2.38667e+07	7.9928e+07	1.62704e+08	7.06194e+07	6.91225e+06	1.68812e+07	1.33472e+07	1.17726e+07	2.05776e+06	3.26837e+06	1.24392e+07	1.6867e+07	3.38281e+06	1.77445e+07	1.88158e+07	3.22998e+07	3.22558e+07	3.05246e+07	3.75131e+07	2.47439e+07	--	--	--	-	-	-	-
POS_M111T653	110.521	652.889	10.88	--	--	--	--	--	--	2.97252e+08	7.73159e+07	5.03916e+07	1.74836e+07	5.30026e+07	7.61852e+07	1.77376e+07	7.7935e+07	1.52146e+08	2.3285e+07	1.95661e+08	1.7154e+07	3115.6	3115.6	3115.6	3115.6	3115.6	3115.6	3115.6	3115.6	3115.6	3115.6	3115.6	2.12317e+09	3.47736e+07	3.48231e+07	2.67304e+07	4.17189e+07	3.27632e+07	--	--	--	-	-	-	-
POS_M111T530_1	110.521	529.549	8.83	--	--	--	--	--	--	2.57413e+07	3.06611e+07	2.35171e+07	8.98331e+06	9.0143e+06	9.31e+06	1.04125e+07	3.13673e+07	1.42739e+07	5.72299e+07	1.69028e+07	3.1931e+07	3.23191e+08	3115.6	3115.6	3115.6	3115.6	3115.6	3115.6	3115.6	3115.6	3115.6	3115.6	3115.6	4.87174e+07	4.86951e+07	7.13114e+07	3.13619e+07	5.3555e+07	--	--	--	-	-	-	-
POS_M111T70	111.009	70.2712	1.17	--	--	--	--	--	--	6.17394e+07	1.77414e+08	4.83706e+07	4.75277e+07	3.85354e+07	1.20467e+08	1.22398e+08	1.14006e+08	3.23493e+07	1.10172e+08	1.01735e+08	9.13297e+07	5.31117e+07	5.63309e+07	5.24718e+07	5.37752e+07	5.34717e+07	5.11638e+07	4.06963e+07	3.78104e+07	3.84856e+07	3.88199e+07	3.60537e+07	4.07962e+07	7.6183e+07	7.61765e+07	7.71526e+07	7.4279e+07	7.71317e+07	--	--	--	-	-	-	-
POS_M111T161	111.008	160.964	2.68	--	--	--	--	--	--	5.33629e+06	5.05594e+06	6.41562e+06	1.12299e+07	8.7748e+06	698457	2.26384e+06	2.52782e+06	3.20518e+06	4.46527e+06	4.55073e+06	6.79281e+06	3.91917e+07	3.2281e+07	3.66772e+06	5.51734e+06	1.97742e+07	1.52017e+06	1.77436e+07	1.7981e+06	2.02996e+06	1.16481e+06	1.88069e+06	2.73187e+06	4.27034e+06	4.26886e+06	4.04933e+06	4.71916e+06	4.03452e+06	--	--	--	-	-	-	-
POS_M111T109	111.023	109.006	1.82	--	Ammelide	--	24.305	C3H4N4O2	MS1	1.86293e+07	1.55473e+07	1.69497e+07	1.53367e+07	1.44685e+07	1.3522e+07	1.31733e+07	1.31172e+07	1.29518e+07	1.70146e+07	1.65856e+07	1.53508e+07	1.87986e+07	1.52242e+07	1.89645e+07	1.93241e+07	1.61531e+07	1.9674e+07	1.81945e+07	2.03349e+07	1.82289e+07	1.8715e+07	1.97195e+07	1.9275e+07	1.7636e+07	1.76352e+07	1.80258e+07	1.69173e+07	1.79682e+07	--	--	--	C08734	ko01120//Microbial metabolism in diverse environments	Global and overview maps	Metabolism
POS_M111T656	111.038	655.88	10.93	--	--	--	--	--	--	1.80635e+08	1.30709e+08	9.7402e+07	8.9041e+07	6.53594e+07	7.81179e+07	5.59568e+07	5.54629e+07	1.66084e+08	2.20736e+08	2.60439e+08	2.07946e+08	2.533e+08	4.78479e+08	2.28365e+08	8.56282e+07	1.01725e+08	7.76564e+07	8.5193e+07	8.66628e+07	2.00788e+08	9.65968e+07	2.83088e+07	1.1532e+08	2.01453e+08	2.01487e+08	1.71163e+08	2.8318e+08	1.2237e+08	--	--	--	-	-	-	-
POS_M111T74_1	111.043	73.903	1.23	--	--	--	--	--	--	1.82665e+07	4.47165e+07	4.13157e+07	1.00789e+08	4.74521e+07	7.5434e+07	5.5496e+07	4.10323e+07	4.7853e+07	3.25494e+07	3.8481e+07	5.43461e+07	4.90983e+07	3.56027e+07	6.71103e+07	3.63786e+07	3.26868e+07	3.7352e+07	3.21513e+07	2.7828e+07	3.28826e+07	3.00894e+07	3.69099e+07	3.3412e+07	3.92761e+07	3.9276e+07	3.86566e+07	4.04832e+07	3.86795e+07	--	--	--	-	-	-	-
POS_M111T773_1	111.039	772.914	12.88	--	--	--	--	--	--	3.41248e+07	6.16134e+07	8.04779e+07	4.10349e+07	4.45851e+07	9.08699e+07	1.83937e+07	3.60204e+07	1.24119e+08	2.83735e+08	1.97996e+08	1.34162e+08	1.2065e+08	7.62976e+07	7.53861e+07	8.43161e+07	6.30777e+07	9.24849e+07	2.73294e+08	6.09761e+07	7.92332e+07	5.53851e+07	6.89056e+07	7.85555e+07	1.30725e+08	1.30648e+08	1.39059e+08	1.12759e+08	1.40982e+08	--	--	--	-	-	-	-
POS_M111T746	111.039	746.039	12.43	--	--	--	--	--	--	1.27485e+08	7.76412e+07	4.50869e+07	5.15869e+07	2.95114e+07	3.61849e+07	4.41851e+07	3.32565e+07	9.13223e+06	1.2001e+08	2.66046e+08	3.40434e+08	1.46238e+08	1.43192e+08	1.52397e+08	4.07074e+08	3.66967e+08	1.60813e+08	5.4692e+08	2.08833e+08	1.54691e+08	1.5315e+08	2.14494e+08	3.73005e+08	2.33115e+08	2.33124e+08	2.39238e+08	2.21613e+08	2.3852e+08	--	--	--	-	-	-	-
POS_M111T793_1	111.039	793.041	13.22	--	--	--	--	--	--	1.98337e+08	2.8566e+09	2.59787e+08	2.15842e+08	9.72914e+07	3.97205e+09	5.65615e+07	8.44068e+07	3.81162e+09	2.47918e+08	2.83976e+08	5.13991e+08	7.18427e+07	6.42189e+08	3115.6	3115.6	3115.6	3115.6	3115.6	3115.6	3115.6	6.84689e+08	1.95273e+08	1.83892e+08	4.78931e+07	4.78258e+07	5.89267e+07	3.32409e+07	5.30661e+07	--	--	--	-	-	-	-
POS_M111T144	111.043	143.893	2.4	5-Methyl-2-furancarboxaldehyde	--	0.000159702	5.84165	C6H6O2	MS2	7.80313e+07	3.73155e+07	4.51312e+07	2.0086e+07	3.61968e+07	6.4007e+07	2.22134e+08	4.14535e+07	2.35714e+08	1.19706e+07	1.65372e+08	1.09674e+07	3.97921e+07	4.82539e+07	1.492e+08	1.64456e+08	2.691e+07	2.89225e+07	7.88883e+07	2.98304e+07	3.19464e+07	1.06067e+07	4.7498e+07	2.37725e+08	4.31202e+07	4.31193e+07	4.41597e+07	4.10377e+07	4.41779e+07	Carbonyl compounds	620-02-0	HMDB0033002	-	-	-	-
POS_M111T691_1	111.038	691.034	11.52	--	--	--	--	--	--	5.50139e+07	2.20574e+08	1.23321e+08	3.0321e+08	9.86557e+07	8.13351e+07	1.04786e+08	9.36315e+07	6.31734e+08	4.20616e+08	2.91462e+08	3.86261e+08	6.19611e+08	2.1937e+08	6.19207e+08	4.66805e+08	1.783e+09	8.80926e+08	5.13736e+08	5.42406e+08	1.55028e+09	6.99213e+08	4.2765e+08	2.46947e+08	2.49608e+08	2.49848e+08	2.23032e+08	2.92185e+08	2.32723e+08	--	--	--	-	-	-	-
POS_M111T725	111.038	725.333	12.09	--	--	--	--	--	--	2.046e+08	1.8579e+08	6.17381e+08	5.81878e+08	2.09281e+08	4.28247e+08	2.17778e+07	1.68105e+07	2.34904e+08	3.31019e+08	2.6733e+08	2.82976e+08	2.43688e+08	2.97172e+08	2.92584e+08	3.23206e+08	2.60605e+08	2.92178e+08	3.2701e+08	2.84581e+08	2.91896e+08	2.65261e+08	3.81003e+08	2.4782e+08	1.90709e+08	1.90755e+08	1.8699e+08	1.97133e+08	1.87971e+08	--	--	--	-	-	-	-
POS_M111T829	111.039	829.11	13.82	--	--	--	--	--	--	1.12322e+07	8.00445e+08	1.08915e+08	2.40715e+07	1.13797e+07	1.04618e+09	7.88764e+07	1.98847e+07	1.02353e+09	4.08559e+07	3.00652e+07	2.35435e+07	2.89078e+07	7.15979e+06	5.54624e+06	5.80928e+06	5.71099e+06	3.85837e+06	1.03559e+07	2.66979e+06	3.8948e+06	1.03963e+07	4.96355e+06	7.79965e+06	1.27879e+07	1.27725e+07	1.29135e+07	1.24365e+07	1.31798e+07	--	--	--	-	-	-	-
POS_M111T757	111.039	756.521	12.61	--	--	--	--	--	--	6.81291e+06	1.66828e+07	2.13769e+07	1.6524e+07	1.60969e+07	1.95012e+08	2.07956e+07	1.96217e+08	5.90345e+06	7.73588e+07	2.09841e+08	2.12824e+08	9.9351e+07	1.05369e+08	2.19646e+08	2.36699e+08	2.3678e+08	1.23621e+08	2.77291e+08	1.75774e+08	3.08583e+08	3.30806e+08	1.96197e+08	4.08917e+08	2.10464e+08	2.10457e+08	2.15652e+08	1.9926e+08	2.16764e+08	--	--	--	-	-	-	-
POS_M111T673	111.038	672.973	11.22	--	--	--	--	--	--	1.53051e+08	4.18057e+08	2.4948e+08	9.23891e+08	1.21528e+08	1.38873e+08	1.11611e+08	1.11874e+08	9.95442e+07	4.11945e+08	2.58453e+08	3.25017e+08	2.45222e+08	1.28515e+08	4.5996e+07	3115.6	3115.6	3115.6	3115.6	3115.6	3115.6	3.15677e+09	2.0507e+08	4.68566e+08	3.60817e+08	3.60767e+08	4.2427e+08	2.77892e+08	3.89681e+08	--	--	--	-	-	-	-
POS_M111T625	111.039	624.678	10.41	--	--	--	--	--	--	9.70726e+07	1.10534e+08	1.15119e+08	6.18259e+07	7.2299e+07	8.08745e+07	5.61593e+07	1.67152e+07	4.179e+07	3.08633e+08	1.6015e+08	5.50144e+07	1.32586e+08	1.45663e+08	3.14918e+08	2.42113e+07	2.02891e+07	8.95846e+07	6.98357e+07	6.73448e+07	2.08597e+07	9.1385e+07	1.16206e+08	1.08345e+08	1.90358e+08	1.90284e+08	1.8142e+08	2.15703e+08	1.5968e+08	--	--	--	-	-	-	-
POS_M111T310	111.044	310.142	5.17	Catechol	--	0.00216041	3.11555	C6H6O2	MS2	1.27712e+08	1.44766e+07	9.10373e+07	2.78853e+07	2.20173e+07	1.26953e+08	7.91133e+07	1.11768e+08	1.2075e+08	4.71273e+07	2.39054e+08	1.96932e+08	3115.6	3115.6	3115.6	3115.6	3115.6	3115.6	3115.6	3115.6	3115.6	3115.6	3115.6	3115.6	5.64088e+07	5.65724e+07	3.79692e+07	7.19312e+07	5.19511e+07	Phenols	120-80-9	HMDB0000957	-	-	-	-
POS_M111T605	111.039	604.931	10.08	--	--	--	--	--	--	3.85507e+08	2.24038e+08	1.46313e+08	1.01209e+08	3.71271e+07	6.33883e+07	2.93966e+07	2.69259e+07	5.06493e+07	6.93803e+07	2.53941e+08	4.08793e+08	1.16262e+08	9.23166e+07	1.61314e+07	1.17896e+07	1.26901e+07	4.47859e+07	5.62774e+07	5.899e+07	1.26689e+07	5.87425e+07	7.51061e+07	6.60712e+07	2.48883e+08	2.4853e+08	2.45413e+08	2.59243e+08	2.21102e+08	--	--	--	-	-	-	-
POS_M111T498_1	111.039	497.559	8.29	--	--	--	--	--	--	5.602e+07	1.14254e+08	6.5943e+08	2.09062e+08	3.03049e+08	1.11594e+08	1.21734e+08	2.3227e+08	7.54427e+08	8.60791e+08	1.02005e+09	1.9713e+08	1.00829e+08	2.28944e+08	8.24966e+08	2.63277e+08	5.667e+07	1.83558e+07	1.84557e+08	4.78137e+07	1.73726e+08	2.48509e+08	1.67227e+08	2.02685e+08	4.36777e+07	4.36388e+07	4.51456e+07	4.08821e+07	4.50279e+07	--	--	--	-	-	-	-
POS_M111T706	111.038	706.271	11.77	--	--	--	--	--	--	1.39701e+08	9.75984e+08	3.19103e+10	3115.6	3115.6	3115.6	3115.6	3115.6	3115.6	3115.6	1.63428e+13	5.8909e+09	3115.6	1.01207e+10	4.46746e+08	5.2572e+08	2.21482e+08	3.70163e+08	3.51149e+08	2.70445e+08	1.4026e+08	2.2682e+08	2.54361e+08	1.24436e+08	1.65442e+08	1.66785e+08	1.32653e+08	2.28196e+08	1.34875e+08	--	--	--	-	-	-	-
POS_M111T98	111.044	97.8726	1.63	--	--	--	--	--	--	5.77241e+06	5.94631e+06	7.9184e+06	4.44818e+07	1.56922e+07	1.1589e+07	1.6138e+07	4.61703e+07	1.8215e+07	2.50169e+07	3.88927e+07	2.29656e+07	2.21056e+07	5.06459e+08	1.97268e+09	3115.6	3115.6	3115.6	3115.6	3115.6	3115.6	3115.6	1.39189e+09	2.23507e+08	1.99146e+07	1.99146e+07	2.35097e+07	1.58285e+07	2.12327e+07	--	--	--	-	-	-	-
POS_M111T90	111.044	89.6289	1.49	--	--	--	--	--	--	2.5505e+07	1.38844e+08	1.64659e+08	1.27354e+08	7.45775e+07	1.3997e+08	3.62484e+08	1.11261e+08	1.45238e+08	2.09251e+08	2.20827e+08	4.753e+07	2.69768e+07	3115.6	3115.6	3115.6	3115.6	3115.6	3115.6	3115.6	3115.6	3115.6	3115.6	1.29095e+08	4.78025e+07	4.77089e+07	6.48859e+07	2.97342e+07	5.34692e+07	--	--	--	-	-	-	-
POS_M111T229	111.044	229.07	3.82	--	1,3-Benzenediol	--	1.96354	C6H6O2	MS1	7.76818e+07	3.53799e+07	8.8951e+07	9.49907e+07	2.99677e+07	2.11433e+07	1.97765e+07	2.69649e+07	5.30551e+07	3.70392e+06	1.75682e+06	1.32257e+07	9.95529e+06	3.6648e+06	1.92277e+07	4.61746e+06	2.05188e+07	6.68266e+06	2.21833e+07	8.08209e+07	2.88768e+07	3.94469e+07	1.08025e+08	5.60733e+07	5.27068e+07	5.272e+07	5.06235e+07	5.6519e+07	5.10613e+07	Benzene and substituted derivatives	108-46-3	HMDB0032037	C01751	ko01120//Microbial metabolism in diverse environments	Global and overview maps	Metabolism
POS_M111T274	111.044	273.712	4.56	--	--	--	--	--	--	3.37217e+07	7.82691e+06	1.73798e+07	1.68721e+07	3.77098e+07	5.01531e+07	4.61095e+07	6.11262e+07	5.92439e+07	1.38324e+07	6.15042e+06	6.01133e+07	7.07205e+07	7.32856e+07	1.57682e+07	2.36679e+08	4.43481e+07	7.53494e+07	2.90871e+08	4.32345e+07	1.06108e+08	9.69377e+07	3.06849e+07	3.23069e+07	3.90177e+07	3.90243e+07	3.69174e+07	4.26821e+07	3.74206e+07	--	--	--	-	-	-	-
POS_M111T195	111.044	195.05	3.25	--	--	--	--	--	--	2.32368e+08	1.57972e+08	2.28092e+08	4.13057e+07	2.80665e+07	1.09459e+08	1.11964e+08	1.21682e+08	6.5545e+07	2.24105e+07	1.83251e+07	7.55179e+07	8.85667e+07	1.34874e+07	8.43361e+06	2.09462e+07	1.90882e+07	1.70058e+07	4.81591e+06	1.59079e+07	2.00064e+07	2.88733e+07	1.97657e+07	2.53549e+07	5.23182e+07	5.23443e+07	4.44254e+07	6.94363e+07	4.23567e+07	--	--	--	-	-	-	-
POS_M111T298	111.044	298.41	4.97	--	--	--	--	--	--	6.98585e+06	5.76468e+06	1.17177e+07	8.73941e+06	2.58657e+07	4.07145e+07	2.34834e+07	2.3197e+07	1.76009e+07	4.47204e+06	2.46969e+06	4.69217e+06	1.37813e+07	1.74341e+07	6.98433e+06	7.11985e+06	2.12427e+07	2.48857e+07	1.33489e+07	1.68644e+07	6.68004e+07	1.89831e+07	5.29279e+07	2.99488e+07	2.66604e+07	2.66637e+07	2.64589e+07	2.70428e+07	2.64883e+07	--	--	--	-	-	-	-
POS_M111T747_1	111.08	747.361	12.46	--	--	--	--	--	--	5.10005e+07	7.3071e+07	2.89154e+07	6.13142e+07	6.49897e+07	6.71705e+07	1.66197e+08	1.10949e+08	5.80954e+07	7.16625e+07	4.16119e+07	6.37257e+07	6.08975e+07	1.19989e+07	1.23052e+07	1.05348e+07	6.546e+06	6.90715e+06	1.04111e+07	2.01196e+07	1.21408e+07	1.20627e+07	1.00216e+07	1.78895e+07	4.19387e+07	4.1885e+07	4.39524e+07	3.6758e+07	4.63025e+07	--	--	--	-	-	-	-
POS_M111T550	111.08	550.127	9.17	--	--	--	--	--	--	4.60035e+07	2.59742e+07	3.9568e+07	9.45544e+07	2.14365e+07	1.94874e+07	2.64676e+07	2.34164e+07	5.83865e+07	1.99899e+07	4.61541e+07	1.22954e+07	1.61327e+07	2.3856e+07	6.61687e+07	3115.6	3115.6	3115.6	3115.6	3115.6	3115.6	3115.6	3115.6	3.56667e+08	7.88307e+07	7.88403e+07	1.08636e+08	5.28302e+07	8.63095e+07	--	--	--	-	-	-	-
POS_M111T402_2	111.08	402.423	6.71	--	--	--	--	--	--	3.84332e+07	3.58077e+07	4.20264e+07	3.93652e+07	2.43188e+07	3.52438e+07	4.51492e+07	1.42861e+07	4.74224e+07	2.75185e+07	1.18822e+07	1.34594e+07	2.48831e+07	3.11509e+07	1.75153e+07	8.12204e+06	7.09105e+06	1.51312e+07	2.14934e+07	7.82344e+06	1.86463e+07	5.24078e+07	2.23748e+07	3.33347e+07	3.22614e+07	3.225e+07	3.45372e+07	2.71643e+07	3.53681e+07	--	--	--	-	-	-	-
POS_M111T657	111.08	656.534	10.94	--	--	--	--	--	--	3.11308e+07	4.6896e+07	3.21582e+07	3.35726e+07	2.96047e+07	3.14658e+07	5.0545e+07	3.37894e+07	4.08126e+07	3.56595e+07	4.03606e+07	3.48976e+07	6.79054e+07	3.67485e+07	3.37489e+07	2.86697e+07	5.9607e+07	2.14214e+07	2.70576e+07	2.33952e+07	2.59377e+07	3.41828e+07	2.10191e+07	2.22293e+07	2.4568e+07	2.45802e+07	2.10237e+07	3.07865e+07	2.18381e+07	--	--	--	-	-	-	-
POS_M111T79	111.075	78.5581	1.31	--	--	--	--	--	--	9.20194e+06	1.13087e+07	8.27104e+06	1.07257e+07	1.11049e+07	9.40241e+06	1.1095e+08	4.34579e+06	7.21836e+07	7.88219e+07	3.55833e+06	8.92375e+07	3115.6	3115.6	3115.6	3115.6	3115.6	3115.6	3115.6	3115.6	3115.6	3115.6	3115.6	3.99372e+08	4.5526e+06	4.56238e+06	3.65022e+06	5.34576e+06	4.32211e+06	--	--	--	-	-	-	-
POS_M111T805_2	111.08	805.49	13.42	--	--	--	--	--	--	1.04735e+07	1.029e+07	8.26705e+06	6.05796e+06	1.98649e+07	2.0342e+07	1.59143e+07	3.211e+07	1.53772e+08	2.88545e+07	2.98713e+07	3.42472e+07	8.51645e+07	3115.6	3115.6	3115.6	3115.6	3115.6	3115.6	3115.6	3115.6	3115.6	3115.6	6.22991e+07	1.45167e+07	1.45239e+07	1.47114e+07	1.43222e+07	1.45762e+07	--	--	--	-	-	-	-
POS_M111T691_2	111.08	690.948	11.52	--	--	--	--	--	--	9.16598e+07	2.91747e+07	3.11288e+07	3.192e+07	4.44517e+07	3.70349e+07	2.40665e+07	4.20219e+07	2.03491e+07	2.47538e+07	2.89131e+07	3.50752e+07	4.77925e+07	7.75482e+07	3115.6	3115.6	3115.6	3115.6	3115.6	3115.6	3115.6	3115.6	3115.6	1.03636e+08	2.59349e+07	2.59295e+07	3.49389e+07	1.64129e+07	2.89089e+07	--	--	--	-	-	-	-
POS_M111T632	111.08	631.859	10.53	--	--	--	--	--	--	5.27467e+07	5.45342e+07	1.57616e+07	3.32261e+07	1.60979e+07	3.71046e+07	2.91607e+07	1.14353e+08	3.49046e+07	3.51377e+07	3.71313e+07	3.96366e+07	5.98087e+07	4.34921e+07	1.59882e+07	3.39036e+07	4.70979e+07	5.27771e+07	4.78449e+07	1.88315e+07	3.94055e+07	2.62862e+07	3.34362e+07	1.04915e+07	2.47975e+07	2.48001e+07	2.52568e+07	2.40641e+07	2.50929e+07	--	--	--	-	-	-	-
POS_M111T236	111.08	236.368	3.94	--	--	--	--	--	--	1.60478e+07	4.57329e+07	3.38643e+07	4.67355e+07	5.70703e+07	1.06055e+08	2.13299e+07	5.82506e+07	2.53649e+07	5.09703e+07	5.29927e+07	2.93135e+07	3.69725e+07	9.95238e+07	3.8855e+07	3.39308e+07	3.92151e+07	4.77387e+07	1.67847e+07	5.28278e+07	5.87948e+07	3.62905e+07	4.1171e+07	4.47298e+07	2.92868e+07	2.92732e+07	3.16544e+07	2.48026e+07	3.14346e+07	--	--	--	-	-	-	-
POS_M111T519	111.08	519.077	8.65	--	--	--	--	--	--	6.87498e+06	1.69288e+07	3.46641e+07	2.10435e+07	1.75941e+07	4.228e+07	3.57316e+07	3.5545e+07	2.23561e+07	3.36623e+07	8.59577e+07	2.70052e+07	3.01737e+07	1.91136e+07	1.6416e+07	1.35998e+07	1.21972e+07	9.96486e+06	1.13172e+07	1.25229e+07	2.58103e+07	1.153e+07	5.31899e+06	6.66789e+06	2.72596e+07	2.72611e+07	2.35949e+07	3.69139e+07	1.85663e+07	--	--	--	-	-	-	-
POS_M111T226	111.08	226.398	3.77	--	--	--	--	--	--	3.74458e+07	1.57196e+07	2.57349e+07	2.99621e+07	3.09705e+07	2.54065e+07	8.68107e+07	5.03361e+06	1.58304e+07	1.58778e+07	2.02493e+07	1.62505e+07	2.61763e+07	9.53461e+06	1.86784e+07	1.08774e+07	2.22278e+07	4.28622e+07	5.66392e+07	3.35485e+07	5.7724e+07	2.25934e+07	4.5389e+07	6.89859e+07	6.51754e+07	6.51815e+07	6.60404e+07	6.34118e+07	6.60581e+07	--	--	--	-	-	-	-
POS_M111T593	111.08	592.733	9.88	--	--	--	--	--	--	5.2065e+07	1.55596e+07	9.97667e+06	1.62421e+07	4.50907e+07	3.81154e+07	2.52354e+07	3.90682e+07	1.06322e+08	1.00571e+08	4.32398e+07	6.60077e+07	1.79263e+08	8.95705e+07	8.10377e+07	8.32814e+07	7.82903e+07	3.7087e+07	5.5453e+07	4.55915e+07	4.0961e+07	4.09631e+07	8.60015e+07	1.52459e+07	3.14432e+07	3.14548e+07	2.77584e+07	3.79304e+07	2.85742e+07	--	--	--	-	-	-	-
POS_M111T417	111.08	416.694	6.94	--	--	--	--	--	--	1.30494e+07	1.13722e+07	2.59032e+07	3.6467e+07	1.9757e+07	2.03851e+07	1.03043e+07	1.34838e+08	2.46159e+07	5.55665e+07	1.02558e+08	4.72704e+07	2.71853e+07	3.1103e+07	3.88112e+07	2.32434e+08	4.9694e+08	9.33652e+07	1.64099e+08	1.32047e+08	1.98931e+08	4.91887e+07	9.56251e+07	7.15129e+07	3.48993e+07	3.49024e+07	3.78054e+07	3.07799e+07	3.64001e+07	--	--	--	-	-	-	-
POS_M111T701	111.08	701.015	11.68	--	--	--	--	--	--	1.52667e+07	3.29481e+07	4.76059e+07	4.23409e+07	3.62667e+07	4.41886e+07	2.29036e+07	5.58383e+07	2.32638e+07	2.31924e+07	5.23601e+07	3.07671e+07	2.26194e+07	1.26982e+07	3.95133e+06	1.08404e+07	3.22034e+06	2.86269e+06	9.07857e+06	2.91263e+06	7.15883e+06	8.74107e+06	1.08509e+07	4.04782e+06	1.48564e+07	1.4856e+07	1.35125e+07	1.83488e+07	1.18438e+07	--	--	--	-	-	-	-
POS_M111T389	111.08	388.788	6.48	--	--	--	--	--	--	2.22275e+07	2.96306e+07	3.54238e+07	2.33022e+07	3.7519e+07	3.27385e+07	1.28509e+07	1.25093e+07	5.6866e+07	9.59951e+07	2.97066e+07	2.69177e+07	8.11815e+06	8.34681e+06	2.80717e+07	1.88251e+07	8.10912e+06	7.98504e+06	2.64369e+07	3.94099e+07	1.65461e+07	8.64609e+06	9.2455e+06	3.63243e+07	3.26851e+07	3.26617e+07	3.91654e+07	1.89169e+07	4.03736e+07	--	--	--	-	-	-	-
POS_M111T620	111.08	619.823	10.33	--	--	--	--	--	--	2.18007e+07	3.7202e+07	8.54652e+07	3.36879e+07	3.25272e+07	2.78937e+07	2.72934e+07	1.22633e+07	2.31667e+07	3.96174e+07	2.93649e+07	1.3302e+07	6.32387e+07	4.35579e+07	1.44739e+08	3.56181e+07	8.45202e+07	6.87541e+07	2.24593e+07	2.0936e+07	5.41262e+07	3.80429e+07	1.47056e+07	1.36244e+08	2.49966e+07	2.50084e+07	2.17655e+07	3.02202e+07	2.28753e+07	--	--	--	-	-	-	-
POS_M111T207	111.08	206.69	3.44	--	Histamine	--	5.6707	C5H9N3	MS1	8.39028e+07	7.86179e+07	2.36854e+07	2.55794e+07	1.06483e+08	8.55961e+07	2.23834e+07	2.40415e+07	1.07737e+08	6.7625e+07	6.11316e+07	4.47514e+07	3115.6	3115.6	3115.6	3115.6	3115.6	3115.6	3115.6	3115.6	3115.6	3115.6	1.44262e+09	3.89816e+07	2.16888e+07	2.17148e+07	1.74696e+07	2.65638e+07	2.01012e+07	Organonitrogen compounds	51-45-6	HMDB0000870	C00388	ko01100//Metabolic pathways;ko01110//Biosynthesis of secondary metabolites;ko00340//Histidine metabolism	Amino acid metabolism;Global and overview maps	Metabolism
POS_M111T176	111.08	175.591	2.93	--	--	--	--	--	--	9.97416e+07	9.53635e+07	8.701e+07	4.39391e+07	1.96724e+08	4.72455e+07	1.76683e+08	1.29086e+08	1.11818e+08	4.03703e+07	4.2053e+07	1.37866e+08	1.45755e+09	7.538e+07	6.08206e+07	4.25691e+07	9.80667e+07	1.01189e+08	5.83879e+07	2.24553e+07	3.37417e+07	1.68722e+07	3.65852e+07	4.24983e+07	3.47625e+07	3.48006e+07	3.01669e+07	4.23989e+07	3.15686e+07	--	--	--	-	-	-	-
POS_M111T710	111.08	709.761	11.83	--	--	--	--	--	--	7.81766e+06	1.8197e+07	2.70617e+07	1.19947e+07	1.17488e+07	3.40112e+07	1.62326e+07	1.9487e+07	3.93578e+07	5.00928e+07	2.55024e+07	2.2677e+07	9.18111e+06	2.12806e+07	2.16338e+07	6.3943e+06	1.80795e+07	5.19881e+06	8.66212e+06	4.75665e+06	1.48454e+07	1.2066e+07	1.19051e+07	2.19696e+07	2.29517e+07	2.29182e+07	2.43039e+07	1.99242e+07	2.48184e+07	--	--	--	-	-	-	-
POS_M111T648	111.08	647.598	10.79	--	--	--	--	--	--	4.00746e+07	2.16688e+07	8.18857e+07	6.93637e+07	2.49218e+07	6.43778e+07	2.23162e+07	2.20307e+07	2.23156e+07	2.34205e+07	5.74179e+07	6.90305e+07	3.34998e+07	6.53784e+06	4.80735e+06	7.93297e+06	2.87847e+06	9.05686e+06	1.49104e+07	2.09281e+07	7.00279e+06	2.91891e+06	4.07496e+06	3.53285e+06	1.57037e+07	1.56991e+07	1.4105e+07	2.00073e+07	1.14768e+07	--	--	--	-	-	-	-
POS_M111T773_2	111.08	773.092	12.88	--	--	--	--	--	--	2.29779e+07	2.1577e+07	6.46055e+06	1.35042e+07	2.18376e+07	4.37695e+06	3.95549e+06	1.2981e+07	3.53858e+06	1.52697e+07	1.14124e+07	9.44871e+06	3.20883e+06	1.54575e+07	2.49046e+07	2.95982e+07	4.15049e+07	3115.6	3115.6	3115.6	3115.6	3115.6	3115.6	6.66353e+07	1.21334e+07	1.21349e+07	1.60385e+07	8.37467e+06	1.32443e+07	--	--	--	-	-	-	-
POS_M111T444	111.08	443.697	7.39	--	--	--	--	--	--	2.19873e+08	6.17433e+07	6.15506e+07	5.98393e+07	2.25146e+07	2.31273e+07	2.44948e+07	4.70296e+07	4.4202e+07	5.22255e+07	5.86018e+07	2.13575e+07	4.3588e+07	9.19401e+06	1.24678e+07	6.38981e+06	5.39841e+06	1.33366e+07	1.19404e+07	1.25737e+07	9.1623e+06	8.98238e+06	3.60877e+07	2.25957e+07	2.07766e+07	2.07586e+07	2.1697e+07	1.83255e+07	2.30696e+07	--	--	--	-	-	-	-
POS_M111T251_2	111.08	250.931	4.18	--	--	--	--	--	--	9.22291e+07	7.4414e+07	5.13434e+07	1.01242e+08	1.98777e+07	5.99657e+07	1.81439e+07	7.02966e+07	7.08283e+07	5.72666e+07	2.36631e+07	4.32224e+07	3.68525e+07	2.08461e+07	3.43645e+07	3.70173e+07	2.94532e+07	7.75711e+07	2.4498e+07	3.75369e+07	4.63531e+07	1.00395e+08	4.74703e+07	4.98507e+07	4.33057e+07	4.3315e+07	3.97509e+07	5.00788e+07	4.00642e+07	--	--	--	-	-	-	-
POS_M111T678	111.08	677.948	11.3	--	--	--	--	--	--	8.79795e+06	1.91506e+07	1.01479e+07	2.54005e+07	8.38661e+06	1.5335e+07	2.42011e+07	1.8757e+07	8.53536e+06	7.87651e+06	2.28753e+07	1.75207e+07	1.4473e+07	3.28421e+07	3.07583e+07	1.1942e+08	3.40182e+07	6.37908e+08	1.31486e+08	5.96768e+07	1.52213e+08	9.51335e+07	6.66597e+07	1.91824e+07	2.05283e+07	2.0538e+07	1.57558e+07	2.72039e+07	1.81203e+07	--	--	--	-	-	-	-
POS_M111T581	111.08	580.619	9.68	--	--	--	--	--	--	1.34947e+07	5.24321e+07	5.77971e+07	1.53278e+07	3.86702e+07	1.57959e+07	5.47788e+07	7.95016e+07	1.50605e+07	1.76333e+07	3.67435e+07	3.79928e+07	1.4218e+07	1.74422e+07	1.10376e+07	1.0695e+07	3.88351e+06	1.26024e+07	9.74015e+06	3.05411e+06	1.17599e+07	4.39452e+06	4.2346e+06	1.82779e+07	1.45945e+07	1.45966e+07	1.27372e+07	1.91335e+07	1.12392e+07	--	--	--	-	-	-	-
POS_M111T185_1	111.08	185.018	3.08	--	--	--	--	--	--	4.49418e+07	4.10524e+07	2.56605e+07	2.5391e+08	4.15223e+07	1.57076e+08	3.66722e+07	5.69333e+07	1.57055e+07	4.22605e+07	1.61041e+07	3.55863e+07	5.61577e+07	9.15017e+07	2.09974e+08	2.00815e+08	1.77975e+08	2.40725e+08	2.80419e+08	2.78849e+08	1.65355e+08	2.76456e+08	7.84255e+07	2.94018e+07	3.65193e+07	3.65478e+07	2.47075e+07	5.33904e+07	3.0326e+07	--	--	--	-	-	-	-
POS_M111T498_2	111.08	498.045	8.3	--	--	--	--	--	--	1.46215e+07	1.54987e+07	2.90899e+07	1.34408e+07	1.36601e+07	1.5476e+07	2.36935e+07	1.54757e+07	4.67026e+07	1.40369e+07	1.49789e+07	8.55086e+07	4.95234e+07	2.46817e+07	4.06482e+07	5.19455e+07	2.43909e+07	2.93045e+07	8.55704e+07	4.87315e+07	2.68732e+07	3.84287e+07	4.16526e+07	1.20003e+08	1.37033e+07	1.37036e+07	1.4384e+07	1.26157e+07	1.414e+07	--	--	--	-	-	-	-
POS_M111T539	111.08	539.189	8.99	--	--	--	--	--	--	2.02197e+07	1.76823e+07	2.83529e+07	8.17811e+06	2.53848e+07	2.46477e+07	2.50287e+07	2.5352e+07	9.67117e+06	2.05338e+07	9.33344e+06	4.23301e+07	2.32558e+07	1.0838e+07	3.56319e+07	1.1894e+07	2.47844e+07	2.89559e+07	6.54783e+07	4.13167e+07	3.1768e+07	2.36065e+07	1.37003e+07	1.23334e+07	1.17794e+07	1.17792e+07	1.18779e+07	1.15968e+07	1.1864e+07	--	--	--	-	-	-	-
POS_M111T164	111.08	164.197	2.74	--	--	--	--	--	--	5.47061e+07	3.52838e+07	1.371e+07	1.09366e+07	2.19032e+07	2.06101e+07	8.23229e+06	2.52426e+07	1.23445e+07	4.07066e+07	6.67494e+06	2.01897e+07	6.32444e+06	1.52945e+07	6.62102e+06	1.60058e+07	1.82095e+07	2.51287e+07	2.20557e+07	2.07576e+07	2.42437e+07	8.64947e+06	2.23068e+07	3.68654e+07	3.62378e+07	3.62341e+07	4.0569e+07	2.46452e+07	4.6425e+07	--	--	--	-	-	-	-
POS_M111T214	111.08	214.339	3.57	--	--	--	--	--	--	2.68103e+07	8.3725e+07	5.19255e+07	2.12468e+07	4.15912e+07	2.22693e+07	2.15312e+07	6.04232e+07	2.06081e+07	9.15992e+07	1.96988e+07	5.85025e+07	3115.6	3115.6	3115.6	3115.6	3115.6	3115.6	3115.6	3115.6	3115.6	1.27775e+09	5.56333e+07	2.8901e+07	2.24369e+07	2.24639e+07	1.6516e+07	3.01251e+07	1.97682e+07	--	--	--	-	-	-	-
POS_M111T572_1	111.08	572.041	9.53	--	--	--	--	--	--	1.31382e+07	2.4664e+07	2.88439e+07	1.38714e+07	1.43965e+07	5.1926e+07	1.334e+07	5.34689e+07	3.21075e+07	1.25415e+07	1.22566e+07	2.06727e+07	1.29459e+07	5.59081e+06	9.72428e+06	1.05201e+07	1.16985e+07	3.79381e+06	1.0458e+07	1.90345e+07	8.61247e+06	8.89897e+06	4.5911e+06	5.40859e+06	1.25497e+07	1.25377e+07	1.39688e+07	8.86639e+06	1.57231e+07	--	--	--	-	-	-	-
POS_M111T507_1	111.08	507.196	8.45	--	--	--	--	--	--	1.64925e+08	3.39869e+07	1.51921e+07	1.27154e+07	2.52436e+07	4.78056e+07	2.22091e+07	4.36277e+07	1.04931e+07	1.74487e+07	9.79772e+06	9.70346e+06	5.70543e+07	1.07278e+08	2.00684e+08	3115.6	3115.6	3115.6	3115.6	3115.6	3115.6	3115.6	2.61956e+08	2.74804e+07	1.9047e+07	1.90598e+07	1.46609e+07	2.43586e+07	1.72842e+07	--	--	--	-	-	-	-
POS_M111T762	111.08	761.686	12.69	--	--	--	--	--	--	1.10505e+07	1.36945e+07	3.64466e+07	1.16232e+07	1.54013e+07	3.37237e+07	5.52304e+06	5.99369e+06	1.70645e+07	6.73896e+06	1.86574e+07	1.77359e+07	8.17213e+06	3.10576e+07	9.11717e+07	3115.6	3115.6	3115.6	3115.6	3115.6	3115.6	3115.6	3115.6	3.81107e+08	1.78504e+07	1.78519e+07	2.35622e+07	1.28628e+07	1.92843e+07	--	--	--	-	-	-	-
POS_M111T338	111.08	338.093	5.63	--	--	--	--	--	--	5.38063e+06	2.89519e+07	1.3907e+07	1.40365e+07	8.47275e+06	2.08849e+07	7.1559e+06	2.91698e+07	3.9238e+07	9.07816e+06	2.56936e+07	2.54465e+07	3.01894e+07	9.91893e+06	2.77458e+07	8.96632e+06	1.64275e+07	7.50741e+06	8.42345e+06	2.23054e+07	2.99408e+07	8.18246e+06	9.32847e+06	3.05957e+07	1.47614e+07	1.47597e+07	1.3511e+07	1.83438e+07	1.04189e+07	--	--	--	-	-	-	-
POS_M111T108	111.092	107.959	1.8	--	--	--	--	--	--	2.07717e+07	2.69624e+06	2.82093e+06	3.6905e+06	3.42028e+06	4.23775e+06	5.62836e+06	3.87249e+06	4.19034e+06	4.14103e+06	3.61973e+06	3.89214e+06	5.16815e+06	3.91617e+06	3.00577e+06	3.17352e+06	4.11813e+06	2.53993e+06	4.07199e+06	2.55021e+06	3.54366e+06	3.14885e+06	3.91375e+06	3.64991e+06	4.2775e+06	4.27726e+06	4.2387e+06	4.35374e+06	4.2393e+06	--	--	--	-	-	-	-
POS_M111T835	111.116	835.059	13.92	--	--	--	--	--	--	3.6163e+07	3.27479e+07	3.66895e+07	3.75305e+07	3.2981e+07	8.48812e+07	3.36279e+07	3.54241e+07	3.09194e+07	3.76732e+07	3.05486e+07	3.76383e+07	3.91518e+07	3.09416e+07	3.47009e+07	3.56036e+07	3.597e+07	3.32918e+07	9.72872e+07	3.22715e+07	3.61285e+07	3.79744e+07	3.53391e+07	3.83657e+07	3.68981e+07	3.69e+07	3.56919e+07	3.92561e+07	3.573e+07	--	--	--	-	-	-	-
POS_M111T826	111.117	825.877	13.76	--	--	--	--	--	--	3.21433e+07	3.93649e+07	3.62287e+07	3.6138e+07	4.00521e+07	9.15543e+06	3.27811e+07	3.32575e+07	3.71436e+07	3.47494e+07	3.80315e+07	3.88346e+07	7.9323e+06	3.86394e+07	3.91582e+07	4.03214e+07	4.90665e+07	4.10734e+07	1.03577e+07	4.24972e+07	4.26395e+07	4.20946e+07	4.09966e+07	3.76876e+07	3.73207e+07	3.73209e+07	3.77681e+07	3.65141e+07	3.76842e+07	--	--	--	-	-	-	-
POS_M111T74_2	111.117	73.9415	1.23	--	--	--	--	--	--	6.39589e+07	1.36877e+07	1.63398e+07	1.73499e+07	8.80521e+07	1.02578e+08	1.11509e+08	2.81422e+07	1.36276e+08	4.05385e+07	2.03413e+08	2.21685e+08	1.6109e+08	2.56994e+07	1.05419e+08	8.59077e+07	6.98378e+07	6.287e+07	5.66983e+07	6.37219e+07	6.50351e+07	6.31988e+07	6.90574e+07	1.26748e+07	5.1315e+07	5.12915e+07	5.09608e+07	5.19854e+07	5.09919e+07	--	--	--	-	-	-	-
POS_M111T747_2	111.116	746.635	12.44	--	--	--	--	--	--	4.81624e+07	1.03391e+08	8.17744e+07	2.77359e+07	7.67207e+07	4.57793e+07	1.59077e+08	9.38707e+06	3.50582e+07	2.9565e+07	3.38927e+07	1.06898e+08	5.79242e+07	1.36864e+07	3.84776e+07	1.54809e+07	2.526e+07	2.79945e+06	1.34535e+07	1.08024e+07	1.38139e+07	1.4737e+07	1.65942e+07	1.57252e+07	3.86138e+07	3.85959e+07	3.80194e+07	4.04406e+07	3.51304e+07	--	--	--	-	-	-	-
POS_M111T774	111.117	773.6	12.89	--	--	--	--	--	--	3.07024e+07	3.54915e+07	4.72115e+07	3.51225e+07	3.13921e+07	8.54851e+06	8.35158e+06	3.26032e+07	3.50986e+07	6.56552e+07	9.42925e+07	4.58691e+07	7.86659e+06	3.50137e+07	2.864e+07	5.47824e+07	4.06865e+07	5.7371e+07	6.61165e+07	3.48745e+07	4.86114e+07	2.45278e+07	3.98402e+07	6.63918e+06	2.92572e+07	2.92574e+07	2.92717e+07	2.92307e+07	2.92692e+07	--	--	--	-	-	-	-
POS_M111T493	111.117	492.937	8.22	--	--	--	--	--	--	2.3498e+07	3.25563e+07	2.91916e+07	2.48845e+07	4.64931e+07	3.83814e+07	3.63061e+07	8.92841e+06	3.34711e+07	4.12803e+07	3.90769e+07	4.0777e+07	6.83827e+07	7.54511e+07	3.11501e+08	3115.6	3115.6	3115.6	3115.6	3115.6	3115.6	3115.6	3115.6	2.78307e+09	7.04228e+07	7.04298e+07	9.00692e+07	5.21865e+07	7.57915e+07	--	--	--	-	-	-	-
POS_M111T213	111.117	213.333	3.56	--	--	--	--	--	--	5.1763e+07	9.71595e+07	1.14729e+08	8.94087e+07	1.07246e+08	2.69677e+07	3.12364e+07	1.42586e+08	4.20896e+07	2.02912e+08	5.4407e+07	2.4061e+08	1.76246e+08	2.12408e+08	3.15099e+08	9.15751e+07	1.10378e+08	1.20541e+08	4.45527e+08	6.30932e+07	2.05452e+08	1.13952e+08	2.40549e+07	6.78503e+07	7.13359e+07	7.11943e+07	8.67137e+07	4.80952e+07	8.03208e+07	--	--	--	-	-	-	-
POS_M111T785	111.117	785.198	13.09	--	--	--	--	--	--	6.05874e+06	2.94878e+07	3.1603e+07	2.86039e+07	3.85169e+07	5.51316e+07	3.18633e+07	4.5758e+07	2.92112e+07	5.9574e+06	5.34892e+06	2.76335e+07	1.73159e+08	1.69273e+07	1.88712e+07	3.40516e+06	1.23141e+07	3.00318e+06	1.21261e+07	1.64615e+07	2.96172e+06	1.33304e+07	1.48949e+07	2.93103e+07	2.27366e+07	2.27373e+07	2.00372e+07	3.00598e+07	1.55228e+07	--	--	--	-	-	-	-
POS_M111T140	111.117	139.682	2.33	--	--	--	--	--	--	7.41337e+07	9.37462e+07	7.90232e+07	6.26041e+07	1.209e+08	5.79382e+07	1.14078e+08	4.75721e+07	8.06397e+07	3.79487e+07	4.68909e+07	1.33855e+08	2.05372e+08	4.71279e+07	4.46624e+07	3.10259e+07	8.2147e+07	3.86798e+07	9.22378e+07	1.20198e+08	4.85761e+07	1.06758e+08	8.18862e+07	1.0048e+08	2.05495e+08	2.05487e+08	2.10227e+08	1.94603e+08	2.12342e+08	--	--	--	-	-	-	-
POS_M111T230	111.117	229.516	3.83	--	--	--	--	--	--	6.23638e+07	6.75441e+07	1.25931e+08	4.1942e+07	5.88987e+07	8.6774e+07	1.14667e+08	2.55978e+07	7.46222e+07	3.95946e+07	8.33525e+07	2.9998e+07	3.19209e+07	5.52305e+07	4.40553e+07	4.10648e+07	1.54236e+08	5.9891e+07	2.05185e+08	1.57555e+08	7.85508e+07	1.05361e+08	2.10588e+08	1.36706e+08	1.10185e+08	1.10199e+08	1.1058e+08	1.09474e+08	1.10496e+08	--	--	--	-	-	-	-
POS_M111T284	111.117	284.045	4.73	--	--	--	--	--	--	5.98374e+07	8.27122e+07	6.46367e+07	7.95335e+07	6.7479e+07	4.66677e+07	1.70739e+08	1.02207e+08	1.64618e+08	2.11753e+07	7.49514e+07	7.40681e+07	1.43364e+08	1.19464e+08	1.4563e+08	3.14556e+08	3.99644e+08	4.05559e+07	2.03204e+08	3.49102e+08	1.2758e+08	3.32562e+07	1.74897e+08	2.18159e+07	7.17418e+07	7.17453e+07	7.44817e+07	6.74323e+07	7.34527e+07	--	--	--	-	-	-	-
POS_M111T197_2	111.117	197.047	3.28	--	--	--	--	--	--	8.52797e+07	2.1801e+08	9.77789e+07	1.00039e+08	9.92237e+07	4.37749e+08	1.11297e+08	9.24443e+07	1.49612e+08	8.69601e+07	9.64944e+07	1.0672e+08	6.83558e+07	8.80282e+07	6.52707e+07	1.8233e+07	4.50367e+07	1.4957e+07	8.61966e+07	3.81793e+07	7.01947e+07	5.47651e+07	4.8856e+07	6.76479e+07	9.67397e+07	9.68058e+07	7.7199e+07	1.3543e+08	7.71436e+07	--	--	--	-	-	-	-
POS_M111T253	111.117	252.578	4.21	--	--	--	--	--	--	1.87975e+08	7.51924e+07	7.73428e+07	1.01015e+08	6.51073e+07	1.40479e+08	1.40744e+08	2.55203e+08	2.0118e+08	1.05554e+09	6.89862e+07	3.7401e+08	1.79416e+08	3115.6	3115.6	3115.6	3115.6	3115.6	3115.6	3115.6	3115.6	3115.6	3115.6	1.03671e+08	7.86043e+07	7.85516e+07	1.05202e+08	5.16729e+07	8.68885e+07	--	--	--	-	-	-	-
POS_M111T572_2	111.117	571.936	9.53	--	--	--	--	--	--	3.558e+07	6.32489e+07	2.56034e+07	5.29719e+07	4.87257e+07	4.74681e+07	3.18373e+07	3.46467e+07	3.4831e+07	3.54007e+07	5.17579e+07	3.40671e+07	4.83847e+07	1.16152e+07	4.37964e+07	5.79104e+07	1.24677e+07	9.65676e+07	8.96836e+07	6.49228e+07	1.54666e+07	1.54753e+07	1.06342e+08	1.14404e+08	5.04557e+07	5.0461e+07	4.97885e+07	5.16196e+07	4.99516e+07	--	--	--	-	-	-	-
POS_M111T709	111.117	709.198	11.82	--	--	--	--	--	--	4.48093e+07	3.19169e+07	8.96063e+07	5.12632e+07	3.17871e+07	1.03085e+07	8.3121e+06	4.64539e+07	3.07745e+07	3.51392e+07	6.76781e+07	5.0582e+07	5.64027e+07	3.74105e+07	9.95863e+06	2.23376e+07	8.29877e+06	9.08824e+06	8.63239e+06	4.08323e+07	3.70095e+07	4.48762e+07	8.94856e+06	1.50621e+08	3.80576e+07	3.80613e+07	3.66376e+07	4.07074e+07	3.68188e+07	--	--	--	-	-	-	-
POS_M111T549	111.117	548.619	9.14	--	--	--	--	--	--	8.7176e+07	9.38238e+07	1.19748e+08	6.20058e+07	1.06353e+08	2.84524e+08	9.80845e+07	8.9747e+07	8.70185e+07	7.32526e+07	2.14636e+07	2.31998e+07	1.733e+07	4.99124e+07	2.77788e+07	2.15267e+07	1.49968e+07	4.16025e+06	3.95373e+06	3.97157e+06	4.00125e+06	1.00663e+08	4.41067e+06	1.9451e+07	6.12638e+07	6.12591e+07	5.54024e+07	7.53718e+07	5.11743e+07	--	--	--	-	-	-	-
POS_M111T375	111.117	375.111	6.25	--	--	--	--	--	--	4.76198e+07	1.26081e+08	4.33737e+07	3.45088e+07	1.65018e+08	8.02804e+07	4.37311e+07	4.07945e+07	2.81416e+07	2.58539e+07	2.5644e+07	2.33821e+07	2.74997e+07	8.20131e+06	3.24962e+07	2.05558e+07	2.93794e+07	2.8692e+07	4.13232e+07	2.87378e+07	4.1664e+07	3.37618e+07	7.42818e+07	4.29359e+07	5.20035e+07	5.20101e+07	4.51478e+07	6.97846e+07	3.74432e+07	--	--	--	-	-	-	-
POS_M111T361_2	111.117	361.008	6.02	--	--	--	--	--	--	1.35984e+07	1.62754e+07	2.00344e+07	6.62072e+07	2.47095e+07	1.12873e+08	1.42313e+08	2.80408e+07	3.664e+07	1.58028e+08	1.57094e+08	2.17133e+08	1.74048e+08	3115.6	3115.6	3115.6	3115.6	3115.6	3115.6	3115.6	3115.6	3115.6	3115.6	9.56238e+07	5.08825e+07	5.08451e+07	7.05876e+07	3.18361e+07	5.66329e+07	--	--	--	-	-	-	-
POS_M111T687	111.116	686.51	11.44	--	--	--	--	--	--	3.12643e+07	3.42713e+07	4.18851e+07	4.25602e+07	4.48302e+07	8.77212e+06	2.49438e+07	3.55252e+07	3.23196e+07	3.15319e+07	8.56461e+06	7.30002e+06	4.23768e+07	3.32117e+07	9.21366e+06	3.63846e+07	1.92968e+08	3.81991e+07	1.02284e+07	3.8235e+07	3.91161e+07	4.3008e+07	2.40198e+08	9.63193e+06	3.93524e+07	3.93607e+07	3.60589e+07	4.52833e+07	3.66949e+07	--	--	--	-	-	-	-
POS_M111T479	111.117	479.265	7.99	--	--	--	--	--	--	1.18966e+08	1.13954e+08	7.17212e+07	6.02237e+07	7.23371e+07	5.9803e+07	1.32736e+07	1.22891e+07	4.11077e+07	3.76734e+07	5.30671e+07	4.8693e+07	2.81932e+07	4.23316e+07	4.27209e+07	3.32193e+07	4.75987e+07	1.08869e+07	1.03423e+07	1.10711e+08	6.38899e+07	4.2371e+07	1.16201e+07	1.16632e+07	4.80981e+07	4.80919e+07	5.23889e+07	4.01494e+07	5.1776e+07	--	--	--	-	-	-	-
POS_M111T698	111.117	697.686	11.63	--	--	--	--	--	--	2.69686e+07	7.99257e+06	9.37129e+06	4.20763e+07	3.67026e+07	1.5309e+08	4.77215e+07	4.94022e+07	4.30662e+07	5.95353e+07	7.69076e+07	5.53561e+07	3.53822e+07	4.04628e+07	7.3138e+07	2.34714e+07	7.13186e+06	3.75469e+07	3.89307e+07	7.37494e+06	2.77065e+07	2.53151e+07	7.38776e+06	7.97409e+06	3.25657e+07	3.25591e+07	3.389e+07	2.99405e+07	3.3893e+07	--	--	--	-	-	-	-
POS_M111T297	111.117	297.146	4.95	--	--	--	--	--	--	3.67295e+07	1.70816e+08	1.03658e+08	2.59416e+07	2.21536e+07	8.71135e+07	1.80221e+07	1.07829e+08	1.63803e+07	1.63036e+07	6.90612e+07	1.48663e+07	7.0383e+07	5.80436e+07	5.04284e+07	6.41972e+07	9.2531e+07	1.27856e+07	8.0847e+07	5.37257e+07	4.5519e+07	1.23922e+07	5.23609e+07	1.20682e+07	4.91114e+07	4.90972e+07	5.42582e+07	3.93247e+07	5.3797e+07	--	--	--	-	-	-	-
POS_M111T667	111.116	666.965	11.12	--	--	--	--	--	--	5.37556e+07	8.39408e+06	4.31609e+07	3.93648e+07	4.08487e+07	1.67548e+08	3.01692e+07	9.72498e+07	3.97263e+07	3.95347e+07	1.06591e+07	4.03515e+07	3.51723e+07	4.28996e+07	5.00051e+07	7.15988e+07	7.73976e+06	4.23039e+07	2.83599e+07	6.5023e+07	7.34723e+06	7.2785e+06	7.57917e+06	2.15656e+07	4.22928e+07	4.22961e+07	3.93038e+07	4.84329e+07	3.90304e+07	--	--	--	-	-	-	-
POS_M111T760	111.117	760.189	12.67	--	--	--	--	--	--	2.64246e+07	8.71573e+06	3.85792e+07	4.11616e+07	3.25708e+07	2.79795e+07	8.95194e+06	5.4748e+07	4.99891e+07	4.52811e+07	5.76576e+07	1.11461e+07	8.98431e+06	1.80449e+08	3115.6	3115.6	3115.6	3115.6	3115.6	3115.6	3115.6	3115.6	3115.6	1.99975e+08	4.07806e+07	4.07719e+07	5.77196e+07	2.39803e+07	4.58842e+07	--	--	--	-	-	-	-
POS_M111T120	111.117	120.342	2.01	--	--	--	--	--	--	3.31163e+07	7.4912e+07	1.21748e+08	7.72229e+07	8.74281e+07	6.43682e+07	9.28896e+07	1.75492e+08	3.7095e+08	1.36473e+08	4.33208e+08	3.78609e+08	1.21132e+08	3115.6	3115.6	3115.6	3115.6	3115.6	3115.6	3115.6	3115.6	3115.6	3115.6	3.78178e+08	9.88801e+07	9.8878e+07	1.16179e+08	8.02854e+07	1.04748e+08	--	--	--	-	-	-	-
POS_M111T583	111.116	583.496	9.72	--	--	--	--	--	--	2.80996e+07	3.3306e+07	4.12803e+07	4.84946e+07	2.20704e+08	1.99142e+08	1.81191e+08	5.01873e+07	1.51243e+08	1.94526e+08	3.74405e+07	1.71434e+08	8.4795e+07	6.6427e+07	7.78868e+07	4.68509e+07	1.03943e+08	6.60248e+06	6.43471e+06	3.59168e+07	2.51663e+07	5.61492e+06	5.26198e+06	1.5509e+07	2.59717e+07	2.59616e+07	2.5696e+07	2.65006e+07	2.57119e+07	--	--	--	-	-	-	-
POS_M111T735	111.117	734.559	12.24	--	--	--	--	--	--	5.72237e+06	6.482e+06	6.77572e+06	1.69401e+07	6.06157e+06	3.07826e+07	6.30946e+06	6.1509e+07	3.75825e+07	1.95937e+07	2.74143e+07	6.56207e+06	1.15597e+07	5.44745e+07	6.00759e+07	3115.6	3115.6	3115.6	3115.6	3115.6	3115.6	3115.6	3115.6	3115.6	3.03393e+07	3.0349e+07	3.01374e+07	3.04975e+07	3.02959e+07	--	--	--	-	-	-	-
POS_M112T732	111.522	731.978	12.2	--	--	--	--	--	--	1.96346e+08	8.80338e+07	3.68245e+07	3.6159e+07	5.81286e+07	9.68932e+07	7.42413e+07	2.49447e+08	1.54316e+08	3.68075e+08	1.019e+08	2.97887e+07	4.77006e+08	4.73646e+08	8.49416e+07	6.21278e+08	1.85841e+08	3.41101e+08	1.77559e+08	1.71506e+08	4.03729e+08	2.12417e+08	1.81073e+08	5.47752e+08	1.57671e+08	1.57698e+08	1.35134e+08	1.99814e+08	1.38156e+08	--	--	--	-	-	-	-
POS_M112T35_1	111.969	34.801	0.58	--	--	--	--	--	--	6.52639e+07	5.91792e+07	6.60663e+07	7.07346e+07	6.64718e+07	6.86282e+07	6.67689e+07	7.74255e+07	7.41018e+07	8.09538e+07	7.72514e+07	7.34662e+07	5.81521e+07	5.24397e+07	6.4685e+07	5.14701e+07	4.68303e+07	4.59808e+07	3.82437e+07	4.28975e+07	5.17227e+07	5.18199e+07	4.5836e+07	5.21354e+07	6.08589e+07	6.08521e+07	6.01351e+07	6.24265e+07	5.99556e+07	--	--	--	-	-	-	-
POS_M112T74	111.968	73.9068	1.23	--	--	--	--	--	--	4.90777e+07	1.08642e+07	1.67019e+07	9.81142e+06	8.9696e+06	1.86761e+07	2.6008e+07	8.73488e+06	1.05932e+07	2.95315e+07	2.83815e+07	3.87348e+07	1.47893e+07	2.56872e+07	8.01558e+06	1.14314e+07	1.83057e+07	6.92847e+06	5.68651e+06	8.51588e+06	5.68679e+06	3.84548e+06	3.66474e+06	8.93027e+06	9.9093e+06	9.9118e+06	9.40166e+06	1.0807e+07	9.51016e+06	--	--	--	-	-	-	-
POS_M112T35_2	111.984	34.8011	0.58	--	--	--	--	--	--	2.14452e+06	1.7736e+06	2.05705e+06	3.27463e+06	2.22612e+06	1.66119e+07	1.7175e+07	1.88393e+07	2.73379e+06	2.8815e+06	2.7562e+06	3.5323e+06	3.11641e+06	3.88322e+06	4.32284e+06	5.92707e+06	5.19421e+06	1.19154e+07	6.71435e+06	4.45969e+06	6.11221e+06	7.45437e+06	4.58559e+06	4.77257e+06	2.94459e+06	2.94408e+06	3.35585e+06	2.28281e+06	3.21167e+06	--	--	--	-	-	-	-
POS_M112T108	111.984	108.248	1.8	--	Monomethyl sulfate	--	12.5281	CH4O4S	MS1	3.18871e+06	6.99139e+06	3.47688e+06	3.02663e+06	5.98898e+06	6.39159e+06	4.06009e+06	6.41716e+06	2.65548e+06	2.11282e+06	3.24361e+06	2.69773e+06	2.22484e+06	3.76187e+06	3.8463e+06	6.45011e+06	4.1044e+06	5.56653e+06	5.74469e+06	7.12157e+06	7.43487e+06	1.24272e+07	5.5631e+06	4.55974e+06	5.19189e+06	5.19093e+06	6.29678e+06	3.42572e+06	5.89752e+06	--	--	--	-	-	-	-
POS_M112T70	112.006	70.2828	1.17	--	--	--	--	--	--	5.22431e+08	8.80319e+07	2.58457e+08	7.21192e+06	9.52208e+06	3.80704e+07	1.51248e+08	1.32718e+08	7.273e+06	1.2053e+08	1.13195e+08	1.00802e+08	5.73499e+07	5.90189e+07	5.55718e+07	5.88915e+07	5.78234e+07	5.42965e+07	4.16062e+07	3.70731e+07	3.95437e+07	3.94421e+07	4.03466e+07	4.26355e+07	7.76552e+07	7.76421e+07	7.95163e+07	7.40165e+07	7.94423e+07	--	--	--	-	-	-	-
POS_M112T735	112.017	735.212	12.25	--	--	--	--	--	--	3.11252e+08	4.44892e+08	3.04706e+08	1.24922e+09	1.22532e+09	4.14496e+08	3.87961e+08	1.54348e+08	5.39233e+08	1.65767e+08	1.0143e+09	4.81899e+08	1.75376e+08	1.40074e+09	6.4815e+08	1.66434e+09	1.8695e+09	2.08428e+09	3.78252e+08	3.00891e+09	3.66787e+09	3.32369e+09	3.67469e+09	4.35743e+09	6.18684e+08	6.18731e+08	6.29829e+08	5.96833e+08	6.29226e+08	--	--	--	-	-	-	-
POS_M112T683	112.018	682.943	11.38	--	--	--	--	--	--	4.45392e+08	1.12585e+09	3.91899e+08	3.80713e+08	4.34027e+08	3.86333e+08	9.9786e+07	1.6155e+09	4.66773e+08	5.55706e+08	1.10283e+08	5.97244e+08	5.41115e+08	8.1182e+07	2.53272e+08	2.0481e+08	2.10187e+08	5.08948e+07	2.25265e+08	4.11073e+07	3.5567e+07	1.60522e+08	1.31715e+08	2.96467e+07	9.26443e+07	9.26494e+07	9.2153e+07	9.34807e+07	9.22862e+07	--	--	--	-	-	-	-
POS_M112T145	112.05	144.83	2.41	--	Quinoline	--	1.1237	C9H7N	MS1	2.24624e+07	6.89503e+06	1.27071e+07	1.4087e+07	5.26939e+06	1.25089e+07	3.67866e+07	3.34738e+07	3.40382e+07	9.45103e+06	3.53898e+07	3.35681e+07	2.63869e+06	2.89968e+06	5.13155e+06	6.36993e+06	6.14924e+06	5.06525e+06	2.4662e+06	2.21264e+06	4.05373e+06	2.13554e+06	3.42892e+06	3.70723e+06	1.26475e+07	1.26493e+07	1.2289e+07	1.32895e+07	1.23603e+07	Quinolines and derivatives	91-22-5	HMDB0033731	-	-	-	-
POS_M112T40	112.047	39.6886	0.66	--	--	--	--	--	--	811118	9.16223e+06	1.39295e+07	5.1649e+06	1.36744e+07	2.2692e+07	7.04481e+06	2.04842e+07	1.01133e+08	5.65704e+07	1.80074e+08	2.38697e+07	3.06917e+06	1.71538e+07	3.07831e+06	1.3229e+07	1.11595e+07	1.51514e+06	8.73908e+06	2.16031e+06	1.5418e+06	2.69256e+07	2.40697e+06	2.72477e+06	1.54824e+07	1.53879e+07	1.76965e+07	9.35532e+06	2.21814e+07	--	--	--	-	-	-	-
POS_M112T98	112.051	97.8648	1.63	Cytosine	--	5.36438e-23	0.537562	C4H5N3O	MS2	1.45571e+08	1.50288e+08	1.59108e+08	1.48752e+08	1.62387e+08	1.58828e+08	5.08722e+08	5.03414e+08	4.94529e+08	5.28504e+08	5.40029e+08	5.38441e+08	7.39609e+07	7.81143e+07	7.43055e+07	8.72783e+07	9.35405e+07	8.158e+07	5.844e+07	5.27962e+07	5.37311e+07	5.32516e+07	4.7797e+07	5.26445e+07	2.17289e+08	2.17303e+08	2.13708e+08	2.23798e+08	2.14327e+08	Diazines	71-30-7	HMDB0000630	C00380	ko01100//Metabolic pathways;ko00240//Pyrimidine metabolism	Global and overview maps;Nucleotide metabolism	Metabolism
POS_M113T727	112.518	727.215	12.12	--	--	--	--	--	--	1.69278e+07	3.82946e+06	3.73611e+06	1.36277e+07	2.15426e+07	3.56444e+07	2.49777e+07	2.77478e+07	5.4553e+07	1.74722e+08	1.81358e+07	2.53903e+07	2.21845e+08	1.28744e+08	5.72177e+07	4.56715e+08	3.66676e+07	3.89086e+07	2.30421e+08	3.68789e+07	3.563e+07	1.31932e+08	3.54072e+07	3.89627e+07	3.7704e+07	3.76862e+07	3.72986e+07	3.84678e+07	3.73417e+07	--	--	--	-	-	-	-
POS_M113T738_1	112.518	738.423	12.31	--	--	--	--	--	--	2.1404e+08	9.02353e+07	7.29367e+07	9.3732e+07	9.97504e+07	3.44332e+08	5.03122e+08	3.9846e+08	3.30478e+08	8.29986e+07	3.11194e+08	1.20769e+09	3115.6	3115.6	3115.6	3115.6	3115.6	3115.6	3115.6	3115.6	3115.6	3115.6	3115.6	3115.6	6.91837e+07	6.9435e+07	8.73581e+07	5.90962e+07	7.18129e+07	--	--	--	-	-	-	-
POS_M113T79	112.896	78.6676	1.31	--	--	--	--	--	--	6.00639e+06	6.35947e+06	1.37459e+06	4.72644e+06	5.03053e+06	1.27607e+06	1.43757e+06	1.88218e+06	1.36843e+06	3.16484e+06	2.97679e+06	2.54814e+06	1.28382e+07	1.27842e+07	1.23262e+07	1.28638e+07	1.17861e+07	1.1535e+07	4.40545e+06	4.2163e+06	4.44557e+06	4.28016e+06	4.26558e+06	3.39251e+06	4.65926e+06	4.65961e+06	4.61175e+06	4.74405e+06	4.62144e+06	--	--	--	-	-	-	-
POS_M113T71	112.967	70.6089	1.18	--	--	--	--	--	--	3.8392e+06	5.92059e+06	5.21932e+06	1.76089e+07	5.47513e+06	7.81701e+06	5.84228e+06	8.61354e+06	4.61132e+06	3.68352e+06	1.19185e+07	6.12252e+06	5.75021e+06	1.92298e+07	2.33097e+07	8.66071e+07	3115.6	3115.6	3115.6	3115.6	3115.6	1.04996e+08	2.83749e+07	8.86305e+06	6.04544e+06	6.04452e+06	7.27898e+06	4.4398e+06	6.6032e+06	--	--	--	-	-	-	-
POS_M113T35	112.967	34.7997	0.58	--	--	--	--	--	--	8.38453e+07	6.99944e+07	8.44712e+07	7.96047e+07	7.52254e+07	8.68993e+07	7.66604e+07	7.80805e+07	8.35004e+07	9.15263e+07	8.96152e+07	8.28613e+07	6.14881e+07	6.30233e+07	7.41754e+07	6.95203e+07	7.03587e+07	7.34687e+07	6.69105e+07	5.12097e+07	7.35153e+07	7.55232e+07	7.10284e+07	5.51071e+07	6.64661e+07	6.64438e+07	7.39065e+07	5.23447e+07	7.32201e+07	--	--	--	-	-	-	-
POS_M113T38	113.023	38.2837	0.64	--	2-Furoate	--	0.471773	C5H4O3	MS1	6.20628e+07	1.19783e+08	6.28889e+07	7.24651e+07	9.02896e+07	1.37261e+08	1.44543e+08	7.69762e+07	1.39234e+08	1.1196e+08	7.53688e+07	1.47541e+08	1.04511e+08	2.96466e+07	7.73736e+07	2.40091e+07	5.87238e+07	5.06976e+07	4.05695e+07	3.34955e+07	3.39516e+07	4.77466e+07	2.69095e+07	3.6001e+07	6.20824e+07	6.20803e+07	5.89024e+07	6.87727e+07	5.83773e+07	Furans	88-14-2	HMDB0000617	C01546	ko01120//Microbial metabolism in diverse environments	Global and overview maps	Metabolism
POS_M113T145	113.034	144.826	2.41	--	--	--	--	--	--	8.11336e+07	7.90477e+07	1.21329e+08	7.44161e+07	8.18635e+07	7.7303e+07	7.98111e+07	8.01522e+07	7.42182e+07	7.09057e+07	7.72459e+07	8.27758e+07	4.79669e+07	5.46555e+07	5.36818e+07	5.13697e+07	4.94772e+07	5.38882e+07	8.41446e+06	8.66273e+06	6.57334e+07	2.04098e+07	2.10813e+07	3.10868e+07	6.28731e+07	6.28737e+07	6.25363e+07	6.3502e+07	6.25779e+07	--	--	--	-	-	-	-
POS_M113T327_1	113.034	327.382	5.46	--	--	--	--	--	--	3.26118e+07	3.57952e+07	4.29279e+07	3.62799e+07	7.86862e+06	3.34083e+07	3.46033e+07	3.13137e+07	2.90561e+07	3.16222e+07	3.18421e+07	3.42736e+07	3.28179e+07	3.74369e+07	3.49096e+07	3.10647e+07	3.45908e+07	2.74511e+07	2.73974e+07	2.48383e+07	3.5549e+07	9.73841e+07	2.6556e+07	3.24926e+07	3.6327e+07	3.63279e+07	3.56022e+07	3.77538e+07	3.56142e+07	--	--	--	-	-	-	-
POS_M113T102	113.034	102.135	1.7	Uracil	--	3.05082e-16	1.26862	C4H4N2O2	MS2	1.38041e+08	1.47553e+08	1.44676e+08	2.04723e+08	1.51557e+08	1.59954e+08	1.70434e+08	1.59157e+08	1.99328e+08	1.95073e+08	1.7991e+08	1.75317e+08	2.59412e+08	1.59451e+08	9.10559e+07	8.64882e+07	1.71113e+07	7.60482e+07	1.2818e+07	4.95737e+07	4.8427e+07	1.19623e+07	1.23359e+07	1.21628e+07	1.18682e+08	1.18744e+08	9.90867e+07	1.55862e+08	1.0086e+08	Diazines	66-22-8	HMDB0000300	C00106	ko01100//Metabolic pathways;ko00240//Pyrimidine metabolism;ko00410//beta-Alanine metabolism;ko00770//Pantothenate and CoA biosynthesis	Global and overview maps;Metabolism of cofactors and vitamins;Metabolism of other amino acids;Nucleotide metabolism	Metabolism
POS_M113T377	113.034	377.396	6.29	--	--	--	--	--	--	4.62121e+07	1.57811e+07	3.85805e+07	1.91138e+07	8.30763e+07	3.8697e+06	1.9295e+07	1.61704e+07	1.93882e+07	1.22304e+07	1.44394e+07	1.78316e+07	1.34733e+07	4.52654e+07	1.86764e+07	1.92527e+07	4.41034e+06	2.00341e+07	2.40093e+07	2.35483e+07	2.5909e+07	2.32269e+07	2.93372e+07	2.98634e+07	3.78474e+07	3.78508e+07	3.57461e+07	4.20634e+07	3.5707e+07	--	--	--	-	-	-	-
POS_M113T125	113.035	125.093	2.08	--	--	--	--	--	--	1.53924e+08	1.73876e+08	3.32728e+07	1.04862e+08	2.37294e+08	8.37944e+07	4.20949e+07	1.3239e+08	3.79977e+08	3.41552e+08	2.07031e+08	1.47016e+08	2.65219e+07	6.56822e+07	2.73231e+07	7.2362e+06	1.51664e+07	4.37089e+07	5.2825e+06	5.08225e+06	3.52545e+07	5.02282e+06	1.4045e+07	6.45356e+06	6.78848e+07	6.77394e+07	7.7532e+07	4.23173e+07	9.1597e+07	--	--	--	-	-	-	-
POS_M113T644_1	113.034	643.63	10.73	--	--	--	--	--	--	3.30725e+07	1.5494e+07	3.18343e+06	1.17845e+07	7.48589e+06	7.56878e+06	8.89594e+06	1.86817e+06	1.1601e+07	3.53182e+07	7.44473e+06	1.27648e+07	1.72832e+06	7.96575e+06	6.18869e+06	1.33561e+07	1.42082e+07	1.36751e+07	2.59971e+07	4.56022e+06	3.99421e+07	6.69364e+06	7.7908e+06	8.42605e+06	8.4115e+06	8.41263e+06	8.52704e+06	8.19538e+06	8.50874e+06	--	--	--	-	-	-	-
POS_M113T161	113.034	160.633	2.68	--	--	--	--	--	--	6.05255e+07	1.0561e+08	2.20271e+07	7.30031e+07	5.84811e+07	7.69307e+07	1.19148e+08	6.37135e+07	7.72472e+07	8.84326e+07	1.3073e+08	2.65464e+07	3.39084e+07	5.62317e+07	7.03699e+07	3.74822e+07	6.26234e+07	2.56417e+07	1.17457e+07	1.14571e+07	2.6354e+07	4.51337e+07	2.49573e+07	3.53281e+07	5.55206e+07	5.55071e+07	5.80531e+07	5.08225e+07	5.77156e+07	--	--	--	-	-	-	-
POS_M113T350	113.034	349.741	5.83	Ketoleucine	--	1.62898e-12	3.62987	C6H10O3	MS2	1.02743e+08	6.39251e+07	2.53236e+07	2.43684e+07	8.2119e+06	1.55761e+07	4.5465e+07	1.96811e+07	1.93944e+07	1.83141e+07	3.64135e+07	1.62669e+07	1.1945e+07	2.67744e+07	3.54278e+07	1.55354e+07	1.19231e+07	2.35062e+07	6.46785e+06	3.16022e+07	3.86103e+07	7.48774e+06	1.5405e+07	2.35897e+07	4.34618e+07	4.34553e+07	4.76264e+07	3.50684e+07	4.77604e+07	Keto acids and derivatives	816-66-0	HMDB0000695	C00233	ko01100//Metabolic pathways;ko01110//Biosynthesis of secondary metabolites;ko01230//Biosynthesis of amino acids;ko01210//2-Oxocarboxylic acid metabolism;ko00966//Glucosinolate biosynthesis;ko00290//Valine, leucine and isoleucine biosynthesis;ko00280//Valine, leucine and isoleucine degradation	Amino acid metabolism;Biosynthesis of other secondary metabolites;Global and overview maps	Metabolism
POS_M113T454	113.034	454.004	7.57	--	--	--	--	--	--	2.01583e+07	3.40972e+07	7.32067e+06	4.67005e+07	3.58545e+07	2.74799e+07	2.90262e+07	6.91625e+06	2.72348e+07	3.43524e+07	2.55114e+07	2.50151e+07	4.39967e+06	2.08716e+07	1.45281e+07	3.98716e+07	2.69271e+07	1.42944e+07	4.65479e+06	1.87589e+07	2.13534e+07	1.61054e+07	4.72922e+06	4.53895e+06	2.8131e+07	2.81143e+07	3.21927e+07	2.03276e+07	3.19275e+07	--	--	--	-	-	-	-
POS_M113T250	113.034	249.552	4.16	--	--	--	--	--	--	1.1228e+07	3.35425e+06	1.24441e+07	1.58752e+07	1.65819e+07	1.59927e+07	1.58612e+07	2.36154e+07	6.77223e+07	2.08131e+07	1.87422e+07	4.33442e+06	5.30376e+06	2.13412e+07	1.0658e+08	1.60559e+07	3.93889e+07	8.69101e+06	3.40162e+07	3.22109e+07	1.29465e+07	7.50915e+07	5.77941e+07	1.85956e+07	1.95364e+07	1.95379e+07	1.9581e+07	1.94508e+07	1.95762e+07	--	--	--	-	-	-	-
POS_M113T574	113.034	573.53	9.56	--	--	--	--	--	--	2.55406e+07	2.33196e+07	7.20439e+06	3.85599e+07	8.52481e+06	3.97482e+07	1.36027e+07	9.23435e+07	6.92303e+07	1.74832e+07	8.22857e+07	7.613e+07	6.11964e+06	1.22768e+07	1.57042e+07	5.15367e+06	4.62664e+06	7.70698e+06	1.0747e+06	6.0771e+06	1.10959e+06	4.13155e+06	1.39143e+06	8.36319e+06	1.66566e+07	1.66271e+07	1.53414e+07	2.05933e+07	1.0214e+07	--	--	--	-	-	-	-
POS_M113T420	113.034	420.175	7	--	--	--	--	--	--	7.26382e+07	1.9162e+07	1.56877e+07	1.32278e+07	1.25165e+07	6.9308e+07	1.55587e+08	2.89042e+07	9.44712e+06	6.78315e+07	1.85368e+07	3.05028e+07	4.63993e+07	9.73612e+06	9.16995e+06	8.33866e+06	1.06148e+07	9.20161e+06	6.65617e+06	6.77615e+06	7.83411e+06	1.17662e+07	5.72489e+07	7.42882e+06	2.82109e+07	2.81799e+07	3.11109e+07	2.02561e+07	3.63953e+07	--	--	--	-	-	-	-
POS_M113T711	113.034	711.254	11.85	--	--	--	--	--	--	5.2839e+07	5.22537e+07	9.94325e+06	1.32415e+07	1.39593e+07	2.05257e+07	3.22952e+07	2.93998e+07	1.86068e+07	4.30369e+07	4.9144e+07	6.98832e+07	1.30566e+07	1.83619e+07	2.33065e+07	5.49943e+07	6.04555e+07	3.69316e+07	3.07214e+07	5.30514e+07	4.95895e+07	4.00198e+07	2.84261e+07	1.10407e+07	2.01702e+07	2.01609e+07	2.25771e+07	1.64117e+07	2.16588e+07	--	--	--	-	-	-	-
POS_M113T777	113.034	776.975	12.95	--	--	--	--	--	--	3.86777e+07	4.0207e+07	4.3123e+07	3.54683e+07	3.36149e+07	3.90765e+07	4.83245e+07	1.0868e+08	3.06919e+07	5.36922e+07	1.24324e+07	4.52228e+07	2.57364e+07	1.1456e+07	1.27997e+07	1.06115e+07	5.66585e+06	8.69307e+06	9.74526e+06	1.03088e+07	8.78884e+06	7.54032e+06	9.48734e+06	1.34975e+07	2.20684e+07	2.20281e+07	2.52558e+07	1.46219e+07	2.7046e+07	--	--	--	-	-	-	-
POS_M113T296	113.034	296.096	4.93	--	--	--	--	--	--	4.89954e+07	9.99859e+06	5.64798e+07	3.75372e+07	1.1601e+07	3.46582e+07	1.15455e+07	8.51839e+06	3.51454e+07	7.2302e+07	5.14262e+07	4.24722e+07	7.98112e+06	7.60882e+06	2.66402e+07	2.03972e+07	7.12168e+06	6.80826e+06	2.75429e+07	6.27634e+06	3.02471e+07	2.08227e+07	3.22752e+07	6.58097e+06	2.96851e+07	2.96842e+07	2.94526e+07	3.01281e+07	2.94717e+07	--	--	--	-	-	-	-
POS_M113T657	113.034	657.193	10.95	--	--	--	--	--	--	4.74345e+06	5.33307e+06	1.44567e+07	1.70536e+07	5.39527e+06	1.61467e+07	5.77375e+06	9.09713e+07	2.21774e+07	4.8556e+06	2.40371e+07	4.11248e+07	1.15331e+07	1.49137e+07	3.75024e+06	3.30972e+06	3.49904e+06	2.32703e+07	3.5731e+06	1.38115e+07	3.73073e+06	1.52513e+07	4.14123e+06	1.5175e+07	3.04308e+07	3.04119e+07	3.64542e+07	1.88237e+07	3.60886e+07	--	--	--	-	-	-	-
POS_M113T474	113.034	473.675	7.89	--	--	--	--	--	--	1.93822e+07	4.38921e+06	4.24362e+06	1.38179e+07	2.06749e+07	4.06939e+06	1.36072e+07	1.42764e+07	1.22395e+07	1.36289e+07	1.78002e+07	1.1879e+07	1.48278e+07	1.55803e+07	3.24928e+06	3.7754e+07	3.26631e+06	1.80454e+07	3.45723e+06	3.60336e+07	1.70738e+07	1.93933e+07	4.29525e+06	1.91824e+07	2.44722e+07	2.4474e+07	2.16938e+07	3.17939e+07	1.80857e+07	--	--	--	-	-	-	-
POS_M113T752	113.034	752.21	12.54	--	--	--	--	--	--	2.26694e+07	7.23529e+07	1.48668e+07	2.34717e+07	1.73265e+07	2.10189e+07	1.9291e+07	1.76761e+07	2.40339e+07	2.27855e+07	2.28037e+07	5.32852e+07	2.50338e+07	1.78979e+07	1.46511e+07	1.30924e+07	1.09191e+07	1.23705e+07	1.54437e+07	8.84287e+06	9.28302e+06	9.72332e+06	1.19376e+07	2.00706e+07	2.05265e+07	2.05224e+07	2.03262e+07	2.09518e+07	2.02879e+07	--	--	--	-	-	-	-
POS_M113T403	113.034	402.892	6.71	--	--	--	--	--	--	3.1056e+07	4.09179e+07	6.67558e+07	2.57138e+07	5.05572e+07	2.41055e+07	7.90263e+06	3.51099e+07	6.21754e+07	4.78591e+07	3.75144e+07	2.51707e+07	9.25805e+06	4.24805e+07	1.87036e+07	2.19278e+07	4.79975e+06	1.29058e+07	1.08871e+07	1.66571e+07	1.56059e+07	2.74818e+07	6.26283e+06	1.98799e+07	2.73627e+07	2.73619e+07	2.57284e+07	3.09498e+07	2.52425e+07	--	--	--	-	-	-	-
POS_M113T488	113.034	488.126	8.14	--	--	--	--	--	--	3.90996e+07	6.43829e+07	1.74495e+08	2.03244e+07	2.49769e+07	5.97511e+07	3.93032e+07	1.99602e+07	2.12525e+07	1.90427e+07	6.06477e+06	1.77766e+07	2.67941e+07	5.11447e+07	2.94318e+07	4.65333e+06	3.1236e+07	1.72361e+07	4.44588e+06	4.22527e+06	1.17985e+07	1.31284e+07	3.87238e+07	3.52018e+07	2.26535e+07	2.26467e+07	2.48901e+07	1.79648e+07	2.52094e+07	--	--	--	-	-	-	-
POS_M113T532_1	113.034	532.133	8.87	--	--	--	--	--	--	3.13639e+07	4.73415e+07	1.08618e+08	7.42707e+06	8.86982e+06	9.75953e+06	4.4873e+07	4.79041e+07	4.5014e+07	4.62342e+07	6.72185e+07	5.49875e+07	5.99326e+07	2.03782e+07	2.55235e+06	2.14802e+06	1.87416e+06	8.42604e+06	8.29327e+06	1.63519e+06	6.21973e+06	1.54842e+06	1.86765e+06	7.15106e+06	1.18611e+07	1.18578e+07	1.05231e+07	1.54501e+07	8.37578e+06	--	--	--	-	-	-	-
POS_M113T768	113.034	767.521	12.79	--	--	--	--	--	--	2.11774e+07	2.1606e+07	1.94999e+07	1.83557e+07	1.34615e+07	2.32792e+07	2.12191e+07	2.12302e+07	1.95466e+07	2.20583e+07	1.62083e+07	1.50275e+07	2.67497e+07	1.94427e+07	2.43886e+07	8.14653e+07	2.9647e+07	2.29187e+07	1.86678e+07	1.85778e+07	4.53327e+07	1.6287e+07	2.54546e+07	1.33932e+07	2.2066e+07	2.20692e+07	2.12236e+07	2.35576e+07	2.1406e+07	--	--	--	-	-	-	-
POS_M113T305	113.034	304.89	5.08	--	--	--	--	--	--	8.4753e+06	7.76235e+06	3.70207e+07	4.25307e+07	8.57906e+06	4.18889e+07	9.29695e+06	8.50299e+06	4.25667e+07	9.87526e+06	3.29121e+07	3.65747e+07	2.07851e+07	2.94676e+07	3.0321e+07	4.92352e+06	4.32008e+06	4.39384e+06	4.32056e+06	2.37897e+07	1.93367e+07	4.51245e+06	4.87079e+06	4.97755e+06	3.07741e+07	3.07629e+07	3.22757e+07	2.76765e+07	3.24333e+07	--	--	--	-	-	-	-
POS_M113T722	113.034	721.634	12.03	--	--	--	--	--	--	1.44805e+07	1.50413e+07	2.03491e+07	6.52877e+07	1.47023e+07	2.31654e+07	2.25615e+07	1.58616e+07	5.74214e+07	2.62083e+07	3.53164e+07	1.60044e+07	6.30643e+07	1.37954e+07	2.83331e+07	1.1683e+07	7.89882e+06	2.29837e+07	7.67549e+06	8.48397e+06	7.28588e+06	8.23071e+06	1.18136e+07	9.54976e+06	2.11976e+07	2.11942e+07	2.03656e+07	2.30793e+07	2.00211e+07	--	--	--	-	-	-	-
POS_M113T825	113.034	824.644	13.74	--	--	--	--	--	--	3.02989e+07	1.40726e+07	9.17614e+06	1.18795e+07	1.42373e+07	2.68215e+07	2.4089e+07	3.35243e+07	2.78622e+07	1.10228e+07	2.75577e+07	4.18648e+07	3.15945e+07	4.90206e+07	1.32761e+08	2.3929e+08	3115.6	3115.6	3115.6	3115.6	3115.6	4.22444e+09	6.23321e+07	1.04694e+08	2.79167e+07	2.79313e+07	2.25847e+07	3.45545e+07	2.56824e+07	--	--	--	-	-	-	-
POS_M113T741	113.034	740.563	12.34	--	--	--	--	--	--	1.62546e+07	1.62212e+07	1.3814e+07	1.72463e+07	2.02734e+07	2.86994e+07	1.95841e+07	4.37957e+07	2.268e+07	2.00863e+07	3.35474e+07	2.13412e+07	1.65259e+07	2.91683e+07	1.97944e+07	3.80761e+07	2.07389e+07	2.67872e+07	2.18243e+07	1.75307e+07	3.76755e+07	2.31605e+07	3.89737e+07	1.76869e+07	2.04665e+07	2.04625e+07	2.21469e+07	1.75453e+07	2.17367e+07	--	--	--	-	-	-	-
POS_M113T832	113.034	831.722	13.86	--	--	--	--	--	--	9.26208e+06	1.18116e+07	2.30443e+07	1.31285e+07	2.03489e+07	2.39676e+07	1.49105e+07	1.98888e+07	2.14949e+07	1.48428e+07	1.30615e+07	2.11065e+07	3.19464e+07	1.52478e+07	4.74355e+07	4.36863e+07	2.69374e+07	1.76228e+07	4.6469e+07	4.3389e+07	4.20584e+07	3.4019e+07	2.24497e+07	3.16015e+07	1.91137e+07	1.91173e+07	1.84993e+07	2.01183e+07	1.87023e+07	--	--	--	-	-	-	-
POS_M113T206	113.035	205.848	3.43	--	--	--	--	--	--	3.60479e+08	3.5574e+08	4.20848e+08	4.4846e+08	4.26773e+08	3.60783e+08	4.51095e+08	4.58323e+08	4.9439e+08	4.1136e+08	5.10408e+08	4.75547e+08	2.95406e+08	2.5746e+08	1.88431e+08	2.01813e+08	2.34124e+08	2.37483e+08	1.35406e+08	1.43366e+08	1.1903e+08	1.08841e+08	1.09965e+08	1.10574e+08	3.12605e+08	3.12689e+08	2.83113e+08	3.66931e+08	2.87509e+08	--	--	--	-	-	-	-
POS_M113T281	113.034	280.921	4.68	--	--	--	--	--	--	6.07577e+07	2.88415e+08	4.81579e+07	2.59631e+07	1.63082e+08	4.04207e+07	7.51615e+07	7.79644e+07	4.16377e+07	2.90544e+07	3.27939e+07	2.87759e+07	1.10613e+08	7.88612e+07	3.65988e+07	3.91352e+07	1.37511e+08	2.77024e+08	2.44489e+07	4.52601e+07	4.8212e+07	3.73053e+07	3.05172e+07	2.21842e+08	3.60456e+07	3.60526e+07	3.40093e+07	3.9715e+07	3.43905e+07	--	--	--	-	-	-	-
POS_M113T177	113.034	176.942	2.95	--	--	--	--	--	--	3.44053e+07	7.18474e+07	7.16544e+07	8.9804e+07	1.20338e+08	3.79353e+07	3.18159e+07	1.35224e+08	3.9456e+07	4.76545e+07	1.19959e+08	1.93477e+08	6.22953e+07	1.11708e+08	9.2088e+07	5.62582e+07	7.2435e+07	6.68869e+07	1.79089e+07	4.31365e+07	8.91566e+07	6.79931e+07	6.85653e+07	4.66358e+07	5.31508e+07	5.31673e+07	4.72512e+07	6.31152e+07	4.89505e+07	--	--	--	-	-	-	-
POS_M113T388	113.034	388.212	6.47	--	--	--	--	--	--	1.83143e+07	7.62703e+07	2.36688e+07	7.7753e+07	2.64336e+07	2.37502e+07	3.01503e+07	1.13788e+08	1.09182e+08	9.07785e+07	8.05693e+07	6.52674e+07	2.66164e+07	1.00374e+07	4.97866e+07	4.47131e+07	9.44712e+07	3.43307e+07	5.20751e+07	8.3422e+06	3.75587e+07	2.81137e+07	5.85434e+06	2.00695e+07	1.77956e+07	1.77798e+07	1.97105e+07	1.45837e+07	1.9151e+07	--	--	--	-	-	-	-
POS_M113T265	113.034	264.805	4.41	--	--	--	--	--	--	3.31094e+07	8.11368e+06	3.52735e+07	2.25784e+07	7.90133e+06	4.1063e+07	5.75515e+07	3.32644e+07	5.57276e+07	3.73084e+07	4.23942e+07	3.46193e+07	7.36204e+07	3115.6	3115.6	3115.6	3115.6	3115.6	3115.6	3115.6	3115.6	3115.6	3115.6	3115.6	2.40822e+07	2.40984e+07	2.13643e+07	2.60913e+07	2.35307e+07	--	--	--	-	-	-	-
POS_M113T781	113.059	781.303	13.02	--	1,2-Cyclohexanedione	--	4.24636	C6H8O2	MS1	4.45056e+07	3.83997e+07	3.70219e+06	3.59674e+07	3.59662e+07	2.3831e+07	4.23822e+07	3.15951e+07	2.0101e+07	3.44402e+07	2.56887e+07	2.73846e+07	4.29525e+07	4.02437e+07	3.26158e+07	2.36834e+07	2.94411e+07	2.63109e+07	2.14234e+07	3.02815e+07	3.58467e+07	2.86099e+07	3.46746e+07	2.97522e+07	3.43056e+07	3.4318e+07	2.82365e+07	4.68881e+07	2.75699e+07	Organooxygen compounds	765-87-7	HMDB0031344	C06105	ko01120//Microbial metabolism in diverse environments	Global and overview maps	Metabolism
POS_M113T142_1	113.059	141.501	2.36	--	--	--	--	--	--	2.85722e+07	6.89289e+07	1.52204e+07	7.44188e+06	2.30123e+07	9.10627e+06	2.06795e+07	3.79639e+07	4.00283e+07	9.05961e+07	7.85637e+07	3.84395e+07	5.18843e+07	2.86255e+08	2.23409e+08	3.27894e+08	2.93748e+07	7.22553e+07	5.83099e+07	8.55527e+07	1.5283e+08	4.35259e+08	8.35565e+07	8.07812e+07	7.28093e+07	7.2787e+07	8.76755e+07	4.52063e+07	8.54964e+07	--	--	--	-	-	-	-
POS_M113T264	113.059	264.134	4.4	3-Methyl-2-oxovaleric acid	--	1.25499e-05	6.3498	C6H10O3	MS2	2.52459e+07	2.20467e+07	1.19264e+08	8.5973e+06	3.01213e+07	2.80814e+07	9.37607e+06	2.51494e+07	2.68315e+07	3.08161e+07	2.35238e+07	3.74407e+07	2.69376e+07	2.55144e+07	7.26687e+06	2.91814e+07	1.33202e+07	6.85602e+06	6.78022e+06	2.26765e+07	6.59268e+06	7.01189e+06	2.38461e+07	6.27044e+07	8.31993e+06	8.31949e+06	8.40238e+06	8.15791e+06	8.40069e+06	Keto acids and derivatives	1460-34-0	HMDB0000491	-	-	-	-
POS_M113T615	113.059	614.832	10.25	--	--	--	--	--	--	5.75483e+06	6.55692e+06	1.98815e+06	8.79551e+06	4.92274e+06	1.89856e+06	1.43739e+07	2.49106e+07	7.1538e+06	1.53352e+07	8.48742e+06	7.40585e+06	1.09762e+07	2.8489e+06	1.41075e+07	1.35147e+07	2.19022e+07	2.68862e+07	1.78598e+07	1.96951e+07	2.17509e+07	2.98642e+07	2.91698e+07	1.0406e+07	1.01594e+07	1.01601e+07	1.03197e+07	9.86576e+06	1.02886e+07	--	--	--	-	-	-	-
POS_M113T605	113.059	604.693	10.08	--	--	--	--	--	--	1.53317e+07	9.42686e+06	9.5653e+06	9.71401e+06	1.03359e+07	1.43206e+06	6.4273e+06	1.10982e+06	3.67012e+06	1.05989e+06	934181	4.25298e+06	6.2517e+06	1.21337e+06	5.00247e+06	8.46458e+06	1.7243e+06	1.26414e+07	1.09889e+07	9.88497e+06	1.84837e+07	4.15154e+06	2.35827e+07	5.67561e+06	6.38986e+06	6.39083e+06	6.34307e+06	6.48336e+06	6.34653e+06	--	--	--	-	-	-	-
POS_M113T372	113.059	371.909	6.2	--	--	--	--	--	--	5.34268e+06	4.25114e+06	1.64948e+07	2.01884e+07	3.22507e+06	1.01546e+07	2.20845e+06	1.10186e+07	1.10299e+07	6.87041e+06	7.20718e+06	2.0097e+06	1.12943e+07	1.32145e+07	2.77845e+06	3.00931e+06	1.21272e+07	1.66047e+07	2.30262e+07	2.11708e+07	1.05931e+08	2.81105e+07	7.40967e+06	3.28692e+07	8.37264e+06	8.37378e+06	8.32942e+06	8.45308e+06	8.33727e+06	--	--	--	-	-	-	-
POS_M113T184	113.059	183.584	3.06	--	--	--	--	--	--	3.8181e+07	3.63014e+07	3.45534e+07	3.71123e+07	1.18973e+07	2.92985e+07	2.47894e+07	3.94187e+07	4.03005e+07	3.45238e+07	4.2369e+07	1.05118e+07	3.06338e+07	4.4903e+06	3.58842e+07	1.0014e+07	3.67288e+06	9.70394e+06	1.2014e+07	8.38728e+06	7.29247e+06	1.63593e+07	1.58504e+07	4.5432e+06	1.08787e+07	1.08678e+07	1.20339e+07	7.85806e+06	1.35417e+07	--	--	--	-	-	-	-
POS_M113T575	113.059	574.904	9.58	--	--	--	--	--	--	1.5525e+07	7.24565e+06	2.32462e+06	1.97087e+06	7.28737e+06	7.62693e+06	1.82883e+07	6.45439e+06	1.56962e+07	1.54589e+06	1.31061e+06	1.45715e+06	1.62758e+06	8.02634e+06	8.05665e+06	2.29659e+06	2.68864e+06	3.37767e+06	3.4637e+06	1.52682e+07	2.16197e+07	3.82786e+07	3.18363e+07	8.74183e+07	1.08003e+07	1.08018e+07	1.03168e+07	1.17429e+07	1.03761e+07	--	--	--	-	-	-	-
POS_M113T677	113.059	677.486	11.29	--	--	--	--	--	--	7.59901e+06	2.36936e+07	2.31804e+07	1.6849e+06	5.9566e+06	7.99261e+06	1.76546e+06	6.15859e+06	1.71623e+06	1.08661e+07	8.22373e+06	8.00315e+06	5.22624e+06	4.03447e+06	8.62966e+06	1.35356e+06	5.31096e+06	1.96143e+07	1.71983e+06	1.89997e+06	1.90029e+06	2.08179e+06	1.04944e+07	8.1434e+06	9.28975e+06	9.28795e+06	1.04201e+07	6.15537e+06	1.24637e+07	--	--	--	-	-	-	-
POS_M113T690	113.059	689.729	11.5	--	--	--	--	--	--	4.50378e+06	1.52926e+06	7.39659e+06	5.18178e+06	7.69431e+06	2.81217e+06	1.69336e+07	1.28504e+07	3.78242e+06	3.60316e+06	1.53794e+07	2.05727e+07	4.90419e+06	1.79712e+07	4.89192e+06	2.17215e+07	3.19275e+07	5.29587e+06	5.49256e+06	5.3424e+06	3.24579e+07	3.6695e+07	2.29425e+07	1.50516e+07	5.16304e+06	5.16194e+06	5.46066e+06	4.6099e+06	5.42059e+06	--	--	--	-	-	-	-
POS_M113T704	113.059	703.995	11.73	--	--	--	--	--	--	9.93804e+06	1.92729e+06	1.05986e+07	3.98063e+06	1.28703e+06	1.12123e+07	1.23156e+06	4.84e+06	3.01866e+07	3.99432e+06	4.26263e+06	4.75557e+06	4.98127e+06	6.70312e+06	2.79768e+06	5.67928e+06	6.25216e+06	2.16376e+06	2.72089e+06	9.74903e+06	4.00045e+06	1.90477e+07	2.58637e+07	8.95529e+06	1.00798e+07	1.00813e+07	1.02359e+07	9.77615e+06	1.02102e+07	--	--	--	-	-	-	-
POS_M113T163	113.059	162.717	2.71	--	--	--	--	--	--	3.22729e+07	1.08056e+07	3.77235e+07	1.89292e+07	6.59099e+06	5.78719e+06	2.97783e+07	1.53729e+07	5.14167e+06	3.9582e+07	1.076e+07	5.09559e+06	1.1635e+07	6.32483e+06	8.49955e+06	1.25801e+07	1.54488e+07	5.89728e+07	9.22575e+07	2.8703e+08	3.17081e+08	1.18243e+08	2.07466e+08	1.11275e+08	2.14057e+07	2.1408e+07	2.63878e+07	1.53478e+07	2.33812e+07	--	--	--	-	-	-	-
POS_M113T833_2	113.096	832.889	13.88	--	--	--	--	--	--	9.72976e+06	8.29941e+06	6.24962e+06	1.8856e+06	1.1743e+07	6.47923e+06	5.82956e+06	1.26602e+07	6.18962e+06	1.96326e+06	7.85853e+06	8.11163e+06	6.55588e+06	6.10415e+06	1.70406e+06	7.72879e+06	5.27432e+06	7.16067e+06	2.14959e+06	1.0379e+07	2.1167e+06	1.0342e+07	5.83464e+06	2.63348e+06	7.48869e+06	7.48803e+06	8.1652e+06	6.19883e+06	8.10317e+06	--	--	--	-	-	-	-
POS_M113T664_2	113.096	663.57	11.06	--	--	--	--	--	--	1.51921e+07	1.30359e+07	5.61956e+07	4.53841e+06	1.62229e+07	2.91489e+07	4.07742e+07	3.34425e+07	2.83698e+07	3.42659e+07	3.71992e+07	5.87835e+07	1.79302e+08	6.27102e+07	4.03832e+07	3.13957e+07	2.35984e+07	2.87076e+07	7.0668e+06	1.90384e+07	1.18775e+07	1.63404e+07	4.25861e+06	1.45606e+07	1.03425e+07	1.03464e+07	9.75276e+06	1.13309e+07	9.9255e+06	--	--	--	-	-	-	-
POS_M113T380	113.096	380.49	6.34	--	--	--	--	--	--	2.07958e+07	1.40529e+07	4.21539e+06	3.18448e+06	2.50395e+07	1.64965e+07	5.20398e+07	1.76114e+07	4.45122e+06	1.59631e+07	1.60361e+07	2.3237e+07	7.49434e+07	3115.6	3115.6	3115.6	3115.6	3115.6	3115.6	3115.6	3115.6	3115.6	3115.6	3115.6	1.79549e+07	1.79649e+07	2.82752e+07	1.51544e+07	1.86128e+07	--	--	--	-	-	-	-
POS_M113T571	113.096	570.876	9.51	--	--	--	--	--	--	4.73604e+07	4.97351e+06	1.76605e+07	4.02816e+06	1.74568e+07	1.82652e+07	8.02346e+06	1.06514e+07	9.57794e+06	1.47807e+07	9.18716e+06	2.1225e+06	8.98749e+06	2.19141e+06	8.15951e+06	8.32529e+06	7.69929e+06	2.08066e+07	2.49595e+06	1.14746e+07	8.24729e+06	1.18387e+07	1.38401e+07	3.14104e+06	1.16283e+07	1.16269e+07	1.28024e+07	9.31916e+06	1.27705e+07	--	--	--	-	-	-	-
POS_M113T485	113.096	484.656	8.08	--	--	--	--	--	--	1.98114e+07	1.46601e+07	3.75398e+06	4.191e+06	4.13922e+06	2.07048e+07	1.74314e+07	3.92319e+06	1.97228e+07	1.29075e+07	1.35549e+07	1.5298e+07	1.92738e+07	2.01517e+07	4.45312e+06	2.33489e+07	8.8786e+07	2.50385e+07	6.80166e+06	6.93727e+07	2.37067e+07	1.55465e+07	4.20906e+06	2.24751e+07	1.50457e+07	1.50492e+07	1.42969e+07	1.62708e+07	1.45446e+07	--	--	--	-	-	-	-
POS_M113T582	113.096	582.176	9.7	--	--	--	--	--	--	7.17679e+06	9.8196e+06	9.04035e+06	3.09568e+06	1.08135e+07	1.35919e+07	1.18899e+07	1.93605e+07	1.36532e+07	4.64412e+06	1.98652e+07	1.60233e+07	1.66686e+07	2.55823e+07	6.98817e+06	6.81093e+06	8.49079e+06	1.49137e+06	1.57217e+06	6.44316e+06	1.66834e+06	1.74381e+06	1.8517e+06	1.16422e+07	1.34808e+07	1.34736e+07	1.31204e+07	1.45215e+07	1.21302e+07	--	--	--	-	-	-	-
POS_M113T621	113.096	620.822	10.35	--	--	--	--	--	--	2.81819e+07	3.37159e+07	2.56114e+07	6.6313e+06	2.19745e+07	3.23518e+07	2.18179e+07	1.48529e+07	1.00795e+07	4.53866e+06	1.03945e+07	1.24714e+07	5.58992e+06	2.60973e+07	3.06169e+07	2.30995e+07	2.57727e+07	4.8453e+07	7.13312e+06	2.86374e+07	5.73547e+06	5.16578e+06	4.58893e+06	1.11251e+07	1.22674e+07	1.2274e+07	1.06602e+07	1.48453e+07	1.12307e+07	--	--	--	-	-	-	-
POS_M113T514_2	113.096	514.082	8.57	--	--	--	--	--	--	2.67052e+07	1.45786e+07	8.76225e+06	2.74908e+06	1.87721e+07	3.1071e+06	8.6443e+06	1.05453e+07	1.3631e+07	8.56055e+06	4.48773e+07	3.38073e+06	3.85107e+07	3.55526e+07	6.13562e+07	2.66463e+07	3.05975e+08	3115.6	3115.6	3115.6	3115.6	4.27695e+08	1.29061e+08	1.06137e+07	1.11818e+07	1.11885e+07	7.32166e+06	1.6077e+07	9.51937e+06	--	--	--	-	-	-	-
POS_M113T644_2	113.096	644.211	10.74	--	--	--	--	--	--	1.22652e+07	1.11143e+07	3.04172e+06	3.31353e+06	1.99186e+07	4.51686e+06	5.46067e+06	6.29082e+06	7.31314e+06	3.02598e+07	4.05025e+07	3.86713e+07	1.14694e+08	3.53021e+07	4.57737e+07	5.54283e+07	1.84222e+07	4.1563e+07	4.88752e+06	1.66976e+07	1.47739e+07	1.23313e+07	3.2676e+06	2.70666e+06	1.14527e+07	1.14593e+07	1.03885e+07	1.33202e+07	1.06277e+07	--	--	--	-	-	-	-
POS_M113T700	113.096	699.807	11.66	--	--	--	--	--	--	1.96624e+07	2.19035e+07	7.90298e+06	2.33472e+06	6.10013e+06	6.89652e+06	7.85473e+06	8.06154e+06	1.90276e+07	1.0756e+07	4.71634e+06	1.68939e+06	4.51114e+06	9.10553e+06	1.10897e+07	3.49274e+07	1.13048e+07	6.43236e+07	5.59611e+06	6.82715e+06	2.59266e+07	2.77358e+07	3.02271e+07	1.95947e+07	1.93969e+07	1.94e+07	1.95075e+07	1.92304e+07	1.94596e+07	--	--	--	-	-	-	-
POS_M113T744	113.096	744.043	12.4	--	--	--	--	--	--	2.14132e+07	2.23963e+07	1.16342e+07	2.05336e+06	4.49665e+06	5.43815e+06	2.93601e+07	6.40446e+06	1.2734e+07	5.09288e+06	1.48706e+06	5.3759e+06	4.29003e+06	1.27276e+07	6.35561e+06	1.01084e+07	5.20906e+07	2.14119e+07	4.51622e+06	3.28622e+07	3.47959e+07	6.01533e+07	8.44785e+06	2.20983e+07	1.7455e+07	1.74582e+07	1.63062e+07	1.93559e+07	1.66997e+07	--	--	--	-	-	-	-
POS_M113T676	113.096	676.3	11.27	--	--	--	--	--	--	2.70153e+06	7.87347e+06	4.34615e+06	3.59146e+06	2.09423e+07	1.27704e+07	2.47803e+07	1.35617e+07	1.84393e+07	1.71587e+07	1.27418e+07	1.34864e+07	5.16472e+06	1.80306e+07	5.02106e+06	5.91713e+06	6.17952e+06	6.52908e+06	5.7221e+06	1.87508e+07	1.99553e+07	1.7134e+07	3.90157e+07	2.10516e+07	1.33786e+07	1.33809e+07	1.29592e+07	1.4074e+07	1.309e+07	--	--	--	-	-	-	-
POS_M113T809	113.096	809.295	13.49	--	--	--	--	--	--	3.47804e+06	4.35085e+06	1.3958e+06	1.87623e+06	1.66465e+06	1.06958e+07	2.0654e+06	1.95796e+07	2.49609e+07	2.91948e+06	2.98361e+06	1.28795e+07	1.95648e+07	1.19681e+07	4.20926e+06	8.50534e+06	8.70164e+06	2.93945e+06	3.42703e+06	3.80119e+06	3.27929e+06	1.13469e+07	1.30621e+07	3.59602e+07	4.18953e+06	4.18877e+06	4.30669e+06	3.95621e+06	4.3078e+06	--	--	--	-	-	-	-
POS_M113T608	113.096	607.659	10.13	--	--	--	--	--	--	1.38855e+07	8.35317e+06	1.16833e+07	3.38895e+06	1.65087e+07	1.30844e+07	1.42786e+07	1.66534e+07	1.66405e+07	5.01894e+07	1.7058e+07	6.45885e+06	5.85214e+07	4.44866e+07	2.70639e+08	3115.6	3115.6	3115.6	3115.6	3115.6	3115.6	2.78215e+08	4.15944e+08	8.93265e+07	1.1863e+07	1.18689e+07	1.06273e+07	1.34706e+07	1.1305e+07	--	--	--	-	-	-	-
POS_M113T425	113.096	425.362	7.09	--	--	--	--	--	--	1.65559e+07	1.50172e+07	3.79802e+07	5.72905e+06	1.81188e+07	2.85103e+07	1.94942e+07	1.82013e+07	4.25741e+07	7.28875e+07	3.06633e+07	1.74845e+07	7.1741e+06	7.7929e+06	1.84676e+07	1.70338e+07	1.50194e+07	1.66142e+07	6.73782e+06	2.02306e+07	6.31015e+06	5.98311e+06	2.29191e+07	2.7548e+07	2.30267e+07	2.30249e+07	2.33768e+07	2.23784e+07	2.33283e+07	--	--	--	-	-	-	-
POS_M113T473	113.096	472.582	7.88	--	--	--	--	--	--	4.50871e+07	2.12267e+07	1.31151e+07	4.21323e+06	1.9862e+07	2.0759e+07	2.37076e+07	4.14467e+06	1.6105e+07	1.1945e+07	2.24394e+07	1.19273e+07	1.11633e+07	1.08243e+07	2.5922e+07	1.04652e+07	3.13844e+06	1.07932e+07	3.40766e+06	3.34617e+06	9.86617e+06	3.7068e+06	3.84151e+06	1.64543e+07	2.35628e+07	2.35611e+07	2.42052e+07	2.22145e+07	2.42955e+07	--	--	--	-	-	-	-
POS_M113T769	113.096	769.251	12.82	--	--	--	--	--	--	5.20566e+06	5.13557e+06	5.96655e+06	1.78136e+06	7.14169e+06	1.30995e+07	3.75072e+06	2.24746e+07	1.47941e+07	4.91381e+06	1.71607e+07	2.54298e+07	3115.6	3115.6	3115.6	3115.6	3115.6	3115.6	3115.6	3115.6	3115.6	3115.6	3115.6	6.96669e+07	8.63334e+06	8.64517e+06	6.40048e+06	1.0895e+07	7.93874e+06	--	--	--	-	-	-	-
POS_M113T359	113.096	359.464	5.99	--	--	--	--	--	--	3.54287e+06	4.09359e+06	4.35234e+06	5.39077e+06	2.40167e+07	2.5335e+07	7.99097e+06	8.15348e+06	1.15627e+07	5.13751e+07	4.25227e+07	6.52476e+07	3115.6	3115.6	3115.6	3115.6	3115.6	3115.6	3115.6	3115.6	3115.6	3115.6	3115.6	3115.6	2.19748e+07	2.20241e+07	1.46954e+07	2.82229e+07	2.01685e+07	--	--	--	-	-	-	-
POS_M113T235	113.096	235.175	3.92	--	--	--	--	--	--	8.93483e+06	5.78421e+07	2.21811e+07	5.91997e+06	5.22724e+06	1.79944e+07	4.09932e+06	2.11893e+07	2.93904e+07	1.45829e+07	1.37437e+07	3.88259e+06	4.60718e+06	2.94595e+07	3.9912e+06	1.92473e+07	1.59421e+07	4.35735e+06	4.64589e+06	5.52392e+06	1.7796e+07	2.64349e+07	2.73409e+07	4.53718e+07	3.81913e+07	3.8197e+07	3.2539e+07	5.31623e+07	2.53497e+07	--	--	--	-	-	-	-
POS_M113T335	113.096	335.475	5.59	--	--	--	--	--	--	2.85702e+06	2.27911e+07	1.3483e+07	4.04975e+06	1.90914e+07	1.62668e+07	3.0067e+07	1.9798e+07	5.99785e+06	7.70297e+06	7.70958e+06	3.22109e+07	8.41122e+06	5.75584e+07	4.81791e+07	2.1567e+07	2.70656e+07	3.14252e+07	8.24336e+06	2.81649e+07	2.84858e+07	7.67091e+06	2.75259e+07	2.88458e+07	8.73236e+06	8.73085e+06	8.99212e+06	8.23639e+06	8.9711e+06	--	--	--	-	-	-	-
POS_M113T596	113.096	595.511	9.93	--	--	--	--	--	--	1.60804e+07	1.39281e+07	1.29192e+07	3.38439e+06	1.42342e+07	1.42159e+07	1.01094e+07	2.29497e+07	1.3851e+07	1.95817e+07	1.15757e+07	9.22526e+06	9.98438e+06	4.14571e+06	1.30992e+07	2.16962e+07	2.17354e+07	1.86144e+07	4.84197e+06	2.11969e+07	5.18684e+06	2.26059e+07	4.27645e+06	4.27433e+06	1.25882e+07	1.25866e+07	1.37385e+07	1.06079e+07	1.34386e+07	--	--	--	-	-	-	-
POS_M113T196	113.096	196.077	3.27	--	--	--	--	--	--	2.70909e+07	4.1611e+07	9.01546e+07	1.16894e+07	5.79172e+07	9.00208e+07	7.11892e+07	1.54614e+08	3.45972e+08	1.42647e+08	3.80414e+07	1.67131e+08	9.43508e+06	2.98653e+07	4.18334e+06	1.41266e+07	3.0484e+06	9.04808e+06	3.1108e+06	3.15447e+06	1.30001e+07	1.21009e+07	1.57185e+07	1.65304e+07	4.26563e+07	4.24638e+07	4.50259e+07	3.49957e+07	6.83674e+07	--	--	--	-	-	-	-
POS_M113T526	113.096	526.193	8.77	--	--	--	--	--	--	1.85854e+06	6.77173e+06	9.74895e+06	2.55996e+06	2.55575e+06	1.08436e+07	1.39248e+07	1.5679e+07	1.3197e+07	1.25254e+07	3.97015e+06	4.25525e+06	1.31174e+07	1.01351e+07	1.03987e+07	8.23907e+06	1.12431e+07	1.89869e+07	2.5799e+06	1.03788e+07	1.16319e+07	1.56265e+07	1.30365e+07	2.32314e+07	2.58655e+07	2.58578e+07	2.68059e+07	2.35813e+07	2.75011e+07	--	--	--	-	-	-	-
POS_M113T266	113.096	265.814	4.43	--	--	--	--	--	--	4.78695e+06	1.79762e+07	6.5452e+07	5.88094e+06	1.87293e+07	2.73639e+07	9.09828e+06	3.6861e+07	4.66401e+07	1.51628e+08	6.33153e+07	7.61474e+07	1.78564e+07	1.13418e+07	8.05193e+06	7.92428e+06	4.121e+07	6.05672e+06	5.73227e+06	4.80921e+07	1.97863e+07	2.21202e+07	3.53534e+07	6.20768e+07	4.46657e+07	4.46618e+07	3.92025e+07	5.94726e+07	2.99956e+07	--	--	--	-	-	-	-
POS_M113T720	113.096	719.581	11.99	--	--	--	--	--	--	1.80864e+07	9.48434e+06	2.18995e+07	5.28825e+06	1.72395e+07	1.87097e+07	7.14974e+06	5.63004e+07	1.09917e+07	4.01063e+07	5.39218e+07	4.51643e+07	3115.6	3.73816e+07	1.89817e+07	3.2257e+06	2.82249e+06	2.38082e+06	2.12271e+06	1.05707e+07	5.47759e+06	7.25104e+06	1.9606e+06	7.49544e+06	1.32698e+07	1.32916e+07	1.05455e+07	1.88891e+07	1.02362e+07	--	--	--	-	-	-	-
POS_M113T450	113.096	449.531	7.49	--	--	--	--	--	--	5.11282e+06	1.60722e+07	1.97015e+07	4.69927e+06	1.0527e+07	1.55009e+07	2.57751e+07	1.20801e+07	1.86247e+07	1.79677e+07	1.57644e+07	1.73729e+07	3.48658e+06	1.61829e+07	5.74803e+06	2.34312e+07	8.49206e+06	3.51696e+07	1.16647e+07	3.97311e+07	1.67876e+08	1.17322e+07	1.65807e+08	2.8801e+07	1.89352e+07	1.89339e+07	2.26204e+07	1.33683e+07	2.10546e+07	--	--	--	-	-	-	-
POS_M113T181	113.096	181.08	3.02	--	--	--	--	--	--	3.09687e+07	3.19515e+07	2.44929e+07	8.27269e+06	2.27921e+07	1.95265e+07	2.33269e+07	2.84322e+07	5.45115e+06	2.92025e+07	3.94759e+07	1.49171e+07	6.08181e+06	2.44576e+07	6.05293e+06	3.52217e+07	7.02959e+07	2.10639e+07	6.10807e+06	6.54612e+06	7.10583e+07	3.21525e+07	2.33927e+07	2.48306e+07	4.9895e+07	4.98971e+07	4.74904e+07	5.65214e+07	4.34576e+07	--	--	--	-	-	-	-
POS_M113T437	113.096	436.688	7.28	--	--	--	--	--	--	1.18829e+07	1.40188e+07	4.50503e+06	5.74496e+06	2.71554e+07	6.34898e+06	5.16765e+07	2.81594e+07	9.82021e+06	1.10215e+07	4.28203e+07	4.08478e+07	5.47347e+07	5.50766e+06	5.25341e+06	4.03672e+06	1.8054e+07	2.15076e+07	2.91624e+06	1.41182e+07	2.96487e+06	6.32775e+07	2.60943e+06	1.28206e+07	1.4956e+07	1.49418e+07	1.52573e+07	1.43378e+07	1.52866e+07	--	--	--	-	-	-	-
POS_M113T802	113.096	802.18	13.37	--	--	--	--	--	--	4.03228e+06	7.19505e+06	1.22455e+07	2.35238e+06	8.37403e+06	2.13205e+06	1.97428e+06	1.67493e+06	1.47958e+06	1.78842e+06	6.78977e+06	1.63997e+06	2.1888e+06	3.52413e+06	1.26457e+07	3.08365e+07	3115.6	3115.6	3115.6	3115.6	3115.6	3115.6	3115.6	3115.6	1.39285e+07	1.39323e+07	1.48285e+07	1.33441e+07	1.40818e+07	--	--	--	-	-	-	-
POS_M113T160	113.096	160.136	2.67	--	--	--	--	--	--	2.78265e+07	2.89166e+07	2.0709e+07	4.2098e+06	2.41835e+07	3.87793e+06	8.98366e+06	1.58106e+07	1.2996e+07	1.65691e+07	3.34838e+06	9.75525e+06	3.60472e+06	4.36004e+06	5.16552e+06	2.50984e+07	6.38553e+06	7.6048e+06	9.40787e+06	1.18367e+07	1.50914e+07	8.66332e+07	2.21232e+07	1.3817e+08	3.14768e+07	3.14809e+07	3.06177e+07	3.31884e+07	3.07062e+07	--	--	--	-	-	-	-
POS_M113T108	113.107	107.793	1.8	--	--	--	--	--	--	1.72766e+07	1.6574e+07	1.69107e+07	2.22724e+07	2.10605e+07	1.91406e+07	1.82621e+07	1.68323e+07	1.95846e+07	1.79953e+07	1.59429e+07	1.67297e+07	2.17943e+07	1.77135e+07	1.951e+07	2.00254e+07	2.02611e+07	1.58104e+07	2.08362e+07	1.62776e+07	1.56128e+07	1.82266e+07	1.96612e+07	1.95423e+07	1.86707e+07	1.86704e+07	1.87741e+07	1.84798e+07	1.87591e+07	--	--	--	-	-	-	-
POS_M113T36	113.132	35.8402	0.6	--	--	--	--	--	--	2.41773e+06	2.55473e+06	2.44766e+06	2.33339e+06	2.92637e+06	3.12103e+06	2.13713e+06	2.53682e+06	1.7212e+06	3.46843e+06	2.48866e+06	3.26833e+06	2.54897e+06	4.37313e+06	9.28687e+06	6.4414e+06	1.17123e+07	2.01001e+07	2.28929e+07	2.26975e+07	2.80188e+07	4.50339e+07	1.14631e+07	5.52293e+06	3.52998e+06	3.53026e+06	3.845e+06	3.09552e+06	3.68587e+06	--	--	--	-	-	-	-
POS_M114T35	113.964	34.801	0.58	--	--	--	--	--	--	1.05574e+09	1.00724e+09	1.0891e+09	1.08628e+09	1.08231e+09	1.10692e+09	1.0733e+09	1.25611e+09	1.33611e+09	1.35397e+09	1.25981e+09	1.19894e+09	7.42531e+08	8.6004e+08	1.10039e+09	8.62875e+08	7.83169e+08	7.86887e+08	6.52482e+08	7.56145e+08	8.91695e+08	8.76399e+08	7.81121e+08	8.89022e+08	1.01276e+09	1.01261e+09	1.01489e+09	1.00814e+09	1.01539e+09	--	--	--	-	-	-	-
POS_M114T74	113.963	73.907	1.23	--	--	--	--	--	--	1.02424e+08	9.90193e+07	9.31494e+07	9.15064e+07	9.35834e+07	1.96895e+07	8.65584e+07	8.25914e+07	8.77953e+07	9.17985e+07	2.05914e+07	9.2843e+07	2.4344e+07	2.46807e+07	2.44375e+07	9.9437e+07	2.37462e+07	2.46928e+07	1.10265e+08	2.14111e+07	2.44773e+07	2.41235e+07	2.12283e+07	1.15258e+08	1.00182e+08	1.00175e+08	1.01733e+08	9.72663e+07	1.0156e+08	--	--	--	-	-	-	-
POS_M114T109	113.963	109.374	1.82	--	--	--	--	--	--	1.98923e+08	2.41773e+08	5.62045e+07	2.95958e+08	2.25206e+08	7.8642e+07	3.34063e+08	9.4112e+07	3.87673e+08	4.51454e+08	1.64872e+08	7.2589e+08	1.59834e+08	6.5284e+07	4.73662e+07	1.37528e+08	1.11819e+08	1.20737e+08	1.23917e+08	2.82515e+07	2.93476e+07	1.94435e+08	3.22542e+07	1.45048e+08	2.15018e+08	2.14898e+08	1.91804e+08	2.78672e+08	1.48022e+08	--	--	--	-	-	-	-
POS_M114T730	113.963	729.845	12.16	--	--	--	--	--	--	4.41561e+07	1.81971e+07	1.31912e+07	2.14028e+08	4.14368e+07	4.92274e+07	1.15099e+07	1.71076e+08	1.66144e+08	1.7131e+08	3.89057e+07	2.06265e+08	3.62545e+07	3.81792e+07	4.47308e+07	2.37242e+08	1.69496e+08	4.63019e+07	3.82671e+08	6.3284e+07	3.63494e+07	3.85806e+07	5.44507e+08	6.30746e+08	1.45713e+08	1.45717e+08	1.46274e+08	1.44609e+08	1.46243e+08	--	--	--	-	-	-	-
POS_M114T293	113.963	293.314	4.89	--	--	--	--	--	--	1.09914e+08	8.32792e+07	6.45065e+07	6.57688e+07	5.6436e+07	9.34425e+07	6.00131e+07	6.72316e+07	1.86823e+08	4.60043e+07	1.33439e+08	1.36282e+08	3.86591e+07	1.15907e+08	2.40329e+08	1.00464e+08	2.70448e+07	1.54755e+08	1.74657e+08	1.7539e+08	1.32959e+08	1.31306e+08	2.94827e+08	4.06045e+08	1.40108e+08	1.40107e+08	1.55734e+08	1.11306e+08	1.53078e+08	--	--	--	-	-	-	-
POS_M114T250	113.963	249.877	4.16	--	--	--	--	--	--	2.25961e+07	1.20742e+08	7.55591e+07	6.85734e+07	1.61593e+07	1.34754e+07	4.87944e+07	1.43185e+07	1.31245e+07	1.4821e+07	6.18885e+07	7.22397e+07	6.55268e+07	1.81929e+07	1.88778e+07	1.04903e+08	1.60786e+08	9.62166e+07	8.82182e+07	2.96486e+08	2.65544e+07	1.49439e+08	1.29354e+08	1.33738e+08	1.21387e+08	1.21405e+08	1.12767e+08	1.37332e+08	1.14088e+08	--	--	--	-	-	-	-
[truncated: 4,143 more rows]

## Sheet: all.exp.NEG
name	mz	rt	rtmin	MS2_name	MS1_name	identify.pvalue	ppm	formula	MS_type	GY02-CK-1	GY02-CK-2	GY02-CK-3	GY02-CK-4	GY02-CK-5	GY02-CK-6	GY02-Na-1	GY02-Na-2	GY02-Na-3	GY02-Na-4	GY02-Na-5	GY02-Na-6	GY18-CK-1	GY18-CK-2	GY18-CK-3	GY18-CK-4	GY18-CK-5	GY18-CK-6	GY18-Na-1	GY18-Na-2	GY18-Na-3	GY18-Na-4	GY18-Na-5	GY18-Na-6	QC1	QC2	QC3	QC4	QC5	Class	CAS	HMDB	C_ID	Pathway	KEGG_B_class	KEGG_A_class
[truncated: 7,323 more rows]
