# Supplementary material for: Combined Proteomic and Metabolomic Analysis of the Molecular Mechanism Underlying the Response to Salt Stress during Seed Germination in Barley
Source: Int J Mol Sci. 2022 Sep 10;23(18):10515. doi: 10.3390/ijms231810515 (PMC9499682; doi:10.3390/ijms231810515)
Supplement: Supplementary file 1 [file ijms-23-10515-s001.zip › Table S6.xlsx]

## Sheet: POS
name	mz	rt	rtmin	MS2_name	MS1_name	identify.pvalue	ppm	formula	MS_type	GY02-CK-1	GY02-CK-2	GY02-CK-3	GY02-CK-4	GY02-CK-5	GY02-CK-6	GY02-Na-1	GY02-Na-2	GY02-Na-3	GY02-Na-4	GY02-Na-5	GY02-Na-6	GY18-CK-1	GY18-CK-2	GY18-CK-3	GY18-CK-4	GY18-CK-5	GY18-CK-6	GY18-Na-1	GY18-Na-2	GY18-Na-3	GY18-Na-4	GY18-Na-5	GY18-Na-6	QC1	QC2	QC3	QC4	QC5	Class	CAS	HMDB	C_ID	Pathway	KEGG_B_class	KEGG_A_class
POS_M83T532	83.0603	531.728	8.86	Fomepizole	--	0.000148996	0.704179	C4H6N2	MS2	2.83176e+07	3.05839e+07	9.32393e+07	3.65669e+07	3.80787e+07	2.27033e+08	1.87449e+08	5.14932e+07	6.17627e+07	6.10869e+07	5.91913e+08	1.68973e+09	3115.6	3115.6	3115.6	3115.6	3115.6	3115.6	3115.6	3115.6	3115.6	3115.6	1.51049e+09	5.35609e+08	8.12514e+07	8.13979e+07	5.80396e+07	1.08965e+08	7.20555e+07	Azoles	7554-65-6	HMDB0015344	-	-	-	-
POS_M85T97	85.0283	97.3416	1.62	Acetoacetic acid	--	6.19241e-21	5.99501	C4H6O3	MS2	4.65277e+08	4.45367e+08	4.8898e+08	4.85899e+08	4.61805e+08	4.56925e+08	7.38176e+08	7.23808e+08	7.22833e+08	7.91095e+08	7.55926e+08	1.13286e+09	4.19179e+08	3.38388e+08	2.99297e+08	3.26482e+08	3.35353e+08	3.22387e+08	3.98778e+08	3.73035e+08	3.85062e+08	3.98061e+08	3.61433e+08	3.79728e+08	5.08364e+08	5.08399e+08	4.98244e+08	5.26974e+08	4.99786e+08	Keto acids and derivatives	541-50-4	HMDB0000060	C00164	ko01100//Metabolic pathways;ko01120//Microbial metabolism in diverse environments;ko00350//Tyrosine metabolism;ko00310//Lysine degradation;ko00650//Butanoate metabolism;ko00280//Valine, leucine and isoleucine degradation;ko00640//Propanoate metabolism;ko00072//Synthesis and degradation of ketone bodies	Amino acid metabolism;Carbohydrate metabolism;Global and overview maps;Lipid metabolism	Metabolism
POS_M85T144	85.0283	144.402	2.41	3-Butynoate	--	3.5615e-05	1.43827	C4H4O2	MS2	9.47736e+07	9.61026e+07	9.876e+07	1.10492e+08	1.4374e+08	9.92511e+07	1.39309e+08	1.37031e+08	1.45125e+08	1.52695e+08	1.60471e+08	1.47758e+08	6.1778e+07	6.38203e+07	5.65869e+07	5.7088e+07	6.17291e+07	5.09004e+07	5.06515e+07	5.11533e+07	8.78573e+07	5.44669e+07	5.42508e+07	5.47991e+07	9.8572e+07	9.85692e+07	9.84828e+07	9.87434e+07	9.84886e+07	--	--	--	C06144	ko00650//Butanoate metabolism	Carbohydrate metabolism	Metabolism
POS_M85T678	85.0649	677.77	11.3	Cyclopentanone	--	0.0550705	1.06369	C5H8O	MS2	9.2508e+06	2.69887e+06	1.44502e+07	1.31613e+07	1.34796e+07	2.33622e+06	1.02898e+07	2.50105e+06	1.56107e+07	7.88831e+06	1.30276e+07	9.27695e+06	4.6247e+06	5.41203e+06	3.63138e+06	962456	3.52101e+06	776320	9.67417e+06	8.91716e+06	3.67084e+06	3.38645e+06	3.506e+06	4.93635e+06	7.7373e+06	7.73509e+06	7.53133e+06	8.33254e+06	6.96899e+06	Carbonyl compounds	120-92-3	HMDB0031407	-	-	-	-
POS_M85T172	85.0649	171.967	2.87	3-Methyl-2-butenal	--	4.73707e-05	1.40406	C5H8O	MS2	4.22034e+07	5.82697e+07	2.66926e+07	3.3617e+07	8.4412e+06	4.9203e+06	4.63036e+06	2.02754e+07	1.45786e+07	1.92859e+07	3.73668e+06	3.69313e+06	1.47944e+07	4.49806e+06	4.99187e+06	4.84742e+06	2.27387e+07	7.11281e+06	7.15384e+07	8.19037e+06	9.73219e+06	1.084e+07	9.50277e+07	5.74857e+07	1.79026e+07	1.79052e+07	1.74598e+07	1.87788e+07	1.74867e+07	Organooxygen compounds	107-86-8	HMDB0012157	C07330	ko00908//Zeatin biosynthesis	Metabolism of terpenoids and polyketides	Metabolism
POS_M86T221	86.0964	220.745	3.68	Piperidine	--	6.14824e-06	0.118998	C5H11N	MS2	1.81118e+09	1.79898e+09	1.84017e+09	4.54736e+08	1.92523e+09	1.90124e+09	1.8018e+09	1.64585e+09	1.94079e+09	1.83158e+09	1.84338e+09	1.85484e+09	7.50108e+08	8.32395e+08	7.22879e+08	7.91205e+08	7.86203e+08	1.74171e+08	3.64086e+08	3.27626e+08	3.76048e+08	3.3663e+08	3.50937e+08	3.55396e+08	1.26997e+09	1.26999e+09	1.2611e+09	1.28648e+09	1.26225e+09	Piperidines	110-89-4	HMDB0034301	C01746	ko00960//Tropane, piperidine and pyridine alkaloid biosynthesis	Biosynthesis of other secondary metabolites	Metabolism
POS_M87T163	87.0443	163.13	2.72	(R)-3-Hydroxybutyric acid	--	2.53262e-12	1.94979	C4H8O3	MS2	2.65561e+07	5.06637e+07	7.70435e+06	6.75688e+06	2.91341e+07	6.23716e+06	5.31721e+06	5.94748e+06	5.33712e+06	3.56047e+07	5.81067e+06	3.28009e+07	3.56854e+07	3.4996e+07	4.63827e+07	3.0913e+07	3.07862e+07	1.30165e+07	6.15184e+07	1.82943e+07	1.87629e+07	2.24084e+07	8.56911e+07	1.87253e+08	2.60855e+07	2.60884e+07	2.63468e+07	2.56299e+07	2.62747e+07	--	--	--	C01089	ko01100//Metabolic pathways;ko00650//Butanoate metabolism;ko00072//Synthesis and degradation of ketone bodies	Carbohydrate metabolism;Global and overview maps;Lipid metabolism	Metabolism
POS_M87T200	87.0443	199.522	3.33	Diacetyl	--	7.0362e-06	2.15726	C4H6O2	MS2	4.48747e+07	7.38253e+07	7.02335e+06	5.73466e+06	3.2879e+07	5.19441e+06	5.07945e+06	3.90763e+06	4.95531e+06	2.75567e+07	4.00631e+06	1.75296e+07	1.16971e+07	2.18173e+07	3.83698e+07	2.36741e+07	4.57849e+07	7.4918e+06	5.99749e+07	3.85524e+07	1.0307e+07	7.16993e+07	8.20398e+07	7.42314e+07	1.43275e+07	1.43296e+07	1.38989e+07	1.50968e+07	1.39937e+07	Organooxygen compounds	431-03-8	HMDB0003407	C00741	ko00650//Butanoate metabolism	Carbohydrate metabolism	Metabolism
POS_M87T142	87.0806	142.255	2.37	2-Methylbutanal	--	7.3448e-06	1.80028	C5H10O	MS2	4.68144e+07	9.37381e+06	9.49319e+06	8.62902e+06	3.63535e+07	7.90517e+06	8.70168e+06	2.71947e+07	7.60926e+06	7.15296e+06	7.52517e+06	2.97834e+07	1.12355e+08	3115.6	3115.6	3115.6	3115.6	3115.6	3115.6	3115.6	3115.6	3115.6	3115.6	3115.6	2.92614e+07	2.92782e+07	2.88303e+07	2.95456e+07	2.91869e+07	Organooxygen compounds	57456-98-1	HMDB0031526	-	-	-	-
POS_M88T83	88.0395	83.407	1.39	2-Aminoacrylic acid	--	8.04965e-07	1.13864	C3H5NO2	MS2	1.11088e+08	1.15047e+08	1.07142e+08	1.1442e+08	1.0721e+08	1.23352e+08	1.27776e+08	1.29286e+08	1.22524e+08	1.26363e+08	1.24227e+08	1.33637e+08	5.56361e+07	6.28435e+07	5.59508e+07	5.66087e+07	5.71757e+07	5.29072e+07	3.83967e+07	3.72209e+07	3.67938e+07	3.69804e+07	3.78849e+07	4.30779e+07	9.55709e+07	9.55494e+07	1.01721e+08	8.37202e+07	1.01346e+08	Carboxylic acids and derivatives	28453-71-6	HMDB0003609	C02218	ko00270//Cysteine and methionine metabolism	Amino acid metabolism	Metabolism
POS_M88T622	88.0755	621.899	10.36	Morpholine	--	0.000704924	1.9221	C4H9NO	MS2	1.89778e+08	2.17094e+08	2.77837e+08	1.24534e+09	1.55384e+09	1.49316e+09	2.98968e+08	1.55556e+09	1.10645e+09	2.68801e+08	1.73213e+09	2.15647e+08	3.9967e+08	2.3735e+08	2.92787e+08	3.48924e+08	6.66993e+07	1.77419e+08	2.06826e+08	5.3255e+07	4.44222e+07	2.77967e+08	3.99597e+07	4.41932e+07	1.68414e+08	1.67974e+08	2.02872e+08	1.06052e+08	1.96855e+08	Oxazinanes	110-91-8	HMDB0031581	-	-	-	-
POS_M89T143	89.0601	142.7	2.38	Butyric acid	--	2.45199e-20	0.0337778	C4H8O2	MS2	1.10779e+08	2.1478e+08	2.15909e+08	1.34543e+08	1.69925e+08	1.6801e+08	2.28953e+08	2.51269e+08	6.25849e+07	2.0487e+08	4.3573e+08	2.53272e+08	2.28777e+08	3.12066e+08	2.06649e+08	1.87706e+08	1.6299e+08	1.49283e+08	3.22788e+08	1.14161e+08	1.50207e+08	2.43968e+08	2.24105e+08	1.11206e+08	3.26202e+08	3.2603e+08	3.55438e+08	2.6814e+08	3.5571e+08	Fatty Acyls	107-92-6	HMDB0000039	C00246	ko01100//Metabolic pathways;ko00650//Butanoate metabolism	Carbohydrate metabolism;Global and overview maps	Metabolism
POS_M89T236	89.06	235.923	3.93	Sarcosine	--	5.99862e-06	2.19978	C3H7NO2	MS2	1.63602e+08	2.4758e+08	2.73596e+07	1.12557e+08	2.22659e+08	1.13879e+08	7.0238e+07	7.69695e+07	5.19151e+07	6.74602e+07	1.11433e+08	1.29494e+07	8.43008e+07	3.84478e+07	2.63047e+08	3115.6	3115.6	3115.6	3115.6	3115.6	3115.6	3115.6	3115.6	3.58868e+08	7.57544e+07	7.57939e+07	6.06945e+07	8.96088e+07	7.17146e+07	Carboxylic acids and derivatives	107-97-1	HMDB0000271	C00213	ko01100//Metabolic pathways;ko00330//Arginine and proline metabolism;ko00260//Glycine, serine and threonine metabolism	Amino acid metabolism;Global and overview maps	Metabolism
POS_M90T34_1	89.5067	33.7906	0.56	Pyruvic acid	--	0.000210744	2.70237	C3H4O3	MS2	1.05335e+08	7.04642e+07	7.20743e+07	6.81494e+07	2.04051e+08	1.89306e+08	1.37843e+08	1.81641e+08	1.49213e+08	1.37452e+08	1.30555e+08	1.2079e+08	8.04508e+07	8.49768e+07	1.25097e+08	1.40385e+08	1.23375e+08	1.08058e+08	8.6153e+07	1.64607e+08	1.60132e+08	1.77677e+08	1.31279e+08	2.08198e+08	1.88192e+08	1.88197e+08	1.9361e+08	1.75925e+08	1.95555e+08	Keto acids and derivatives	127-17-3	HMDB0000243	C00022	ko01100//Metabolic pathways;ko01110//Biosynthesis of secondary metabolites;ko01120//Microbial metabolism in diverse environments;ko01130//Biosynthesis of antibiotics;ko01230//Biosynthesis of amino acids;ko01220//Degradation of aromatic compounds;ko00350//Tyrosine metabolism;ko00330//Arginine and proline metabolism;ko00360//Phenylalanine metabolism;ko01210//2-Oxocarboxylic acid metabolism;ko01200/…	Amino acid metabolism;Biosynthesis of other secondary metabolites;Carbohydrate metabolism;Drug resistance;Endocrine and metabolic diseases;Energy metabolism;Global and overview maps;Metabolism of cofactors and vitamins;Metabolism of other amino acids;Metabolism of terpenoids and polyketides	Human Diseases;Metabolism
POS_M90T85	90.0551	85.1624	1.42	L-Alanine	--	0.000257911	1.3404	C3H7NO2	MS2	2.74756e+09	2.72502e+09	2.88137e+09	2.55995e+09	2.88287e+09	2.74552e+09	2.1838e+09	2.24093e+09	2.34702e+09	2.13933e+09	2.5337e+09	2.33456e+09	1.79073e+09	1.73835e+09	1.40097e+09	1.55249e+09	1.53931e+09	1.55934e+09	8.13049e+08	7.50846e+08	8.99475e+08	7.91795e+08	8.11602e+08	8.11349e+08	2.03833e+09	2.03847e+09	1.96881e+09	2.17133e+09	1.97408e+09	Carboxylic acids and derivatives	302-72-7	HMDB0062251	C01401	ko00460//Cyanoamino acid metabolism	Metabolism of other amino acids	Metabolism
POS_M90T597	90.0553	597.128	9.95	beta-Alanine	--	0.000142158	0.227819	C3H7NO2	MS2	3.76842e+06	1.35638e+07	4.09645e+06	3.77849e+06	9.40759e+06	1.38853e+07	2.07985e+07	3.79957e+06	1.70466e+07	2.41488e+07	1.69885e+07	1.57365e+07	4.12397e+07	8.86064e+08	3115.6	3115.6	3115.6	3115.6	3115.6	3115.6	3115.6	3115.6	3115.6	1.14342e+08	1.71516e+07	1.71608e+07	1.66395e+07	1.76662e+07	1.69952e+07	Carboxylic acids and derivatives	107-95-9	HMDB0000056	C00099	ko01100//Metabolic pathways;ko01110//Biosynthesis of secondary metabolites;ko00240//Pyrimidine metabolism;ko00410//beta-Alanine metabolism;ko00770//Pantothenate and CoA biosynthesis;ko00640//Propanoate metabolism	Carbohydrate metabolism;Global and overview maps;Metabolism of cofactors and vitamins;Metabolism of other amino acids;Nucleotide metabolism	Metabolism
POS_M90T261	90.0553	260.846	4.35	Alanine	--	2.8269e-11	4.05916	C3H7NO2	MS2	2.8212e+07	8.21847e+06	9.42255e+06	3.88869e+07	2.62845e+07	2.93449e+07	1.32914e+08	9.59969e+06	1.9819e+08	2.93467e+07	6.13905e+07	3.91438e+07	5.01855e+07	3.76485e+06	2.19451e+07	9.4943e+06	6.93244e+06	4.74882e+06	4.63964e+06	1.33011e+06	4.35212e+06	1.94957e+07	3.20872e+06	6.59559e+06	2.6219e+07	2.62295e+07	2.18846e+07	3.724e+07	1.71705e+07	Carboxylic acids and derivatives	302-72-7	HMDB0062251	C00133	ko01100//Metabolic pathways;ko01502//Vancomycin resistance	Drug resistance;Global and overview maps	Human Diseases;Metabolism
POS_M90T194	90.0553	193.669	3.23	L-Lactic acid	--	9.64388e-06	0.63011	C3H6O3	MS2	1.74334e+07	3.77232e+07	4.81933e+06	4.97932e+06	2.27435e+07	4.716e+06	1.35983e+07	4.26592e+06	4.73504e+07	1.41926e+07	4.26011e+06	1.82272e+07	1.31125e+07	1.4989e+07	8.1736e+06	1.03775e+07	1.01356e+07	8.93756e+06	2.30475e+06	8.65931e+06	9.08818e+06	1.35944e+07	9.98362e+06	1.42775e+07	1.78753e+07	1.78775e+07	1.64019e+07	2.09708e+07	1.6177e+07	Hydroxy acids and derivatives	-	HMDB0144295	C00186	ko01100//Metabolic pathways;ko01110//Biosynthesis of secondary metabolites;ko01120//Microbial metabolism in diverse environments;ko01130//Biosynthesis of antibiotics;ko00620//Pyruvate metabolism;ko00051//Fructose and mannose metabolism;ko00010//Glycolysis / Gluconeogenesis;ko00640//Propanoate metabolism	Carbohydrate metabolism;Global and overview maps	Metabolism
POS_M94T487	94.0451	487.045	8.12	Phenol	--	0.00115816	3.7838	C6H6O	MS2	8.4105e+08	2.23816e+07	1.6899e+07	5.25697e+07	1.02048e+07	8.61252e+06	8.10951e+06	6.76139e+06	5.91178e+07	4.59359e+07	1.09988e+08	2.5216e+07	2.87608e+07	2.99111e+08	1.51748e+08	3115.6	3115.6	3115.6	3115.6	3115.6	3115.6	3115.6	4.45706e+08	3.4185e+08	1.87852e+08	1.87919e+08	2.16278e+08	1.54629e+08	1.98769e+08	Benzene and substituted derivatives	87-66-1	HMDB0013674	-	-	-	-
POS_M96T78	96.0423	78.0719	1.3	(S)-1-Pyrroline-5-carboxylate	--	0.0629405	21.4878	C5H7NO2	MS2	2.93781e+06	2.53977e+06	2.37612e+06	2.5767e+06	513425	2.28257e+06	1.80996e+06	5.14766e+06	5.95111e+06	5.72044e+06	4.15937e+06	3.44843e+06	2.77434e+06	1.22333e+06	2.53693e+06	1.40888e+07	2.87825e+08	3115.6	3115.6	3115.6	3115.6	3115.6	4.76473e+07	7.74231e+06	2.3826e+06	2.38278e+06	2.85188e+06	1.84074e+06	2.55767e+06	--	--	--	C03912	ko01100//Metabolic pathways;ko01110//Biosynthesis of secondary metabolites;ko01130//Biosynthesis of antibiotics;ko01230//Biosynthesis of amino acids;ko00330//Arginine and proline metabolism;ko00250//Alanine, aspartate and glutamate metabolism;ko00332//Carbapenem biosynthesis	Amino acid metabolism;Biosynthesis of other secondary metabolites;Global and overview maps	Metabolism
POS_M99T34_1	98.5118	33.7962	0.56	Maleic acid	--	1.76013e-09	6.74213	C4H4O4	MS2	8.17907e+08	7.66287e+08	9.89912e+08	9.56638e+08	6.28109e+08	6.50354e+08	5.73647e+08	6.20408e+08	5.98337e+08	5.91096e+08	5.74728e+08	5.71339e+08	4.57409e+08	5.08774e+08	6.1533e+08	6.09617e+08	5.94858e+08	5.9218e+08	4.99956e+08	5.82403e+08	7.42076e+08	7.78297e+08	6.87786e+08	1.01586e+09	8.29491e+08	8.29456e+08	8.5709e+08	7.72589e+08	8.595e+08	Carboxylic acids and derivatives	110-16-7	HMDB0000176	C01384	ko01120//Microbial metabolism in diverse environments;ko00350//Tyrosine metabolism;ko00760//Nicotinate and nicotinamide metabolism;ko00650//Butanoate metabolism	Amino acid metabolism;Carbohydrate metabolism;Global and overview maps;Metabolism of cofactors and vitamins	Metabolism
POS_M99T765	99.0802	764.654	12.74	2-Hexenal	--	0.1271	2.16275	C6H10O	MS2	3.00063e+07	1.96415e+07	1.51036e+07	7.17878e+07	3.83387e+07	9.78409e+06	2.95908e+07	9.50579e+06	3.06483e+07	4.62895e+07	2.77454e+07	6.98138e+06	7.97415e+06	9.70368e+07	2.78324e+07	2.59968e+07	7.79953e+06	2.64161e+07	1.33214e+08	8.1209e+06	7.48496e+06	8.03177e+06	3.6475e+07	3.41375e+07	4.34147e+07	4.34234e+07	4.09679e+07	4.80118e+07	4.12543e+07	Carbonyl compounds	505-57-7	HMDB0031496	-	-	-	-
POS_M100T611	100.076	611.3	10.19	2-Pyrrolidinone	--	0.00167129	0.231861	C5H9NO	MS2	1.50765e+07	1.24773e+07	4.03352e+07	3.09124e+07	8.34447e+06	7.78056e+06	3.81083e+07	7.63291e+06	2.92183e+07	6.20254e+07	1.77783e+07	3.18961e+07	4.85407e+07	2.79717e+07	5.29776e+07	4.10612e+07	1.19143e+07	9.67196e+07	6.14627e+07	2.41439e+08	1.79062e+07	5.27156e+07	7.19673e+07	1.49627e+07	5.23312e+07	5.23369e+07	5.57703e+07	4.68569e+07	5.44892e+07	Pyrrolidines	616-45-5	HMDB0002039	-	-	-	-
POS_M101T142_1	101.06	142.066	2.37	Triethylamine	--	0.00121138	0.0658961	C6H15N	MS2	8.44406e+07	1.44917e+08	2.54371e+08	5.24253e+08	1.10134e+08	1.50273e+08	1.43647e+08	1.26906e+08	3.34709e+08	2.00232e+08	1.98602e+08	2.28869e+08	3.8013e+08	4.08839e+08	2.06744e+08	7.36981e+08	7.14167e+08	2.87985e+08	6.57844e+08	7.80634e+08	2.96785e+08	3.99813e+08	4.31655e+08	2.77812e+08	3.53812e+08	3.5379e+08	3.64465e+08	3.33513e+08	3.63446e+08	Amines	121-44-8	HMDB0032539	-	-	-	-
POS_M101T592	101.06	591.75	9.86	5-Valerolactone	--	0.00186587	0.0923344	C5H8O2	MS2	5.09449e+07	3.06392e+07	5.2957e+07	1.14616e+07	3.5907e+07	9.31751e+07	1.26541e+07	5.86903e+07	2.03946e+08	1.37566e+08	1.38067e+08	8.88036e+07	3115.6	3115.6	3115.6	3115.6	3115.6	3115.6	3115.6	3115.6	3115.6	3115.6	3115.6	1.29706e+08	6.08862e+07	6.09512e+07	4.95539e+07	7.3455e+07	5.68716e+07	--	--	--	-	-	-	-
POS_M101T330	101.06	329.993	5.5	Succinic acid	--	6.55474e-07	4.49202	C4H6O4	MS2	5.20583e+08	1.84861e+08	2.32031e+08	2.68586e+08	1.4586e+08	5.89817e+07	3.47037e+08	1.62095e+08	6.69559e+08	2.81597e+08	2.68305e+08	2.04514e+08	3115.6	3115.6	3115.6	3115.6	3115.6	3115.6	3115.6	3115.6	3115.6	3115.6	3115.6	3115.6	5.53787e+07	5.54815e+07	4.84576e+07	6.06022e+07	5.39338e+07	Carboxylic acids and derivatives	110-15-6	HMDB0000254	C00042	ko01100//Metabolic pathways;ko01110//Biosynthesis of secondary metabolites;ko01120//Microbial metabolism in diverse environments;ko01130//Biosynthesis of antibiotics;ko01220//Degradation of aromatic compounds;ko00350//Tyrosine metabolism;ko00360//Phenylalanine metabolism;ko01200//Carbon metabolism;ko00250//Alanine, aspartate and glutamate metabolism;ko00630//Glyoxylate and dicarboxylate metabolis…	Amino acid metabolism;Carbohydrate metabolism;Energy metabolism;Global and overview maps;Metabolism of cofactors and vitamins	Metabolism
POS_M101T142_2	101.097	142.401	2.37	Methyl isobutyl ketone	--	5.02628e-05	0.0609664	C6H12O	MS2	1.04052e+08	7.79438e+07	1.49292e+08	5.73672e+07	2.73818e+08	1.86833e+08	1.27283e+08	5.55674e+07	8.2119e+07	5.69589e+07	6.10853e+07	1.09222e+08	2.93855e+07	3.76265e+07	2.89548e+07	2.6546e+07	2.34954e+07	8.496e+07	2.70791e+07	5.39636e+07	4.88516e+07	6.24707e+07	2.85795e+07	2.58029e+07	7.12398e+07	7.11828e+07	7.96004e+07	5.01911e+07	8.78419e+07	Organooxygen compounds	108-10-1	HMDB0002939	-	-	-	-
POS_M102T405	102.034	405.16	6.75	(S)-Methylmalonic acid semialdehyde	--	4.81302e-07	4.56304	C4H6O3	MS2	1.55609e+09	7.5923e+08	7.50381e+08	3.23356e+09	2.34914e+09	3.37306e+08	2.47448e+08	1.65398e+08	1.25361e+09	4.64535e+09	5.6281e+08	1.73932e+09	9.75442e+07	6.25326e+08	1.32531e+08	3.51539e+08	1.28259e+08	4.92335e+08	6.96772e+08	1.13714e+08	3.74889e+08	4.18651e+08	9.178e+07	3.33195e+08	3.79518e+08	3.78097e+08	4.70928e+08	2.16435e+08	4.51864e+08	--	--	--	C06002	ko01100//Metabolic pathways;ko01120//Microbial metabolism in diverse environments;ko00280//Valine, leucine and isoleucine degradation;ko00640//Propanoate metabolism	Amino acid metabolism;Carbohydrate metabolism;Global and overview maps	Metabolism
POS_M102T86	102.055	86.2501	1.44	1-Aminocyclopropanecarboxylic acid	--	8.36498e-09	2.33822	C4H7NO2	MS2	2.42522e+08	2.29952e+08	2.42409e+08	2.3205e+08	2.32118e+08	2.325e+08	1.89248e+08	2.01018e+08	1.85461e+08	1.94093e+08	1.91348e+08	1.7948e+08	1.32169e+08	1.3865e+08	1.21949e+08	1.28048e+08	1.29753e+08	1.38702e+08	7.02195e+07	7.04024e+07	7.52612e+07	6.84986e+07	7.12301e+07	6.88853e+07	1.67844e+08	1.67845e+08	1.67488e+08	1.68507e+08	1.67535e+08	Carboxylic acids and derivatives	22059-21-8	HMDB0036458	C01234	ko01100//Metabolic pathways;ko01110//Biosynthesis of secondary metabolites;ko00270//Cysteine and methionine metabolism	Amino acid metabolism;Global and overview maps	Metabolism
POS_M102T213	102.055	213.139	3.55	Cadaverine	--	0.00155911	1.33506	C5H14N2	MS2	1.46051e+07	3.62686e+06	3.56187e+06	1.45653e+07	3.71182e+06	3.42132e+06	1.49542e+07	1.07151e+07	2.44131e+07	1.25177e+07	1.32115e+07	9.94242e+06	1.30088e+07	1.75653e+07	6.70042e+06	2.82326e+07	2.1053e+07	1.64193e+07	9.44942e+06	1.08771e+07	4.60178e+07	6.34339e+07	4.20827e+07	4.68917e+07	2.3753e+07	2.37571e+07	1.96843e+07	3.13701e+07	2.03344e+07	Organonitrogen compounds	462-94-2	HMDB0002322	C01672	ko01100//Metabolic pathways;ko01110//Biosynthesis of secondary metabolites;ko01120//Microbial metabolism in diverse environments;ko00960//Tropane, piperidine and pyridine alkaloid biosynthesis;ko00310//Lysine degradation;ko00480//Glutathione metabolism	Amino acid metabolism;Biosynthesis of other secondary metabolites;Global and overview maps;Metabolism of other amino acids	Metabolism
POS_M102T617	102.055	616.768	10.28	2-Aminobut-2-enoate	--	3.87846e-08	0.04371	C4H7NO2	MS2	5.9272e+06	1.39651e+07	5.21363e+06	1.95134e+07	3.93665e+06	4.04556e+06	8.03101e+06	1.21055e+07	1.69211e+07	6.31823e+06	9.90233e+06	2.72154e+06	5.53638e+06	1.08174e+07	5.82947e+06	7.46061e+06	6.03073e+06	1.32548e+07	5.05422e+06	3.34828e+07	2.19056e+07	7.93219e+06	1.52054e+07	2.74004e+07	6.76275e+06	6.76363e+06	6.70651e+06	6.86076e+06	6.72111e+06	--	--	--	-	-	-	-
POS_M102T664	102.055	663.957	11.07	2-Iminobutanoate	--	7.67333e-09	0.112895	C4H7NO2	MS2	5.34655e+06	5.22068e+06	5.29523e+06	8.32013e+06	1.44295e+07	6.365e+06	5.22448e+07	1.64658e+07	1.30768e+07	7.04548e+07	2.10265e+07	9.61948e+06	1.6575e+07	1.30572e+07	8.00781e+06	6.71452e+06	8.37759e+06	2.08994e+07	5.33046e+06	9.11328e+06	1.01575e+07	9.69612e+06	5.1033e+06	1.78512e+07	5.21154e+06	5.21229e+06	4.94188e+06	5.70256e+06	4.9879e+06	--	--	--	-	-	-	-
POS_M103T37	103.039	37.1232	0.62	Succinic acid semialdehyde	--	8.7906e-06	0.750994	C4H6O3	MS2	3.37228e+08	2.62351e+08	2.07838e+08	2.19179e+08	2.02456e+08	1.54502e+08	2.00541e+08	1.32485e+08	2.85666e+08	3.00995e+08	3.28065e+08	1.60604e+08	3.4143e+08	3.07024e+08	1.88447e+08	1.95532e+08	3.09828e+08	1.72695e+08	3.39365e+08	4.14706e+08	1.97421e+08	4.11032e+08	2.71477e+08	1.70787e+08	2.29191e+08	2.29244e+08	2.03067e+08	2.75678e+08	2.08649e+08	Fatty Acyls	692-29-5	HMDB0001259	C00232	ko01100//Metabolic pathways;ko01120//Microbial metabolism in diverse environments;ko00350//Tyrosine metabolism;ko01200//Carbon metabolism;ko00250//Alanine, aspartate and glutamate metabolism;ko00760//Nicotinate and nicotinamide metabolism;ko00650//Butanoate metabolism;ko00750//Vitamin B6 metabolism	Amino acid metabolism;Carbohydrate metabolism;Global and overview maps;Metabolism of cofactors and vitamins	Metabolism
POS_M103T143_2	103.076	142.696	2.38	Isovaleric acid	--	0.000180269	1.24411	C5H10O2	MS2	8.12415e+07	1.41924e+08	9.96321e+07	7.3559e+07	7.52407e+07	5.9327e+07	7.32847e+07	5.28145e+07	1.06567e+08	4.89935e+07	4.038e+07	4.99643e+07	6.18501e+07	6.75623e+07	4.78994e+07	3.7801e+07	3.55445e+07	3.84779e+07	4.55459e+07	3.7125e+07	6.05585e+07	3.27395e+07	3.57444e+07	8.43776e+07	5.92212e+07	5.92258e+07	5.54433e+07	6.71949e+07	5.48131e+07	Fatty Acyls	503-74-2	HMDB0000718	C08262	ko01110//Biosynthesis of secondary metabolites	Global and overview maps	Metabolism
POS_M104T149	104.053	148.644	2.48	2-Hydroxybutyric acid	--	7.50293e-07	3.58986	C4H8O3	MS2	4.82142e+07	4.86706e+07	4.84163e+07	4.67803e+07	4.57432e+07	4.89177e+07	4.65662e+07	4.46199e+07	4.33335e+07	4.48943e+07	4.73214e+07	4.49082e+07	2.59988e+07	2.85564e+07	2.62967e+07	2.88636e+07	2.87228e+07	2.88023e+07	1.49078e+07	1.27569e+07	1.36318e+07	1.3385e+07	1.29219e+07	1.5902e+07	3.66793e+07	3.66779e+07	3.71223e+07	3.58535e+07	3.7066e+07	Hydroxy acids and derivatives	600-15-7	HMDB0000008	C05984	ko00640//Propanoate metabolism	Carbohydrate metabolism	Metabolism
POS_M104T805	104.107	805.087	13.42	Choline	--	5.15756e-11	0.182955	C5H14NO	MS2	7.42779e+07	7.66307e+07	1.36936e+08	8.96281e+07	8.76211e+07	1.02337e+08	1.61942e+08	1.1284e+08	1.72026e+08	1.03594e+08	1.16316e+08	1.22156e+08	9.62895e+07	1.3622e+08	9.99236e+07	1.03206e+08	9.26998e+07	1.30643e+08	9.16366e+07	8.45856e+07	8.39167e+07	1.01183e+08	7.65712e+07	7.60606e+07	1.09766e+08	1.09764e+08	1.1004e+08	1.09277e+08	1.09985e+08	Organonitrogen compounds	62-49-7	HMDB0000097	C00114	ko01100//Metabolic pathways;ko02010//ABC transporters;ko00260//Glycine, serine and threonine metabolism;ko00564//Glycerophospholipid metabolism	Amino acid metabolism;Global and overview maps;Lipid metabolism;Membrane transport	Environmental Information Processing;Metabolism
POS_M105T380	105.069	380.162	6.34	2-Phenylethanol	--	1.05071e-24	5.1284	C8H10O	MS2	1.51296e+07	1.57708e+07	1.55507e+07	1.58738e+07	1.64425e+07	1.50813e+07	1.15052e+07	1.53214e+06	9.07784e+06	8.3772e+06	8.2972e+06	8.5552e+06	7.39312e+06	1.17542e+07	1.21753e+07	1.85334e+07	2.55213e+07	2.97636e+07	5.52137e+06	6.14136e+06	4.51474e+06	3.68633e+06	2.48521e+06	6.98301e+06	9.76057e+06	9.7596e+06	1.12337e+07	7.61969e+06	1.05588e+07	Benzene and substituted derivatives	56011-02-0	HMDB0041615	C05853	ko00360//Phenylalanine metabolism	Amino acid metabolism	Metabolism
POS_M107T342	107.049	341.792	5.7	Benzaldehyde	--	3.28315e-10	1.85182	C7H6O	MS2	5.55445e+07	5.53051e+07	5.69269e+07	5.55728e+07	5.88468e+07	6.20907e+07	4.86451e+07	4.63471e+07	4.83297e+07	4.64921e+07	4.63749e+07	4.91841e+07	3.08909e+07	2.99574e+07	2.80858e+07	2.72598e+07	2.96431e+07	2.86996e+07	1.7286e+07	1.50993e+07	1.48967e+07	1.49437e+07	1.66152e+07	1.59835e+07	4.0923e+07	4.09236e+07	4.0499e+07	4.17143e+07	4.05518e+07	Benzene and substituted derivatives	100-52-7	HMDB0006115	C00261	ko01120//Microbial metabolism in diverse environments;ko01220//Degradation of aromatic compounds	Global and overview maps	Metabolism
POS_M109T590_2	109.101	590.28	9.84	m-Cresol	--	3.74378e-17	4.36406	C7H8O	MS2	4.7847e+07	4.71449e+07	2.52626e+07	4.97158e+07	7.18875e+07	3.74561e+07	2.93195e+07	1.4182e+07	1.33367e+08	1.32426e+08	4.00849e+07	4.57386e+07	6.20155e+07	7.95384e+07	1.00039e+08	2.31936e+08	7.69554e+08	3115.6	3115.6	3115.6	3115.6	3115.6	3115.6	3.92576e+09	7.60693e+07	7.60778e+07	9.95834e+07	5.55895e+07	8.1884e+07	Phenols	108-39-4	HMDB0002048	C01467	ko01120//Microbial metabolism in diverse environments;ko01220//Degradation of aromatic compounds	Global and overview maps	Metabolism
POS_M110T579	110.02	578.571	9.64	Hydroquinone	--	2.59969e-12	0.000376513	C6H6O2	MS2	5.96036e+08	1.59599e+08	4.99389e+08	3.2113e+08	1.03794e+08	1.03061e+08	5.76427e+08	1.07549e+08	5.00862e+08	4.95654e+08	6.99906e+08	9.93113e+08	4.55699e+08	1.05854e+09	1.53701e+08	1.51244e+08	1.55214e+08	7.71624e+08	9.20343e+08	7.16059e+08	5.55304e+08	1.72544e+08	5.20866e+08	7.61439e+08	1.03073e+09	1.03049e+09	1.06163e+09	9.64948e+08	1.06727e+09	Phenols	123-31-9	HMDB0002434	-	-	-	-
POS_M111T144	111.043	143.893	2.4	5-Methyl-2-furancarboxaldehyde	--	0.000159702	5.84165	C6H6O2	MS2	7.80313e+07	3.73155e+07	4.51312e+07	2.0086e+07	3.61968e+07	6.4007e+07	2.22134e+08	4.14535e+07	2.35714e+08	1.19706e+07	1.65372e+08	1.09674e+07	3.97921e+07	4.82539e+07	1.492e+08	1.64456e+08	2.691e+07	2.89225e+07	7.88883e+07	2.98304e+07	3.19464e+07	1.06067e+07	4.7498e+07	2.37725e+08	4.31202e+07	4.31193e+07	4.41597e+07	4.10377e+07	4.41779e+07	Carbonyl compounds	620-02-0	HMDB0033002	-	-	-	-
POS_M111T310	111.044	310.142	5.17	Catechol	--	0.00216041	3.11555	C6H6O2	MS2	1.27712e+08	1.44766e+07	9.10373e+07	2.78853e+07	2.20173e+07	1.26953e+08	7.91133e+07	1.11768e+08	1.2075e+08	4.71273e+07	2.39054e+08	1.96932e+08	3115.6	3115.6	3115.6	3115.6	3115.6	3115.6	3115.6	3115.6	3115.6	3115.6	3115.6	3115.6	5.64088e+07	5.65724e+07	3.79692e+07	7.19312e+07	5.19511e+07	Phenols	120-80-9	HMDB0000957	-	-	-	-
POS_M112T98	112.051	97.8648	1.63	Cytosine	--	5.36438e-23	0.537562	C4H5N3O	MS2	1.45571e+08	1.50288e+08	1.59108e+08	1.48752e+08	1.62387e+08	1.58828e+08	5.08722e+08	5.03414e+08	4.94529e+08	5.28504e+08	5.40029e+08	5.38441e+08	7.39609e+07	7.81143e+07	7.43055e+07	8.72783e+07	9.35405e+07	8.158e+07	5.844e+07	5.27962e+07	5.37311e+07	5.32516e+07	4.7797e+07	5.26445e+07	2.17289e+08	2.17303e+08	2.13708e+08	2.23798e+08	2.14327e+08	Diazines	71-30-7	HMDB0000630	C00380	ko01100//Metabolic pathways;ko00240//Pyrimidine metabolism	Global and overview maps;Nucleotide metabolism	Metabolism
POS_M113T102	113.034	102.135	1.7	Uracil	--	3.05082e-16	1.26862	C4H4N2O2	MS2	1.38041e+08	1.47553e+08	1.44676e+08	2.04723e+08	1.51557e+08	1.59954e+08	1.70434e+08	1.59157e+08	1.99328e+08	1.95073e+08	1.7991e+08	1.75317e+08	2.59412e+08	1.59451e+08	9.10559e+07	8.64882e+07	1.71113e+07	7.60482e+07	1.2818e+07	4.95737e+07	4.8427e+07	1.19623e+07	1.23359e+07	1.21628e+07	1.18682e+08	1.18744e+08	9.90867e+07	1.55862e+08	1.0086e+08	Diazines	66-22-8	HMDB0000300	C00106	ko01100//Metabolic pathways;ko00240//Pyrimidine metabolism;ko00410//beta-Alanine metabolism;ko00770//Pantothenate and CoA biosynthesis	Global and overview maps;Metabolism of cofactors and vitamins;Metabolism of other amino acids;Nucleotide metabolism	Metabolism
POS_M113T350	113.034	349.741	5.83	Ketoleucine	--	1.62898e-12	3.62987	C6H10O3	MS2	1.02743e+08	6.39251e+07	2.53236e+07	2.43684e+07	8.2119e+06	1.55761e+07	4.5465e+07	1.96811e+07	1.93944e+07	1.83141e+07	3.64135e+07	1.62669e+07	1.1945e+07	2.67744e+07	3.54278e+07	1.55354e+07	1.19231e+07	2.35062e+07	6.46785e+06	3.16022e+07	3.86103e+07	7.48774e+06	1.5405e+07	2.35897e+07	4.34618e+07	4.34553e+07	4.76264e+07	3.50684e+07	4.77604e+07	Keto acids and derivatives	816-66-0	HMDB0000695	C00233	ko01100//Metabolic pathways;ko01110//Biosynthesis of secondary metabolites;ko01230//Biosynthesis of amino acids;ko01210//2-Oxocarboxylic acid metabolism;ko00966//Glucosinolate biosynthesis;ko00290//Valine, leucine and isoleucine biosynthesis;ko00280//Valine, leucine and isoleucine degradation	Amino acid metabolism;Biosynthesis of other secondary metabolites;Global and overview maps	Metabolism
POS_M113T264	113.059	264.134	4.4	3-Methyl-2-oxovaleric acid	--	1.25499e-05	6.3498	C6H10O3	MS2	2.52459e+07	2.20467e+07	1.19264e+08	8.5973e+06	3.01213e+07	2.80814e+07	9.37607e+06	2.51494e+07	2.68315e+07	3.08161e+07	2.35238e+07	3.74407e+07	2.69376e+07	2.55144e+07	7.26687e+06	2.91814e+07	1.33202e+07	6.85602e+06	6.78022e+06	2.26765e+07	6.59268e+06	7.01189e+06	2.38461e+07	6.27044e+07	8.31993e+06	8.31949e+06	8.40238e+06	8.15791e+06	8.40069e+06	Keto acids and derivatives	1460-34-0	HMDB0000491	-	-	-	-
POS_M114T360	114.073	360.337	6.01	2-Heptanone	--	1.60811e-10	3.70044	C7H14O	MS2	4.73957e+07	3.54217e+07	2.0587e+07	4.05963e+07	3.434e+07	2.71509e+07	1.76306e+07	2.91412e+07	1.78286e+07	1.72314e+07	1.66431e+07	2.53193e+07	3.16682e+07	5.70487e+07	7.62392e+07	1.44903e+08	2.91632e+08	1.39811e+09	3115.6	3115.6	5.01148e+09	2.34846e+08	8.83183e+07	6.58739e+07	2.77223e+07	2.77245e+07	3.15599e+07	2.27528e+07	2.94343e+07	Organooxygen compounds	110-43-0	HMDB0003671	-	-	-	-
POS_M114T380	114.073	380.422	6.34	epsilon-Caprolactone	--	0.00431863	4.78156	C6H10O2	MS2	5.98949e+07	2.22882e+07	2.26686e+07	2.22868e+07	4.47094e+07	2.50884e+07	2.42228e+07	7.06129e+07	3.88512e+07	2.4627e+07	2.42226e+07	7.10843e+07	8.7988e+07	5.28009e+07	2.32145e+08	1.17791e+08	1.43268e+08	3.03376e+08	1.13667e+09	3.83393e+08	4.36604e+08	1.01726e+08	5.84002e+07	4.05676e+07	2.4074e+07	2.40765e+07	2.57919e+07	2.16649e+07	2.49507e+07	Lactones	-	HMDB0060476	C01880	ko01120//Microbial metabolism in diverse environments;ko01220//Degradation of aromatic compounds	Global and overview maps	Metabolism
POS_M114T658	114.091	658.284	10.97	Epsilon-caprolactam	--	1.23975e-08	3.4965	C6H11NO	MS2	2.23283e+08	1.4082e+08	9.04261e+07	2.06259e+08	8.77951e+07	2.63829e+07	1.14574e+08	8.29264e+07	1.36542e+08	2.31758e+07	7.63704e+07	9.41515e+07	1.02925e+08	2.98034e+07	1.50295e+08	3.75094e+07	1.41855e+08	5.40431e+07	6.34358e+07	2.92157e+08	2.99806e+08	4.96784e+08	2.96093e+08	3.62487e+08	2.37366e+08	2.37396e+08	2.38921e+08	2.34718e+08	2.38466e+08	Lactams	105-60-2	HMDB0062769	C06593	ko01100//Metabolic pathways;ko01120//Microbial metabolism in diverse environments	Global and overview maps	Metabolism
POS_M115T373	115.111	372.763	6.21	Dihydrouracil	--	1.49803e-06	0.266573	C4H6N2O2	MS2	4.2327e+07	1.30409e+08	9.13117e+07	7.85642e+07	2.9383e+07	1.72263e+07	9.30676e+07	4.43698e+07	7.00563e+07	1.38558e+07	7.92659e+07	1.36027e+07	7.83437e+07	3.04944e+08	1.68114e+10	3115.6	3115.6	3115.6	3115.6	3115.6	3115.6	3115.6	3115.6	3115.6	7.18869e+07	7.19347e+07	5.16086e+07	8.85253e+07	6.72061e+07	Diazines	504-07-4	HMDB0000076	C00429	ko01100//Metabolic pathways;ko00240//Pyrimidine metabolism;ko00410//beta-Alanine metabolism;ko00770//Pantothenate and CoA biosynthesis	Global and overview maps;Metabolism of cofactors and vitamins;Metabolism of other amino acids;Nucleotide metabolism	Metabolism
POS_M116T93	116.045	93.0378	1.55	Glutarate semialdehyde	--	5.4083e-13	15.5932	C5H8O3	MS2	1.94068e+08	4.32557e+07	1.44798e+08	3.86338e+06	1.15018e+08	1.05046e+08	1.11334e+08	2.29769e+06	2.68762e+07	1.01573e+08	8.56198e+07	2.44627e+07	5.46933e+07	5.57016e+07	4.75324e+07	5.90493e+07	5.19138e+07	1.28682e+07	1.34627e+07	3.83473e+07	1.41494e+07	1.25725e+07	5.21813e+07	5.88728e+07	7.51311e+07	7.51245e+07	7.60525e+07	7.33159e+07	7.60387e+07	Fatty Acyls	5746-02-01	HMDB0012233	C03273	ko01120//Microbial metabolism in diverse environments;ko00310//Lysine degradation	Amino acid metabolism;Global and overview maps	Metabolism
POS_M117T37	117.054	36.9912	0.62	Deoxyribose	--	7.03043e-05	3.12953	C5H10O4	MS2	1.51147e+08	1.27759e+08	1.24906e+08	9.99024e+07	8.91143e+07	1.35287e+08	7.88384e+07	5.93037e+07	1.37206e+08	6.17392e+07	6.08768e+07	7.22845e+07	8.306e+07	4.87534e+07	7.52195e+07	8.5817e+07	8.09771e+07	4.05171e+07	6.37906e+07	9.30002e+07	8.69972e+07	7.92421e+07	6.02766e+07	3.88961e+07	8.55648e+07	8.55198e+07	1.02331e+08	5.21282e+07	1.02562e+08	Organooxygen compounds	533-67-5	HMDB0003224	C01801	ko00030//Pentose phosphate pathway	Carbohydrate metabolism	Metabolism
POS_M118T342	118.065	341.792	5.7	L-2,4-diaminobutyric acid	--	4.80823e-05	1.54402	C4H10N2O2	MS2	3.35508e+07	3.24832e+07	3.52242e+07	3.35013e+07	3.32444e+07	3.50427e+07	2.69564e+07	2.47414e+07	2.748e+07	2.95056e+07	2.49091e+07	2.66436e+07	1.42644e+07	1.72313e+07	1.65479e+07	1.54167e+07	1.46704e+07	1.5031e+07	9.91491e+06	9.55154e+06	2.55712e+07	9.80104e+06	9.59567e+06	8.50849e+06	2.3102e+07	2.31e+07	2.35853e+07	2.21677e+07	2.35586e+07	Carboxylic acids and derivatives	1758-80-1	HMDB0006284	C03283	ko01100//Metabolic pathways;ko01120//Microbial metabolism in diverse environments;ko01230//Biosynthesis of amino acids;ko01210//2-Oxocarboxylic acid metabolism;ko00260//Glycine, serine and threonine metabolism	Amino acid metabolism;Global and overview maps	Metabolism
POS_M118T397	118.065	396.798	6.61	Indole	--	4.31808e-08	0.113161	C8H7N	MS2	8.19087e+07	8.11775e+07	8.90357e+07	8.23039e+07	8.46675e+07	8.72049e+07	8.97054e+07	8.52158e+07	8.92921e+07	9.30939e+07	9.59108e+07	9.36427e+07	5.83213e+07	6.05818e+07	5.29872e+07	5.64876e+07	5.77917e+07	5.2917e+07	5.40346e+07	4.66638e+07	5.78555e+07	5.07599e+07	4.98083e+07	5.31929e+07	7.3379e+07	7.3379e+07	7.27209e+07	7.46317e+07	7.27775e+07	Heteroaromatic compounds	109-97-7	HMDB0035924	C00463	ko01100//Metabolic pathways;ko01110//Biosynthesis of secondary metabolites;ko00380//Tryptophan metabolism;ko00400//Phenylalanine, tyrosine and tryptophan biosynthesis;ko00402//Benzoxazinoid biosynthesis	Amino acid metabolism;Biosynthesis of other secondary metabolites;Global and overview maps	Metabolism
POS_M118T145	118.087	144.517	2.41	L-Valine	--	7.9414e-23	0.164391	C5H11NO2	MS2	1.39319e+09	1.38859e+09	1.42333e+09	1.46497e+09	1.46461e+09	1.37046e+09	1.5005e+09	1.51318e+09	1.46529e+09	1.59681e+09	1.64393e+09	1.63195e+09	6.6962e+08	7.09949e+08	6.42087e+08	6.84634e+08	6.85858e+08	6.4234e+08	3.65369e+08	3.3141e+08	3.73738e+08	3.62761e+08	3.52034e+08	3.73373e+08	1.12193e+09	1.12204e+09	1.07853e+09	1.20279e+09	1.08405e+09	Carboxylic acids and derivatives	72-18-4	HMDB0000883	C00183	ko01100//Metabolic pathways;ko01110//Biosynthesis of secondary metabolites;ko01130//Biosynthesis of antibiotics;ko01230//Biosynthesis of amino acids;ko02010//ABC transporters;ko01210//2-Oxocarboxylic acid metabolism;ko00970//Aminoacyl-tRNA biosynthesis;ko00460//Cyanoamino acid metabolism;ko00770//Pantothenate and CoA biosynthesis;ko00966//Glucosinolate biosynthesis;ko00290//Valine, leucine and is…	Amino acid metabolism;Biosynthesis of other secondary metabolites;Global and overview maps;Membrane transport;Metabolism of cofactors and vitamins;Metabolism of other amino acids;Translation	Environmental Information Processing;Genetic Information Processing;Metabolism
POS_M118T198	118.086	198.214	3.3	5-Aminopentanoic acid	--	1.23203e-05	0.00640228	C5H11NO2	MS2	3.03749e+07	2.41365e+07	3.58309e+07	4.34146e+07	2.68337e+07	9.97272e+06	2.49108e+08	5.01115e+07	6.36118e+07	1.1525e+08	6.8528e+07	5.91474e+07	3.44015e+07	4.40167e+07	3.22182e+07	2.65288e+07	4.37136e+07	1.49592e+08	2.40736e+07	2.95642e+07	7.28794e+06	6.89708e+06	2.5677e+07	2.84428e+07	4.23695e+07	4.2359e+07	4.2835e+07	4.1372e+07	4.29341e+07	Carboxylic acids and derivatives	660-88-8	HMDB0003355	C00431	ko01120//Microbial metabolism in diverse environments;ko00330//Arginine and proline metabolism;ko00310//Lysine degradation	Amino acid metabolism;Global and overview maps	Metabolism
POS_M119T216	119.049	216.368	3.61	2-Methylserine	--	3.4211e-05	0.71295	C4H9NO3	MS2	2.79105e+07	3.1599e+07	3.32105e+07	3.25083e+07	2.77274e+07	3.33674e+07	2.02107e+07	2.27839e+07	2.25316e+07	1.94751e+07	2.44421e+07	1.84073e+07	1.01107e+07	1.30495e+07	1.31973e+07	1.44089e+07	1.39332e+07	1.00853e+07	7.3436e+06	5.01962e+06	7.15661e+06	6.86858e+06	7.73887e+06	7.72032e+06	1.73515e+07	1.73463e+07	1.82107e+07	1.56296e+07	1.82363e+07	--	--	--	-	-	-	-
POS_M121T298	121.065	298.037	4.97	4-Hydroxystyrene	--	2.26033e-17	0.235394	C8H8O	MS2	4.47969e+08	4.65755e+08	5.36984e+08	4.41415e+08	4.50004e+08	4.72147e+08	5.39228e+08	5.48085e+08	5.41025e+08	5.76818e+08	5.39757e+08	5.46613e+08	8.26969e+07	8.21135e+07	7.41221e+07	8.99809e+07	8.49412e+07	7.63242e+07	2.9757e+07	2.17045e+08	4.34802e+07	1.03694e+08	8.6596e+07	5.15053e+07	3.08654e+08	3.08635e+08	3.12167e+08	3.02057e+08	3.11772e+08	Benzene and substituted derivatives	2628-17-3	HMDB0004072	C05627	ko00940//Phenylpropanoid biosynthesis	Biosynthesis of other secondary metabolites	Metabolism
POS_M121T74	121.065	74.4969	1.24	4-Methylbenzaldehyde	--	6.69805e-05	0.00683925	C8H8O	MS2	5.22561e+07	9.68077e+06	1.25078e+07	6.09173e+07	6.81135e+07	1.68474e+07	8.69389e+07	9.22135e+07	1.14174e+08	8.52105e+07	1.27236e+08	1.46028e+08	3.17066e+07	2.19092e+07	7.41334e+07	1.1872e+07	1.24908e+07	5.02172e+07	4.45583e+07	3.5885e+07	7.35484e+06	3.6304e+07	6.95066e+06	6.94019e+06	3.08411e+07	3.0839e+07	3.00565e+07	3.22492e+07	3.02037e+07	Benzene and substituted derivatives	104-87-0	HMDB0029638	C06758	ko01100//Metabolic pathways;ko01120//Microbial metabolism in diverse environments;ko01220//Degradation of aromatic compounds	Global and overview maps	Metabolism
POS_M121T342	121.065	341.793	5.7	Styrene Oxide	--	7.01178e-05	4.61464	C8H8O	MS2	5.10802e+07	6.15309e+07	1.84354e+08	6.16152e+07	5.20963e+07	4.04556e+07	4.39162e+07	3.80472e+07	3.37689e+07	3.4653e+07	3.54361e+07	3.79695e+07	1.61597e+07	1.24851e+07	1.38251e+07	1.58451e+07	1.91602e+07	1.24795e+07	1.21258e+07	1.24001e+07	1.17465e+07	8.41825e+06	1.72685e+07	1.76719e+07	3.1642e+07	3.16317e+07	3.35152e+07	2.72553e+07	3.45489e+07	Benzene and substituted derivatives	1996-09-03	HMDB0062765	-	-	-	-
POS_M121T684	121.065	683.674	11.39	Phenylacetaldehyde	--	1.011e-11	4.49121	C8H8O	MS2	1.99226e+07	7.53222e+06	1.83564e+07	9.58898e+06	6.69705e+06	4.56144e+06	1.77336e+07	2.12128e+06	2.26693e+07	2.3845e+07	1.99529e+06	1.24848e+07	2.02184e+06	8.93104e+06	8.906e+06	5.20759e+06	4.17462e+07	6.12728e+07	2.46415e+08	3115.6	3115.6	3115.6	3115.6	1.21722e+08	1.26248e+07	1.26263e+07	1.77384e+07	8.17566e+06	1.38734e+07	Benzene and substituted derivatives	6314-97-2	HMDB0041610	C00601	ko01100//Metabolic pathways;ko01120//Microbial metabolism in diverse environments;ko00360//Phenylalanine metabolism	Amino acid metabolism;Global and overview maps	Metabolism
POS_M121T234	121.065	233.933	3.9	Tyrosol	--	1.93337e-10	2.19319	C8H10O2	MS2	1.05457e+08	1.16095e+08	4.77571e+07	1.31651e+08	2.56031e+08	2.73506e+08	5.00803e+07	5.37155e+07	3.60639e+08	8.42674e+07	8.1467e+07	1.10985e+08	3115.6	3115.6	3115.6	3115.6	3115.6	3115.6	3115.6	3115.6	3115.6	3115.6	3115.6	3115.6	1.19587e+08	1.19802e+08	1.004e+08	1.32556e+08	1.16086e+08	Phenols	501-94-0	HMDB0004284	C06044	ko00350//Tyrosine metabolism	Amino acid metabolism	Metabolism
POS_M122T525	122.061	525.411	8.76	Benzamide	--	4.50305e-10	3.80757	C7H7NO	MS2	3.44261e+07	1.86936e+07	4.86909e+07	4.3503e+06	4.4955e+06	1.2967e+07	8.05492e+07	1.52703e+07	4.09815e+07	2.37705e+07	4.00023e+07	6.89059e+06	6.84782e+06	2.91678e+06	2.65589e+06	2.46684e+07	5.78171e+06	1.70072e+07	1.96317e+06	4.58235e+06	7.22114e+06	2.10092e+06	5.84638e+06	4.52543e+07	6.65508e+06	6.64745e+06	7.61513e+06	4.20583e+06	8.66704e+06	Benzene and substituted derivatives	55-21-0	HMDB0004461	C09815	ko01120//Microbial metabolism in diverse environments	Global and overview maps	Metabolism
POS_M123T686_1	123.056	685.713	11.43	Niacinamide	--	0.00794177	4.67228	C6H6N2O	MS2	3.35348e+06	3.07328e+06	3.12851e+06	3.09868e+06	3.13745e+06	3.09124e+06	6.33989e+06	1.08685e+07	9.85764e+06	8.39124e+06	3.06615e+06	1.42164e+07	1.00735e+07	9.64413e+06	3.3791e+06	1.13242e+07	3.9717e+06	2.49764e+07	4.57799e+07	8.18374e+06	8.26792e+06	9.6034e+06	9.93616e+06	1.1091e+07	3.04662e+06	3.04645e+06	3.16889e+06	2.82676e+06	3.14537e+06	Pyridines and derivatives	98-92-0	HMDB0001406	C00153	ko01100//Metabolic pathways;ko00760//Nicotinate and nicotinamide metabolism	Global and overview maps;Metabolism of cofactors and vitamins	Metabolism
POS_M124T833	124.088	833.025	13.88	Picolinic acid	--	2.08806e-11	2.88676	C6H5NO2	MS2	5.90541e+07	6.70725e+07	4.57288e+07	8.80035e+07	1.0161e+08	1.17822e+08	3.32613e+08	7.40578e+07	4.29522e+08	2.1068e+08	1.47601e+08	1.12778e+08	1.54627e+08	8.242e+07	1.32714e+08	5.36769e+07	2.43774e+08	2.15203e+08	5.54481e+07	7.40247e+07	9.82624e+07	4.2723e+07	6.25211e+07	9.96219e+07	1.34303e+08	1.343e+08	1.29901e+08	1.42267e+08	1.30665e+08	Pyridines and derivatives	98-98-6	HMDB0002243	C10164	ko01100//Metabolic pathways;ko00380//Tryptophan metabolism	Amino acid metabolism;Global and overview maps	Metabolism
POS_M125T314	125.097	314.162	5.24	1-Methylhistamine	--	0.00386641	12.4717	C6H11N3	MS2	2.96458e+07	1.54753e+08	1.17819e+08	2.53393e+08	3.55558e+07	1.31863e+08	3.32907e+08	1.90419e+08	1.09089e+08	1.8216e+08	9.73164e+06	2.84268e+07	3115.6	3.32787e+08	3.37381e+07	1.96256e+07	3.55161e+07	3.50988e+07	2.84924e+07	3.95797e+07	2.01788e+07	1.8641e+07	1.44895e+07	1.72606e+07	2.52335e+07	2.5299e+07	1.8897e+07	3.64373e+07	2.02489e+07	Organonitrogen compounds	501-75-7	HMDB0000898	C05127	ko00340//Histidine metabolism	Amino acid metabolism	Metabolism
POS_M126T107	125.986	106.903	1.78	Ciliatine	--	0.0699348	3.1824	C2H8NO3P	MS2	3.81262e+07	2.27361e+07	4.86717e+07	1.35266e+07	3.84365e+07	3.35437e+07	3.39641e+07	6.94453e+06	6.51525e+06	1.82461e+08	1.67872e+08	1.5868e+08	1.65858e+08	1.04814e+08	1.60571e+08	1.47715e+08	1.46091e+08	1.37708e+08	1.25779e+08	1.15107e+08	2.82445e+07	8.15224e+07	7.74636e+07	6.70694e+07	9.7254e+07	9.72597e+07	9.70464e+07	9.7633e+07	9.70868e+07	Organic phosphonic acids and derivatives	2041-14-7	HMDB0011747	C03557	ko01100//Metabolic pathways;ko01120//Microbial metabolism in diverse environments;ko02010//ABC transporters	Global and overview maps;Membrane transport	Environmental Information Processing;Metabolism
POS_M126T137	126.054	137.163	2.29	Aminohydroquinone	--	1.10999e-06	4.79027	C6H7NO2	MS2	3.29141e+07	2.79431e+07	2.77899e+07	3.22428e+08	3.48115e+08	5.29888e+07	1.91087e+07	2.04887e+07	5.00421e+07	1.93021e+08	1.66925e+07	1.45196e+07	7.31104e+06	9.70215e+07	5.15701e+07	5.26363e+06	1.39519e+07	4.65634e+06	1.33082e+07	4.57014e+06	4.31193e+06	1.14682e+07	1.17568e+07	5.37905e+06	3.20173e+07	3.19913e+07	3.44073e+07	2.65978e+07	3.5417e+07	--	--	--	C14604	ko01120//Microbial metabolism in diverse environments	Global and overview maps	Metabolism
POS_M126T683	126.055	682.538	11.38	4-Aminocatechol	--	2.86096e-05	2.05701	C6H7NO2	MS2	6.29568e+07	3.70639e+07	1.24974e+08	1.6922e+07	3.3434e+07	1.94668e+07	8.07067e+06	7.89909e+06	1.78455e+07	8.02907e+06	7.11023e+06	7.56701e+06	3115.6	3115.6	3115.6	3115.6	3115.6	3115.6	3115.6	3115.6	3115.6	3115.6	3115.6	5.33557e+07	8.39183e+06	8.40725e+06	5.27992e+06	1.17948e+07	7.31204e+06	--	--	--	C18351	ko01120//Microbial metabolism in diverse environments	Global and overview maps	Metabolism
POS_M127T387	127.038	387.287	6.45	Triacetate lactone	--	0.00573289	6.03532	C6H6O3	MS2	3.78941e+08	5.34949e+08	1.14386e+08	1.1615e+08	1.20839e+08	8.06196e+08	6.83495e+08	6.76671e+08	3.9027e+08	5.2646e+08	5.94947e+08	3.51263e+08	3115.6	3115.6	3115.6	3115.6	3115.6	5.72755e+08	1.2352e+09	4.71124e+08	2.63435e+08	2.94065e+08	3.42532e+07	9.97401e+07	9.61303e+07	9.63128e+07	8.19875e+07	1.17494e+08	8.78861e+07	--	--	--	-	-	-	-
POS_M127T181	127.038	181.174	3.02	Phloroglucinol	--	0.00186217	5.66218	C6H6O3	MS2	1.69431e+08	1.54156e+08	2.355e+08	4.04314e+08	5.25652e+07	1.14333e+08	2.1535e+08	3.01901e+08	4.28388e+07	2.60401e+08	1.85977e+08	1.94197e+08	1.59922e+08	1.91245e+08	4.64398e+07	4.55316e+08	4.26141e+07	6.66255e+07	4.97935e+07	4.60214e+07	1.85532e+08	1.47594e+08	2.44688e+08	2.70395e+08	2.31712e+08	2.31705e+08	2.38408e+08	2.1879e+08	2.3798e+08	Pteridines and derivatives	79647-29-3	HMDB0002215	C02183	ko01120//Microbial metabolism in diverse environments	Global and overview maps	Metabolism
POS_M127T198_1	127.038	198.133	3.3	1,2,3-Trihydroxybenzene	--	7.91983e-20	5.75007	C6H6O3	MS2	1.81432e+08	2.61441e+08	1.45675e+08	1.84289e+08	1.52931e+08	2.38811e+08	2.27194e+08	5.82911e+07	2.73692e+08	3.25434e+08	2.72209e+08	2.87199e+08	3.0583e+08	1.87873e+08	1.70863e+08	1.7529e+08	8.84428e+07	1.3714e+08	1.34364e+08	1.34338e+08	1.34074e+08	1.37178e+08	1.79369e+08	2.29212e+08	2.57629e+08	2.57508e+08	2.66832e+08	2.3749e+08	2.69477e+08	Benzene and substituted derivatives	87-66-1	HMDB0013674	C01108	ko01120//Microbial metabolism in diverse environments	Global and overview maps	Metabolism
POS_M127T504	127.038	503.557	8.39	Maltol	--	3.24227e-12	5.72317	C6H6O3	MS2	5.03236e+07	2.24078e+08	7.24659e+07	2.827e+08	1.48553e+08	1.54992e+07	7.98183e+07	6.01654e+07	1.04601e+08	9.61238e+07	8.4079e+07	1.87089e+07	8.13003e+07	2.03925e+08	5.23822e+07	8.90112e+06	3.98342e+07	4.16882e+07	4.068e+07	7.94163e+06	3.04262e+07	4.57803e+07	7.95665e+07	4.03751e+07	5.68981e+07	5.689e+07	5.28675e+07	6.80562e+07	4.50283e+07	Pyrans	118-71-8	HMDB0030776	C11918	ko01130//Biosynthesis of antibiotics	Global and overview maps	Metabolism
POS_M127T742	127.038	742.445	12.37	5-Hydroxymethyl-2-furancarboxaldehyde	--	9.8103e-11	5.61995	C6H6O3	MS2	5.08831e+07	6.94448e+06	1.13476e+08	4.45779e+07	4.27704e+07	9.40248e+07	3.46149e+07	2.9553e+07	3.35887e+07	3.68112e+07	3.10747e+07	5.07167e+07	3.601e+07	2.59723e+07	4.31933e+06	3.65896e+06	3.60082e+06	3.48281e+06	3.38865e+06	3.71604e+06	1.24273e+07	3.80397e+06	4.23637e+06	2.08886e+07	3.12033e+07	3.11956e+07	3.0258e+07	3.39314e+07	2.77394e+07	Carbonyl compounds	67-47-0	HMDB0034355	C11101	ko01120//Microbial metabolism in diverse environments	Global and overview maps	Metabolism
POS_M127T338	127.051	337.974	5.63	Thymine	--	9.14204e-13	0.986266	C5H6N2O2	MS2	4.06503e+07	4.05552e+07	3.96095e+07	3.50411e+07	3.88371e+07	3.86407e+07	3.75168e+07	3.57657e+07	3.97196e+07	3.99671e+07	3.83555e+07	3.86785e+07	1.32804e+07	1.49682e+07	1.24146e+07	1.41406e+07	1.38624e+07	1.39989e+07	7.79839e+06	8.3694e+06	6.70728e+06	7.47964e+06	7.23385e+06	7.70584e+06	2.58749e+07	2.58757e+07	2.56125e+07	2.63595e+07	2.56503e+07	Diazines	65-71-4	HMDB0000262	C00178	ko01100//Metabolic pathways;ko00240//Pyrimidine metabolism	Global and overview maps;Nucleotide metabolism	Metabolism
POS_M128T194	128.071	193.81	3.23	(R)-5,6-Dihydrothymine	--	0.000208234	0.107224	C5H8N2O2	MS2	1.61014e+07	1.23979e+07	5.48293e+07	2.99283e+07	3.36953e+07	7.28512e+06	6.50701e+06	4.00141e+07	5.67261e+07	6.22838e+06	5.73312e+06	2.45824e+07	6.06802e+06	1.03454e+08	3115.6	3115.6	3115.6	3115.6	3115.6	3115.6	3115.6	3115.6	3115.6	6.41031e+07	2.00528e+07	2.00594e+07	2.23188e+07	1.76005e+07	2.08271e+07	--	--	--	C21028	ko01100//Metabolic pathways;ko00240//Pyrimidine metabolism	Global and overview maps;Nucleotide metabolism	Metabolism
POS_M129T721	129.127	720.912	12.02	Oxoglutaric acid	--	3.12896e-05	6.24507	C5H6O5	MS2	2.60552e+07	5.35066e+07	8.74464e+07	4.13651e+07	3.91174e+07	3.95048e+07	1.10024e+07	3.51028e+07	1.28332e+07	1.197e+07	1.13779e+07	1.28866e+07	1.70226e+08	3115.6	3115.6	3115.6	3115.6	3115.6	3115.6	3115.6	3115.6	3115.6	3115.6	3115.6	3.37984e+07	3.38218e+07	3.09061e+07	3.58863e+07	3.32282e+07	Keto acids and derivatives	328-50-7	HMDB0000208	C00026	ko01100//Metabolic pathways;ko01110//Biosynthesis of secondary metabolites;ko01120//Microbial metabolism in diverse environments;ko01130//Biosynthesis of antibiotics;ko01230//Biosynthesis of amino acids;ko01210//2-Oxocarboxylic acid metabolism;ko01200//Carbon metabolism;ko00250//Alanine, aspartate and glutamate metabolism;ko00340//Histidine metabolism;ko00630//Glyoxylate and dicarboxylate metabol…	Amino acid metabolism;Carbohydrate metabolism;Global and overview maps;Metabolism of other amino acids	Metabolism
POS_M130T145_1	130.087	144.822	2.41	Pipecolic acid	--	2.96179e-27	3.54711	C6H11NO2	MS2	1.73563e+08	1.77352e+08	1.67039e+08	1.69341e+08	1.74223e+08	1.57047e+08	2.17635e+08	2.12463e+08	2.10235e+08	2.25141e+08	2.18962e+08	2.29113e+08	1.63747e+08	1.09175e+08	1.0614e+08	1.18746e+08	1.14763e+08	1.04931e+08	1.02089e+08	1.11292e+08	1.07128e+08	1.01453e+08	1.00952e+08	1.02542e+08	1.66851e+08	1.66865e+08	1.62084e+08	1.75678e+08	1.62749e+08	Carboxylic acids and derivatives	3105-95-1	HMDB0000716	C00408	ko01100//Metabolic pathways;ko01110//Biosynthesis of secondary metabolites;ko00960//Tropane, piperidine and pyridine alkaloid biosynthesis;ko00310//Lysine degradation	Amino acid metabolism;Biosynthesis of other secondary metabolites;Global and overview maps	Metabolism
POS_M130T239	130.098	238.628	3.98	Heptanoic acid	--	0.000150833	14.4862	C7H14O2	MS2	4.27326e+06	5.48061e+06	3.77621e+06	6.4249e+06	4.65936e+06	7.81726e+06	1.18902e+07	8.98014e+06	8.98715e+06	1.04627e+07	1.02558e+07	1.35552e+07	1.93302e+07	2.46885e+07	2.26821e+07	1.79099e+07	1.84101e+07	1.48872e+07	2.5256e+07	2.09466e+07	1.81172e+07	2.31751e+07	1.57101e+07	1.83029e+07	1.498e+07	1.49721e+07	1.67012e+07	1.16122e+07	1.66571e+07	Fatty Acyls	111-14-8	HMDB0000666	-	-	-	-
POS_M131T74_3	131.129	73.7008	1.23	Agmatine	--	3.23278e-06	0.92363	C5H14N4	MS2	1.4937e+08	4.32748e+07	1.65409e+08	1.47448e+08	1.80101e+08	1.70321e+08	1.00763e+08	1.0219e+08	1.11587e+08	1.02907e+08	1.112e+08	1.08082e+08	7.3104e+07	1.39888e+08	1.49551e+08	1.7864e+08	1.79403e+08	1.72919e+08	1.50713e+08	1.53283e+08	1.46499e+08	1.20498e+08	1.20955e+08	1.14561e+08	1.08226e+08	1.08253e+08	1.01766e+08	1.18886e+08	1.03827e+08	Organonitrogen compounds	306-60-5	HMDB0001432	C00179	ko01100//Metabolic pathways;ko00330//Arginine and proline metabolism	Amino acid metabolism;Global and overview maps	Metabolism
POS_M132T396	132.081	395.701	6.6	Skatole	--	1.9934e-06	0.780157	C9H9N	MS2	3.76476e+07	3.80296e+07	4.23835e+07	3.88748e+07	4.00211e+07	3.94918e+07	4.19441e+07	4.10989e+07	4.54175e+07	4.30157e+07	4.53441e+07	4.39407e+07	1.43908e+07	1.47381e+07	1.34089e+07	1.26702e+07	1.22992e+07	5.42262e+06	5.28621e+06	4.63156e+06	5.99985e+06	4.73479e+06	1.09039e+07	1.37679e+07	2.85193e+07	2.85175e+07	2.85567e+07	2.84458e+07	2.85556e+07	Indoles and derivatives	83-34-1	HMDB0000466	-	-	-	-
POS_M132T244	132.102	243.625	4.06	L-Leucine	--	1.06743e-41	0.0283128	C6H13NO2	MS2	1.44616e+10	1.40683e+10	1.45939e+10	1.46573e+10	1.49391e+10	1.47901e+10	9.75344e+09	9.36657e+09	9.6839e+09	9.6594e+09	9.62454e+09	9.40936e+09	6.62895e+09	7.29544e+09	6.31736e+09	7.11933e+09	6.76226e+09	6.41655e+09	2.86452e+09	2.61518e+09	2.81193e+09	2.81192e+09	2.6907e+09	2.86895e+09	9.09947e+09	9.09938e+09	9.08409e+09	9.12839e+09	9.08578e+09	Carboxylic acids and derivatives	61-90-5	HMDB0000687	C00123	ko01100//Metabolic pathways;ko01110//Biosynthesis of secondary metabolites;ko01230//Biosynthesis of amino acids;ko02010//ABC transporters;ko01210//2-Oxocarboxylic acid metabolism;ko00970//Aminoacyl-tRNA biosynthesis;ko00966//Glucosinolate biosynthesis;ko00290//Valine, leucine and isoleucine biosynthesis;ko00280//Valine, leucine and isoleucine degradation	Amino acid metabolism;Biosynthesis of other secondary metabolites;Global and overview maps;Membrane transport;Translation	Environmental Information Processing;Genetic Information Processing;Metabolism
POS_M132T221_1	132.102	220.745	3.68	L-Isoleucine	--	7.77379e-21	0.00409372	C6H13NO2	MS2	1.75527e+09	6.88975e+09	7.11943e+09	1.77523e+09	7.34969e+09	7.22353e+09	7.04189e+09	6.32405e+09	7.17917e+09	7.05942e+09	6.99381e+09	7.00033e+09	2.88196e+09	3.17198e+09	2.84674e+09	3.09146e+09	3.03447e+09	2.55467e+09	1.40296e+09	1.22958e+09	1.38711e+09	1.30713e+09	1.35357e+09	1.38355e+09	4.92065e+09	4.9207e+09	4.89245e+09	4.97294e+09	4.89629e+09	Carboxylic acids and derivatives	1509-34-8	HMDB0000557	C00407	ko01100//Metabolic pathways;ko01110//Biosynthesis of secondary metabolites;ko01130//Biosynthesis of antibiotics;ko01230//Biosynthesis of amino acids;ko02010//ABC transporters;ko01210//2-Oxocarboxylic acid metabolism;ko00970//Aminoacyl-tRNA biosynthesis;ko00960//Tropane, piperidine and pyridine alkaloid biosynthesis;ko00460//Cyanoamino acid metabolism;ko00966//Glucosinolate biosynthesis;ko00290//V…	Amino acid metabolism;Biosynthesis of other secondary metabolites;Global and overview maps;Membrane transport;Metabolism of other amino acids;Translation	Environmental Information Processing;Genetic Information Processing;Metabolism
POS_M132T735	132.101	735.277	12.25	Beta-Leucine	--	1.33348e-05	5.38392	C6H13NO2	MS2	4.41161e+06	1.30529e+07	1.71622e+07	3.85636e+07	1.97707e+07	5.75368e+06	5.03998e+06	2.93983e+07	6.06918e+06	2.00002e+07	1.87514e+07	1.92553e+07	3.77775e+06	4.41916e+07	8.35905e+06	2.73249e+06	4.83311e+06	2.39405e+07	2.09925e+06	2.10323e+06	1.93497e+06	2.38395e+06	1.18778e+07	1.26165e+07	2.95878e+07	2.95732e+07	3.06307e+07	2.63481e+07	3.60968e+07	Carboxylic acids and derivatives	5699-54-7	HMDB0003640	-	-	-	-
POS_M132T346	132.101	345.506	5.76	Glutaric acid	--	9.50954e-05	4.90369	C5H8O4	MS2	4.78027e+07	7.93004e+06	8.89233e+06	3.44073e+07	4.03352e+07	1.03432e+08	3.43432e+07	3.05113e+07	3.0414e+07	6.23521e+06	4.52124e+07	7.16443e+06	6.89436e+06	5.93988e+06	2.42675e+07	5.96534e+06	2.85985e+07	8.28679e+06	2.72247e+07	6.33026e+06	2.16685e+07	5.24595e+06	5.91838e+06	2.85554e+07	3.50198e+07	3.50248e+07	3.35927e+07	3.75687e+07	3.38852e+07	Carboxylic acids and derivatives	110-94-1	HMDB0000661	C00489	ko01120//Microbial metabolism in diverse environments;ko00310//Lysine degradation;ko00071//Fatty acid degradation	Amino acid metabolism;Global and overview maps;Lipid metabolism	Metabolism
POS_M132T94	132.103	94.4916	1.57	cis-4-Hydroxy-D-proline	--	0.366097	23.0592	C5H9NO3	MS2	1.72311e+08	5.74717e+07	1.52478e+07	4.80336e+07	5.76717e+07	1.29559e+07	1.41954e+07	4.85262e+07	1.74307e+08	6.01473e+07	1.33013e+07	7.83192e+07	1.36565e+07	1.50463e+07	3.7653e+07	4.23406e+07	1.23208e+07	3.65302e+07	3.72019e+07	3.39418e+07	7.15696e+07	3.64632e+07	3.93753e+07	4.7358e+07	3.99314e+07	3.99139e+07	4.27531e+07	3.39298e+07	4.32958e+07	Carboxylic acids and derivatives	2584-71-6	HMDB0060460	C03440	ko00330//Arginine and proline metabolism	Amino acid metabolism	Metabolism
POS_M132T724	132.101	724.247	12.07	D-allo-Isoleucine	--	9.50927e-06	4.26502	C6H13NO2	MS2	2.47277e+07	2.4546e+07	6.43568e+06	1.05261e+07	1.06719e+07	4.3946e+07	1.01837e+07	3.01282e+07	2.11007e+07	4.08074e+07	3.12223e+07	2.6309e+07	1.47124e+08	3115.6	3115.6	3115.6	3115.6	3115.6	3115.6	3115.6	3115.6	3115.6	3115.6	3115.6	2.6917e+07	2.69344e+07	2.98991e+07	2.52346e+07	2.73532e+07	--	--	--	-	-	-	-
POS_M133T115	133.032	114.946	1.92	Oxalureate	--	1.27138e-06	0.0516393	C3H4N2O4	MS2	1.01442e+08	1.03253e+08	9.85647e+07	1.03761e+08	1.003e+08	1.03108e+08	8.96475e+07	7.87814e+07	9.25574e+07	7.91369e+07	9.73247e+07	8.18204e+07	4.87046e+07	5.65501e+07	5.23499e+07	5.72907e+07	5.906e+07	5.34691e+07	3.17509e+07	2.57348e+07	2.8065e+07	2.78761e+07	2.73304e+07	2.99211e+07	6.90268e+07	6.90254e+07	7.0301e+07	6.67093e+07	7.00819e+07	--	--	--	C00802	ko01120//Microbial metabolism in diverse environments;ko00230//Purine metabolism	Global and overview maps;Nucleotide metabolism	Metabolism
POS_M133T149	133.032	148.639	2.48	5,6-Dihydro-5-fluorouracil	--	1.23312e-56	0.0245649	C4H5FN2O2	MS2	1.45692e+08	1.60731e+08	1.6075e+08	1.63653e+08	1.49556e+08	1.62317e+08	1.48698e+08	1.38936e+08	1.46652e+08	1.40178e+08	1.5468e+08	1.47581e+08	8.90006e+07	9.81418e+07	8.1127e+07	9.48159e+07	8.79801e+07	8.29416e+07	4.93059e+07	4.29407e+07	4.28301e+07	4.00445e+07	4.16333e+07	4.56093e+07	1.12577e+08	1.12576e+08	1.12104e+08	1.13463e+08	1.1216e+08	Diazines	-	HMDB0060402	-	-	-	-
POS_M133T211	133.086	210.632	3.51	6-Hydroxyhexanoic acid	--	2.76636e-09	2.35072	C6H12O3	MS2	2.9524e+08	8.20806e+07	3.07193e+08	9.20132e+07	9.36842e+07	4.33454e+08	2.41257e+08	2.32179e+08	9.25215e+07	8.61673e+07	4.64133e+08	7.15568e+07	4.4203e+08	3115.6	3115.6	3115.6	3115.6	3115.6	3115.6	3115.6	3115.6	3115.6	3115.6	2.16397e+08	6.49171e+07	6.49301e+07	7.51861e+07	5.31804e+07	6.87327e+07	Hydroxy acids and derivatives	1191-25-9	HMDB0012843	C06103	ko01120//Microbial metabolism in diverse environments;ko01220//Degradation of aromatic compounds	Global and overview maps	Metabolism
POS_M134T85	134.045	84.5541	1.41	L-Aspartic acid	--	9.79362e-23	0.0355913	C4H7NO4	MS2	2.51622e+08	2.68163e+08	2.49968e+08	2.49992e+08	2.69594e+08	2.56571e+08	3.84848e+08	3.96811e+08	3.60545e+08	3.73272e+08	3.83512e+08	4.08808e+08	1.6964e+08	1.84583e+08	1.53164e+08	1.65479e+08	1.64167e+08	1.64479e+08	1.23491e+08	1.09627e+08	1.19905e+08	1.15011e+08	1.25985e+08	1.24681e+08	2.57321e+08	2.57329e+08	2.53181e+08	2.65113e+08	2.5363e+08	Carboxylic acids and derivatives	56-84-8	HMDB0000191	C00049	ko01100//Metabolic pathways;ko01110//Biosynthesis of secondary metabolites;ko01120//Microbial metabolism in diverse environments;ko01130//Biosynthesis of antibiotics;ko01230//Biosynthesis of amino acids;ko02010//ABC transporters;ko01210//2-Oxocarboxylic acid metabolism;ko01200//Carbon metabolism;ko00270//Cysteine and methionine metabolism;ko00260//Glycine, serine and threonine metabolism;ko00970/…	Amino acid metabolism;Biosynthesis of other secondary metabolites;Energy metabolism;Global and overview maps;Membrane transport;Metabolism of cofactors and vitamins;Metabolism of other amino acids;Translation	Environmental Information Processing;Genetic Information Processing;Metabolism
POS_M134T93	134.081	92.9984	1.55	Isochavicol	--	0.0664056	0.00464181	C9H10O	MS2	9.53249e+07	9.32989e+07	7.78123e+07	8.94568e+07	9.15387e+07	1.03845e+08	1.37035e+08	9.72006e+07	1.01046e+08	1.35124e+08	1.37777e+08	1.11252e+08	5.52266e+07	6.54612e+07	5.18526e+07	4.72376e+07	5.18017e+07	5.74899e+07	3.40418e+07	3.23418e+07	3.63855e+07	3.11644e+07	3.69339e+07	3.62504e+07	8.0822e+07	8.08196e+07	8.00978e+07	8.22179e+07	8.01399e+07	--	--	--	C20464	ko00940//Phenylpropanoid biosynthesis	Biosynthesis of other secondary metabolites	Metabolism
POS_M136T216	136.076	216.125	3.6	N,N-Dimethyl-1,4-phenylenediamine	--	8.93071e-06	5.51572	C8H12N2	MS2	1.71013e+08	1.80798e+08	1.77121e+08	1.71694e+08	1.76629e+08	1.78491e+08	1.07161e+08	9.17148e+07	1.0267e+08	1.25525e+08	1.16815e+08	1.10595e+08	7.1126e+07	1.10155e+08	1.08669e+08	1.26238e+08	1.11575e+08	1.31764e+08	7.93188e+07	7.60162e+07	6.78004e+07	7.10898e+07	5.37931e+07	6.84277e+07	1.07708e+08	1.07706e+08	1.12011e+08	1.00246e+08	1.10938e+08	--	--	--	-	-	-	-
POS_M136T170	136.076	169.961	2.83	Tetrahydropteridine	--	4.23128e-06	10.893	C6H8N4	MS2	1.71344e+08	1.50312e+08	1.92833e+08	1.55333e+08	1.68616e+08	1.89561e+08	1.37359e+08	1.32504e+08	7.62966e+07	1.03414e+08	7.46147e+07	4.80176e+07	1.08721e+08	1.39443e+08	1.07431e+08	2.04432e+08	1.31046e+08	1.08781e+08	2.07069e+07	1.81768e+07	3.47041e+07	1.41735e+07	1.17404e+07	1.08259e+07	7.15943e+07	7.16239e+07	6.63494e+07	8.00832e+07	6.81368e+07	Pteridines and derivatives	10593-78-9	HMDB0001216	-	-	-	-
POS_M136T399	136.113	399.167	6.65	(R)-Amphetamine	--	0.188004	5.86513	C9H13N	MS2	2.6775e+07	2.80722e+07	2.75388e+07	2.72809e+07	2.80971e+07	2.85563e+07	3.19099e+07	2.96015e+07	3.42047e+07	3.23979e+07	3.33975e+07	3.17237e+07	1.81318e+06	6.39786e+06	4.9054e+06	1.87651e+06	6.65544e+06	1.55791e+06	1.60757e+06	3.60487e+06	1.38268e+06	3.17364e+06	1.37935e+06	1.47746e+06	1.79976e+07	1.80001e+07	1.72189e+07	1.93975e+07	1.73683e+07	--	--	--	-	-	-	-
POS_M137T141	136.954	141.463	2.36	2-Aminobenzoic acid	--	3.87338e-11	4.85355	C7H7NO2	MS2	1.27901e+07	1.10138e+07	1.96946e+07	1.53728e+07	1.59918e+07	4.57094e+06	1.96607e+07	1.62423e+07	1.38037e+07	1.68025e+07	4.44951e+07	1.49807e+07	2.2941e+07	6.66759e+07	1.1029e+08	4.93753e+07	7.62091e+07	6.23717e+07	5.39556e+07	5.71384e+07	5.90462e+07	6.03873e+07	4.22597e+07	4.93156e+07	3.11557e+07	3.11653e+07	2.7803e+07	3.65033e+07	2.90107e+07	Benzene and substituted derivatives	118-92-3	HMDB0001123	C00108	ko01100//Metabolic pathways;ko01110//Biosynthesis of secondary metabolites;ko01120//Microbial metabolism in diverse environments;ko01130//Biosynthesis of antibiotics;ko01230//Biosynthesis of amino acids;ko01220//Degradation of aromatic compounds;ko00380//Tryptophan metabolism;ko00400//Phenylalanine, tyrosine and tryptophan biosynthesis;ko01058//Acridone alkaloid biosynthesis	Amino acid metabolism;Biosynthesis of other secondary metabolites;Global and overview maps	Metabolism
POS_M137T226	137.059	225.792	3.76	4-Hydroxyphenylacetaldehyde	--	1.85573e-07	1.84611	C8H8O2	MS2	4.04582e+07	2.67485e+07	4.28932e+07	1.63414e+07	2.31555e+07	1.0775e+07	1.36972e+07	1.92401e+07	8.71705e+06	1.0621e+07	1.23238e+07	8.21068e+06	7.55511e+06	1.34762e+07	1.41272e+07	1.3717e+07	1.01861e+07	1.63316e+07	2.23992e+07	2.44066e+07	3.80172e+07	3.3389e+07	4.77278e+07	5.34197e+07	4.71778e+07	4.71843e+07	4.68281e+07	4.79152e+07	4.68066e+07	Benzene and substituted derivatives	7339-87-9	HMDB0003767	C03765	ko01110//Biosynthesis of secondary metabolites;ko00350//Tyrosine metabolism;ko00950//Isoquinoline alkaloid biosynthesis	Amino acid metabolism;Biosynthesis of other secondary metabolites;Global and overview maps	Metabolism
POS_M137T74	137.059	73.9068	1.23	Phenylacetic acid	--	1.19946e-14	0.69216	C8H8O2	MS2	2.14424e+07	1.54155e+07	2.91111e+07	2.27533e+07	2.1829e+07	3.58836e+07	1.00831e+07	1.7325e+07	1.57083e+07	8.09411e+06	1.4524e+07	9.05389e+06	9.18077e+06	8.62553e+06	3.51281e+07	1.30502e+07	1.4225e+07	1.20307e+07	1.52105e+07	1.60081e+07	1.09338e+06	1.0574e+07	3.99527e+07	1.34705e+07	2.25307e+07	2.25331e+07	2.08495e+07	2.6304e+07	2.02562e+07	Benzene and substituted derivatives	103-82-2	HMDB0000209	C07086	ko01100//Metabolic pathways;ko01120//Microbial metabolism in diverse environments;ko00360//Phenylalanine metabolism	Amino acid metabolism;Global and overview maps	Metabolism
POS_M137T808	137.132	808.435	13.47	(-)-beta-Pinene	--	0.00027193	2.26911	C10H16	MS2	2.54365e+07	7.36677e+06	3.51596e+07	1.24111e+08	9.68605e+06	2.94795e+07	3.01474e+08	1.38469e+07	7.6919e+07	7.50692e+07	1.08649e+08	4.38105e+07	4.53865e+07	7.94531e+07	1.071e+08	2.13613e+08	2.48248e+08	3.58635e+08	2.08365e+09	1.37283e+09	3.3479e+08	1.86344e+08	1.35154e+08	8.62106e+07	5.17318e+07	5.17328e+07	5.64593e+07	4.5059e+07	5.4169e+07	--	--	--	C06307	ko01110//Biosynthesis of secondary metabolites;ko00902//Monoterpenoid biosynthesis	Global and overview maps;Metabolism of terpenoids and polyketides	Metabolism
POS_M137T787_2	137.132	786.902	13.12	1,8-Cineole	--	0.00893574	27.419	C10H18O	MS2	4.7405e+07	3.55068e+07	2.78581e+07	4.21895e+07	6.03689e+07	2.43447e+07	9.39096e+06	8.33698e+06	2.9245e+07	4.56452e+07	2.02316e+07	2.41966e+07	5.01313e+07	5.66376e+07	3.03899e+07	5.87972e+07	3.11071e+07	3.83415e+07	9.43688e+06	9.32076e+06	4.22274e+07	4.0423e+07	4.30596e+07	9.65793e+07	5.18352e+07	5.18538e+07	4.08081e+07	7.24235e+07	4.22997e+07	Oxanes	470-82-6	HMDB0004472	C09844	ko01110//Biosynthesis of secondary metabolites;ko00902//Monoterpenoid biosynthesis	Global and overview maps;Metabolism of terpenoids and polyketides	Metabolism
POS_M137T797	137.132	796.587	13.28	(-)-Menthone	--	0.0023207	27.5407	C10H18O	MS2	7.56052e+07	8.65354e+07	1.60804e+08	3.75061e+07	1.63001e+08	1.80304e+08	4.43443e+07	9.15759e+08	2.42483e+07	2.57272e+07	1.0478e+08	8.67549e+07	2.24867e+07	3.92052e+06	1.18773e+07	2.4339e+06	6.6864e+06	8.5825e+06	1.84678e+06	1.78239e+06	5.46304e+06	8.38094e+06	2.06627e+06	2.68841e+06	1.82966e+07	1.827e+07	1.76648e+07	2.0117e+07	1.58853e+07	--	--	--	C00843	ko01110//Biosynthesis of secondary metabolites;ko00902//Monoterpenoid biosynthesis	Global and overview maps;Metabolism of terpenoids and polyketides	Metabolism
POS_M137T674	137.132	674.358	11.24	Gamma-terpinene	--	5.80829e-09	2.95358	C10H16	MS2	3.56404e+07	2.90899e+07	3.26433e+07	4.76996e+07	7.46227e+07	9.06018e+06	9.53825e+06	3.04596e+08	1.39663e+07	1.52791e+07	5.09102e+07	1.98918e+07	9.62565e+07	2.51496e+07	1.53636e+08	1.68313e+07	5.49762e+07	1.48067e+07	4.68721e+07	1.28707e+07	3.32463e+07	1.45278e+07	7.1525e+07	4.35275e+07	6.26623e+07	6.26783e+07	5.24987e+07	8.3508e+07	5.15833e+07	Prenol lipids	99-84-3	HMDB0036997	-	-	-	-
POS_M138T441	138.056	440.711	7.35	Trigonelline	--	0.00143026	4.40709	C7H7NO2	MS2	6.84804e+06	3.02249e+07	1.37141e+08	3.61262e+07	3.9656e+07	3.74644e+07	4.78999e+07	4.48396e+07	4.30398e+07	3.59639e+07	3.47562e+07	4.00176e+07	3.01548e+06	1.17136e+06	856013	742663	637321	1.8019e+06	550212	573658	1.28016e+07	597830	1.0714e+07	779258	5.51611e+06	5.51331e+06	4.96507e+06	7.04538e+06	3.82553e+06	-	535-83-1	HMDB0000875	C01004	ko00760//Nicotinate and nicotinamide metabolism	Metabolism of cofactors and vitamins	Metabolism
POS_M138T183	138.092	183.447	3.06	Tyramine	--	0.000245862	3.25537	C8H11NO	MS2	1.58086e+08	8.93421e+07	1.07947e+08	1.5056e+08	1.86625e+08	1.62018e+08	8.36329e+06	8.40436e+06	3.19525e+07	1.10739e+07	8.8828e+06	1.47588e+07	7.61527e+07	1.45386e+08	1.31476e+09	3115.6	3115.6	3115.6	3115.6	3115.6	3115.6	3115.6	8.19341e+08	1.22566e+08	9.67894e+07	9.68495e+07	7.51138e+07	1.21616e+08	8.87797e+07	Benzene and substituted derivatives	-	HMDB0062629	C00483	ko01110//Biosynthesis of secondary metabolites;ko00350//Tyrosine metabolism;ko00950//Isoquinoline alkaloid biosynthesis	Amino acid metabolism;Biosynthesis of other secondary metabolites;Global and overview maps	Metabolism
POS_M139T697	139.112	696.898	11.61	Isophorone	--	3.48861e-06	1.47076	C9H14O	MS2	2.2604e+07	6.57073e+06	6.8887e+06	5.80325e+07	7.05719e+06	5.38885e+07	2.37836e+07	6.6157e+06	5.50946e+06	2.30725e+07	2.42386e+07	2.12117e+07	5.52291e+07	6.48143e+07	3115.6	3115.6	3115.6	3115.6	3115.6	3115.6	3115.6	3115.6	3115.6	3115.6	2.39414e+07	2.39546e+07	2.20983e+07	2.51414e+07	2.36234e+07	Carbonyl compounds	78-59-1	HMDB0031195	-	-	-	-
POS_M140T731	139.988	731.473	12.19	Acetylphosphate	--	1.93723e-06	3.63884	C2H5O5P	MS2	2.82839e+07	4.90155e+07	8.53872e+06	1.05345e+07	1.56165e+08	3.02972e+07	5.34817e+07	1.79529e+07	3.74358e+07	8.00052e+07	6.91386e+07	2.23977e+08	1.04667e+08	5.28022e+08	4.13175e+07	4.02549e+07	7.83679e+08	1.38735e+08	9.14018e+07	1.25653e+08	4.22911e+07	3.97735e+08	2.64775e+08	6.50611e+08	3.6577e+07	3.65734e+07	3.65431e+07	3.66373e+07	3.65501e+07	Organic phosphoric acids and derivatives	590-54-5	HMDB0001494	C00227	ko01100//Metabolic pathways;ko01120//Microbial metabolism in diverse environments;ko01200//Carbon metabolism;ko00620//Pyruvate metabolism;ko00430//Taurine and hypotaurine metabolism	Carbohydrate metabolism;Global and overview maps;Metabolism of other amino acids	Metabolism
POS_M140T322	140.047	322.138	5.37	Imidazolepropionic acid	--	0.411721	2.35319	C6H8N2O2	MS2	8.49798e+06	8.42427e+06	8.20233e+06	8.82102e+06	8.7976e+06	9.16031e+06	1.06799e+07	1.00818e+07	1.19292e+07	1.27199e+07	1.24826e+07	1.2664e+07	1.33338e+07	1.4975e+07	1.38716e+07	1.38479e+07	1.48927e+07	1.39938e+07	1.61826e+07	1.48602e+07	1.62691e+07	1.53151e+07	1.51709e+07	1.51736e+07	1.20347e+07	1.2035e+07	1.19109e+07	1.2264e+07	1.19284e+07	Azoles	1074-59-5	HMDB0002271	C20522	ko00340//Histidine metabolism	Amino acid metabolism	Metabolism
POS_M142T273	141.958	273.158	4.55	O-Phosphoethanolamine	--	2.63345e-12	2.08527	C2H8NO4P	MS2	3.30146e+09	4.95912e+08	4.43228e+08	5.87613e+08	2.24668e+09	1.04818e+09	3.65347e+09	4.32524e+08	3.50973e+09	4.83279e+08	1.86058e+09	1.58769e+09	1.65413e+08	4.30901e+08	5.0924e+07	4.46067e+08	4.12539e+08	1.05348e+08	4.14798e+07	3.02786e+08	3.38203e+08	1.53954e+08	3.62814e+08	5.63983e+07	4.50783e+08	4.50666e+08	4.19909e+08	5.19391e+08	4.08928e+08	Organic phosphoric acids and derivatives	1071-23-4	HMDB0000224	C00346	ko01100//Metabolic pathways;ko00564//Glycerophospholipid metabolism;ko00600//Sphingolipid metabolism	Global and overview maps;Lipid metabolism	Metabolism
POS_M143T141	143.033	141.453	2.36	Kojic acid	--	4.70511e-08	3.34117	C6H6O4	MS2	1.7981e+08	4.29371e+08	3.21521e+08	5.61058e+08	4.33755e+08	3.78407e+08	3.38289e+08	3.26892e+08	4.12386e+08	1.94586e+09	1.90698e+08	2.48095e+08	3.0012e+08	1.677e+08	1.16413e+08	1.00015e+08	2.57469e+07	9.02963e+06	1.22214e+07	1.3285e+07	3.3664e+07	1.54913e+07	2.65576e+07	6.31541e+06	1.51125e+08	1.50933e+08	1.40035e+08	1.81909e+08	1.16882e+08	Pyrans	501-30-4	HMDB0032923	-	-	-	-
POS_M143T686	143.039	685.613	11.43	5-(2-Hydroxyethyl)-4-methylthiazole	--	0.133008	0.528488	C6H9NOS	MS2	5.3526e+08	6.73403e+07	5.17344e+07	4.29695e+07	2.136e+08	3.39123e+07	1.83655e+08	2.80564e+07	1.25657e+08	1.22565e+08	1.08203e+08	2.72978e+07	6.43797e+07	2.44019e+08	3115.6	3115.6	3115.6	3115.6	3115.6	3115.6	3115.6	3115.6	5.04644e+08	3.35732e+07	8.16064e+07	8.1657e+07	8.11624e+07	8.21822e+07	8.14173e+07	Azoles	137-00-8	HMDB0032985	C04294	ko01100//Metabolic pathways;ko00730//Thiamine metabolism	Global and overview maps;Metabolism of cofactors and vitamins	Metabolism
POS_M143T335	143.033	334.697	5.58	trans-trans-Muconic acid	--	1.78875e-05	2.68667	C6H6O4	MS2	6.20054e+06	6.78078e+06	1.51102e+07	2.35036e+07	8.51448e+06	2.67494e+07	9.49922e+06	3.08657e+07	3.47891e+07	9.67398e+07	4.8461e+08	1.0072e+08	3.1244e+07	8.59291e+07	3.22147e+07	3.20147e+07	6.34864e+07	3.64227e+07	1.43643e+08	6.60163e+07	6.17784e+07	6.48455e+07	8.2241e+07	3.40901e+07	2.96041e+07	2.96017e+07	2.96655e+07	2.94941e+07	2.96532e+07	Fatty Acyls	3588-17-8	HMDB0002349	C02480	ko01100//Metabolic pathways;ko01120//Microbial metabolism in diverse environments;ko01220//Degradation of aromatic compounds	Global and overview maps	Metabolism
POS_M144T642	144.065	642.001	10.7	2-Naphthol	--	0.00838953	1.36973	C10H8O	MS2	5.22278e+06	4.70003e+06	1.08692e+07	2.11924e+06	2.08106e+06	9.5475e+06	5.90007e+06	1.9902e+06	2.09592e+06	2.07283e+06	2.15287e+06	2.02241e+06	7.16742e+06	1.53338e+07	3.07558e+06	3.17089e+07	1.18503e+07	9.1166e+06	1.57065e+07	8.35232e+07	5.79112e+06	2.36755e+07	2.22942e+07	3.73532e+07	9.17806e+06	9.17824e+06	9.76461e+06	8.02468e+06	9.72995e+06	Naphthalenes	135-19-3	HMDB0012322	-	-	-	-
POS_M144T395	144.081	395.438	6.59	Tryptophanol	--	0.00449542	28.6421	C10H11NO	MS2	3.66661e+07	3.7803e+07	4.14754e+07	4.29432e+07	4.67707e+07	4.5873e+07	5.08725e+07	5.31677e+07	6.08635e+07	5.88419e+07	5.87351e+07	6.09821e+07	2.03664e+07	2.35977e+07	2.05008e+07	1.84311e+07	1.87808e+07	1.88693e+07	1.74467e+07	1.67455e+07	1.75142e+07	2.129e+07	1.63859e+07	1.74027e+07	3.75744e+07	3.7569e+07	3.83611e+07	3.60507e+07	3.83225e+07	Indoles and derivatives	526-55-6	HMDB0003447	C00955	ko00380//Tryptophan metabolism	Amino acid metabolism	Metabolism
POS_M144T424	144.081	424.203	7.07	2-Naphthylamine	--	6.67314e-05	4.78134	C10H9N	MS2	2.23313e+07	2.8419e+07	2.36778e+07	2.48558e+07	2.46948e+07	2.43737e+07	2.6285e+07	2.44692e+07	2.55705e+07	2.71559e+07	2.61892e+07	2.78519e+07	1.92136e+07	2.08434e+07	1.78338e+07	1.75117e+07	1.66796e+07	1.71781e+07	1.62119e+07	1.41036e+07	1.75418e+07	1.65575e+07	1.63817e+07	1.71864e+07	2.23626e+07	2.23627e+07	2.20789e+07	2.29054e+07	2.21003e+07	Naphthalenes	91-59-8	HMDB0041802	-	-	-	-
POS_M145T825	144.982	824.755	13.75	Anabasine	--	2.35836e-07	2.41019	C10H14N2	MS2	6.81961e+08	3.84346e+09	3.19994e+09	1.92474e+09	7.10671e+08	5.77471e+08	2.02828e+09	2.60612e+08	3.11799e+09	2.12378e+09	2.26432e+08	2.88894e+09	3.53621e+09	3115.6	3115.6	3115.6	3115.6	3115.6	3115.6	3115.6	3115.6	3115.6	4.55835e+09	2.32425e+09	5.85489e+08	5.86044e+08	5.30128e+08	6.50032e+08	5.64392e+08	-	13078-04-1	HMDB0004350	C06180	ko01110//Biosynthesis of secondary metabolites;ko00960//Tropane, piperidine and pyridine alkaloid biosynthesis	Biosynthesis of other secondary metabolites;Global and overview maps	Metabolism
POS_M145T409	145.049	409.055	6.82	4-Oxoglutaramate	--	0.00218985	4.50712	C5H7NO4	MS2	1.46121e+08	9.04091e+08	1.94354e+08	1.77718e+08	5.90575e+07	5.41261e+08	3.27902e+07	9.16025e+07	3.16303e+07	2.30518e+08	2.95749e+07	2.91139e+07	5.84669e+07	1.58961e+08	6.16754e+07	1.65712e+07	1.5677e+07	1.54651e+07	1.50528e+07	1.72705e+08	1.43678e+07	1.39733e+07	1.43714e+07	6.38927e+07	6.32348e+07	6.32141e+07	6.66847e+07	5.64411e+07	6.66457e+07	--	--	--	C05572	ko00340//Histidine metabolism	Amino acid metabolism	Metabolism
POS_M145T777	145.049	777.232	12.95	Spermidine	--	0.00105293	6.01632	C7H19N3	MS2	6.43549e+07	2.41282e+07	2.83838e+07	3.3507e+07	3.29119e+07	2.7437e+07	5.70707e+07	5.73859e+07	3.09517e+07	5.55777e+07	2.19607e+07	5.45529e+07	2.55627e+07	1.71366e+07	1.69984e+08	2.75948e+07	5.4701e+07	2.23514e+07	2.144e+07	3.34824e+07	4.6893e+07	5.01696e+07	1.57924e+07	4.91247e+07	4.99913e+07	4.99911e+07	5.03912e+07	4.92564e+07	5.03297e+07	Organonitrogen compounds	124-20-9	HMDB0001257	C00315	ko01100//Metabolic pathways;ko02010//ABC transporters;ko00330//Arginine and proline metabolism;ko00940//Phenylpropanoid biosynthesis;ko00410//beta-Alanine metabolism;ko00480//Glutathione metabolism	Amino acid metabolism;Biosynthesis of other secondary metabolites;Global and overview maps;Membrane transport;Metabolism of other amino acids	Environmental Information Processing;Metabolism
POS_M146T396	146.06	395.554	6.59	2-Dehydropantoate	--	1.08535e-07	2.00957	C6H10O4	MS2	9.58704e+07	9.52214e+07	1.07346e+08	9.58424e+07	1.00776e+08	9.6798e+07	1.11305e+08	1.02561e+08	1.13674e+08	1.10499e+08	1.0561e+08	1.10357e+08	3.50513e+07	3.76722e+07	3.43727e+07	3.22196e+07	3.02352e+07	3.23142e+07	3.1398e+07	2.94513e+07	3.29377e+07	3.25511e+07	2.9656e+07	3.20251e+07	7.33212e+07	7.331e+07	7.52853e+07	6.93969e+07	7.53252e+07	--	--	--	C00966	ko01100//Metabolic pathways;ko01110//Biosynthesis of secondary metabolites;ko00770//Pantothenate and CoA biosynthesis	Global and overview maps;Metabolism of cofactors and vitamins	Metabolism
POS_M146T98_1	146.092	98.161	1.64	4-Guanidinobutanoic acid	--	8.38846e-21	2.17292	C5H11N3O2	MS2	7.11464e+08	7.23553e+08	2.0822e+08	6.94889e+08	7.69051e+08	1.89379e+08	1.96176e+08	7.91322e+08	1.93333e+08	8.52478e+08	2.13396e+08	8.74929e+08	7.51013e+08	7.23319e+08	7.07302e+08	7.96257e+08	7.81874e+08	7.26764e+08	7.34514e+08	1.70831e+08	7.13304e+08	7.20871e+08	6.79974e+08	7.22209e+08	7.8868e+08	7.88699e+08	7.72769e+08	8.1908e+08	7.74011e+08	Stilbenes	500-65-2	HMDB0031842	C01035	ko01100//Metabolic pathways;ko00330//Arginine and proline metabolism	Amino acid metabolism;Global and overview maps	Metabolism
POS_M147T826	146.98	826.141	13.77	4-Hydroxycinnamic acid	--	2.89603e-07	0.567085	C9H8O3	MS2	6.05175e+07	6.34107e+07	4.05357e+08	7.38154e+07	7.9372e+07	5.32554e+08	2.77393e+08	1.09541e+08	6.50077e+08	1.35837e+08	1.56824e+08	9.29121e+08	1.32466e+09	1.36643e+08	1.13558e+08	8.39723e+07	5.26516e+08	6.89351e+07	3.61793e+08	4.11852e+08	2.2424e+08	3.22257e+08	2.11587e+08	4.0589e+08	2.63872e+08	2.63832e+08	2.34583e+08	3.37914e+08	2.04386e+08	Cinnamic acids and derivatives	-	HMDB0128076	C00811	ko01100//Metabolic pathways;ko01110//Biosynthesis of secondary metabolites;ko01220//Degradation of aromatic compounds;ko00350//Tyrosine metabolism;ko00360//Phenylalanine metabolism;ko00940//Phenylpropanoid biosynthesis;ko00950//Isoquinoline alkaloid biosynthesis;ko00130//Ubiquinone and other terpenoid-quinone biosynthesis	Amino acid metabolism;Biosynthesis of other secondary metabolites;Global and overview maps;Metabolism of cofactors and vitamins	Metabolism
POS_M147T85	147.076	85.0749	1.42	L-Glutamine	--	5.52911e-27	3.97463	C5H10N2O3	MS2	6.09034e+09	6.21164e+09	6.07518e+09	5.77181e+09	6.31923e+09	6.22461e+09	4.76822e+09	4.82999e+09	4.71089e+09	4.70757e+09	5.10236e+09	5.23327e+09	2.14499e+09	2.36356e+09	1.92031e+09	2.14751e+09	2.1269e+09	2.07337e+09	4.61913e+08	4.12768e+08	4.9739e+08	2.58587e+06	4.52753e+08	6.15058e+07	3.70622e+09	3.70618e+09	3.69825e+09	3.72129e+09	3.69904e+09	Carboxylic acids and derivatives	5959-95-5	HMDB0003423	C00064	ko01100//Metabolic pathways;ko01120//Microbial metabolism in diverse environments;ko01230//Biosynthesis of amino acids;ko02010//ABC transporters;ko00230//Purine metabolism;ko00240//Pyrimidine metabolism;ko00970//Aminoacyl-tRNA biosynthesis;ko00250//Alanine, aspartate and glutamate metabolism;ko00630//Glyoxylate and dicarboxylate metabolism;ko00220//Arginine biosynthesis;ko00910//Nitrogen metaboli…	Amino acid metabolism;Carbohydrate metabolism;Energy metabolism;Global and overview maps;Membrane transport;Nucleotide metabolism;Translation	Environmental Information Processing;Genetic Information Processing;Metabolism
POS_M148T108	148.042	107.614	1.79	D-erythro-3-Methylmalate	--	6.00202e-05	0.873265	C5H8O5	MS2	1.50001e+08	1.53579e+08	1.61093e+08	1.58651e+08	1.5955e+08	1.55048e+08	8.52486e+07	7.81453e+07	8.97177e+07	8.78302e+07	8.71982e+07	8.1287e+07	1.70334e+08	1.95028e+08	1.76477e+08	1.98123e+08	2.05197e+08	1.97288e+08	1.59924e+08	1.43422e+08	1.70633e+08	1.55428e+08	1.52928e+08	1.613e+08	1.43677e+08	1.43679e+08	1.43206e+08	1.44546e+08	1.43274e+08	--	--	--	C06032	ko01100//Metabolic pathways;ko01230//Biosynthesis of amino acids;ko01210//2-Oxocarboxylic acid metabolism;ko00290//Valine, leucine and isoleucine biosynthesis;ko00660//C5-Branched dibasic acid metabolism	Amino acid metabolism;Carbohydrate metabolism;Global and overview maps	Metabolism
POS_M148T87	148.06	87.4712	1.46	L-Glutamic acid	--	5.36895e-21	0.136579	C5H9NO4	MS2	3.90279e+08	3.95987e+08	4.10495e+08	4.35288e+08	4.49884e+08	4.29575e+08	1.23537e+08	1.29148e+08	1.35277e+08	1.1853e+08	1.39795e+08	1.28785e+08	2.89199e+08	2.84054e+08	2.80644e+08	2.89598e+08	2.87049e+08	2.94129e+08	2.14796e+08	2.15758e+08	2.14536e+08	2.00968e+08	2.18723e+08	2.28373e+08	2.34646e+08	2.3465e+08	2.33316e+08	2.37082e+08	2.33526e+08	Carboxylic acids and derivatives	-	HMDB0060475	C00025	ko01100//Metabolic pathways;ko01110//Biosynthesis of secondary metabolites;ko01120//Microbial metabolism in diverse environments;ko01130//Biosynthesis of antibiotics;ko01230//Biosynthesis of amino acids;ko02010//ABC transporters;ko00330//Arginine and proline metabolism;ko01210//2-Oxocarboxylic acid metabolism;ko01200//Carbon metabolism;ko00970//Aminoacyl-tRNA biosynthesis;ko00250//Alanine, aspart…	Amino acid metabolism;Biosynthesis of other secondary metabolites;Carbohydrate metabolism;Energy metabolism;Global and overview maps;Membrane transport;Metabolism of cofactors and vitamins;Metabolism of other amino acids;Translation	Environmental Information Processing;Genetic Information Processing;Metabolism
POS_M148T85	148.079	85.1395	1.42	(R) 2,3-Dihydroxy-3-methylvalerate	--	8.30769e-05	0.573298	C6H12O4	MS2	3.06135e+08	3.55936e+08	4.15913e+08	4.48192e+08	5.93586e+08	7.47099e+08	6.84283e+08	4.61502e+08	1.03405e+09	1.42348e+08	1.81204e+08	1.86031e+08	1.94591e+08	2.56032e+07	9.84635e+07	6.4367e+07	1.29203e+07	1.07308e+07	3.7853e+07	1.73908e+07	3.6752e+07	1.90446e+07	1.73505e+07	1.90271e+07	1.53446e+08	1.53197e+08	1.54992e+08	1.50435e+08	1.54946e+08	--	--	--	C06007	ko01100//Metabolic pathways;ko01110//Biosynthesis of secondary metabolites;ko01130//Biosynthesis of antibiotics;ko01230//Biosynthesis of amino acids;ko01210//2-Oxocarboxylic acid metabolism;ko00290//Valine, leucine and isoleucine biosynthesis	Amino acid metabolism;Global and overview maps	Metabolism
POS_M149T127	149.023	126.662	2.11	2-Oxo-4-methylthiobutanoic acid	--	0.00552799	25.0187	C5H8O3S	MS2	1.17461e+09	5.95858e+08	1.16634e+08	3.32863e+08	2.47642e+08	9.47552e+08	2.42349e+08	2.23881e+08	4.14784e+08	5.685e+07	1.44916e+08	2.38742e+08	9.419e+07	9.48402e+08	3115.6	3115.6	3115.6	3115.6	3115.6	3115.6	3115.6	3115.6	1.63113e+09	3.8698e+08	2.33744e+08	2.33865e+08	2.36608e+08	2.30383e+08	2.34885e+08	Fatty Acyls	583-92-6	HMDB0001553	C01180	ko01100//Metabolic pathways;ko01110//Biosynthesis of secondary metabolites;ko01210//2-Oxocarboxylic acid metabolism;ko00270//Cysteine and methionine metabolism;ko00966//Glucosinolate biosynthesis	Amino acid metabolism;Biosynthesis of other secondary metabolites;Global and overview maps	Metabolism
POS_M149T633	149.023	632.959	10.55	Phthalic acid	--	1.46271e-07	25.1902	C8H6O4	MS2	7.29816e+08	1.49208e+08	8.14516e+08	2.20855e+08	2.1657e+08	2.07092e+08	1.98364e+08	9.38688e+08	8.63126e+08	1.75142e+08	1.48056e+08	1.43248e+08	5.44561e+07	1.38681e+08	9.2899e+07	2.34031e+08	1.42916e+08	9.56061e+07	1.9629e+07	1.91183e+07	2.19385e+07	6.81423e+07	6.00115e+07	2.4682e+07	1.30743e+08	1.30596e+08	1.31793e+08	1.28434e+08	1.3209e+08	Benzene and substituted derivatives	88-99-3	HMDB0002107	C01606	ko01100//Metabolic pathways;ko01120//Microbial metabolism in diverse environments;ko02010//ABC transporters;ko01220//Degradation of aromatic compounds	Global and overview maps;Membrane transport	Environmental Information Processing;Metabolism
POS_M149T148	149.045	147.982	2.47	L-Methionine	--	1.89188e-05	2.97877	C5H11NO2S	MS2	1.74392e+07	1.80497e+07	1.88948e+07	1.77291e+07	1.78067e+07	1.93521e+07	1.34504e+07	1.03671e+07	1.17567e+07	1.03221e+07	1.06026e+07	8.84147e+06	1.0434e+07	1.06602e+07	8.89208e+06	1.11721e+07	1.0658e+07	6.6755e+06	6.31106e+06	5.40171e+06	5.7521e+06	6.41079e+06	6.25111e+06	8.64174e+06	1.50525e+07	1.50392e+07	1.61657e+07	1.23529e+07	1.70037e+07	Carboxylic acids and derivatives	59-51-8	HMDB0033951	C00073	ko01100//Metabolic pathways;ko01110//Biosynthesis of secondary metabolites;ko01230//Biosynthesis of amino acids;ko01210//2-Oxocarboxylic acid metabolism;ko00270//Cysteine and methionine metabolism;ko00970//Aminoacyl-tRNA biosynthesis;ko00966//Glucosinolate biosynthesis	Amino acid metabolism;Biosynthesis of other secondary metabolites;Global and overview maps;Translation	Genetic Information Processing;Metabolism
POS_M151T417	151.112	417.014	6.95	N-Methyltyramine	--	3.9646e-06	0.0932666	C9H13NO	MS2	6.61118e+06	4.77301e+06	4.27147e+06	1.61471e+07	1.26034e+07	1.69733e+07	2.37341e+07	1.1913e+07	1.31632e+07	2.95364e+07	2.27854e+07	2.47339e+06	2.47695e+06	8.86475e+06	2.91174e+06	1.11464e+07	1.4905e+07	2.62435e+06	2.60935e+06	1.33657e+07	2.74499e+06	3.16723e+06	2.07147e+07	3.37662e+07	1.3776e+07	1.37756e+07	1.51382e+07	9.98001e+06	1.74675e+07	Benzene and substituted derivatives	370-98-9	HMDB0003633	C02442	ko00350//Tyrosine metabolism	Amino acid metabolism	Metabolism
POS_M151T308	151.111	308.354	5.14	(+)-(S)-Carvone	--	1.82047e-05	2.02707	C10H14O	MS2	1.22312e+07	2.03691e+07	4.36909e+06	4.84834e+06	4.91662e+06	2.16469e+07	6.97796e+06	8.1348e+06	2.8473e+07	9.70489e+06	9.6948e+06	5.81361e+07	8.87535e+07	4.41487e+07	3.27573e+07	3.59446e+07	4.04612e+07	3.00352e+07	3.47326e+07	2.03452e+07	7.7718e+07	1.44989e+08	8.24261e+06	5.65819e+07	9.44876e+06	9.44886e+06	9.14806e+06	1.00241e+07	9.17152e+06	--	--	--	C11383	ko01110//Biosynthesis of secondary metabolites;ko00902//Monoterpenoid biosynthesis;ko00903//Limonene and pinene degradation	Global and overview maps;Metabolism of terpenoids and polyketides	Metabolism
POS_M152T174	152.032	173.558	2.89	Xanthine	--	0.00343532	0.258361	C5H4N4O2	MS2	9.26068e+06	9.03818e+06	9.71015e+06	9.92477e+06	9.34804e+06	1.08469e+07	2.04935e+07	1.97998e+07	2.11581e+07	1.78208e+07	1.99607e+07	1.76614e+07	935869	870719	759054	1.94887e+06	1.94813e+06	743658	545549	745762	502714	687227	653450	768691	8.29128e+06	8.29185e+06	8.05797e+06	8.72234e+06	8.09115e+06	Imidazopyrimidines	69-89-6	HMDB0000292	C00385	ko01100//Metabolic pathways;ko01110//Biosynthesis of secondary metabolites;ko01120//Microbial metabolism in diverse environments;ko00230//Purine metabolism;ko00232//Caffeine metabolism	Biosynthesis of other secondary metabolites;Global and overview maps;Nucleotide metabolism	Metabolism
POS_M152T98	152.057	97.8923	1.63	Guanine	--	8.20877e-09	0.180306	C5H5N5O	MS2	1.37144e+08	1.44808e+08	1.55721e+08	1.3061e+08	1.5244e+08	1.44831e+08	1.34507e+08	1.46344e+08	1.35675e+08	1.27574e+08	1.36195e+08	1.27122e+08	4.61163e+06	2.52281e+07	2.30132e+07	2.24351e+07	5.67629e+06	2.33968e+07	1.34161e+07	9.4055e+06	1.0512e+07	1.19057e+07	1.20129e+07	9.50405e+06	8.6316e+07	8.63146e+07	8.74061e+07	8.43179e+07	8.72337e+07	Imidazopyrimidines	73-40-5	HMDB0000132	C00242	ko01100//Metabolic pathways;ko00230//Purine metabolism	Global and overview maps;Nucleotide metabolism	Metabolism
POS_M153T187	153.041	187.442	3.12	p-Hydroxyphenylacetic acid	--	1.01242e-06	0.583806	C8H8O3	MS2	2.9291e+07	2.98511e+07	3.03941e+07	3.17655e+07	3.30985e+07	2.99199e+07	1.57805e+07	1.48708e+07	1.66048e+07	1.57025e+07	1.58491e+07	1.63906e+07	1.40974e+07	1.68864e+07	1.3737e+07	1.6314e+07	1.5271e+07	1.53504e+07	6.06526e+06	5.37815e+06	6.3141e+06	5.47232e+06	6.00466e+06	5.6676e+06	1.76146e+07	1.76144e+07	1.75443e+07	1.77461e+07	1.75526e+07	Phenols	156-38-7	HMDB0000020	C00642	ko01120//Microbial metabolism in diverse environments;ko01220//Degradation of aromatic compounds;ko00350//Tyrosine metabolism;ko00360//Phenylalanine metabolism	Amino acid metabolism;Global and overview maps	Metabolism
POS_M153T530	153.054	529.616	8.83	3,4-Dihydroxyphenylacetaldehyde	--	3.77783e-05	0.791788	C8H8O3	MS2	1.35992e+07	1.3218e+07	1.10664e+07	1.36062e+07	1.28898e+07	1.29032e+07	1.28155e+07	1.28679e+07	1.41735e+07	1.36547e+07	1.37194e+07	1.2874e+07	1.23628e+07	1.31743e+07	1.43721e+07	1.72234e+07	1.4782e+07	1.67965e+07	3.34606e+07	1.41558e+07	1.56024e+07	1.77558e+07	1.55944e+07	1.31587e+07	1.20198e+07	1.20216e+07	1.17349e+07	1.24975e+07	1.18199e+07	Benzene and substituted derivatives	5707-55-1	HMDB0003791	C04043	ko01100//Metabolic pathways;ko01110//Biosynthesis of secondary metabolites;ko00350//Tyrosine metabolism;ko00950//Isoquinoline alkaloid biosynthesis	Amino acid metabolism;Biosynthesis of other secondary metabolites;Global and overview maps	Metabolism
POS_M153T401	153.09	401.466	6.69	4-(beta-Acetylaminoethyl)imidazole	--	3.14677e-05	1.44496	C7H11N3O	MS2	1.18325e+07	1.38243e+07	1.13072e+07	1.01819e+07	9.74955e+06	1.67641e+07	9.26031e+06	6.55842e+06	1.43545e+07	9.65569e+06	9.30744e+06	1.31403e+07	8.16403e+06	1.19981e+07	9.08801e+06	5.41118e+06	1.24242e+07	4.70919e+06	5.01583e+06	5.49378e+06	1.378e+07	5.35185e+06	8.11739e+06	1.32958e+07	1.33829e+07	1.33808e+07	1.41527e+07	1.18966e+07	1.41075e+07	Carboxylic acids and derivatives	673-49-4	HMDB0013253	C05135	ko00340//Histidine metabolism	Amino acid metabolism	Metabolism
POS_M153T200	153.126	199.78	3.33	1,2-Epoxy-p-menth-8-ene	--	1.44079e-10	6.00903	C10H16O	MS2	1.22357e+07	3.94386e+07	6.64502e+07	1.12411e+08	1.97517e+07	2.39913e+07	9.54222e+07	1.42214e+08	2.62212e+08	1.83376e+08	2.20054e+08	4.74881e+08	3.42164e+08	2.85363e+08	3.42556e+07	9.7353e+07	2.58652e+07	4.39317e+07	1.40107e+08	6.54338e+07	2.39788e+07	1.05649e+08	3.00439e+07	1.76247e+08	2.34021e+08	2.33489e+08	2.26701e+08	2.55569e+08	2.02396e+08	Oxepanes	1195-92-2	HMDB0035158	C07271	ko00903//Limonene and pinene degradation	Metabolism of terpenoids and polyketides	Metabolism
POS_M153T679	153.126	679.112	11.32	Perillyl alcohol	--	3.26619e-10	5.71414	C10H16O	MS2	1.95884e+07	1.3166e+07	1.03426e+07	5.14685e+07	2.23548e+07	1.88768e+07	2.49735e+07	4.67339e+06	3.30697e+07	1.75122e+07	1.48168e+07	2.00451e+07	2.24376e+07	5.81611e+06	2.91598e+07	7.59598e+06	7.10584e+07	1.23337e+07	1.94189e+07	1.77286e+08	9.81836e+07	2.0996e+07	1.95638e+07	9.25197e+07	5.20323e+07	5.20365e+07	6.05605e+07	3.98056e+07	5.64911e+07	Prenol lipids	536-59-4	HMDB0003634	C02452	ko01110//Biosynthesis of secondary metabolites;ko00902//Monoterpenoid biosynthesis;ko00903//Limonene and pinene degradation	Global and overview maps;Metabolism of terpenoids and polyketides	Metabolism
POS_M153T400	153.126	400.152	6.67	(+)-Camphor	--	2.46909e-09	6.74578	C10H16O	MS2	4.35039e+07	9.01988e+06	3.24779e+07	4.50247e+07	5.17289e+07	4.40021e+07	1.13908e+07	1.4612e+07	4.74849e+07	1.37448e+07	5.125e+07	1.85125e+07	1.18939e+08	6.79878e+07	2.18126e+07	1.40679e+08	2.20728e+07	1.29553e+08	2.3939e+07	2.51334e+07	1.65792e+08	8.26418e+07	2.31818e+07	2.37268e+07	2.08957e+07	2.08925e+07	2.1955e+07	1.89595e+07	2.17804e+07	--	--	--	C00808	ko01110//Biosynthesis of secondary metabolites;ko00902//Monoterpenoid biosynthesis	Global and overview maps;Metabolism of terpenoids and polyketides	Metabolism
POS_M153T834	153.126	833.632	13.89	D-Xylitol	--	1.88069e-07	3.40092	C5H12O5	MS2	2.54241e+07	2.10535e+07	3.03702e+07	1.13145e+07	5.08038e+06	5.23928e+06	3.04489e+07	2.14725e+07	1.57069e+07	2.87993e+07	2.83508e+07	3.15418e+07	2.32156e+07	1.80768e+07	5.62549e+06	1.73571e+07	1.72246e+07	4.94759e+06	4.83407e+06	5.16385e+06	4.96686e+06	4.9355e+06	5.12643e+06	2.13436e+07	5.6988e+06	5.69882e+06	5.62627e+06	5.83907e+06	5.6302e+06	Organooxygen compounds	87-99-0	HMDB0002917	C00379	ko01100//Metabolic pathways;ko02010//ABC transporters;ko00040//Pentose and glucuronate interconversions	Carbohydrate metabolism;Global and overview maps;Membrane transport	Environmental Information Processing;Metabolism
POS_M155T783	154.989	782.878	13.05	Gentisic acid	--	0.000301011	7.2475	C7H6O4	MS2	7.56183e+07	2.7291e+08	7.43335e+07	4.36625e+07	1.72636e+08	5.12714e+07	1.55633e+08	6.48684e+07	2.4048e+08	6.69622e+07	4.29356e+08	4.70088e+08	2.07174e+08	3.33943e+07	1.09022e+08	9.14518e+07	4.92396e+07	5.88565e+07	8.42843e+07	4.24465e+07	1.71566e+07	4.39587e+07	9.831e+07	2.1425e+07	8.92773e+07	8.91854e+07	8.94269e+07	8.89102e+07	8.9546e+07	Benzene and substituted derivatives	490-79-9	HMDB0000152	C00628	ko01100//Metabolic pathways;ko01120//Microbial metabolism in diverse environments;ko00350//Tyrosine metabolism	Amino acid metabolism;Global and overview maps	Metabolism
POS_M155T83	155.042	83.2759	1.39	Imidazol-5-yl-pyruvate	--	7.26286e-05	0.727582	C6H6N2O3	MS2	1.99694e+08	1.94388e+08	1.83569e+08	2.06435e+08	2.02681e+08	2.17061e+08	4.13868e+08	3.60794e+08	3.74308e+08	3.02688e+08	3.27628e+08	3.54174e+08	1.55351e+08	1.56889e+08	1.43802e+08	1.54988e+08	1.42101e+08	1.36785e+08	2.24252e+08	2.0991e+08	2.5268e+08	2.33713e+08	2.57065e+08	2.52947e+08	2.50208e+08	2.50171e+08	2.58433e+08	2.34026e+08	2.583e+08	--	--	--	C03277	ko00340//Histidine metabolism	Amino acid metabolism	Metabolism
POS_M155T302	155.106	302.286	5.04	2,3-Butanediol	--	2.35138e-05	0.931795	C4H10O2S2	MS2	9.62162e+06	4.35882e+07	2.8965e+07	3.82965e+07	6.5715e+06	5.27007e+06	2.30648e+07	4.34146e+07	5.52997e+06	2.68778e+07	5.01114e+06	2.10452e+07	1.81783e+07	2.10742e+07	1.011e+07	1.59165e+07	6.53551e+06	1.23154e+07	5.6027e+06	1.87358e+06	8.16305e+06	9.37689e+06	1.46863e+07	6.64883e+06	1.45176e+07	1.45102e+07	1.55407e+07	1.21275e+07	1.60963e+07	Organooxygen compounds	513-85-9	HMDB0003156	-	-	-	-
POS_M156T731	156.12	731.46	12.19	3-Indoleacetonitrile	--	0.000141938	0.862933	C10H8N2	MS2	6.01689e+07	1.69585e+08	5.27043e+07	1.76089e+08	8.47748e+07	1.25232e+08	9.73264e+07	1.38185e+08	3.97554e+07	4.84713e+07	2.15661e+08	3.74353e+08	4.66263e+08	4.31461e+07	1.76198e+08	1.17318e+08	2.54522e+07	7.81499e+07	1.97859e+07	8.03946e+07	1.58921e+08	6.21385e+07	8.95673e+07	1.04406e+08	6.74174e+07	6.74232e+07	6.30012e+07	7.59048e+07	6.32598e+07	Indoles and derivatives	771-51-7	HMDB0006524	C02938	ko00380//Tryptophan metabolism	Amino acid metabolism	Metabolism
POS_M157T66	156.966	65.7394	1.1	Uracil 5-carboxylate	--	0.000836257	1.1214	C5H4N2O4	MS2	4.8002e+07	1.24689e+07	5.37881e+07	1.28514e+07	5.15679e+07	1.37412e+07	5.0563e+07	1.61726e+07	1.6324e+08	1.2384e+08	5.2987e+07	1.16609e+07	1.54292e+08	3115.6	3115.6	3115.6	3115.6	3115.6	3115.6	3115.6	5.26799e+09	1.16519e+08	8.07529e+06	4.81142e+07	1.27362e+07	1.27459e+07	1.25995e+07	1.29238e+07	1.26692e+07	--	--	--	-	-	-	-
POS_M157T672	156.99	671.699	11.19	Phosphoglycolic acid	--	0.108602	4.33447	C2H5O6P	MS2	3.69938e+07	2.0246e+07	5.72195e+06	6.92392e+06	5.7546e+06	3.43014e+07	5.24635e+07	5.86967e+06	2.60094e+07	5.77781e+06	5.70799e+06	5.02736e+06	2.1173e+07	1.40586e+07	1.93755e+07	2.22159e+07	2.77009e+06	2.72708e+06	1.98414e+07	1.83551e+07	2.84996e+06	2.92887e+06	1.29121e+07	4.05729e+06	2.49305e+07	2.49301e+07	2.22379e+07	3.24097e+07	1.68683e+07	Organic phosphoric acids and derivatives	13147-57-4	HMDB0000816	C00988	ko01100//Metabolic pathways;ko01110//Biosynthesis of secondary metabolites;ko01130//Biosynthesis of antibiotics;ko01200//Carbon metabolism;ko00630//Glyoxylate and dicarboxylate metabolism	Carbohydrate metabolism;Global and overview maps	Metabolism
POS_M159T228	158.96	227.821	3.8	4,5-Dihydroorotic acid	--	5.11578e-07	6.56213	C5H6N2O4	MS2	3.95517e+08	2.15048e+08	1.11356e+08	1.78188e+08	1.21327e+08	9.04199e+07	1.01569e+08	1.46757e+08	6.72849e+07	1.36875e+08	2.47987e+08	6.37811e+07	3.38588e+08	8.84203e+07	7.56108e+07	5.21208e+08	1.92647e+08	6.65224e+08	3.55149e+08	1.73129e+08	4.34755e+08	2.25295e+08	8.47188e+08	2.41912e+08	2.0268e+08	2.02677e+08	2.43263e+08	1.28324e+08	2.35586e+08	Carboxylic acids and derivatives	5988-19-2	HMDB0003349	C00337	ko01100//Metabolic pathways;ko00240//Pyrimidine metabolism	Global and overview maps;Nucleotide metabolism	Metabolism
POS_M159T161	159.028	161.125	2.69	Ascorbate	--	2.38027e-08	18.6743	C6H8O6	MS2	5.07062e+07	5.59709e+07	5.26289e+07	5.59319e+07	6.0688e+07	5.59346e+07	4.10518e+07	3.93967e+07	4.19652e+07	3.94734e+07	4.25666e+07	3.68671e+07	2.1632e+07	2.26521e+07	2.22861e+07	2.33968e+07	2.45076e+07	2.31001e+07	7.83037e+06	7.0079e+06	8.01948e+06	7.29773e+06	7.267e+06	7.71781e+06	3.34694e+07	3.34683e+07	3.36784e+07	3.308e+07	3.36518e+07	Dihydrofurans	50-81-7	HMDB0000044	C00072	ko01100//Metabolic pathways;ko01110//Biosynthesis of secondary metabolites;ko01120//Microbial metabolism in diverse environments;ko00480//Glutathione metabolism;ko00053//Ascorbate and aldarate metabolism	Carbohydrate metabolism;Global and overview maps;Metabolism of other amino acids	Metabolism
POS_M159T93	159.051	92.9176	1.55	Allantoin	--	1.16969e-13	1.65515	C4H6N4O3	MS2	3.39196e+08	2.84996e+08	2.48266e+08	7.28336e+08	7.68915e+08	6.69458e+08	7.75442e+08	6.75867e+08	6.57436e+08	6.39327e+08	5.80978e+08	5.59202e+08	3.40665e+08	9.01835e+07	8.3526e+07	3.52512e+08	8.47752e+07	8.4196e+07	8.30944e+07	2.99139e+08	3.49523e+08	7.50155e+07	3.54353e+08	8.24929e+07	4.70577e+08	4.70516e+08	4.85757e+08	4.4124e+08	4.84909e+08	Azoles	97-59-6	HMDB0000462	-	-	-	-
POS_M159T396	159.092	395.656	6.59	1,5-Naphthalenediamine	--	0.00139716	0.147363	C10H10N2	MS2	6.49337e+07	6.9337e+07	7.16708e+07	6.50148e+07	6.78059e+07	7.33507e+07	7.75717e+07	7.39044e+07	8.13365e+07	7.72775e+07	7.80128e+07	7.8281e+07	2.71533e+07	2.81414e+07	2.63301e+07	2.5234e+07	2.32912e+07	2.33452e+07	2.48538e+07	2.0505e+07	2.25599e+07	2.33284e+07	2.34315e+07	2.40378e+07	5.2266e+07	5.2262e+07	5.2488e+07	5.18242e+07	5.249e+07	--	--	--	-	-	-	-
POS_M159T469	159.102	469.107	7.82	Pelargonic acid	--	1.04224e-05	0.58723	C9H18O2	MS2	5.01983e+06	5.30275e+06	5.86679e+06	4.45666e+06	4.86987e+06	5.39959e+06	1.32314e+06	1.06755e+06	911698	831896	845871	764384	6.02535e+06	6.13167e+06	5.96744e+06	7.1545e+06	6.70411e+06	5.90587e+06	7.44484e+06	7.05345e+06	7.8475e+06	7.59623e+06	7.16258e+06	7.51504e+06	6.2017e+06	6.2012e+06	6.43705e+06	5.7489e+06	6.42126e+06	Fatty Acyls	112-05-0	HMDB0000847	-	-	-	-
POS_M160T110	159.969	110.056	1.83	Pimelic acid	--	5.31035e-06	0.547369	C7H12O4	MS2	1.63953e+08	1.63886e+08	1.6437e+08	4.8587e+07	8.11204e+07	1.73188e+08	1.41677e+08	2.67579e+08	1.52241e+08	1.63995e+08	9.74204e+07	1.43711e+06	1.57589e+08	1.44464e+08	9.7908e+07	1.27314e+08	1.22511e+08	1.30242e+08	1.17344e+08	1.21351e+08	1.27417e+08	1.27639e+08	1.3459e+08	1.22996e+08	1.72289e+08	1.7223e+08	1.81436e+08	1.53128e+08	1.82771e+08	Fatty Acyls	111-16-0	HMDB0000857	C02656	ko01100//Metabolic pathways;ko00780//Biotin metabolism	Global and overview maps;Metabolism of cofactors and vitamins	Metabolism
POS_M160T306	160.075	306.469	5.11	Indoleacetaldehyde	--	0.00165357	1.25313	C10H9NO	MS2	1.58141e+06	2.00715e+06	1.70033e+06	1.78317e+06	1.80958e+06	1.79359e+06	2.10574e+06	2.08795e+06	2.6676e+06	1.9479e+06	2.33396e+06	2.34519e+06	2.927e+07	2.292e+07	1.70567e+07	1.63046e+07	1.63852e+07	1.46724e+07	1.59197e+07	1.51194e+07	1.61341e+07	1.82152e+07	1.90774e+07	2.36043e+07	1.46832e+07	1.46838e+07	1.30563e+07	1.8895e+07	1.11115e+07	Indoles and derivatives	2591-98-2	HMDB0001190	C00637	ko01100//Metabolic pathways;ko00380//Tryptophan metabolism	Amino acid metabolism;Global and overview maps	Metabolism
POS_M160T300	160.108	299.521	4.99	(1H-Indol-3-yl)-N-methylmethanamine	--	0.000141774	0.56859	C10H12N2	MS2	6.97059e+06	6.90589e+06	6.72167e+06	6.6117e+06	6.5051e+06	6.66924e+06	9.77179e+06	9.47198e+06	1.05709e+07	9.64056e+06	1.00318e+07	9.96931e+06	6.2502e+06	7.0135e+06	6.88148e+06	7.43765e+06	8.35412e+06	6.62166e+06	7.70133e+06	6.75789e+06	7.28056e+06	6.42049e+06	6.46039e+06	6.97501e+06	7.35009e+06	7.35159e+06	7.00986e+06	7.94236e+06	7.09244e+06	--	--	--	-	-	-	-
POS_M161T95	161.094	95.4131	1.59	N5-Methyl-L-glutamine	--	0.0765842	11.0469	C6H12N2O3	MS2	4.59095e+07	5.08434e+07	4.85587e+07	5.14434e+07	4.9303e+07	4.3788e+07	7.33994e+07	6.21899e+07	7.51521e+07	7.73622e+07	8.27933e+07	7.93741e+07	2.69703e+07	4.57513e+07	4.03146e+07	4.04305e+07	3.71742e+07	4.10115e+07	7.95422e+07	3.30619e+07	3.19025e+07	4.12392e+07	3.39615e+07	3.33119e+07	4.87005e+07	4.86984e+07	4.85461e+07	4.89936e+07	4.85597e+07	--	--	--	-	-	-	-
POS_M161T425	161.107	425.153	7.09	Tryptamine	--	2.18711e-05	0.213688	C10H12N2	MS2	4.66094e+06	4.63074e+06	5.15097e+06	2.00639e+06	5.36945e+06	5.39352e+06	6.13801e+06	5.62984e+06	5.18642e+06	6.08535e+06	2.4007e+06	5.66274e+06	2.2105e+06	9.61871e+06	2.23986e+06	2.57019e+06	2.57389e+06	1.12387e+07	2.8138e+06	2.52794e+07	3.38305e+06	1.26784e+07	1.92544e+07	3.73126e+06	4.59662e+06	4.59706e+06	4.41084e+06	4.94733e+06	4.43216e+06	Indoles and derivatives	61-54-1	HMDB0000303	C00398	ko01100//Metabolic pathways;ko01110//Biosynthesis of secondary metabolites;ko00380//Tryptophan metabolism;ko00901//Indole alkaloid biosynthesis	Amino acid metabolism;Biosynthesis of other secondary metabolites;Global and overview maps	Metabolism
POS_M161T835	161.132	835.128	13.92	N(6)-Methyllysine	--	6.81241e-11	0.0840806	C7H16N2O2	MS2	1.18339e+07	1.01159e+07	1.12413e+07	1.30799e+07	1.15114e+07	1.02772e+07	1.21092e+07	1.37488e+07	1.36069e+07	9.89864e+06	1.20098e+07	9.33061e+06	1.01796e+07	1.04041e+07	1.35846e+07	1.23007e+07	1.25129e+07	1.64826e+07	1.59998e+07	1.58695e+07	1.46749e+07	1.34206e+07	1.49952e+07	1.19903e+07	1.14394e+07	1.14372e+07	1.26119e+07	9.44876e+06	1.22847e+07	Carboxylic acids and derivatives	1188-07-4	HMDB0002038	-	-	-	-
POS_M162T102	162.05	102.382	1.71	L-Carnitine	--	0.00229308	8.84679	C7H15NO3	MS2	1.82724e+07	1.7595e+07	2.02114e+07	2.77139e+07	2.19824e+07	2.46785e+07	1.5416e+07	1.95589e+07	1.48976e+07	1.11957e+07	1.19368e+07	1.12268e+07	1.46785e+07	1.03497e+07	2.97397e+06	8.96599e+06	9.14206e+06	9.31729e+06	2.93405e+06	1.29631e+06	1.5703e+06	2.77201e+06	2.36364e+06	3.25802e+06	1.16483e+07	1.16482e+07	1.13067e+07	1.23123e+07	1.13204e+07	Organonitrogen compounds	541-15-1	HMDB0000062	-	-	-	-
POS_M162T562	162.055	562.376	9.37	Indole-3-carboxylic acid	--	3.8001e-05	0.387169	C9H7NO2	MS2	4.88949e+06	4.94089e+06	5.6808e+06	4.45639e+06	5.45604e+06	5.63788e+06	6.94414e+06	6.02398e+06	6.7092e+06	5.41522e+06	5.58427e+06	6.24882e+06	4.46184e+06	5.24192e+06	4.86387e+06	5.56687e+06	6.03815e+06	5.68596e+06	6.54346e+06	4.68966e+06	5.06162e+06	5.08887e+06	4.47027e+06	5.55705e+06	5.11056e+06	5.10998e+06	5.46885e+06	4.47828e+06	5.38922e+06	Indoles and derivatives	771-50-6	HMDB0003320	-	-	-	-
POS_M162T96	162.076	96.3669	1.61	Aminoadipic acid	--	0.000162071	0.802615	C6H11NO4	MS2	9.43323e+07	8.44669e+07	9.55049e+07	9.26475e+07	9.42682e+07	8.84614e+07	1.49023e+08	1.61081e+08	1.50825e+08	1.5972e+08	1.67155e+08	1.61527e+08	7.32892e+07	7.74698e+07	7.95534e+07	7.73002e+07	7.79425e+07	7.71139e+07	5.04067e+07	4.82896e+07	4.8593e+07	4.86577e+07	4.73634e+07	4.71873e+07	9.31483e+07	9.31573e+07	9.09237e+07	9.7143e+07	9.13546e+07	Carboxylic acids and derivatives	542-32-5	HMDB0000510	C00956	ko01100//Metabolic pathways;ko01110//Biosynthesis of secondary metabolites;ko01130//Biosynthesis of antibiotics;ko01230//Biosynthesis of amino acids;ko01210//2-Oxocarboxylic acid metabolism;ko00310//Lysine degradation;ko00300//Lysine biosynthesis	Amino acid metabolism;Global and overview maps	Metabolism
POS_M162T172	162.076	171.976	2.87	O-Acetyl-L-homoserine	--	0.0064636	0.158495	C6H11NO4	MS2	1.21934e+07	1.13204e+07	9.67127e+06	7.27101e+06	6.01199e+06	7.62596e+06	1.09513e+07	6.68763e+06	1.00238e+07	9.51592e+06	3.87355e+06	7.57899e+06	1.83206e+07	7.43533e+06	7.98604e+06	8.5987e+06	1.16559e+07	9.27743e+06	9.14794e+06	1.04011e+07	1.13818e+07	1.17255e+07	1.17729e+07	1.44373e+07	1.89438e+07	1.89442e+07	1.94808e+07	1.78209e+07	1.9542e+07	Carboxylic acids and derivatives	7540-67-2	HMDB0029423	C01077	ko01100//Metabolic pathways;ko01130//Biosynthesis of antibiotics;ko00270//Cysteine and methionine metabolism	Amino acid metabolism;Global and overview maps	Metabolism
POS_M163T334	162.998	333.991	5.57	Acetylcysteine	--	0.000113135	0.0694748	C5H9NO3S	MS2	2.75817e+07	2.26118e+07	2.52919e+07	6.96726e+06	3.6689e+07	4.61019e+07	8.68708e+06	3.38662e+07	1.07633e+07	1.11408e+07	3.25687e+07	3.99595e+07	1.35746e+07	1.72465e+07	6.54104e+06	7.06855e+06	1.68202e+06	6.02879e+06	1.76902e+06	1.71434e+06	1.88503e+06	6.92425e+06	2.24245e+06	8.61422e+06	1.54449e+07	1.54007e+07	1.62766e+07	1.2873e+07	2.07188e+07	Carboxylic acids and derivatives	616-91-1	HMDB0001890	-	-	-	-
POS_M163T712	163.039	711.879	11.86	4-Hydroxycoumarin	--	0.00634544	0.507974	C9H6O3	MS2	2.11922e+07	2.47466e+07	2.97992e+06	2.29839e+07	2.44286e+07	2.2399e+07	2.46804e+07	2.62627e+07	2.48692e+07	2.65985e+07	2.40265e+07	2.41915e+07	2.13933e+07	2.19203e+07	2.36101e+07	2.62982e+07	2.25168e+07	2.96364e+07	2.44947e+07	2.23746e+07	2.52402e+07	3.5119e+07	2.33032e+07	2.34772e+07	2.21095e+07	2.21077e+07	2.29646e+07	2.05568e+07	2.28156e+07	Cinnamyl alcohols	1076-38-6	HMDB0003654	-	-	-	-
POS_M163T144	163.06	144.184	2.4	L-Rhamnono-1,4-lactone	--	1.85681e-07	0.134537	C6H10O5	MS2	4.99983e+07	4.52077e+07	4.27951e+07	4.53273e+07	1.35227e+08	4.08356e+07	4.81405e+07	4.15623e+07	4.83926e+07	4.67328e+07	4.59001e+07	5.23924e+07	2.75368e+07	3.8138e+07	3.32836e+07	2.95322e+07	3.3669e+07	3.40906e+07	3.16791e+07	3.24753e+07	3.97354e+07	3.45439e+07	6.49188e+07	2.9826e+07	4.93163e+07	4.93142e+07	5.09892e+07	4.61049e+07	5.08643e+07	--	--	--	C02991	ko01120//Microbial metabolism in diverse environments;ko00051//Fructose and mannose metabolism	Carbohydrate metabolism;Global and overview maps	Metabolism
POS_M163T36_2	163.06	35.8733	0.6	D-Aldose	--	0.151276	24.0761	C6H12O6	MS2	4.75852e+07	9.30094e+07	4.14755e+07	4.18745e+07	3.61883e+07	6.6341e+07	3.86656e+07	3.27817e+07	8.60362e+07	2.94178e+07	9.30159e+07	4.97327e+07	7.88069e+07	7.00342e+07	6.39299e+07	1.38499e+08	8.10608e+07	7.50664e+07	1.21677e+08	5.84649e+07	6.33164e+07	1.37802e+08	7.66738e+07	5.6434e+07	4.55546e+07	4.55658e+07	4.36457e+07	4.85382e+07	4.43798e+07	--	--	--	-	-	-	-
POS_M163T98	163.123	97.934	1.63	Nicotine	--	4.45805e-05	0.0812743	C10H14N2	MS2	1.91764e+07	3.32487e+07	2.35736e+07	1.74035e+07	2.23998e+07	2.84726e+07	3.85255e+07	3.67431e+07	3.86127e+07	2.63066e+07	2.0043e+07	1.93513e+07	2.57182e+07	2.93284e+07	3.99788e+07	3.84263e+07	3.8997e+07	6.82986e+07	6.85563e+07	7.08433e+07	6.20479e+07	5.47027e+07	3.11456e+07	2.57755e+07	1.76978e+07	1.76985e+07	1.88791e+07	1.58983e+07	1.83909e+07	Pyridines and derivatives	1954-11-05	HMDB0001934	C00745	ko01100//Metabolic pathways;ko01110//Biosynthesis of secondary metabolites;ko00960//Tropane, piperidine and pyridine alkaloid biosynthesis	Biosynthesis of other secondary metabolites;Global and overview maps	Metabolism
POS_M164T70	164.064	70.1014	1.17	L-Fucose	--	0.000680732	16.7002	C6H12O5	MS2	5.42308e+06	6.01555e+06	5.73011e+06	6.52013e+06	7.39355e+06	4.48341e+06	3.01526e+07	3.31747e+07	3.33162e+07	3.43701e+07	3.66454e+07	3.55016e+07	6.97562e+06	1.02576e+07	8.37301e+06	8.06008e+06	1.31201e+07	9.62759e+06	6.19481e+06	6.28507e+06	5.72617e+06	4.64429e+06	2.24899e+06	3.89597e+06	6.05082e+06	6.05315e+06	5.49666e+06	7.00062e+06	5.64273e+06	Organooxygen compounds	2438-80-4	HMDB0000174	C01019	ko01100//Metabolic pathways;ko01120//Microbial metabolism in diverse environments;ko00520//Amino sugar and nucleotide sugar metabolism;ko00051//Fructose and mannose metabolism	Carbohydrate metabolism;Global and overview maps	Metabolism
POS_M165T514	165.055	513.587	8.56	m-Coumaric acid	--	1.38906e-09	0.00310382	C9H8O3	MS2	1.01011e+07	2.87107e+06	8.97894e+06	8.69487e+06	9.66359e+06	9.22395e+06	1.57684e+06	5.48422e+06	4.80801e+06	4.88206e+06	5.66142e+06	4.99985e+06	4.87719e+06	5.24551e+06	4.35832e+06	4.65789e+06	4.8435e+06	4.70885e+06	2.75661e+06	2.53486e+06	2.94928e+06	2.79894e+06	844869	2.21971e+06	6.47201e+06	6.47231e+06	6.32158e+06	6.7639e+06	6.32892e+06	Cinnamic acids and derivatives	588-30-7	HMDB0001713	C12621	ko01120//Microbial metabolism in diverse environments;ko01220//Degradation of aromatic compounds;ko00360//Phenylalanine metabolism	Amino acid metabolism;Global and overview maps	Metabolism
POS_M165T170	165.054	169.905	2.83	3,4-Dihydroxyphenylpropanoate	--	1.13996e-09	23.2167	C9H10O4	MS2	1.29747e+08	1.23418e+08	1.48667e+08	9.55703e+07	1.61804e+08	1.64806e+08	1.07104e+08	7.80388e+07	6.13345e+07	1.20795e+08	1.19821e+08	1.21664e+08	6.34072e+07	3.72311e+07	5.89553e+07	5.69495e+07	2.7813e+07	3.41597e+07	1.81188e+07	1.79899e+07	2.93916e+07	3.0273e+07	3.09574e+07	3.5365e+07	8.11937e+07	8.11648e+07	8.25811e+07	7.80782e+07	8.31086e+07	--	--	--	C10447	ko00350//Tyrosine metabolism	Amino acid metabolism	Metabolism
POS_M166T89	166.053	88.5716	1.48	L-Methionine S-oxide	--	7.21555e-07	1.83153	C5H11NO3S	MS2	7.70618e+07	7.88692e+07	8.22476e+07	8.29343e+07	8.15854e+07	8.86666e+07	7.89289e+07	6.90181e+07	7.05978e+07	7.79781e+07	8.31583e+07	7.29303e+07	1.9952e+07	1.86108e+07	2.19878e+07	2.07077e+07	2.14496e+07	2.02571e+07	8.56778e+06	8.83364e+06	6.84505e+06	7.80618e+06	1.07546e+07	8.92787e+06	4.67358e+07	4.67288e+07	4.87196e+07	4.29838e+07	4.85235e+07	--	--	--	C02989	ko00270//Cysteine and methionine metabolism	Amino acid metabolism	Metabolism
POS_M166T311	166.122	311.155	5.19	Hordenine	--	6.37113e-11	0.666946	C10H15NO	MS2	5.73913e+08	5.86408e+08	5.60833e+08	5.80043e+08	5.94791e+08	6.00167e+08	5.35155e+08	5.76435e+08	5.52817e+08	5.6724e+08	5.79099e+08	5.27625e+08	4.67771e+07	4.89829e+07	5.06725e+07	4.86858e+07	4.85914e+07	4.46963e+07	7.61605e+06	1.1584e+07	9.74929e+06	7.49836e+06	8.03673e+06	8.4958e+06	3.37692e+08	3.37662e+08	3.41588e+08	3.3014e+08	3.414e+08	Benzene and substituted derivatives	539-15-1	HMDB0004366	C06199	ko00350//Tyrosine metabolism	Amino acid metabolism	Metabolism
POS_M166T342_2	166.156	341.793	5.7	L-Phenylalanine	--	7.76984e-12	18.0303	C9H11NO2	MS2	1.64879e+06	7.19236e+06	4.04743e+06	1.20953e+06	7.61626e+06	1.99987e+06	6.20684e+06	2.06643e+06	4.40633e+06	6.82793e+06	5.10982e+06	5.19098e+06	3.51225e+06	2.34718e+06	1.31347e+06	2.73707e+06	2.56572e+06	2.13343e+06	831866	910697	903228	1.02627e+06	237413	1.68627e+06	4.92001e+06	4.91939e+06	4.70612e+06	5.47742e+06	4.4389e+06	Carboxylic acids and derivatives	63-91-2	HMDB0000159	C00079	ko01100//Metabolic pathways;ko01110//Biosynthesis of secondary metabolites;ko01130//Biosynthesis of antibiotics;ko01230//Biosynthesis of amino acids;ko02010//ABC transporters;ko00360//Phenylalanine metabolism;ko01210//2-Oxocarboxylic acid metabolism;ko00970//Aminoacyl-tRNA biosynthesis;ko00940//Phenylpropanoid biosynthesis;ko00400//Phenylalanine, tyrosine and tryptophan biosynthesis;ko00960//Trop…	Amino acid metabolism;Biosynthesis of other secondary metabolites;Global and overview maps;Membrane transport;Metabolism of other amino acids;Translation	Environmental Information Processing;Genetic Information Processing;Metabolism
POS_M167T398	167.013	398.115	6.64	Quinolinic acid	--	2.54484e-05	0.467293	C7H5NO4	MS2	2.69274e+07	1.77448e+07	1.07517e+07	9.79001e+06	7.70799e+06	8.27179e+06	6.40922e+06	5.97695e+06	6.78671e+07	1.37157e+08	1.63447e+08	3.19963e+07	2.10526e+08	3.12365e+08	3.34466e+08	7.12943e+08	8.44343e+08	1.62434e+09	5.1376e+08	8.48124e+08	6.26537e+08	4.50587e+08	2.36905e+08	4.07042e+07	8.90683e+07	8.91277e+07	8.68794e+07	9.22172e+07	8.79552e+07	Pyridines and derivatives	89-00-9	HMDB0000232	C03722	ko01100//Metabolic pathways;ko00380//Tryptophan metabolism;ko00410//beta-Alanine metabolism;ko00760//Nicotinate and nicotinamide metabolism	Amino acid metabolism;Global and overview maps;Metabolism of cofactors and vitamins;Metabolism of other amino acids	Metabolism
POS_M167T107	167.017	106.843	1.78	L-4-Hydroxyphenylglycine	--	0.000476038	22.9194	C8H9NO3	MS2	2.44439e+07	9.96637e+06	1.07136e+07	6.3058e+06	3.10578e+06	5.68685e+06	4.49501e+06	678685	3.46213e+06	5.81486e+07	4.68741e+07	1.15823e+07	7.23114e+07	6.56246e+07	8.59541e+07	9.19159e+07	8.09151e+07	9.72505e+07	1.06008e+08	7.67801e+07	9.86414e+07	9.14002e+07	8.32545e+07	7.45202e+07	5.49506e+07	5.5e+07	5.14964e+07	6.07665e+07	5.25865e+07	--	--	--	C12323	ko01130//Biosynthesis of antibiotics;ko00261//Monobactam biosynthesis	Biosynthesis of other secondary metabolites;Global and overview maps	Metabolism
POS_M167T831	167.07	831.226	13.85	3-(2-Hydroxyphenyl)propanoic acid	--	8.47819e-25	0.0672289	C9H10O3	MS2	1.7478e+07	1.43336e+07	1.73534e+07	1.60095e+07	1.6234e+07	1.75362e+07	1.33642e+07	1.24543e+07	1.55971e+07	1.64706e+07	1.65853e+07	1.52542e+07	8.29366e+06	1.15517e+07	1.37858e+07	1.1912e+07	1.3818e+07	1.25928e+07	1.12853e+07	1.05401e+07	1.19e+07	1.30806e+07	1.40548e+07	1.55143e+07	1.45403e+07	1.45352e+07	1.59425e+07	1.17065e+07	1.60101e+07	Phenylpropanoic acids	495-78-3	HMDB0033752	C01198	ko01120//Microbial metabolism in diverse environments;ko00360//Phenylalanine metabolism	Amino acid metabolism;Global and overview maps	Metabolism
POS_M168T371	168.102	371.013	6.18	Phenylephrine	--	5.43761e-07	1.08482	C9H13NO2	MS2	3.0448e+07	3.28832e+07	3.34638e+07	3.21755e+07	3.22098e+07	3.26186e+07	4.95723e+07	4.62683e+07	5.14207e+07	5.02404e+07	5.02376e+07	5.05793e+07	813819	1.01279e+06	864352	974557	870679	814137	776974	728097	882692	769734	642760	698300	2.05596e+07	2.05599e+07	2.05233e+07	2.06262e+07	2.0529e+07	Phenols	59-42-7	HMDB0002182	-	-	-	-
POS_M169T70	169.046	70.2249	1.17	(S)-4-Hydroxymandelate	--	4.40359e-05	2.15734	C8H8O4	MS2	8.63391e+07	8.90118e+07	8.97124e+07	8.98336e+07	8.90666e+07	8.49215e+07	9.27374e+07	9.82076e+07	9.40933e+07	9.29551e+07	9.29761e+07	8.72362e+07	5.7354e+07	5.574e+07	5.66701e+07	6.02972e+07	6.07003e+07	5.89599e+07	4.6746e+07	4.34013e+07	4.48292e+07	4.5053e+07	4.35184e+07	5.10765e+07	7.91976e+07	7.91932e+07	7.99969e+07	7.76467e+07	7.99588e+07	--	--	--	C03198	ko01120//Microbial metabolism in diverse environments;ko01130//Biosynthesis of antibiotics;ko00261//Monobactam biosynthesis	Biosynthesis of other secondary metabolites;Global and overview maps	Metabolism
POS_M169T85	169.058	85.1395	1.42	(R)-4-Hydroxymandelate	--	0.095917	1.40408	C8H8O4	MS2	4.0017e+08	4.34478e+08	4.03202e+08	4.0583e+08	4.53609e+08	4.66487e+08	3.31191e+08	3.58417e+08	3.43314e+08	2.75944e+08	3.227e+08	3.48145e+08	1.60505e+08	1.67151e+08	1.4806e+08	1.76041e+08	1.68657e+08	1.66763e+08	3.83504e+07	4.29272e+07	5.13703e+07	4.64719e+07	4.74719e+07	4.60668e+07	2.50477e+08	2.50474e+08	2.51459e+08	2.4866e+08	2.51321e+08	--	--	--	C05343	ko01120//Microbial metabolism in diverse environments	Global and overview maps	Metabolism
POS_M169T749	169.122	748.693	12.48	(1S,4R)-1-Hydroxy-2-oxolimonene	--	0.00681062	1.06462	C10H16O2	MS2	8.61166e+06	4.43997e+07	1.24911e+07	1.13541e+07	1.35379e+07	2.11508e+08	7.60838e+07	4.11091e+07	5.519e+07	4.25767e+07	1.85995e+08	2.55387e+07	3.93882e+07	5.61565e+07	9.94512e+06	5.87914e+06	1.33508e+06	2.97758e+06	3.51901e+06	3.45562e+06	4.39905e+06	9.71593e+06	3.75297e+06	5.671e+06	9.22437e+06	9.22502e+06	7.9135e+06	1.28099e+07	5.49279e+06	--	--	--	C11937	ko00903//Limonene and pinene degradation	Metabolism of terpenoids and polyketides	Metabolism
POS_M169T197	169.122	196.543	3.28	Geranic acid	--	0.000152307	0.936137	C10H16O2	MS2	3.79708e+06	5.80443e+07	3.10347e+07	1.50154e+07	1.6602e+07	4.24281e+06	2.27891e+07	1.87749e+07	3.21287e+07	1.92047e+07	1.71604e+07	3.93042e+06	2.8359e+07	2.10688e+07	2.52007e+07	4.80826e+06	3.9745e+06	1.80047e+07	4.07575e+06	1.16465e+07	3.09387e+07	1.51808e+07	1.7891e+07	5.08415e+06	4.67423e+06	4.6742e+06	4.72716e+06	4.57071e+06	4.72535e+06	Prenol lipids	459-80-3	HMDB0036103	C16461	ko01130//Biosynthesis of antibiotics	Global and overview maps	Metabolism
POS_M170T555	169.977	555.224	9.25	(R)-2-O-Sulfolactate	--	5.45381e-05	0.963428	C3H6O6S	MS2	8.71902e+07	2.27978e+07	1.2569e+08	2.10025e+08	1.67759e+08	6.55765e+08	1.34872e+08	2.56609e+07	2.74051e+07	1.47569e+08	2.22093e+07	1.0368e+08	5.57376e+07	4.4871e+06	3.6946e+06	2.88841e+06	2.70104e+06	2.48598e+06	2.26775e+06	1.35942e+07	9.65663e+06	2.24444e+06	8.78979e+06	3.51211e+06	2.14307e+07	2.13855e+07	2.23669e+07	1.85522e+07	2.69794e+07	--	--	--	-	-	-	-
POS_M170T730	169.978	729.857	12.16	Norepinephrine	--	2.32513e-13	0.0129144	C8H11NO3	MS2	8.41778e+07	7.99823e+07	6.26758e+07	1.78003e+08	5.2199e+07	4.89874e+07	4.95614e+08	5.13168e+08	1.38465e+08	1.0051e+08	3.40231e+07	1.24383e+08	4.2311e+07	3115.6	3115.6	3115.6	3115.6	3115.6	3115.6	3115.6	3115.6	3115.6	3115.6	2.33184e+08	9.32671e+07	9.32832e+07	1.19701e+08	6.89447e+07	1.00463e+08	Phenols	51-41-2	HMDB0000216	C00547	ko01100//Metabolic pathways;ko00350//Tyrosine metabolism	Amino acid metabolism;Global and overview maps	Metabolism
POS_M170T99	170.081	98.9025	1.65	Pyridoxine	--	5.35342e-25	2.1177	C8H11NO3	MS2	1.71895e+08	1.63185e+08	1.62363e+08	1.52596e+08	1.59614e+08	1.64801e+08	2.0377e+08	1.9225e+08	1.99326e+08	2.11344e+08	2.25793e+08	2.08658e+08	1.35833e+08	1.42139e+08	1.41971e+08	1.53644e+08	1.4727e+08	1.32674e+08	1.18515e+08	1.15913e+08	1.19419e+08	1.16795e+08	1.12694e+08	1.17972e+08	1.67826e+08	1.6782e+08	1.69661e+08	1.64378e+08	1.69455e+08	Pyridines and derivatives	65-23-6	HMDB0000239	C00314	ko01100//Metabolic pathways;ko01120//Microbial metabolism in diverse environments;ko00750//Vitamin B6 metabolism	Global and overview maps;Metabolism of cofactors and vitamins	Metabolism
POS_M170T719	170.095	718.82	11.98	1-Methylhistidine	--	0.00024793	17.2927	C7H11N3O2	MS2	1.70014e+07	2.13358e+07	1.82128e+06	1.64506e+06	1.3375e+06	1.10463e+06	915043	2.30062e+06	891036	855604	2.86061e+06	3.71235e+06	2.04999e+06	968144	2.70847e+06	2.73286e+06	5.5342e+06	2.10859e+07	6.09129e+06	1.05808e+07	6.26087e+06	2.72934e+06	3.11447e+06	1.24967e+07	1.16781e+07	1.16785e+07	1.30804e+07	7.77478e+06	1.52068e+07	Carboxylic acids and derivatives	332-80-9	HMDB0000001	C01152	ko00340//Histidine metabolism	Amino acid metabolism	Metabolism
POS_M170T484	170.117	484.318	8.07	8-Amino-7-oxononanoate	--	0.0263288	24.1207	C9H17NO3	MS2	1.05304e+07	1.0514e+07	1.07284e+07	1.12823e+07	1.16898e+07	1.15588e+07	1.35379e+07	1.17423e+07	1.08754e+07	1.22508e+07	1.08093e+07	1.14032e+07	1.14317e+07	1.10065e+07	1.14429e+07	1.07237e+07	1.00887e+07	1.08047e+07	9.96681e+06	9.99299e+06	1.03238e+07	9.67734e+06	9.84181e+06	9.62598e+06	1.06813e+07	1.06815e+07	1.06362e+07	1.0764e+07	1.06432e+07	--	--	--	C01092	ko01100//Metabolic pathways;ko00780//Biotin metabolism	Global and overview maps;Metabolism of cofactors and vitamins	Metabolism
POS_M171T576_1	171.034	575.908	9.6	3,4-Dihydroxyphenylglycol	--	6.46812e-05	2.02095	C8H10O4	MS2	2.00312e+07	2.18443e+07	9.67112e+07	2.51376e+07	1.43854e+08	2.39888e+08	2.6276e+07	2.4194e+07	1.08e+08	2.3342e+08	1.01098e+08	2.3837e+07	3.39808e+07	3.49796e+07	6.33907e+06	3.60026e+07	4.25066e+06	4.91956e+06	4.1197e+06	1.59595e+07	1.73839e+07	4.50252e+06	1.5792e+07	1.77642e+07	1.86065e+07	1.85823e+07	1.97277e+07	1.63358e+07	1.97956e+07	Phenols	28822-73-3	HMDB0000318	C05576	ko01100//Metabolic pathways;ko00350//Tyrosine metabolism	Amino acid metabolism;Global and overview maps	Metabolism
POS_M171T468	171.138	468.192	7.8	10-Hydroxydecanoic acid	--	3.11274e-05	24.0158	C10H20O3	MS2	1.20107e+07	2.23128e+07	8.20413e+06	9.33681e+06	1.96487e+07	1.85468e+07	3.57364e+07	1.14931e+07	1.25008e+07	1.08476e+07	1.77119e+07	1.84129e+07	1.54871e+07	1.52967e+07	1.31653e+07	2.46561e+07	7.67939e+06	9.76472e+06	1.37765e+07	7.67358e+06	8.35983e+06	1.77575e+07	1.61249e+07	1.93317e+07	1.32938e+07	1.32973e+07	1.17105e+07	1.64635e+07	1.16702e+07	--	--	--	-	-	-	-
POS_M171T562	171.149	562.397	9.37	Limonene-1,2-diol	--	7.91944e-08	0.0341928	C10H18O2	MS2	2.36757e+07	1.18452e+07	9.69208e+07	8.63796e+06	1.51191e+07	1.60484e+07	5.32381e+07	1.58926e+08	1.52129e+08	8.46595e+06	6.02781e+07	2.82285e+07	1.38839e+07	4.96929e+07	1.29754e+07	1.35672e+07	4.86902e+07	1.07149e+07	1.21894e+08	7.43074e+07	7.92707e+07	2.793e+07	8.87175e+06	2.82534e+07	2.86458e+07	2.86063e+07	3.19861e+07	2.25419e+07	3.14612e+07	--	--	--	C07276	ko00903//Limonene and pinene degradation	Metabolism of terpenoids and polyketides	Metabolism
POS_M172T432	171.992	432.355	7.21	3-Dehydroshikimate	--	2.0575e-22	5.73398	C7H8O5	MS2	1.63687e+07	1.4979e+07	4.27678e+07	5.65167e+07	7.33594e+07	7.01869e+07	1.37616e+08	6.44341e+07	1.76195e+07	1.88142e+07	1.66793e+07	5.67263e+07	1.04359e+08	2.41819e+08	3115.6	3115.6	3115.6	3115.6	3115.6	3115.6	3115.6	3115.6	3115.6	7.05576e+08	1.74095e+07	1.741e+07	2.37865e+07	1.1873e+07	1.90103e+07	--	--	--	C02637	ko01100//Metabolic pathways;ko01110//Biosynthesis of secondary metabolites;ko01130//Biosynthesis of antibiotics;ko01230//Biosynthesis of amino acids;ko00400//Phenylalanine, tyrosine and tryptophan biosynthesis	Amino acid metabolism;Global and overview maps	Metabolism
POS_M174T144_1	174.076	143.573	2.39	N-Acetyl-L-glutamate 5-semialdehyde	--	0.00285298	0.26358	C7H11NO4	MS2	2.71019e+07	1.80672e+07	1.76853e+07	1.81856e+07	1.5609e+07	1.81026e+07	8.51563e+06	1.64201e+07	8.71538e+06	8.64827e+06	1.00154e+07	7.98407e+06	4.12138e+06	3.83813e+06	5.07153e+06	3.87721e+06	3.86126e+06	4.20476e+06	3.25683e+06	3.3318e+06	3.29207e+06	2.63059e+06	3.0364e+06	3.03798e+06	9.75775e+06	9.7581e+06	9.5378e+06	1.01843e+07	9.5485e+06	Carboxylic acids and derivatives	13074-21-0	HMDB0006488	C01250	ko01100//Metabolic pathways;ko01110//Biosynthesis of secondary metabolites;ko01130//Biosynthesis of antibiotics;ko01230//Biosynthesis of amino acids;ko00330//Arginine and proline metabolism;ko01210//2-Oxocarboxylic acid metabolism;ko00220//Arginine biosynthesis	Amino acid metabolism;Global and overview maps	Metabolism
POS_M175T90	175.058	89.6452	1.49	Indoleacetic acid	--	0.0106142	15.0138	C10H9NO2	MS2	4.71912e+06	3.24784e+06	2.59084e+06	7.91838e+06	3.12166e+06	2.96149e+06	1.35124e+06	1.28476e+06	907306	569213	884188	1.31689e+06	1.04038e+07	1.62368e+07	3.53628e+07	4.31504e+07	1.7486e+08	3115.6	3115.6	3115.6	3115.6	5.88886e+08	7.71219e+07	2.95622e+07	3.25133e+06	3.25126e+06	4.00274e+06	2.3109e+06	3.56916e+06	Indoles and derivatives	87-51-4	HMDB0000197	C00954	ko01100//Metabolic pathways;ko00380//Tryptophan metabolism;ko04075//Plant hormone signal transduction	Amino acid metabolism;Global and overview maps;Signal transduction	Environmental Information Processing;Metabolism
POS_M175T98	175.108	97.8923	1.63	N-Acetylornithine	--	7.05438e-06	0.103724	C7H14N2O3	MS2	1.97526e+08	2.00909e+08	2.09823e+08	1.92017e+08	2.06521e+08	1.98785e+08	3.28923e+08	3.26595e+08	3.11112e+08	3.47507e+08	3.69539e+08	3.48006e+08	7.43702e+07	8.62499e+07	7.67959e+07	8.87899e+07	8.2626e+07	7.9126e+07	7.51647e+07	7.25315e+07	7.52719e+07	7.21281e+07	7.3862e+07	7.61693e+07	1.80011e+08	1.80005e+08	1.81054e+08	1.78055e+08	1.80932e+08	Carboxylic acids and derivatives	6205-08-09	HMDB0003357	C00437	ko01100//Metabolic pathways;ko01110//Biosynthesis of secondary metabolites;ko01130//Biosynthesis of antibiotics;ko01230//Biosynthesis of amino acids;ko01210//2-Oxocarboxylic acid metabolism;ko00220//Arginine biosynthesis	Amino acid metabolism;Global and overview maps	Metabolism
POS_M175T145	175.11	144.964	2.42	L-Theanine	--	7.33514e-10	11.1864	C7H14N2O3	MS2	2.42915e+06	3.10652e+06	1.75293e+07	2.55299e+06	3.15931e+06	1.04121e+07	3.7361e+06	2.40185e+07	2.06585e+07	7.2916e+06	2.52604e+07	3.17842e+07	1.1156e+06	5.30351e+06	5.01159e+06	4.64894e+06	1.22057e+06	4.48682e+06	1.28489e+06	1.16353e+06	5.33576e+06	3.94066e+06	4.34405e+06	4.65737e+06	1.17742e+07	1.17645e+07	1.39182e+07	6.90118e+06	1.48343e+07	Carboxylic acids and derivatives	3081-61-6	HMDB0034365	-	-	-	-
POS_M177T37	176.972	37.0341	0.62	Methyl beta-D-galactoside	--	8.43023e-20	0.00739917	C7H14O6	MS2	8.80052e+07	5.28422e+07	9.78197e+07	8.47995e+07	3.11984e+07	2.71056e+07	6.51389e+07	6.15951e+07	2.1701e+07	2.42667e+07	3.50072e+07	1.94763e+07	5.98914e+07	3.2468e+07	8.24979e+07	3.69376e+07	4.03749e+07	5.39516e+07	7.00599e+07	7.80956e+07	1.86261e+08	1.94614e+08	8.32674e+07	9.22049e+07	9.97068e+07	9.97237e+07	9.34364e+07	1.11641e+08	9.42642e+07	Organooxygen compounds	709-50-2	HMDB0029965	C03619	ko02010//ABC transporters	Membrane transport	Environmental Information Processing
POS_M177T678	177.055	677.641	11.29	5-Hydroxyconiferaldehyde	--	0.128451	24.2441	C10H10O4	MS2	6.61288e+06	1.98412e+07	1.97027e+06	1.0631e+07	1.07083e+07	1.25763e+07	1.76044e+07	2.21332e+07	2.68633e+07	2.99528e+07	2.87383e+07	3.2473e+07	1.5349e+07	1.42085e+07	2.47681e+06	2.37647e+06	7.64341e+06	1.78487e+06	6.75746e+06	6.35386e+06	6.35978e+06	5.14358e+06	1.20088e+06	5.70461e+06	5.96135e+06	5.95884e+06	5.95316e+06	5.97663e+06	5.95403e+06	--	--	--	C12204	ko01100//Metabolic pathways;ko01110//Biosynthesis of secondary metabolites;ko00940//Phenylpropanoid biosynthesis	Biosynthesis of other secondary metabolites;Global and overview maps	Metabolism
POS_M177T791	177.055	791.224	13.19	Herniarin	--	0.00627733	1.035	C10H8O3	MS2	1.00571e+07	1.04342e+07	1.01465e+06	9.51045e+06	9.46374e+06	1.05483e+07	1.06156e+07	8.65262e+06	9.67333e+06	8.66759e+06	9.04335e+06	8.7038e+06	1.21535e+07	1.22545e+07	1.10694e+07	1.25824e+07	1.23722e+07	1.33056e+07	1.35134e+07	2.94089e+06	1.18466e+07	1.25713e+07	2.61218e+06	1.64513e+07	9.99721e+06	9.99893e+06	9.50941e+06	1.0858e+07	9.61879e+06	Coumarins and derivatives	531-59-9	HMDB0029758	-	-	-	-
POS_M177T318	177.102	318.214	5.3	Serotonin	--	0.00254755	0.00443401	C10H12N2O	MS2	1.82845e+06	1.66733e+06	2.25655e+06	2.50931e+06	2.65466e+06	2.31698e+06	1.84927e+06	2.6381e+06	3.13459e+06	2.7245e+06	1.87323e+06	2.00585e+06	1.53111e+07	1.6783e+07	1.5001e+07	1.76029e+07	1.65151e+07	1.52797e+07	1.77217e+07	1.71941e+07	1.808e+07	1.77662e+07	1.67321e+07	1.823e+07	1.06545e+07	1.06537e+07	1.08042e+07	1.03694e+07	1.07915e+07	Indoles and derivatives	50-67-9	HMDB0000259	C00780	ko01100//Metabolic pathways;ko00380//Tryptophan metabolism	Amino acid metabolism;Global and overview maps	Metabolism
POS_M178T79_1	178.059	78.5168	1.31	Coniferyl aldehyde	--	0.230223	24.8963	C10H10O3	MS2	4.71927e+07	1.22861e+07	4.89461e+07	4.38315e+07	4.85324e+07	4.62553e+07	7.45232e+07	6.95541e+07	7.87714e+07	6.92974e+07	7.24126e+07	7.19995e+07	1.43713e+07	1.39651e+07	1.2625e+07	1.27914e+07	1.37035e+07	1.12717e+07	1.27e+07	1.32931e+07	1.29927e+07	1.26872e+07	1.29628e+07	1.40065e+07	4.6142e+07	4.61397e+07	4.62119e+07	4.60059e+07	4.6209e+07	--	--	--	C02666	ko01100//Metabolic pathways;ko01110//Biosynthesis of secondary metabolites;ko00940//Phenylpropanoid biosynthesis	Biosynthesis of other secondary metabolites;Global and overview maps	Metabolism
POS_M178T398	178.134	397.562	6.63	D-Gulono-1,4-lactone	--	5.92955e-05	1.84179	C6H10O6	MS2	1.222e+07	1.33521e+07	1.41851e+07	1.3328e+07	1.47777e+07	1.5537e+07	1.10634e+07	1.09853e+07	1.12121e+07	1.03817e+07	1.22391e+07	1.01396e+07	1.39029e+06	1.46808e+06	1.20695e+06	1.30353e+06	1.22014e+06	6.04289e+06	748715	400895	1.71133e+06	590820	675724	2.17299e+06	8.79856e+06	8.79919e+06	8.3178e+06	9.77194e+06	8.2919e+06	--	--	--	-	-	-	-
POS_M179T373	179.034	372.934	6.22	1-Keto-D-chiro-inositol	--	0.0439867	18.6406	C6H10O6	MS2	2.63422e+06	2.946e+06	3.42591e+06	3.16432e+06	3.17816e+06	3.04675e+06	3.09573e+06	1.92004e+06	1.83455e+06	1.51904e+06	574633	519762	3.36812e+06	3.42029e+06	2.80392e+06	3.32791e+06	3.00142e+06	2.50957e+06	2.30989e+06	2.16482e+06	2.2706e+06	2.44033e+06	2.64889e+06	2.22626e+06	2.58527e+06	2.58526e+06	2.54222e+06	2.66731e+06	2.54575e+06	--	--	--	C20251	ko01120//Microbial metabolism in diverse environments;ko00562//Inositol phosphate metabolism	Carbohydrate metabolism;Global and overview maps	Metabolism
POS_M179T590	179.07	590.315	9.84	5-Deoxy-D-glucuronate	--	1.58393e-12	1.31023	C6H10O6	MS2	2.53803e+06	2.27529e+06	2.62376e+06	2.72949e+06	2.37749e+06	2.57511e+06	2.18993e+06	2.4848e+06	5.91491e+06	1.84466e+06	2.08283e+06	1.93531e+06	2.0745e+06	2.89568e+06	5.33849e+06	1.17431e+07	1.26036e+09	3115.6	3115.6	3115.6	3115.6	3115.6	3115.6	1.8918e+07	2.10995e+06	2.10999e+06	2.92013e+06	1.29179e+06	2.35775e+06	--	--	--	C16737	ko01100//Metabolic pathways;ko01120//Microbial metabolism in diverse environments;ko00562//Inositol phosphate metabolism	Carbohydrate metabolism;Global and overview maps	Metabolism
POS_M180T99	180.103	98.9597	1.65	Metanephrine	--	7.44308e-06	27.0567	C10H15NO3	MS2	1.60869e+08	1.53719e+08	1.59409e+08	1.42113e+08	1.55958e+08	1.48021e+08	1.19689e+08	1.15379e+08	1.24672e+08	1.34138e+08	1.5094e+08	1.41044e+08	1.45584e+07	1.42682e+07	1.21784e+07	1.39197e+07	1.20697e+07	1.07912e+07	8.79211e+06	7.8712e+06	8.37759e+06	1.51276e+07	1.24725e+07	1.08785e+07	8.37647e+07	8.37567e+07	8.60946e+07	7.93624e+07	8.58593e+07	Phenols	5001-33-2	HMDB0004063	C05588	ko01100//Metabolic pathways;ko00350//Tyrosine metabolism	Amino acid metabolism;Global and overview maps	Metabolism
POS_M183T35_2	182.983	34.7487	0.58	Sorbitol	--	8.96162e-09	10.6922	C6H14O6	MS2	6.6881e+08	6.05805e+08	7.39088e+08	5.80105e+08	7.95495e+08	7.6793e+08	6.05226e+08	8.23422e+08	7.18983e+08	6.88288e+08	8.56772e+08	6.63664e+08	5.53416e+08	6.49311e+08	6.35024e+08	7.86261e+08	6.57388e+08	5.55445e+08	4.93273e+08	6.19943e+08	6.39915e+08	6.2355e+08	5.66084e+08	6.86381e+08	6.45815e+08	6.45824e+08	6.26574e+08	6.84836e+08	6.25609e+08	Organooxygen compounds	50-70-4	HMDB0000247	C00794	ko01100//Metabolic pathways;ko02010//ABC transporters;ko00052//Galactose metabolism;ko00051//Fructose and mannose metabolism	Carbohydrate metabolism;Global and overview maps;Membrane transport	Environmental Information Processing;Metabolism
POS_M183T412	182.984	412.293	6.87	Homovanillic acid	--	1.08347e-06	6.52707	C9H10O4	MS2	6.48467e+07	4.96366e+07	1.66144e+08	1.14479e+08	8.3726e+07	1.12387e+08	9.24976e+07	6.87962e+07	6.09949e+07	8.01474e+07	9.44942e+07	2.48161e+08	5.19796e+07	9.31406e+07	7.84002e+07	1.79359e+08	1.90019e+08	1.9516e+08	2.00629e+08	1.02901e+08	1.17698e+08	9.94188e+07	1.01189e+08	1.01793e+08	7.96387e+07	7.96128e+07	9.38525e+07	5.51574e+07	9.01586e+07	Phenols	306-08-1	HMDB0000118	C05582	ko01100//Metabolic pathways;ko00350//Tyrosine metabolism	Amino acid metabolism;Global and overview maps	Metabolism
POS_M183T133	182.984	132.746	2.21	Se-Methylselenocysteine	--	0.000107894	9.23702	C4H9NO2Se	MS2	9.27109e+07	8.27838e+07	4.62914e+08	2.08466e+08	2.2122e+08	4.87181e+07	8.8643e+07	1.50661e+08	9.14352e+07	1.13833e+08	1.09944e+08	1.49367e+08	7.66178e+07	5.4548e+07	6.53512e+07	7.69472e+07	6.72613e+07	7.54688e+07	2.00757e+07	1.95221e+07	8.68532e+07	7.29993e+07	8.55448e+07	9.27224e+07	1.1532e+08	1.15238e+08	1.36814e+08	7.51684e+07	1.34192e+08	Carboxylic acids and derivatives	26046-90-2	HMDB0004113	C05689	ko00450//Selenocompound metabolism	Metabolism of other amino acids	Metabolism
POS_M183T216	183.083	216.172	3.6	Hydroxyphenyllactic acid	--	5.02804e-12	18.5981	C9H10O4	MS2	1.74999e+08	2.05753e+08	1.9685e+08	1.76873e+08	2.07955e+08	2.04052e+08	1.43505e+08	1.32307e+08	1.36246e+08	1.48216e+08	1.42548e+08	1.37197e+08	2.12502e+07	1.102e+08	1.10551e+08	8.69034e+07	8.35713e+07	9.51829e+07	6.72702e+07	1.60814e+07	6.24555e+07	4.3806e+07	1.22034e+07	6.31251e+07	1.32579e+08	1.32586e+08	1.27809e+08	1.41951e+08	1.27898e+08	Phenylpropanoic acids	306-23-0	HMDB0000755	C03672	ko01110//Biosynthesis of secondary metabolites;ko00350//Tyrosine metabolism;ko00130//Ubiquinone and other terpenoid-quinone biosynthesis	Amino acid metabolism;Global and overview maps;Metabolism of cofactors and vitamins	Metabolism
POS_M183T276	183.079	275.631	4.59	Azatyrosine	--	0.00027092	14.5573	C8H10N2O3	MS2	2.05477e+07	3.41296e+06	1.13607e+07	1.25047e+07	6.63357e+06	2.57074e+06	9.94e+06	2.97719e+06	2.27927e+06	2.78208e+06	5.01419e+06	9.43651e+06	4.42032e+07	4.17588e+07	3115.6	3115.6	3115.6	3115.6	3115.6	3115.6	3115.6	3115.6	3115.6	3115.6	1.96637e+07	1.9673e+07	1.59784e+07	2.18398e+07	1.9101e+07	--	--	--	C21325	ko01130//Biosynthesis of antibiotics	Global and overview maps	Metabolism
POS_M183T89	183.086	88.7189	1.48	Galactitol	--	0.000855745	0.310598	C6H14O6	MS2	5.62392e+07	5.05934e+07	1.34426e+07	1.47423e+07	4.19216e+07	5.02021e+07	2.52001e+07	2.41647e+07	2.15523e+07	2.47633e+07	2.61297e+07	2.15808e+07	2.71699e+07	3.5549e+07	5.15433e+07	3.94682e+07	3.76532e+07	4.05282e+07	5.46498e+07	5.41889e+07	5.90173e+07	5.56229e+07	6.07189e+07	6.24011e+07	5.21728e+07	5.2172e+07	5.37033e+07	4.93727e+07	5.34529e+07	Organooxygen compounds	488-45-9	HMDB0011632	C01697	ko01100//Metabolic pathways;ko00052//Galactose metabolism	Carbohydrate metabolism;Global and overview maps	Metabolism
POS_M183T171	183.084	170.538	2.84	Mannitol	--	0.00476399	9.70067	C6H14O6	MS2	8.69031e+07	8.01669e+07	5.27633e+07	8.73152e+07	5.93907e+07	6.41776e+07	1.79932e+07	3.65379e+07	3.68196e+07	5.8611e+07	4.24686e+07	6.79136e+07	7.4907e+06	8.72769e+07	7.44762e+07	5.311e+07	2.08831e+07	1.42828e+08	2.10461e+08	7.59695e+07	4.30196e+07	8.77246e+07	5.92059e+07	6.26461e+07	7.22724e+07	7.22688e+07	9.45622e+07	3.90187e+07	8.46547e+07	Organooxygen compounds	69-65-8	HMDB0000765	C00392	ko02010//ABC transporters;ko00051//Fructose and mannose metabolism	Carbohydrate metabolism;Membrane transport	Environmental Information Processing;Metabolism
POS_M184T84	184.073	84.364	1.41	Phosphorylcholine	--	4.39105e-12	0.0111258	C5H15NO4P	MS2	4.85272e+08	3.73242e+08	3.37886e+08	2.8944e+08	2.7068e+08	2.39842e+08	2.1653e+08	1.99062e+08	1.91e+08	1.75425e+08	1.744e+08	1.73862e+08	1.19927e+08	1.35567e+08	1.18858e+08	1.3078e+08	1.21016e+08	1.19245e+08	1.51017e+08	1.33314e+08	1.55727e+08	1.39921e+08	1.51819e+08	1.50063e+08	1.59495e+08	1.59486e+08	1.61724e+08	1.55232e+08	1.6155e+08	Organonitrogen compounds	3616-04-04	HMDB0001565	C00588	ko01100//Metabolic pathways;ko00564//Glycerophospholipid metabolism	Global and overview maps;Lipid metabolism	Metabolism
POS_M185T78	185.042	78.1506	1.3	3,4-Dihydroxymandelic acid	--	0.102376	10.7894	C8H8O5	MS2	1.3042e+07	1.12275e+07	1.21345e+07	1.29541e+07	2.93719e+07	1.2128e+07	2.23311e+07	2.29941e+07	2.27059e+07	1.66232e+07	1.64629e+07	2.40627e+07	9.55482e+06	5.30716e+06	5.30137e+06	1.85942e+07	6.09468e+06	9.05322e+06	2.75625e+07	1.91247e+07	1.89193e+07	1.86377e+07	1.83444e+07	1.88739e+07	1.65057e+07	1.65045e+07	1.69596e+07	1.56275e+07	1.69341e+07	Phenols	775-01-9	HMDB0001866	C05580	ko01100//Metabolic pathways;ko00350//Tyrosine metabolism	Amino acid metabolism;Global and overview maps	Metabolism
POS_M185T267	185.043	266.557	4.44	3-O-Methylgallate	--	0.279412	7.0428	C8H8O5	MS2	4.86821e+07	1.61296e+07	1.40411e+07	3.90609e+07	3.15487e+07	1.24187e+07	3.22607e+07	2.87918e+07	2.73464e+07	2.19834e+07	2.20828e+07	2.05294e+07	4.52945e+06	4.9178e+06	1.20131e+07	5.56478e+06	1.16257e+07	6.75856e+06	4.90567e+06	3.46121e+06	4.08827e+06	6.11987e+06	2.49877e+07	7.24709e+06	2.60426e+07	2.60375e+07	2.90666e+07	1.81477e+07	3.26718e+07	--	--	--	C05616	ko01120//Microbial metabolism in diverse environments	Global and overview maps	Metabolism
POS_M185T536	185.115	536.205	8.94	Sebacic acid	--	7.44735e-14	1.10032	C10H18O4	MS2	8.21256e+06	1.05816e+07	1.84221e+07	1.43029e+07	1.77449e+07	2.34876e+07	2.49369e+07	4.62061e+07	3.75169e+07	4.10076e+07	3.80386e+07	3.58291e+07	1.34817e+06	5.00839e+06	913949	3.27083e+06	5.48152e+06	2.52695e+06	2.66072e+06	3.29816e+06	2.54831e+06	2.66529e+06	2.65432e+06	2.79507e+06	7.80148e+06	7.76107e+06	8.63949e+06	5.64022e+06	9.65481e+06	Fatty Acyls	111-20-6	HMDB0000792	-	-	-	-
POS_M186T110	186.008	109.77	1.83	Undecanoic acid	--	3.95014e-06	1.52301	C11H22O2	MS2	1.2662e+07	1.2357e+07	1.19157e+07	1.02685e+07	1.16761e+07	1.21252e+07	9.52985e+06	1.27662e+07	1.2481e+07	1.12652e+07	1.12594e+07	1.06201e+07	3.24817e+06	1.14034e+07	1.04032e+07	1.58772e+07	1.27084e+07	1.29977e+07	1.309e+07	1.31498e+07	1.52839e+07	1.53864e+07	5.91936e+06	3.39273e+06	1.37822e+07	1.37829e+07	1.34118e+07	1.44802e+07	1.34521e+07	Fatty Acyls	112-37-8	HMDB0000947	-	-	-	-
POS_M187T361	187.094	360.955	6.02	5-Guanidino-3-methyl-2-oxopentanoate	--	0.0916107	8.00573	C7H13N3O3	MS2	1.01445e+07	1.21363e+07	1.22268e+07	9.41314e+06	1.16439e+07	1.87389e+07	8.35949e+06	9.18505e+06	8.68208e+06	7.1153e+06	4.40336e+06	5.35779e+06	7.65408e+06	5.51701e+06	9.79975e+06	7.88726e+06	7.11244e+06	6.87772e+06	1.27193e+07	1.86401e+07	8.95878e+06	5.55173e+06	6.57584e+06	3.51548e+06	1.00879e+07	1.00883e+07	1.01434e+07	9.98964e+06	1.01314e+07	--	--	--	-	-	-	-
POS_M188T396	188.07	395.656	6.59	N-Alpha-acetyllysine	--	0.000399507	1.71886	C8H16N2O3	MS2	2.23286e+09	2.27362e+09	2.29056e+09	2.30028e+09	2.29033e+09	2.22018e+09	2.47546e+09	2.38919e+09	2.55279e+09	2.58608e+09	2.61714e+09	2.51897e+09	7.76024e+08	9.0695e+08	8.27841e+08	7.71915e+08	7.67469e+08	7.71692e+08	7.74582e+08	6.71529e+08	7.81761e+08	7.53301e+08	7.41681e+08	8.26097e+08	1.72165e+09	1.72153e+09	1.73337e+09	1.69876e+09	1.73299e+09	Carboxylic acids and derivatives	1946-82-3	HMDB0000446	-	-	-	-
POS_M189T98	189.124	98.4314	1.64	N6-Acetyl-L-lysine	--	6.98944e-11	0.746101	C8H16N2O3	MS2	6.8664e+07	7.38478e+07	7.63564e+07	6.53585e+07	7.32933e+07	6.80382e+07	1.03612e+08	1.0997e+08	1.06108e+08	1.17521e+08	1.2327e+08	1.04409e+08	6.32008e+07	6.63375e+07	6.39896e+07	6.77409e+07	7.03539e+07	6.09406e+07	4.88802e+07	4.61753e+07	4.71012e+07	4.14732e+07	4.45145e+07	4.94025e+07	7.65246e+07	7.65231e+07	7.6898e+07	7.58259e+07	7.68531e+07	Carboxylic acids and derivatives	692-04-6	HMDB0000206	C02727	ko00310//Lysine degradation	Amino acid metabolism	Metabolism
POS_M189T318	189.125	317.974	5.3	Glycylleucine	--	2.172e-07	6.84507	C8H16N2O3	MS2	2.47486e+07	2.26677e+07	2.43358e+07	2.66016e+07	4.43864e+07	2.91997e+07	1.09942e+07	1.23802e+07	1.3614e+07	2.33001e+07	1.07908e+07	1.19846e+07	2.6552e+07	2.86232e+07	2.52915e+07	2.75818e+07	2.6533e+07	3.13403e+07	1.32127e+07	1.01256e+07	1.17406e+07	1.9708e+07	8.92587e+06	2.84737e+06	1.96801e+07	1.9679e+07	1.97519e+07	1.95501e+07	1.97392e+07	Carboxylic acids and derivatives	-	HMDB0028929	-	-	-	-
POS_M190T801	190.051	801.201	13.35	N-Acetylglutamic acid	--	4.24739e-05	7.24742	C7H11NO5	MS2	2.9996e+06	3.28296e+06	8.35758e+07	1.25259e+07	3.67231e+06	9.7679e+06	1.17335e+07	1.84243e+07	9.89955e+07	1.26517e+07	1.91461e+07	1.67849e+07	2.11005e+06	5.02941e+06	4.15201e+06	5.8924e+06	4.37922e+06	885166	840695	4.86916e+06	3.51214e+06	1.06117e+06	1.33997e+06	1.11929e+06	1.00796e+07	1.00761e+07	9.49163e+06	1.1817e+07	7.52692e+06	Carboxylic acids and derivatives	1188-37-0	HMDB0001138	C00624	ko01100//Metabolic pathways;ko01110//Biosynthesis of secondary metabolites;ko01130//Biosynthesis of antibiotics;ko01230//Biosynthesis of amino acids;ko01210//2-Oxocarboxylic acid metabolism;ko00220//Arginine biosynthesis	Amino acid metabolism;Global and overview maps	Metabolism
POS_M190T326	190.107	326.043	5.43	Diaminopimelic acid	--	2.23307e-05	0.0909474	C7H14N2O4	MS2	1.22602e+07	1.23088e+07	1.35102e+07	1.06746e+07	1.23542e+07	1.26175e+07	2.15612e+07	2.14214e+07	2.26083e+07	2.15227e+07	2.5077e+07	2.16744e+07	7.63898e+06	8.95138e+06	8.29843e+06	8.02732e+06	8.30189e+06	7.95179e+06	7.27961e+06	7.05124e+06	6.8314e+06	7.18388e+06	6.9518e+06	7.05662e+06	1.32683e+07	1.32667e+07	1.35719e+07	1.26824e+07	1.35544e+07	Carboxylic acids and derivatives	583-93-7	HMDB0001370	C00666	ko01100//Metabolic pathways;ko01110//Biosynthesis of secondary metabolites;ko01120//Microbial metabolism in diverse environments;ko01130//Biosynthesis of antibiotics;ko01230//Biosynthesis of amino acids;ko00300//Lysine biosynthesis	Amino acid metabolism;Global and overview maps	Metabolism
POS_M191T823	191.107	823.235	13.72	trans-Isoasarone	--	0.0394305	22.0391	C12H16O3	MS2	7.15476e+06	7.04132e+06	6.39975e+06	6.62634e+06	9.88396e+06	7.6522e+06	6.85295e+06	6.80543e+06	6.85813e+06	6.92944e+06	8.5148e+06	6.4148e+06	8.19531e+06	9.28415e+06	1.13562e+07	1.72405e+07	1.65961e+07	2.01264e+07	2.20953e+07	2.73561e+07	6.3446e+06	1.5379e+07	1.56983e+07	8.70178e+06	7.3788e+06	7.37979e+06	7.55467e+06	7.11433e+06	7.47984e+06	Benzene and substituted derivatives	2883-98-9	HMDB0031469	-	-	-	-
POS_M193T225	193.068	225.422	3.76	4-Hydroxy-5-phenyltetrahydro-1,3-oxazin-2-one	--	0.000234043	0.800946	C10H11NO3	MS2	9.65847e+06	1.16138e+07	1.04351e+07	9.57056e+06	1.15598e+07	1.07602e+07	9.63233e+06	9.59306e+06	1.0171e+07	1.10905e+07	1.0081e+07	1.19261e+07	7.02313e+06	6.10963e+06	7.78316e+06	8.90865e+06	7.82364e+06	7.8089e+06	5.9809e+06	5.43448e+06	6.10036e+06	4.79525e+06	4.7965e+06	5.59572e+06	8.93273e+06	8.93356e+06	8.78229e+06	9.19946e+06	8.81453e+06	Benzene and substituted derivatives	-	HMDB0060389	-	-	-	-
POS_M195T831	195.102	831.226	13.85	3-Methyl-L-tyrosine	--	0.116297	0.237844	C10H13NO3	MS2	1.28247e+08	1.11048e+08	1.14414e+08	1.14247e+08	1.20081e+08	1.40684e+08	9.19633e+07	1.01863e+08	1.0517e+08	1.1753e+08	1.07914e+08	1.09211e+08	7.31803e+07	9.59737e+07	1.11276e+08	9.64539e+07	1.15373e+08	1.03318e+08	9.15848e+07	8.62986e+07	1.03003e+08	1.03225e+08	1.04359e+08	1.13354e+08	1.08787e+08	1.08766e+08	1.14348e+08	9.79803e+07	1.14107e+08	--	--	--	-	-	-	-
POS_M195T355	195.123	354.909	5.92	D-Glucuronic Acid	--	0.0032472	0.0324619	C6H10O7	MS2	4.02679e+06	3.99499e+06	3.54394e+06	4.77574e+06	4.21706e+06	4.48363e+06	4.3544e+06	3.74065e+06	4.03151e+06	4.57749e+06	3.88035e+06	3.86021e+06	4.54484e+06	6.4305e+06	4.51921e+06	5.59955e+06	3.82257e+06	2.71961e+06	5.47912e+06	6.30023e+06	4.36653e+06	2.98389e+06	1.12462e+07	1.61784e+06	4.73538e+06	4.73568e+06	4.65981e+06	4.87156e+06	4.67399e+06	Furofurans	32449-92-6	HMDB0006355	-	-	-	-
POS_M195T702	195.139	701.665	11.69	Neocnidilide	--	0.000606713	5.63313	C12H18O2	MS2	9.7088e+07	9.99472e+07	1.51736e+06	1.09473e+08	1.07482e+08	1.09247e+08	5.10171e+07	4.65903e+07	5.29587e+07	4.61414e+07	4.89402e+07	4.67229e+07	1.74395e+07	1.81209e+07	1.84727e+07	1.68735e+07	1.74555e+07	1.50833e+07	1.391e+07	9.8519e+06	1.26944e+07	1.12097e+07	1.11147e+07	1.14218e+07	4.5644e+07	4.56458e+07	4.51835e+07	4.64896e+07	4.52546e+07	Lactones	4567-33-3	HMDB0034450	-	-	-	-
POS_M195T637	195.175	636.969	10.62	2-Amino-2-deoxy-D-gluconate	--	0.000535189	6.21724	C6H13NO6	MS2	7.38091e+06	2.49285e+06	1.68108e+06	1.15278e+06	1.23371e+06	1.14862e+06	4.06021e+06	6.01799e+06	9.79356e+06	8.50753e+06	3.48706e+06	5.66963e+06	7.04118e+06	1.83516e+06	7.61805e+06	2.54163e+07	4.1739e+06	2.10668e+07	2.07666e+06	1.89503e+06	5.35571e+06	3.3134e+06	4.14276e+06	4.95798e+06	8.41618e+06	8.41804e+06	8.27511e+06	8.74588e+06	8.26968e+06	--	--	--	C03752	ko01120//Microbial metabolism in diverse environments;ko00030//Pentose phosphate pathway	Carbohydrate metabolism;Global and overview maps	Metabolism
POS_M198T692	198.185	691.729	11.53	Vanillylmandelic acid	--	0.000493542	1.25671	C9H10O5	MS2	1.19971e+06	5.73019e+06	57283	5.06024e+06	4.84281e+06	4.68537e+06	4.91676e+06	5.09089e+06	5.29709e+06	4.60079e+06	5.16078e+06	4.84522e+06	4.10461e+06	1.2117e+06	5.82842e+06	5.14224e+06	5.61428e+06	5.05256e+06	6.40242e+06	7.00856e+06	6.54689e+06	6.43033e+06	6.74011e+06	6.23709e+06	5.74889e+06	5.74745e+06	6.38948e+06	4.56922e+06	6.2929e+06	Phenols	1955-10-07	HMDB0000291	C05584	ko01100//Metabolic pathways;ko00350//Tyrosine metabolism	Amino acid metabolism;Global and overview maps	Metabolism
POS_M199T403	199.168	403.105	6.72	Diethylcarbamazine	--	0.0165515	3.16293	C10H21N3O	MS2	9.0877e+07	1.63776e+07	4.17977e+07	4.82611e+07	2.91581e+07	5.15323e+07	8.89028e+06	8.73379e+06	6.27333e+07	8.36709e+06	3.01405e+07	7.81726e+06	7.83066e+07	3.32002e+07	2.83511e+08	3115.6	3115.6	3115.6	3115.6	3115.6	3115.6	3115.6	3115.6	4.678e+07	2.49057e+07	2.49256e+07	1.53873e+07	3.50164e+07	2.17642e+07	Diazinanes	90-89-1	HMDB0014849	-	-	-	-
POS_M200T718	199.986	718.09	11.97	Dodecanoic acid	--	6.5627e-07	5.6097	C12H24O2	MS2	9.36169e+07	7.82671e+07	7.79576e+07	2.45977e+08	7.9838e+07	8.91544e+07	3.89187e+08	2.86257e+08	4.131e+07	3.35217e+08	3.46808e+08	8.07731e+07	3.6965e+07	2.82782e+07	6.15803e+07	6.53123e+07	4.76677e+07	5.17506e+07	1.7711e+07	7.54016e+07	7.69032e+07	1.47822e+07	5.29449e+07	6.2186e+07	7.75095e+07	7.74201e+07	8.0593e+07	7.11961e+07	8.08736e+07	Steroids and steroid derivatives	1908-11-08	HMDB0002262	C02679	ko01100//Metabolic pathways;ko01130//Biosynthesis of antibiotics;ko00061//Fatty acid biosynthesis	Global and overview maps;Lipid metabolism	Metabolism
POS_M201T137	201.052	137.268	2.29	4-Fumarylacetoacetate	--	0.000144183	0.103745	C8H8O6	MS2	2.82062e+07	2.78804e+07	3.18046e+07	2.99216e+07	2.8742e+07	2.87148e+07	1.67772e+07	1.65874e+07	1.86548e+07	1.78615e+07	1.83252e+07	1.82769e+07	3.84424e+07	4.30125e+07	4.03736e+07	4.42067e+07	4.38365e+07	4.15433e+07	2.58178e+07	2.3974e+07	2.61987e+07	2.36768e+07	2.68301e+07	2.52267e+07	2.67944e+07	2.67937e+07	2.73832e+07	2.57344e+07	2.72718e+07	Keto acids and derivatives	-	HMDB0062563	C01061	ko01100//Metabolic pathways;ko01120//Microbial metabolism in diverse environments;ko00350//Tyrosine metabolism	Amino acid metabolism;Global and overview maps	Metabolism
POS_M202T399	202.044	398.514	6.64	Thiabendazole	--	0.000109931	0.223005	C10H7N3S	MS2	1.508e+09	1.47095e+09	1.53725e+09	1.58571e+09	1.56641e+09	1.72672e+09	1.51069e+09	1.43555e+09	1.61893e+09	1.67547e+09	1.64861e+09	1.63183e+09	1.61423e+09	1.66211e+09	1.5034e+09	1.69566e+09	1.63644e+09	1.35121e+09	1.48306e+09	1.37719e+09	1.58205e+09	1.45814e+09	1.49971e+09	1.48907e+09	1.58992e+09	1.59002e+09	1.54152e+09	1.68114e+09	1.54662e+09	Benzimidazoles	148-79-8	HMDB0014868	-	-	-	-
POS_M204T216	204.063	216.357	3.61	Indolepyruvate	--	5.98644e-05	2.38317	C11H9NO3	MS2	4.4294e+07	3.94642e+07	4.78756e+07	4.45965e+07	4.83793e+07	5.75913e+07	3.31171e+07	3.67716e+07	4.21058e+07	3.59497e+07	3.25711e+07	3.75565e+07	2.90286e+07	3.55548e+07	3.46686e+07	3.46644e+07	4.92174e+07	4.59565e+07	2.68744e+07	2.34701e+07	2.04566e+07	2.01425e+07	2.03976e+07	1.50821e+07	2.85951e+07	2.85957e+07	2.95518e+07	2.70312e+07	2.92368e+07	Indoles and derivatives	35656-49-6	HMDB0060484	C00331	ko01100//Metabolic pathways;ko00380//Tryptophan metabolism	Amino acid metabolism;Global and overview maps	Metabolism
POS_M204T90_2	204.087	89.6422	1.49	N-Acetyl-D-galactosamine	--	2.92396e-06	22.4422	C8H15NO6	MS2	9.78005e+07	1.26729e+08	1.07182e+08	1.1274e+08	1.12495e+08	1.14887e+08	1.39584e+08	1.14847e+08	3.99863e+07	1.44389e+08	4.2161e+07	1.48354e+08	5.60473e+07	5.677e+07	5.23871e+07	5.68648e+07	5.11259e+07	5.19539e+07	3.72391e+07	3.4887e+07	3.62404e+07	4.0043e+07	3.76154e+07	4.34544e+07	1.03127e+08	1.03108e+08	1.0701e+08	9.53959e+07	1.07057e+08	Organooxygen compounds	14131-60-3	HMDB0000853	C01132	ko00052//Galactose metabolism	Carbohydrate metabolism	Metabolism
POS_M204T527	204.107	527.142	8.79	N5-(L-1-Carboxyethyl)-L-ornithine	--	0.211751	20.951	C8H16N2O4	MS2	3.27459e+06	4.86194e+06	3.47167e+06	2.55917e+06	1.56191e+06	5.21821e+06	2.55519e+06	6.70057e+06	5.14249e+06	4.70794e+06	3.45142e+06	2.14956e+06	994655	860044	981845	687826	626704	840237	1.08471e+06	691896	850820	765410	1.20242e+06	816722	4.17302e+06	4.1732e+06	3.95098e+06	4.6293e+06	3.93028e+06	--	--	--	-	-	-	-
POS_M205T396	205.097	395.554	6.59	L-Tryptophan	--	3.34188e-05	2.42312	C11H12N2O2	MS2	5.39337e+09	5.54984e+09	5.56254e+09	5.48091e+09	5.55661e+09	5.63698e+09	5.93889e+09	5.78011e+09	6.03567e+09	6.06185e+09	6.18894e+09	5.94405e+09	2.01538e+09	2.29934e+09	2.03812e+09	1.94958e+09	1.98145e+09	2.00213e+09	1.93109e+09	1.65899e+09	1.95653e+09	1.89705e+09	1.91102e+09	2.10378e+09	4.20515e+09	4.20489e+09	4.23527e+09	4.14676e+09	4.23378e+09	Indoles and derivatives	73-22-3	HMDB0000929	C00078	ko01100//Metabolic pathways;ko01110//Biosynthesis of secondary metabolites;ko01130//Biosynthesis of antibiotics;ko01230//Biosynthesis of amino acids;ko00380//Tryptophan metabolism;ko01210//2-Oxocarboxylic acid metabolism;ko00260//Glycine, serine and threonine metabolism;ko00970//Aminoacyl-tRNA biosynthesis;ko00400//Phenylalanine, tyrosine and tryptophan biosynthesis;ko00966//Glucosinolate biosynt…	Amino acid metabolism;Biosynthesis of other secondary metabolites;Global and overview maps;Translation	Genetic Information Processing;Metabolism
POS_M205T200	205.118	199.631	3.33	4-Hydroxy-3-(3-methyl-2-butenyl)acetophenone	--	0.000512367	18.8471	C13H16O2	MS2	1.07436e+07	1.17568e+07	1.14348e+07	1.17824e+07	1.09323e+07	1.20756e+07	1.1362e+07	1.11806e+07	1.27115e+07	1.22644e+07	1.25273e+07	1.24438e+07	7.09271e+06	8.79582e+06	7.28388e+06	7.96294e+06	7.36969e+06	7.31558e+06	4.77892e+06	4.62932e+06	5.23199e+06	4.44004e+06	4.84799e+06	5.29497e+06	1.04816e+07	1.04809e+07	1.06259e+07	1.02069e+07	1.06135e+07	Organooxygen compounds	26932-05-8	HMDB0030770	-	-	-	-
POS_M205T194	205.196	194.487	3.24	(3E,6E)-alpha-Farnesene	--	0.00348145	6.36219	C15H24	MS2	2.18643e+07	1.31664e+07	2.61409e+06	1.90871e+06	1.7242e+06	6.73067e+06	5.75887e+06	1.22766e+06	1.39939e+06	7.59536e+06	8.32645e+06	4.99554e+06	9.18756e+06	7.28362e+06	1.63291e+06	5.74975e+06	7.07008e+06	7.99653e+06	1.56179e+07	3.61329e+06	3.80866e+07	4.28282e+06	1.24041e+07	6.56419e+07	5.89064e+06	5.89145e+06	5.90184e+06	5.8699e+06	5.90019e+06	--	--	--	C09665	ko01110//Biosynthesis of secondary metabolites;ko00909//Sesquiterpenoid and triterpenoid biosynthesis	Global and overview maps;Metabolism of terpenoids and polyketides	Metabolism
POS_M205T556	205.196	556.062	9.27	beta-Selinene	--	0.408008	5.59729	C15H24	MS2	8.91068e+06	1.76831e+06	1.72891e+06	4.42987e+06	1.69566e+06	4.9609e+06	1.40955e+06	1.84611e+06	1.67999e+06	7.80406e+06	6.44511e+06	7.28057e+06	8.76265e+06	1.027e+07	7.26744e+06	2.22045e+06	8.44147e+06	5.65378e+06	1.07972e+07	2.09437e+06	1.91624e+06	8.4898e+06	8.44682e+06	7.35758e+06	1.61074e+06	1.61082e+06	1.62185e+06	1.59129e+06	1.61924e+06	Prenol lipids	17066-67-0	HMDB0034997	C09723	ko01110//Biosynthesis of secondary metabolites;ko00909//Sesquiterpenoid and triterpenoid biosynthesis	Global and overview maps;Metabolism of terpenoids and polyketides	Metabolism
POS_M209T564	209.117	564.139	9.4	Isoelemicin	--	2.08682e-06	0.0171109	C12H16O3	MS2	4.18419e+06	712293	2.83806e+06	3.00512e+06	1.94838e+06	3.63171e+06	4.27826e+06	4.44445e+06	4.92674e+06	5.20858e+06	4.9296e+06	4.36708e+06	2.66921e+06	5.00069e+06	6.95651e+06	3.90543e+06	7.57065e+06	8.14546e+07	8.5988e+07	1.1341e+07	1.71705e+07	2.29217e+06	1.44756e+06	1.03268e+06	3.07949e+06	3.07893e+06	3.63214e+06	2.31126e+06	3.35778e+06	Phenol ethers	5273-85-8	HMDB0029867	-	-	-	-
POS_M209T825	209.154	825.029	13.75	L-Kynurenine	--	0.000736222	0.125841	C10H12N2O3	MS2	1.08858e+07	2.43226e+06	9.95291e+06	1.7617e+06	7.56678e+06	1.81495e+06	1.88815e+06	5.88529e+06	6.70037e+06	9.3699e+06	1.15679e+07	1.06345e+07	1.17259e+07	1.27264e+07	1.2573e+07	1.22403e+07	9.92545e+06	1.17127e+07	1.14623e+07	1.09661e+07	8.12551e+06	1.05197e+07	1.06858e+07	1.03903e+07	1.01523e+07	1.01556e+07	9.01567e+06	1.22815e+07	9.15094e+06	Organooxygen compounds	2922-83-0	HMDB0000684	C00328	ko01100//Metabolic pathways;ko00380//Tryptophan metabolism	Amino acid metabolism;Global and overview maps	Metabolism
POS_M209T817	209.19	816.92	13.62	Myristoleic acid	--	4.27861e-06	19.2475	C14H26O2	MS2	1.15826e+07	8.0949e+06	8.07457e+06	8.39002e+06	8.87132e+06	8.36949e+06	1.09232e+07	7.47497e+06	7.60261e+06	5.48348e+06	8.46297e+06	9.23228e+06	8.85083e+06	5.5637e+06	5.94555e+06	5.50048e+06	5.8028e+06	8.16086e+06	5.30239e+06	7.13521e+06	7.06387e+06	7.47335e+06	6.88359e+06	4.42233e+06	9.65395e+06	9.65427e+06	9.39816e+06	1.01528e+07	9.40721e+06	Fatty Acyls	544-64-9	HMDB0002000	-	-	-	-
POS_M210T161	210.061	161.233	2.69	N-Acetyldemethylphosphinothricin	--	0.0671709	2.2701	C6H12NO5P	MS2	1.30411e+07	1.40122e+07	1.46611e+07	1.14054e+07	1.03317e+07	1.01142e+07	1.44894e+07	1.5628e+07	1.44458e+07	1.67245e+07	1.4949e+07	1.52983e+07	6.40746e+06	5.26184e+06	6.84144e+06	7.75352e+06	7.69886e+06	7.02673e+06	9.79066e+06	8.86705e+06	8.43049e+06	9.73052e+06	9.65723e+06	1.06093e+07	1.29985e+07	1.29987e+07	1.32497e+07	1.25365e+07	1.32106e+07	--	--	--	C17949	ko01130//Biosynthesis of antibiotics	Global and overview maps	Metabolism
POS_M213T702	213.148	701.763	11.7	Dodecanedioic acid	--	0.00022144	18.6181	C12H22O4	MS2	5.52949e+07	5.30242e+07	748209	6.19135e+07	6.07241e+07	6.26068e+07	2.76003e+07	2.44463e+07	2.79482e+07	2.67802e+07	2.67918e+07	2.36062e+07	8.2068e+06	9.50009e+06	9.95732e+06	9.18316e+06	7.87377e+06	7.5939e+06	6.23307e+06	5.86284e+06	7.09151e+06	6.19468e+06	5.57256e+06	5.06713e+06	2.56281e+07	2.56252e+07	2.65706e+07	2.38698e+07	2.64525e+07	Fatty Acyls	6402-36-4	HMDB0000933	-	-	-	-
POS_M215T332	215.164	331.636	5.53	L-Histidinol	--	0.168595	10.9636	C6H11N3O	MS2	8.07482e+06	3.52029e+07	3.87768e+07	1.17064e+07	1.83703e+08	1.60545e+07	1.82828e+07	2.20069e+07	8.15502e+07	2.88821e+07	2.51573e+08	1.42279e+08	5.19347e+06	9.84807e+06	1.75716e+07	6.99558e+06	1.26639e+06	5.75197e+06	3.32613e+06	4.31962e+06	1.25241e+06	1.23133e+06	1.47041e+06	1.05307e+07	2.41218e+07	2.40361e+07	2.33753e+07	2.64679e+07	1.83661e+07	Organonitrogen compounds	4836-52-6	HMDB0003431	C00860	ko01100//Metabolic pathways;ko01110//Biosynthesis of secondary metabolites;ko01230//Biosynthesis of amino acids;ko00340//Histidine metabolism	Amino acid metabolism;Global and overview maps	Metabolism
POS_M217T101	217.118	100.696	1.68	N-a-Acetylcitrulline	--	0.0840745	1.10031	C8H15N3O4	MS2	7.38708e+07	6.91956e+07	7.02737e+07	6.83402e+07	5.90773e+07	5.67091e+07	3.76042e+07	3.3747e+07	3.51367e+07	3.34366e+07	3.49629e+07	3.30726e+07	9.6864e+06	8.96694e+06	8.61618e+06	1.44921e+07	5.14088e+06	7.81431e+06	3.7023e+06	1.64471e+07	3.93485e+06	3.21878e+06	4.34246e+06	5.20355e+07	2.42264e+07	2.42264e+07	2.38664e+07	2.49299e+07	2.38771e+07	Carboxylic acids and derivatives	33965-42-3	HMDB0000856	C15532	ko01100//Metabolic pathways;ko01230//Biosynthesis of amino acids;ko00220//Arginine biosynthesis	Amino acid metabolism;Global and overview maps	Metabolism
POS_M217T328	217.155	327.702	5.46	beta-Alanyl-L-lysine	--	4.58418e-14	0.0534376	C9H19N3O3	MS2	4.10084e+07	4.45536e+07	4.47568e+07	4.32228e+07	4.60087e+07	4.56411e+07	3.84856e+07	3.57751e+07	3.71442e+07	3.92988e+07	3.9612e+07	3.89893e+07	6.75191e+07	7.99154e+07	7.36359e+07	7.73258e+07	7.74185e+07	7.67306e+07	4.29673e+07	3.75284e+07	3.83908e+07	3.78759e+07	3.87536e+07	3.91927e+07	5.04881e+07	5.04849e+07	5.17487e+07	4.81558e+07	5.15708e+07	Peptidomimetics	-	HMDB0060442	C05341	ko00410//beta-Alanine metabolism	Metabolism of other amino acids	Metabolism
POS_M221T349	221.092	348.903	5.82	Pyrimidodiazepine	--	6.80397e-06	0.238748	C9H11N5O2	MS2	1.90361e+07	1.19601e+07	1.94402e+07	1.89691e+07	1.92671e+07	2.03386e+07	3.13316e+07	2.93739e+07	3.28061e+07	3.16772e+07	3.31112e+07	3.12187e+07	4.19937e+06	4.54496e+06	3.66031e+06	4.44369e+06	3.92166e+06	3.7394e+06	3.47975e+06	3.39178e+06	1.08199e+06	1.08066e+06	3.27583e+06	3.69895e+06	1.55475e+07	1.55463e+07	1.58098e+07	1.50415e+07	1.57944e+07	--	--	--	C02587	ko00790//Folate biosynthesis	Metabolism of cofactors and vitamins	Metabolism
POS_M225T414	225.109	414.206	6.9	1-Methyl-6-phenyl-1H-imidazo[4,5-b]pyridin-2-amine	--	0.00037385	19.5459	C13H12N4	MS2	4.30289e+07	4.13181e+07	5.37954e+07	6.02074e+07	4.47679e+07	4.50055e+07	4.68887e+07	5.06392e+07	4.73061e+07	3.80981e+07	5.64542e+07	5.66553e+07	4.0627e+07	4.1961e+07	3.83242e+07	4.15238e+07	5.15945e+07	4.36902e+07	4.00735e+07	3.99056e+07	4.5149e+07	4.44067e+07	4.15473e+07	4.29815e+07	4.07754e+07	4.07754e+07	4.07928e+07	4.07433e+07	4.07902e+07	Pyridines and derivatives	105650-23-5	HMDB0041008	-	-	-	-
POS_M226T170	226.045	170.423	2.84	Prephenate	--	1.27764e-09	2.60626	C10H10O6	MS2	5.87596e+06	5.3138e+06	9.48712e+06	1.24296e+07	1.23666e+07	1.79632e+07	5.75147e+06	1.03991e+07	5.27696e+06	4.28743e+06	1.38395e+06	1.56418e+06	1.5771e+07	1.46069e+07	4.38376e+07	1.01979e+08	3115.6	3115.6	3115.6	3115.6	3115.6	3115.6	2.23028e+07	4.35925e+06	7.25593e+06	7.2596e+06	5.34945e+06	9.45363e+06	6.54668e+06	Keto acids and derivatives	126-49-8	HMDB0012283	C00254	ko01100//Metabolic pathways;ko01110//Biosynthesis of secondary metabolites;ko01130//Biosynthesis of antibiotics;ko01230//Biosynthesis of amino acids;ko00400//Phenylalanine, tyrosine and tryptophan biosynthesis	Amino acid metabolism;Global and overview maps	Metabolism
POS_M226T692	226.18	691.755	11.53	Porphobilinogen	--	9.80042e-06	2.49248	C10H14N2O4	MS2	1.35326e+08	1.34886e+08	194032	1.36445e+08	1.36503e+08	1.26264e+08	1.39331e+08	1.40392e+08	1.43506e+08	1.38544e+08	1.35695e+08	1.35929e+08	1.38796e+08	1.54142e+08	1.59663e+08	1.57186e+08	1.63489e+08	1.60829e+08	1.66804e+08	1.54948e+08	1.63914e+08	1.62055e+08	1.5346e+08	1.53016e+08	1.45996e+08	1.45996e+08	1.47821e+08	1.42727e+08	1.4746e+08	Organonitrogen compounds	487-90-1	HMDB0000245	C00931	ko01100//Metabolic pathways;ko01110//Biosynthesis of secondary metabolites;ko01120//Microbial metabolism in diverse environments;ko00860//Porphyrin and chlorophyll metabolism	Global and overview maps;Metabolism of cofactors and vitamins	Metabolism
POS_M228T833	228.196	833.196	13.89	Deoxyuridine	--	2.45258e-15	0.0685976	C9H12N2O5	MS2	9.08551e+07	6.43718e+07	2.91816e+08	6.92391e+08	7.4031e+07	7.80775e+07	1.72043e+08	7.4597e+07	1.91631e+07	7.88056e+07	1.05037e+08	1.91823e+07	2.40109e+08	3115.6	3115.6	3115.6	3115.6	3115.6	3115.6	3115.6	3115.6	3115.6	3115.6	3115.6	1.07646e+08	1.07712e+08	1.0283e+08	1.10051e+08	1.07041e+08	Pyrimidine nucleosides	951-78-0	HMDB0000012	C00526	ko00240//Pyrimidine metabolism	Nucleotide metabolism	Metabolism
POS_M229T747_1	229.18	747.181	12.45	Myristic acid	--	0.000269984	3.12223	C14H28O2	MS2	4.8166e+07	4.66627e+07	1.35965e+07	4.82782e+07	4.88713e+07	5.4356e+07	4.89213e+07	5.18694e+07	5.26628e+07	4.59706e+07	4.80952e+07	4.92615e+07	4.87619e+07	5.49433e+07	5.97898e+07	6.14055e+07	6.70438e+07	6.35157e+07	6.77753e+07	6.81099e+07	6.26395e+07	6.48463e+07	5.75841e+07	5.59067e+07	4.6198e+07	4.6198e+07	4.75611e+07	4.38624e+07	4.71987e+07	Fatty Acyls	544-63-8	HMDB0000806	C06424	ko01100//Metabolic pathways;ko00061//Fatty acid biosynthesis	Global and overview maps;Lipid metabolism	Metabolism
POS_M236T707	236.162	706.727	11.78	Farnesoic acid	--	0.468835	10.6541	C15H24O2	MS2	1.65852e+08	1.76165e+08	1.33003e+07	1.83089e+08	1.67719e+08	1.7389e+08	1.78255e+08	1.75001e+08	1.75627e+08	1.65338e+08	1.77483e+08	1.7117e+08	1.83408e+08	1.81342e+08	1.81567e+08	1.75642e+08	1.81637e+08	1.8284e+08	1.90456e+08	1.81678e+08	1.86459e+08	1.85608e+08	1.69224e+08	1.64789e+08	1.70348e+08	1.70345e+08	1.71787e+08	1.67714e+08	1.71556e+08	--	--	--	-	-	-	-
POS_M237T837	237.185	837.33	13.96	Capsidiol	--	0.00584248	0.406874	C15H24O2	MS2	7.25798e+07	7.26505e+07	8.3814e+07	7.97697e+07	7.99842e+07	7.71622e+07	8.62947e+07	8.17209e+07	9.02639e+07	7.69439e+07	6.81107e+07	6.98141e+07	7.42659e+07	7.64435e+07	8.29348e+07	8.50951e+07	8.45472e+07	8.52857e+07	1.00371e+08	9.52415e+07	8.91831e+07	9.09202e+07	8.87021e+07	7.91973e+07	7.4196e+07	7.41975e+07	7.51633e+07	7.25114e+07	7.49294e+07	Prenol lipids	37208-05-2	HMDB0002352	C09627	ko00909//Sesquiterpenoid and triterpenoid biosynthesis	Metabolism of terpenoids and polyketides	Metabolism
POS_M240T355	240.181	354.728	5.91	Anserine	--	0.00424515	1.62025	C10H16N4O3	MS2	8.4115e+06	2.48997e+06	1.00723e+07	8.76059e+06	7.26167e+06	7.02263e+06	8.15676e+06	6.23384e+06	6.4894e+06	6.75596e+06	5.4812e+06	6.32023e+06	5.10955e+06	4.7867e+06	6.66435e+06	7.19337e+06	6.52466e+06	5.74526e+06	1.19708e+07	1.56621e+07	9.14262e+06	7.08231e+06	8.77203e+06	4.78323e+06	9.37746e+06	9.37744e+06	9.72869e+06	8.76331e+06	9.64526e+06	Peptidomimetics	584-85-0	HMDB0000194	C01262	ko01100//Metabolic pathways;ko00340//Histidine metabolism;ko00410//beta-Alanine metabolism	Amino acid metabolism;Global and overview maps;Metabolism of other amino acids	Metabolism
POS_M242T804	242.284	804.352	13.41	Equol	--	0.00180175	1.44126	C15H14O3	MS2	1.82462e+07	1.67373e+07	2.20541e+06	1.48786e+07	1.92131e+07	1.88245e+07	1.71536e+07	1.88091e+07	1.99276e+07	1.57894e+07	1.01089e+07	1.17319e+07	1.50979e+06	1.29931e+07	2.62479e+06	1.11102e+06	1.37174e+06	6.69405e+06	2.25985e+07	4.85333e+07	1.80919e+07	8.64389e+06	5.73182e+06	5.333e+06	1.54979e+07	1.54981e+07	1.56556e+07	1.52214e+07	1.56191e+07	Isoflavonoids	-	HMDB0141948	-	-	-	-
POS_M243T375	243.182	374.942	6.25	1-Hexadecanol	--	0.00177757	1.56264	C16H34O	MS2	4.62119e+07	6.54738e+06	624256	506730	566711	548142	3.03144e+08	3.32036e+07	8.83097e+06	2.90984e+06	2.11047e+07	1.94829e+07	1.62582e+08	1.59711e+08	2.59195e+07	1.57221e+07	4.38081e+07	5.78885e+07	3.74925e+06	2.05699e+06	1.25572e+08	6.27143e+07	9.55384e+06	3.81346e+06	5.75941e+06	5.755e+06	5.92581e+06	5.44987e+06	5.90512e+06	Fatty Acyls	36653-82-4	HMDB0003424	C00823	ko00071//Fatty acid degradation	Lipid metabolism	Metabolism
POS_M251T470	251.125	469.74	7.83	Ubiquinone-1	--	0.00560209	0.0135887	C14H18O4	MS2	1.26472e+07	6.75483e+06	6.18868e+06	7.14202e+06	6.66814e+06	7.0713e+06	7.76723e+06	6.85553e+06	8.00748e+06	7.32553e+06	6.73131e+06	7.14425e+06	6.39229e+06	9.02104e+06	1.15841e+07	1.71883e+07	4.30845e+07	2.57063e+07	2.28611e+07	1.95821e+07	1.93882e+07	1.51911e+07	2.12617e+07	7.77392e+06	6.03025e+06	6.02996e+06	6.61707e+06	5.16168e+06	6.35915e+06	Prenol lipids	727-81-1	HMDB0002012	C00399	ko01100//Metabolic pathways;ko01110//Biosynthesis of secondary metabolites;ko00130//Ubiquinone and other terpenoid-quinone biosynthesis;ko00190//Oxidative phosphorylation	Energy metabolism;Global and overview maps;Metabolism of cofactors and vitamins	Metabolism
POS_M252T297	252.109	296.825	4.95	2-Deoxyadenosine	--	6.29941e-43	0.723276	C10H13N5O3	MS2	4.73119e+07	4.59845e+07	4.44453e+07	4.96042e+07	5.05576e+07	5.09347e+07	7.21309e+07	7.17901e+07	7.41344e+07	7.60229e+07	7.66276e+07	7.4639e+07	1.62915e+07	1.97049e+07	1.53407e+07	1.82011e+07	1.78811e+07	1.63215e+07	9.12001e+06	8.07367e+06	9.63711e+06	8.74948e+06	8.75422e+06	9.46463e+06	3.98422e+07	3.98423e+07	3.94773e+07	4.05303e+07	3.95153e+07	Purine nucleosides	958-09-8	HMDB0000101	C00559	ko01100//Metabolic pathways;ko00230//Purine metabolism	Global and overview maps;Nucleotide metabolism	Metabolism
POS_M256T98	256.08	97.9132	1.63	Nicotinate D-ribonucleoside	--	2.50697e-18	5.48653	C11H14NO6	MS2	4.54585e+08	4.63959e+08	4.28971e+08	2.75287e+08	2.78364e+08	7.48601e+07	4.90265e+08	4.10188e+08	4.49409e+08	4.33001e+08	4.42638e+08	4.29325e+08	1.10478e+08	1.53164e+08	1.33785e+08	3.949e+07	3.69046e+07	3.48889e+07	3.22149e+07	3.19595e+07	4.09325e+07	3.39202e+07	8.11641e+07	1.20373e+08	2.33287e+08	2.33266e+08	2.30727e+08	2.38676e+08	2.30304e+08	Organooxygen compounds	-	HMDB0006809	C05841	ko01100//Metabolic pathways;ko00760//Nicotinate and nicotinamide metabolism	Global and overview maps;Metabolism of cofactors and vitamins	Metabolism
POS_M256T754	256.263	754.442	12.57	Palmitic acid	--	3.12649e-09	1.35447	C16H32O2	MS2	1.21212e+06	8.58763e+06	888534	1.69382e+06	5.52084e+06	6.3677e+06	1.41506e+07	1.11073e+07	1.61965e+06	1.61534e+06	1.53467e+06	5.49502e+06	3.8843e+06	4.74789e+06	5.8647e+06	3.53836e+06	1.07133e+06	3.07149e+06	3.89406e+06	3.64393e+06	4.32913e+06	3.21163e+06	4.66288e+06	1.12649e+06	7.33943e+06	7.33511e+06	8.25603e+06	5.39045e+06	8.43092e+06	Fatty Acyls	1957-10-03	HMDB0000220	C00249	ko01100//Metabolic pathways;ko01040//Biosynthesis of unsaturated fatty acids;ko00061//Fatty acid biosynthesis;ko00073//Cutin, suberine and wax biosynthesis;ko00071//Fatty acid degradation;ko00062//Fatty acid elongation;ko01212//Fatty acid metabolism	Global and overview maps;Lipid metabolism	Metabolism
POS_M258T86	258.11	86.2172	1.44	Glycerophosphocholine	--	1.01357e-08	0.601889	C8H21NO6P	MS2	9.54896e+08	9.35206e+08	1.00944e+09	9.50798e+08	1.03515e+09	9.04416e+08	2.0277e+09	2.13409e+09	2.20823e+09	1.94979e+09	2.2127e+09	2.09869e+09	2.00081e+08	7.74726e+08	6.41878e+08	7.42301e+08	1.8403e+08	5.98789e+08	5.08425e+08	5.5813e+08	6.75237e+08	1.56613e+08	5.99763e+08	5.80464e+08	1.09074e+09	1.09073e+09	1.08107e+09	1.10886e+09	1.08217e+09	Glycerophospholipids	-	HMDB0011290	C00670	ko00564//Glycerophospholipid metabolism;ko00565//Ether lipid metabolism	Lipid metabolism	Metabolism
POS_M259T187	259.129	187.112	3.12	Linatine	--	0.000343193	0.339327	C10H17N3O5	MS2	8.68554e+06	9.09794e+06	8.92904e+06	8.87843e+06	9.53282e+06	8.82753e+06	2.83997e+07	2.42774e+07	2.7694e+07	2.77339e+07	2.77194e+07	2.80722e+07	1.67491e+06	428711	970560	1.53262e+06	1.43628e+06	1.56774e+06	1.8313e+06	465925	1.71648e+06	1.76814e+06	1.98462e+06	580244	1.12576e+07	1.12576e+07	1.12111e+07	1.13459e+07	1.12152e+07	Carboxylic acids and derivatives	10139-06-7	HMDB0038516	C05939	ko00330//Arginine and proline metabolism	Amino acid metabolism	Metabolism
POS_M261T89_2	261.037	88.5744	1.48	D-Glucose 1-phosphate	--	1.52845e-06	1.45131	C6H13O9P	MS2	2.11006e+08	2.33838e+08	1.95428e+08	2.23102e+08	2.09876e+08	1.92532e+08	1.89261e+08	1.90757e+08	1.97261e+08	2.01398e+08	1.97955e+08	2.00807e+08	2.09308e+08	1.84534e+08	1.63848e+08	1.68275e+08	1.61393e+08	1.50702e+08	8.79933e+07	7.53974e+07	1.2142e+08	8.79036e+07	8.53779e+07	9.52796e+07	1.88395e+08	1.88441e+08	1.73327e+08	2.16313e+08	1.75392e+08	Organooxygen compounds	59-56-3	HMDB0001586	C00103	ko01100//Metabolic pathways;ko01110//Biosynthesis of secondary metabolites;ko01120//Microbial metabolism in diverse environments;ko01130//Biosynthesis of antibiotics;ko00052//Galactose metabolism;ko00520//Amino sugar and nucleotide sugar metabolism;ko00040//Pentose and glucuronate interconversions;ko00010//Glycolysis / Gluconeogenesis;ko00500//Starch and sucrose metabolism	Carbohydrate metabolism;Global and overview maps	Metabolism
POS_M261T243	261.043	242.518	4.04	D-Tagatose 6-phosphate	--	0.000158285	0.564529	C6H13O9P	MS2	1.015e+07	1.09023e+07	1.40311e+07	1.66195e+07	1.23766e+07	9.40968e+06	7.58648e+06	1.14955e+07	1.09684e+07	8.66333e+06	7.24956e+06	8.45815e+06	1.27851e+06	7.25521e+06	6.12624e+06	8.2015e+06	7.29279e+06	5.77266e+06	805520	1.37772e+06	3.12066e+06	3.56248e+06	2.92197e+06	765489	8.54211e+06	8.54107e+06	8.9816e+06	7.7434e+06	8.90557e+06	Organooxygen compounds	-	HMDB0006873	C01097	ko01100//Metabolic pathways;ko00052//Galactose metabolism	Carbohydrate metabolism;Global and overview maps	Metabolism
POS_M263T832	263.237	831.765	13.86	Linoleic acid	--	1.1831e-11	16.7934	C18H32O2	MS2	6.80296e+07	6.03396e+07	6.81131e+07	1.21285e+08	1.25331e+08	1.25522e+08	7.61233e+07	6.9269e+07	7.27661e+07	7.56537e+07	7.07188e+07	6.88988e+07	3.12339e+07	3.09351e+07	4.86813e+07	2.95813e+07	3.14378e+07	2.81159e+07	3.35021e+07	2.90229e+07	3.09789e+07	3.15172e+07	3.16332e+07	3.11643e+07	5.18173e+07	5.1819e+07	5.07975e+07	5.37587e+07	5.08854e+07	Fatty Acyls	506-21-8	HMDB0006270	C01595	ko01100//Metabolic pathways;ko00591//Linoleic acid metabolism;ko01040//Biosynthesis of unsaturated fatty acids	Global and overview maps;Lipid metabolism	Metabolism
POS_M263T821	263.237	820.936	13.68	Stearolic acid	--	7.45591e-12	16.7649	C18H32O2	MS2	1.27663e+07	5.19697e+07	5.05239e+07	1.22159e+07	1.29471e+07	1.2714e+07	3.66153e+07	3.33857e+07	4.00291e+07	3.76588e+07	3.60662e+07	3.84198e+07	1.88687e+07	1.82677e+07	4.24772e+06	1.8528e+07	1.79019e+07	1.85005e+07	1.90887e+07	1.69697e+07	1.91439e+07	1.81118e+07	1.86597e+07	1.82102e+07	3.24879e+07	3.24881e+07	3.26653e+07	3.2159e+07	3.26409e+07	--	--	--	-	-	-	-
POS_M264T640	264.157	639.622	10.66	Cycloheximide	--	4.52181e-05	0.0775021	C15H23NO4	MS2	9.98538e+06	6.70933e+06	6.48749e+06	7.12495e+06	7.02023e+06	6.22438e+06	6.5921e+06	6.7884e+06	6.61072e+06	7.49048e+06	6.73605e+06	7.24325e+06	6.65284e+06	6.67348e+06	6.74684e+06	7.07444e+06	6.43332e+06	6.90793e+06	5.81713e+06	6.41203e+06	6.79775e+06	6.19381e+06	6.79467e+06	6.45403e+06	7.18276e+06	7.18241e+06	7.23809e+06	7.07655e+06	7.23424e+06	--	--	--	-	-	-	-
POS_M264T779	264.194	779.176	12.99	Tramadol	--	3.4862e-06	8.03517	C16H25NO2	MS2	3.97426e+07	4.31885e+07	1.46979e+06	4.67231e+07	4.97819e+07	4.89621e+07	4.7351e+07	5.39132e+07	5.35112e+07	4.35531e+07	4.30957e+07	4.49269e+07	5.36603e+07	4.73928e+07	4.89046e+07	4.79826e+07	4.38493e+07	3.94906e+07	4.53535e+07	4.22634e+07	4.04307e+07	4.43372e+07	4.71356e+07	5.02586e+07	4.50858e+07	4.50843e+07	4.47618e+07	4.57031e+07	4.47884e+07	Phenol ethers	27203-92-5	HMDB0014339	-	-	-	-
POS_M265T781	265.104	781.122	13.02	Phenylacetylglutamine	--	0.140235	0.277198	C13H16N2O4	MS2	1.64184e+07	1.58337e+07	85699.1	1.40307e+07	1.43459e+07	1.52648e+07	8.17365e+07	1.91639e+07	1.36156e+07	1.35212e+07	1.44203e+07	1.55137e+07	8.17552e+07	8.83285e+07	2.84738e+07	2.2014e+07	2.9589e+07	1.68779e+07	1.49431e+07	1.59047e+07	1.09688e+08	7.49908e+07	1.99349e+07	1.50617e+07	1.68276e+07	1.68282e+07	1.66264e+07	1.72036e+07	1.66513e+07	Carboxylic acids and derivatives	-	HMDB0062645	C04148	ko00360//Phenylalanine metabolism	Amino acid metabolism	Metabolism
POS_M265T85	265.112	85.176	1.42	Thiamine	--	1.0196e-13	0.0734488	C12H17N4OS	MS2	9.45172e+07	9.11119e+07	9.64813e+07	8.97615e+07	9.4619e+07	1.11899e+08	8.6674e+07	9.09047e+07	9.33914e+07	7.64209e+07	9.01246e+07	9.85901e+07	3.85635e+07	3.59078e+07	3.66614e+07	4.19714e+07	3.92588e+07	4.183e+07	3.53045e+07	3.31759e+07	3.87615e+07	3.17769e+07	3.30086e+07	3.40483e+07	6.82166e+07	6.82089e+07	6.98868e+07	6.50555e+07	6.97251e+07	Diazines	59-43-8	HMDB0000235	C00378	ko01100//Metabolic pathways;ko02010//ABC transporters;ko00730//Thiamine metabolism;ko04122//Sulfur relay system	Folding, sorting and degradation;Global and overview maps;Membrane transport;Metabolism of cofactors and vitamins	Environmental Information Processing;Genetic Information Processing;Metabolism
POS_M265T467	265.143	467.436	7.79	Qing Hau Sau	--	8.26486e-06	12.7547	C15H22O5	MS2	2.60213e+06	1.24949e+07	2.97349e+06	3.43536e+06	1.44032e+07	1.69381e+07	2.3815e+07	2.15847e+07	1.88338e+07	1.63476e+07	1.78805e+07	1.59356e+07	1.38893e+06	1.17369e+06	3.71396e+06	2.93067e+06	775652	2.1978e+06	2.49468e+06	430126	533454	1.83197e+06	595911	537891	2.70215e+06	2.70022e+06	2.768e+06	2.57461e+06	2.765e+06	--	--	--	-	-	-	-
POS_M265T401	265.143	401.286	6.69	(S)-Abscisic acid	--	5.19252e-08	1.34615	C15H20O4	MS2	1.16542e+07	7.71999e+06	8.10482e+06	5.17333e+06	6.77302e+06	6.68989e+06	6.6463e+06	5.58755e+06	5.92711e+06	1.6508e+06	6.42675e+06	6.08711e+06	3.10554e+06	3.64852e+07	3115.6	3115.6	3115.6	3115.6	3115.6	3115.6	3115.6	3115.6	3115.6	6.13049e+06	3.87397e+06	3.87781e+06	2.3224e+06	5.32335e+06	3.44607e+06	--	--	--	C06082	ko01100//Metabolic pathways;ko01110//Biosynthesis of secondary metabolites;ko04075//Plant hormone signal transduction;ko00906//Carotenoid biosynthesis	Global and overview maps;Metabolism of terpenoids and polyketides;Signal transduction	Environmental Information Processing;Metabolism
POS_M266T601	266.173	600.832	10.01	Mirtazapine	--	0.00426146	27.6519	C17H19N3	MS2	626972	2.94008e+06	2.5955e+06	2.60608e+06	2.77571e+06	592979	532629	494217	470058	2.56909e+06	1.7632e+06	2.26253e+06	2.29303e+06	3.66257e+06	2.32332e+06	2.5189e+06	3.14772e+06	3.35993e+06	3.47286e+06	3.33373e+06	3.93423e+06	3.34654e+06	2.93098e+06	3.63821e+06	2.80742e+06	2.8078e+06	2.72118e+06	2.96182e+06	2.73865e+06	Piperazinoazepines	61337-67-5	HMDB0014514	-	-	-	-
POS_M268T287	268.104	286.989	4.78	Adenosine	--	5.59408e-23	0.56236	C10H13N5O4	MS2	7.08906e+08	7.18265e+08	6.98781e+08	7.22636e+08	7.20241e+08	7.40266e+08	8.02023e+08	7.89089e+08	8.52214e+08	7.90292e+08	8.99273e+08	8.38277e+08	3.60351e+08	4.71878e+08	3.4383e+08	3.87684e+08	3.90549e+08	3.53315e+08	2.8861e+08	2.47287e+08	3.19113e+08	2.62637e+08	2.63892e+08	2.78466e+08	5.69577e+08	5.6962e+08	5.54583e+08	5.97285e+08	5.56725e+08	Purine nucleosides	58-61-7	HMDB0000050	C00212	ko01100//Metabolic pathways;ko00230//Purine metabolism	Global and overview maps;Nucleotide metabolism	Metabolism
POS_M269T299	269.088	298.615	4.98	Inosine	--	1.58517e-08	1.03418	C10H12N4O5	MS2	1.13126e+07	1.13114e+07	9.85079e+06	1.07545e+07	2.48609e+06	9.76409e+06	1.8743e+07	1.8767e+07	2.04748e+07	1.95579e+07	1.8355e+07	1.95296e+07	827869	1.07566e+06	3.56987e+06	4.48916e+06	4.7048e+06	1.14859e+06	361122	1.77475e+06	1.57917e+06	457682	415932	376641	9.00814e+06	9.00801e+06	9.0489e+06	8.93249e+06	9.0434e+06	Purine nucleosides	58-63-9	HMDB0000195	C00294	ko01100//Metabolic pathways;ko00230//Purine metabolism	Global and overview maps;Nucleotide metabolism	Metabolism
POS_M271T777	271.188	777.127	12.95	Genistein	--	2.42526e-06	27.2767	C15H10O5	MS2	2.72915e+07	2.58553e+07	968031	2.63592e+07	3.02213e+07	2.98156e+07	3.07957e+07	2.62624e+07	2.55594e+07	2.60917e+07	2.53493e+07	2.99292e+07	2.42669e+07	1.92258e+07	1.78494e+07	1.71162e+07	1.58255e+07	1.53317e+07	1.48324e+07	1.83665e+07	1.5221e+07	1.77927e+07	1.72626e+07	1.85194e+07	2.54483e+07	2.54422e+07	2.5742e+07	2.48252e+07	2.57959e+07	Isoflavonoids	446-72-0	HMDB0003217	C09126	ko00943//Isoflavonoid biosynthesis	Biosynthesis of other secondary metabolites	Metabolism
POS_M273T825	273.258	824.63	13.74	Geranylgeraniol	--	2.66108e-12	1.01036	C20H34O	MS2	1.51897e+06	8.3955e+06	5.93939e+06	1.35071e+06	1.51398e+06	1.20075e+06	1.55406e+06	1.32757e+06	1.42598e+06	1.53851e+06	1.60754e+06	1.25296e+06	5.51178e+07	4.57843e+07	3.90259e+07	3.11348e+07	2.84711e+07	3.19888e+07	4.77603e+06	1.90926e+07	1.81042e+07	2.12933e+07	2.263e+07	2.79284e+07	3.17352e+07	3.17396e+07	2.70035e+07	4.4486e+07	1.93909e+07	--	--	--	C09094	ko01110//Biosynthesis of secondary metabolites;ko00904//Diterpenoid biosynthesis	Global and overview maps;Metabolism of terpenoids and polyketides	Metabolism
POS_M275T714	275.2	713.757	11.9	Nandrolone	--	1.51459e-09	1.36621	C18H26O2	MS2	1.05192e+07	9.40043e+06	689390	9.57726e+06	1.10914e+07	1.09849e+07	1.55561e+07	1.40386e+07	1.10679e+07	1.28595e+07	1.05945e+07	1.09541e+07	4.10287e+06	4.88148e+06	3.96512e+06	4.37832e+06	4.1355e+06	4.16502e+06	2.7302e+06	2.26522e+06	550188	2.17429e+06	2.33654e+06	2.46842e+06	7.43399e+06	7.43388e+06	7.40303e+06	7.492e+06	7.40659e+06	Steroids and steroid derivatives	434-22-0	HMDB0002725	-	-	-	-
POS_M277T84	277.138	84.1966	1.4	N6-(L-1,3-Dicarboxypropyl)-L-lysine	--	9.63269e-05	4.21857	C11H20N2O6	MS2	9.42483e+07	7.86521e+07	6.34756e+07	6.18862e+07	5.71026e+07	5.11111e+07	8.41822e+07	8.49502e+07	7.72641e+07	7.32086e+07	7.6161e+07	5.88422e+07	1.4081e+07	1.75554e+07	1.64226e+07	1.87158e+07	1.58993e+07	1.60608e+07	1.88605e+07	1.73402e+07	1.97111e+07	1.86969e+07	2.00839e+07	2.00639e+07	3.60377e+07	3.60359e+07	3.64494e+07	3.52551e+07	3.64125e+07	Carboxylic acids and derivatives	-	HMDB0062698	C00449	ko01100//Metabolic pathways;ko01110//Biosynthesis of secondary metabolites;ko01130//Biosynthesis of antibiotics;ko01230//Biosynthesis of amino acids;ko00310//Lysine degradation;ko00300//Lysine biosynthesis	Amino acid metabolism;Global and overview maps	Metabolism
POS_M277T834	277.216	834.453	13.91	Stearidonic acid	--	2.78598e-28	0.299039	C18H28O2	MS2	4.27723e+08	4.68899e+08	4.5112e+08	4.43156e+08	4.66102e+08	4.7383e+08	2.67727e+08	2.50146e+08	2.69279e+08	2.20336e+08	2.59179e+08	1.97205e+08	1.28967e+08	1.14855e+08	1.1229e+08	1.45339e+08	1.31816e+08	1.15508e+08	9.03799e+07	7.90894e+07	8.35425e+07	8.21232e+07	7.12642e+07	7.08456e+07	2.21286e+08	2.21329e+08	2.11993e+08	2.373e+08	2.14387e+08	Fatty Acyls	20290-75-9	HMDB0006547	C16300	ko01110//Biosynthesis of secondary metabolites;ko00592//alpha-Linolenic acid metabolism	Global and overview maps;Lipid metabolism	Metabolism
POS_M279T149	279.163	148.685	2.48	Diisobutyl phthalate	--	6.12794e-09	14.3456	C16H22O4	MS2	6.40025e+07	3.5127e+08	2.58131e+08	7.47887e+07	9.95297e+07	9.84062e+07	8.83533e+08	3.26712e+08	1.44672e+08	1.455e+08	2.47388e+08	4.64824e+08	2.76981e+08	1.12799e+08	1.82392e+08	1.7076e+08	1.20633e+08	4.90475e+07	1.14407e+08	5.33213e+07	1.18189e+08	1.42497e+08	1.3688e+08	1.53694e+08	1.65471e+08	1.65529e+08	1.40015e+08	2.23736e+08	1.28077e+08	Benzene and substituted derivatives	84-69-5	HMDB0013835	-	-	-	-
POS_M279T782	279.156	782.054	13.03	Dibutyl phthalate	--	2.29058e-12	11.1677	C16H22O4	MS2	1.37779e+08	7.52439e+07	1.35541e+08	1.41841e+08	1.13056e+08	1.18753e+08	1.85348e+08	2.58667e+08	3.85067e+08	2.15215e+08	8.41376e+08	2.96421e+08	2.40977e+08	7.82661e+08	9.05739e+07	2.69291e+08	9.14819e+07	1.46777e+08	1.16702e+08	1.87223e+08	9.77834e+07	5.98443e+07	1.63007e+08	1.23739e+08	3.32799e+08	3.32482e+08	3.16917e+08	3.72559e+08	3.01425e+08	Benzene and substituted derivatives	84-74-2	HMDB0033244	-	-	-	-
POS_M279T809	279.232	808.849	13.48	Alpha-dimorphecolic acid	--	2.29146e-05	2.07042	C18H32O3	MS2	1.22222e+08	1.20588e+08	1.37754e+08	1.28496e+08	1.30225e+08	1.26549e+08	1.36184e+08	1.33817e+08	1.42704e+08	1.44681e+08	1.47308e+08	1.55026e+08	6.54423e+07	6.2827e+07	5.86679e+07	5.96665e+07	6.06041e+07	5.92171e+07	5.49935e+07	4.50603e+07	4.88388e+07	4.43632e+07	4.65429e+07	4.50304e+07	9.31331e+07	9.31441e+07	8.96947e+07	9.93867e+07	9.02834e+07	Fatty Acyls	15514-85-9	HMDB0010223	C14767	ko00591//Linoleic acid metabolism	Lipid metabolism	Metabolism
POS_M281T790	281.247	789.812	13.16	10E,12Z-Octadecadienoic acid	--	3.16197e-11	0.555189	C18H32O2	MS2	5.00092e+07	6.27639e+07	2.57499e+07	7.8673e+07	6.56462e+07	8.40222e+07	3.81063e+07	4.70506e+07	4.87679e+07	4.43857e+07	2.6843e+07	5.3742e+07	2.34841e+07	5.80715e+07	3.59504e+07	7.45536e+07	5.44259e+07	3.96718e+07	6.06593e+07	5.19977e+07	3.74295e+07	6.52407e+07	4.16024e+07	3.21727e+07	2.68742e+07	2.68478e+07	3.22636e+07	1.77197e+07	3.07791e+07	Fatty Acyls	2420-56-6	HMDB0005048	C04056	ko00591//Linoleic acid metabolism	Lipid metabolism	Metabolism
POS_M282T167	282.119	167.369	2.79	1-Methyladenosine	--	1.56965e-13	1.2563	C11H15N5O4	MS2	8.98248e+06	8.13501e+06	2.19958e+06	8.29376e+06	8.9527e+06	1.0042e+07	2.13976e+07	2.06426e+07	1.99056e+07	2.01366e+07	2.16521e+07	2.11915e+07	2.88669e+06	760218	2.71801e+06	716102	3.15275e+06	633102	2.08782e+06	463376	1.93287e+06	486585	442364	558913	8.70128e+06	8.70057e+06	8.83142e+06	8.45489e+06	8.81891e+06	Purine nucleosides	15763-06-1	HMDB0003331	-	-	-	-
POS_M282T798	282.279	797.731	13.3	Oleic acid	--	1.3706e-10	0.319596	C18H34O2	MS2	2.21479e+09	2.79026e+09	2.78883e+09	2.57411e+09	2.80556e+09	2.48644e+09	2.91401e+09	2.52497e+09	2.43112e+09	2.32302e+09	2.5892e+09	2.89539e+09	3.2226e+09	2.78985e+09	2.67029e+09	3.04382e+09	2.92899e+09	3.22971e+09	4.20338e+09	3.72155e+09	3.23548e+09	4.40189e+09	2.56809e+09	2.17523e+09	2.13705e+09	2.13763e+09	2.01873e+09	2.32669e+09	2.06068e+09	Fatty Acyls	2027-47-6	HMDB0062703	C00712	ko01040//Biosynthesis of unsaturated fatty acids;ko00061//Fatty acid biosynthesis;ko00073//Cutin, suberine and wax biosynthesis	Lipid metabolism	Metabolism
POS_M284T103	284.098	102.745	1.71	Guanosine	--	8.08058e-17	3.55403	C10H13N5O5	MS2	3.50763e+07	4.29106e+07	5.34765e+07	3.32465e+06	4.21002e+07	3.85844e+07	9.34101e+07	8.27922e+07	1.08915e+08	1.09197e+08	8.97546e+07	9.01774e+07	1.08807e+06	2.47578e+07	2.26849e+07	2.59386e+07	1.83566e+06	2.2927e+07	1.47046e+07	1.40102e+07	1.5323e+07	1.55181e+07	1.61941e+07	1.84421e+07	4.21006e+07	4.21023e+07	4.20914e+07	4.21175e+07	4.20931e+07	Purine nucleosides	118-00-3	HMDB0000133	C00387	ko01100//Metabolic pathways;ko00230//Purine metabolism	Global and overview maps;Nucleotide metabolism	Metabolism
POS_M284T383	284.206	383.017	6.38	9-cis-Retinal	--	0.407282	27.8944	C20H28O	MS2	5.02871e+06	4.65091e+06	5.4832e+06	6.40035e+06	2.26202e+07	2.19688e+07	2.50555e+07	2.603e+07	4.76297e+06	5.07278e+06	5.08043e+06	1.81304e+07	5.74445e+06	6.95202e+06	4.45219e+06	3.80146e+06	3.63036e+06	3.78559e+06	3.57838e+06	3.45399e+06	3.60333e+06	3.48344e+06	3.29835e+06	2.89873e+06	3.87896e+06	3.87665e+06	3.96727e+06	3.71017e+06	3.96068e+06	Prenol lipids	514-85-2	HMDB0006218	-	-	-	-
POS_M287T373	287.054	373.006	6.22	Luteolin	--	0.169113	2.50292	C15H10O6	MS2	1.60979e+07	1.57346e+07	1.63191e+07	1.75365e+07	1.59845e+07	1.5317e+07	7.34878e+06	6.224e+06	6.2599e+06	7.32375e+06	6.84338e+06	7.04983e+06	1.37097e+07	1.58726e+07	1.35431e+07	1.29295e+07	1.30126e+07	1.24913e+07	1.20653e+07	1.05532e+07	1.25295e+07	1.21235e+07	1.23508e+07	1.26671e+07	1.36702e+07	1.36679e+07	1.41264e+07	1.2764e+07	1.41295e+07	Flavonoids	491-70-3	HMDB0005800	C01514	ko01100//Metabolic pathways;ko01110//Biosynthesis of secondary metabolites;ko00941//Flavonoid biosynthesis;ko00944//Flavone and flavonol biosynthesis	Biosynthesis of other secondary metabolites;Global and overview maps	Metabolism
POS_M289T413	289.07	412.816	6.88	Eriodictyol	--	4.80699e-05	1.67037	C15H12O6	MS2	1.3154e+08	1.4088e+08	1.32059e+08	1.3411e+08	1.42615e+08	1.45602e+08	1.04759e+08	1.00132e+08	1.057e+08	1.03807e+08	1.03892e+08	1.08113e+08	1.44096e+08	1.631e+08	1.58411e+08	1.62593e+08	1.69083e+08	1.6206e+08	1.60726e+08	1.39885e+08	1.67615e+08	1.59062e+08	1.53965e+08	1.60356e+08	1.36379e+08	1.36368e+08	1.40818e+08	1.28318e+08	1.40048e+08	Flavonoids	552-58-9	HMDB0005810	C05631	ko01110//Biosynthesis of secondary metabolites;ko00941//Flavonoid biosynthesis	Biosynthesis of other secondary metabolites;Global and overview maps	Metabolism
POS_M291T425	291.086	425.469	7.09	Epicatechin	--	4.80988e-34	0.771542	C15H14O6	MS2	2.87548e+08	3.04989e+08	3.08781e+08	3.00706e+08	3.12937e+08	3.04511e+08	2.63944e+08	2.65759e+08	2.66878e+08	2.73562e+08	2.80428e+08	2.80129e+08	2.66193e+08	2.9229e+08	2.62912e+08	2.68876e+08	2.79627e+08	2.65859e+08	2.71596e+08	2.55505e+08	2.93657e+08	2.76399e+08	2.87807e+08	2.87645e+08	2.9608e+08	2.96082e+08	2.9421e+08	2.99584e+08	2.94428e+08	Flavonoids	18829-70-4	HMDB0037953	C09727	ko01110//Biosynthesis of secondary metabolites;ko00941//Flavonoid biosynthesis	Biosynthesis of other secondary metabolites;Global and overview maps	Metabolism
POS_M291T751	291.196	750.791	12.51	Androsterone	--	0.075212	2.5723	C19H30O2	MS2	6.25689e+06	1.46023e+07	847033	6.61303e+06	7.31252e+06	7.85611e+06	6.75855e+06	9.71787e+06	7.38629e+06	9.26712e+06	7.73323e+06	8.29121e+06	2.37978e+06	3.05729e+06	2.12825e+06	3.21613e+06	769385	2.44105e+06	1.83319e+06	547172	498291	553899	592306	2.03902e+06	5.52506e+06	5.52417e+06	5.55329e+06	5.46473e+06	5.55896e+06	Steroids and steroid derivatives	53-41-8	HMDB0000031	-	-	-	-
POS_M291T722	291.268	721.596	12.03	Sclareol	--	1.08238e-18	4.24145	C20H36O2	MS2	3.1168e+07	2.87758e+07	190172	2.98276e+07	3.04658e+07	3.29977e+07	2.59055e+07	2.31281e+07	2.76469e+07	2.97817e+07	2.79662e+07	2.9856e+07	3.68937e+07	4.34184e+07	3.30303e+07	4.1522e+07	4.06472e+07	3.70306e+07	3.18134e+07	2.69054e+07	3.02602e+07	2.99641e+07	2.97174e+07	3.08398e+07	3.07054e+07	3.07051e+07	3.09678e+07	3.02274e+07	3.09236e+07	Prenol lipids	515-03-7	HMDB0036827	C09183	ko01110//Biosynthesis of secondary metabolites;ko00904//Diterpenoid biosynthesis	Global and overview maps;Metabolism of terpenoids and polyketides	Metabolism
POS_M293T810	293.211	810.466	13.51	9(S)-HPOT	--	3.14959e-06	0.0387411	C18H30O4	MS2	7.37255e+07	7.35057e+07	6.65797e+07	6.92388e+07	6.59536e+07	6.63191e+07	1.48748e+07	4.90369e+07	5.94068e+07	1.49882e+07	6.14324e+07	1.48427e+07	1.73715e+07	1.65715e+07	2.50004e+07	1.96226e+07	1.98256e+07	1.48539e+07	9.63761e+06	5.35457e+06	2.86582e+06	8.95093e+06	2.61442e+06	7.82772e+06	4.23602e+07	4.23595e+07	4.38716e+07	3.97118e+07	4.3519e+07	--	--	--	C16321	ko01110//Biosynthesis of secondary metabolites;ko00592//alpha-Linolenic acid metabolism	Global and overview maps;Lipid metabolism	Metabolism
POS_M293T711	293.284	710.688	11.84	11Z-Eicosenoic acid	--	2.43461e-10	13.7819	C20H38O2	MS2	1.05126e+07	1.115e+07	338724	1.10386e+07	1.24323e+07	1.15658e+07	7.77972e+06	8.67002e+06	1.07308e+07	9.37436e+06	9.50445e+06	8.66095e+06	1.68114e+07	1.90032e+07	1.63764e+07	1.90742e+07	1.71775e+07	1.57987e+07	1.3679e+07	1.27961e+07	1.27712e+07	1.2528e+07	1.36092e+07	1.31829e+07	1.21456e+07	1.21462e+07	1.18405e+07	1.27162e+07	1.1877e+07	Fatty Acyls	26764-41-0	HMDB0002231	C16526	ko01040//Biosynthesis of unsaturated fatty acids	Lipid metabolism	Metabolism
POS_M295T78	294.938	78.0119	1.3	Indican	--	4.04743e-14	1.41378	C14H17NO6	MS2	116303	61097.4	186232	130770	243590	62787.1	3.98598e+07	4.11707e+07	4.67685e+07	4.3308e+07	4.74498e+07	4.33429e+07	126801	97330.4	124739	102856	67158.5	108773	2.9797e+07	2.81394e+07	3.22807e+07	3.26848e+07	3.05818e+07	2.66404e+07	1.05182e+07	1.05182e+07	1.05558e+07	1.04482e+07	1.05509e+07	-	487-60-5	HMDB0061755	-	-	-	-
POS_M295T834	295.226	834.355	13.91	13-L-Hydroperoxylinoleic acid	--	5.37016e-11	3.63784	C18H32O4	MS2	1.30023e+08	1.36628e+08	1.3343e+08	1.2895e+08	1.3977e+08	1.61234e+08	2.37546e+08	2.05113e+08	2.03704e+08	2.29575e+08	2.26321e+08	2.26332e+08	4.39668e+07	4.05343e+07	3.96035e+07	4.45035e+07	5.42527e+07	4.89848e+07	4.30331e+07	5.18302e+07	4.06388e+07	3.43404e+07	2.48657e+07	1.19838e+07	1.09411e+08	1.09421e+08	1.07202e+08	1.13402e+08	1.07608e+08	Fatty Acyls	33964-75-9	HMDB0003871	C04717	ko01100//Metabolic pathways;ko00591//Linoleic acid metabolism	Global and overview maps;Lipid metabolism	Metabolism
POS_M295T701	295.226	701.192	11.69	9-OxoODE	--	3.70784e-05	0.0021798	C18H30O3	MS2	2.54851e+08	2.60826e+08	1.48192e+06	2.81536e+08	2.73572e+08	2.83167e+08	1.31518e+08	1.20869e+08	1.31409e+08	1.25078e+08	1.28856e+08	1.24803e+08	3.4446e+07	3.87403e+07	3.71333e+07	3.84481e+07	3.73064e+07	3.40026e+07	2.13955e+07	1.89962e+07	2.10912e+07	2.16696e+07	1.91476e+07	2.0212e+07	1.16722e+08	1.16716e+08	1.19275e+08	1.1204e+08	1.18876e+08	Fatty Acyls	-	HMDB0004669	C14766	ko00591//Linoleic acid metabolism	Lipid metabolism	Metabolism
POS_M297T814	297.242	813.578	13.56	12,13-DHOME	--	7.8543e-11	12.3691	C18H34O4	MS2	3.4938e+08	3.45927e+08	4.00687e+08	3.74922e+08	3.41416e+08	3.89936e+08	3.49774e+07	3.11588e+07	4.13162e+07	2.69804e+07	4.37878e+07	4.77034e+07	2.04452e+08	1.48429e+08	1.63557e+08	1.51316e+08	1.32591e+08	1.56328e+08	1.24579e+07	1.01161e+07	1.06647e+07	1.06944e+07	8.92568e+06	8.41729e+06	1.75924e+08	1.75988e+08	1.56161e+08	2.10681e+08	1.60633e+08	Fatty Acyls	-	HMDB0004705	C14829	ko00591//Linoleic acid metabolism	Lipid metabolism	Metabolism
POS_M298T98	298.114	98.2105	1.64	N7-Methylguanosine	--	6.63892e-26	4.42745	C11H16N5O5	MS2	1.25832e+07	1.07208e+07	3.39248e+06	1.1098e+07	1.22318e+07	1.28798e+07	2.42786e+07	2.38866e+07	2.03862e+07	2.24394e+07	2.34865e+07	2.07318e+07	4.78054e+06	1.14546e+06	1.15633e+06	4.89719e+06	4.32644e+06	3.23565e+06	3.73005e+06	4.61043e+06	4.68365e+06	4.07613e+06	2.95526e+06	4.38753e+06	1.30584e+07	1.30567e+07	1.3392e+07	1.23862e+07	1.34052e+07	--	--	--	-	-	-	-
POS_M300T614	300.143	614.075	10.23	Metoclopramide	--	1.12557e-05	12.9407	C14H22ClN3O2	MS2	3.00819e+07	2.40052e+07	2.82083e+07	2.82985e+07	2.83839e+07	2.53566e+07	2.77124e+07	2.48721e+07	2.4248e+07	2.64388e+07	2.73897e+07	2.62388e+07	3.41957e+07	3.28802e+07	3.59842e+07	3.49403e+07	3.72016e+07	3.97335e+07	3.9514e+07	4.34952e+07	4.18995e+07	4.14396e+07	3.92972e+07	3.69274e+07	2.78186e+07	2.78232e+07	2.67945e+07	2.95822e+07	2.70618e+07	Phenol ethers	364-62-5	HMDB0015363	-	-	-	-
POS_M300T776	300.29	775.643	12.93	3-Dehydrosphinganine	--	4.62703e-06	0.0112711	C18H37NO2	MS2	3.47916e+08	3.41716e+08	4.36333e+06	3.54889e+08	3.36587e+08	3.42305e+08	2.69266e+08	2.50939e+08	2.57752e+08	2.63677e+08	2.84748e+08	9.675e+06	2.50402e+08	3.02796e+08	2.80592e+08	3.21651e+08	3.10433e+08	2.96279e+08	2.49578e+08	2.45673e+08	2.6305e+08	2.37347e+08	2.25091e+08	2.36847e+08	2.74712e+08	2.74723e+08	2.75068e+08	2.74082e+08	2.74993e+08	Organooxygen compounds	16105-69-4	HMDB0001480	C02934	ko01100//Metabolic pathways;ko00600//Sphingolipid metabolism	Global and overview maps;Lipid metabolism	Metabolism
POS_M300T818	300.29	817.893	13.63	Palmitoylethanolamide	--	1.45433e-09	1.2416	C18H37NO2	MS2	1.13121e+07	3.28826e+07	2.51838e+07	6.008e+06	2.05215e+07	4.54437e+06	4.25236e+06	1.37189e+07	1.49218e+07	1.40044e+07	1.48664e+07	1.44767e+07	3.52899e+06	1.62515e+07	1.23915e+07	3.9253e+06	3.71575e+06	1.67702e+07	3.52719e+06	1.38552e+07	3.39012e+06	1.41122e+07	1.44602e+07	3.11939e+06	1.32858e+07	1.32892e+07	1.24899e+07	1.4716e+07	1.26439e+07	Carboximidic acids and derivatives	544-31-0	HMDB0002100	-	-	-	-
POS_M301T346	301.137	345.656	5.76	(S,E)-Zearalenone	--	6.53592e-06	5.96035	C18H22O5	MS2	5.69206e+07	2.07737e+07	9.65369e+06	5.33579e+07	1.06406e+07	3.41685e+07	2.58109e+07	3.37016e+07	3.6713e+07	1.36335e+07	4.96322e+07	1.4258e+07	1.45635e+07	1.2282e+07	6.2838e+07	2.27171e+07	8.89371e+06	4.54749e+07	3.45692e+07	2.31208e+07	8.5309e+06	2.99824e+07	1.74824e+07	4.02942e+07	4.8711e+07	4.87013e+07	4.63173e+07	5.50501e+07	4.29401e+07	--	--	--	-	-	-	-
POS_M302T794	302.304	793.539	13.23	Sphinganine	--	2.24702e-12	1.09516	C18H39NO2	MS2	1.91917e+09	1.97147e+09	1.90089e+09	2.05245e+09	1.94849e+09	1.88393e+09	2.46201e+09	2.10134e+09	2.30223e+09	2.45263e+09	2.44287e+09	2.38467e+09	1.84073e+09	1.80391e+09	1.46723e+09	1.80923e+09	1.73058e+09	1.55707e+09	1.63842e+09	1.47689e+09	1.56738e+09	1.55569e+09	1.50358e+09	1.61294e+09	1.88792e+09	1.88802e+09	1.8394e+09	1.9796e+09	1.84426e+09	Organonitrogen compounds	764-22-7	HMDB0000269	C00836	ko01100//Metabolic pathways;ko00600//Sphingolipid metabolism	Global and overview maps;Lipid metabolism	Metabolism
POS_M305T373	305.066	372.932	6.22	Taxifolin	--	2.59652e-05	0.00120606	C15H12O7	MS2	1.25944e+08	1.23196e+08	1.27293e+08	1.28809e+08	1.29981e+08	1.2554e+08	5.83485e+07	5.35845e+07	5.78649e+07	5.66257e+07	5.85121e+07	5.98034e+07	1.23029e+08	1.36699e+08	1.19303e+08	1.22723e+08	1.31717e+08	1.17019e+08	1.13268e+08	1.02023e+08	1.194e+08	1.046e+08	1.10655e+08	1.12062e+08	1.09452e+08	1.09447e+08	1.10345e+08	1.07763e+08	1.10256e+08	--	--	--	C01617	ko01100//Metabolic pathways;ko01110//Biosynthesis of secondary metabolites;ko00941//Flavonoid biosynthesis	Biosynthesis of other secondary metabolites;Global and overview maps	Metabolism
POS_M306T298	306.08	298.198	4.97	Sertraline	--	2.90844e-05	0.593084	C17H17Cl2N	MS2	7.95327e+07	8.18125e+07	8.03039e+07	8.71857e+07	8.01807e+07	9.15877e+07	1.74463e+08	1.79012e+08	1.92593e+08	1.59552e+08	1.57936e+08	1.63829e+08	4.26202e+07	4.67269e+07	4.26693e+07	4.30791e+07	4.96867e+07	4.29536e+07	2.73319e+07	2.72864e+07	2.85693e+07	2.73427e+07	2.66786e+07	2.75365e+07	8.48273e+07	8.48279e+07	8.35298e+07	8.72787e+07	8.3659e+07	Tetralins	79617-96-2	HMDB0005010	-	-	-	-
POS_M307T96	307.101	95.7065	1.6	Acetohexamide	--	0.0691896	19.2797	C15H20N2O4S	MS2	8.0044e+07	8.2616e+07	8.58264e+07	8.83739e+07	9.30523e+07	9.31261e+07	1.03777e+08	1.15461e+08	1.00618e+08	1.12605e+08	1.01591e+08	1.05637e+08	4.34812e+07	5.30781e+07	4.9335e+07	5.12484e+07	4.58617e+07	5.24234e+07	5.28272e+07	5.00664e+07	4.97843e+07	4.46279e+07	4.76138e+07	5.11054e+07	7.34486e+07	7.34512e+07	7.24094e+07	7.5368e+07	7.25588e+07	Organooxygen compounds	968-81-0	HMDB0014558	-	-	-	-
POS_M307T658	307.263	657.557	10.96	8,11,14-Eicosatrienoic acid	--	2.91787e-06	0.775267	C20H34O2	MS2	6.29473e+06	4.58196e+06	940027	1.63195e+07	1.25189e+06	5.04043e+06	4.16139e+06	4.42208e+06	4.71426e+06	4.35772e+06	5.0422e+06	4.03255e+06	4.95123e+06	1.38035e+06	5.05146e+06	5.09808e+06	5.84518e+06	5.31923e+06	4.82044e+06	4.04097e+06	4.4455e+06	1.28378e+07	4.05079e+06	4.02775e+06	4.99087e+06	4.99189e+06	4.67306e+06	5.56618e+06	4.73047e+06	Fatty Acyls	1783-84-2	HMDB0002925	C03242	ko01100//Metabolic pathways;ko00591//Linoleic acid metabolism;ko01040//Biosynthesis of unsaturated fatty acids	Global and overview maps;Lipid metabolism	Metabolism
POS_M308T99	308.089	98.6189	1.64	Glutathione	--	0.000151192	4.30437	C10H17N3O6S	MS2	4.12357e+06	3.21e+06	2.87508e+06	3.06682e+06	9.5103e+06	1.13135e+07	3.1559e+06	3.7356e+06	3.07734e+06	3.33674e+06	3.0718e+06	3.2118e+06	8.0637e+07	8.93554e+07	8.684e+07	9.78601e+07	9.19804e+07	8.39253e+07	1.98521e+08	2.03934e+08	1.98241e+08	1.96395e+08	1.93026e+08	2.09116e+08	4.96213e+07	4.9617e+07	5.15544e+07	4.60349e+07	5.12898e+07	Carboxylic acids and derivatives	-	HMDB0062697	C00051	ko01100//Metabolic pathways;ko02010//ABC transporters;ko00270//Cysteine and methionine metabolism;ko00480//Glutathione metabolism	Amino acid metabolism;Global and overview maps;Membrane transport;Metabolism of other amino acids	Environmental Information Processing;Metabolism
POS_M309T574	309.167	573.723	9.56	Phenylbutazone	--	3.49818e-05	22.9724	C19H20N2O2	MS2	9.66814e+06	9.50279e+06	1.285e+07	1.35102e+07	1.46787e+07	1.52953e+07	1.76505e+07	1.19227e+07	1.15507e+07	1.0226e+07	5.79606e+06	1.14617e+07	6.63009e+06	6.71115e+06	2.82264e+06	5.75561e+06	5.87195e+06	4.80115e+06	3.07448e+06	7.59838e+06	4.92084e+06	5.20532e+06	8.16969e+06	9.47932e+06	9.17837e+06	9.17419e+06	9.72498e+06	7.87517e+06	1.00795e+07	Benzene and substituted derivatives	50-33-9	HMDB0014950	-	-	-	-
POS_M309T769	309.206	768.816	12.81	2,3-Dinor-8-iso prostaglandin F2alpha	--	0.00310423	0.0700905	C18H30O5	MS2	1.11241e+07	1.28352e+07	2.50513e+06	1.3928e+07	1.4724e+07	1.60054e+07	2.12228e+07	1.9891e+07	2.4103e+07	2.52115e+07	2.59562e+07	2.35486e+07	7.38227e+06	6.05096e+06	4.2794e+06	2.82833e+06	5.38351e+06	1.10761e+06	3.75194e+06	4.10403e+06	3.88886e+06	2.85499e+06	1.0276e+06	4.22147e+06	1.30406e+07	1.30423e+07	1.20195e+07	1.51347e+07	1.19294e+07	--	--	--	C14794	ko00590//Arachidonic acid metabolism	Lipid metabolism	Metabolism
POS_M309T645	309.278	645.066	10.75	Eicosadienoic acid	--	3.82044e-11	2.60312	C20H36O2	MS2	6.61993e+06	3.28809e+06	4.12756e+06	3.52536e+06	2.95384e+06	4.27328e+06	2.48442e+06	3.83354e+06	3.69997e+06	2.88592e+06	4.48349e+06	3.82408e+06	682779	730369	2.66294e+06	3.46998e+06	3.52799e+06	3.15161e+06	2.99269e+06	2.8697e+06	3.16555e+06	2.76225e+06	3.28971e+06	3.16264e+06	3.39111e+06	3.39064e+06	3.56922e+06	3.05693e+06	3.54865e+06	Fatty Acyls	2091-39-6	HMDB0005060	C16525	ko01040//Biosynthesis of unsaturated fatty acids	Lipid metabolism	Metabolism
POS_M311T551	311.221	551.25	9.19	13(S)-HpOTrE	--	7.96595e-06	0.323694	C18H30O4	MS2	7.30282e+06	7.08384e+06	1.87404e+06	6.38879e+06	7.71683e+06	7.27299e+06	364981	330881	1.35119e+06	254548	315245	2.05036e+06	1.42211e+06	414388	1.94242e+06	2.38723e+06	489769	1.66769e+06	120167	105039	107642	109475	126119	156046	2.94928e+06	2.94949e+06	2.91541e+06	3.01076e+06	2.92141e+06	--	--	--	C04785	ko01100//Metabolic pathways;ko01110//Biosynthesis of secondary metabolites;ko00592//alpha-Linolenic acid metabolism	Global and overview maps;Lipid metabolism	Metabolism
POS_M312T796	312.326	795.787	13.26	Arachidic acid	--	6.62177e-05	1.05705	C20H40O2	MS2	4.87786e+07	2.67417e+07	3.51851e+07	1.5566e+07	4.59176e+07	5.52596e+07	5.58813e+07	9.31623e+06	1.64089e+07	4.75342e+06	3.08894e+07	5.65064e+07	3.9751e+07	5.1951e+07	4.20394e+07	8.47824e+06	6.63503e+07	5.0405e+07	3.46889e+07	1.14569e+08	1.79494e+08	3.79299e+07	5.68364e+07	7.58125e+07	3.50573e+07	3.50661e+07	3.01328e+07	4.35445e+07	3.1478e+07	Fatty Acyls	506-30-9	HMDB0002212	C06425	ko01040//Biosynthesis of unsaturated fatty acids	Lipid metabolism	Metabolism
POS_M313T701	313.237	700.854	11.68	9,12,13-TriHOME	--	2.1552e-05	12.3978	C18H34O5	MS2	3.94363e+07	4.13864e+07	1.80063e+06	4.32263e+07	4.11776e+07	4.24095e+07	1.84515e+07	1.76928e+07	1.92463e+07	1.86962e+07	1.82891e+07	1.92402e+07	8.57241e+06	8.88001e+06	5.35666e+06	6.11571e+06	6.51716e+06	6.13744e+06	2.61865e+06	2.8104e+06	2.84414e+06	2.99391e+06	2.55201e+06	699251	1.85797e+07	1.85776e+07	1.90967e+07	1.75924e+07	1.90555e+07	Fatty Acyls	-	HMDB0004708	C14833	ko00591//Linoleic acid metabolism	Lipid metabolism	Metabolism
POS_M318T773	318.3	772.974	12.88	Phytosphingosine	--	3.05242e-06	0.336296	C18H39NO3	MS2	2.84531e+09	2.69156e+09	3.57765e+06	2.64536e+09	2.9483e+09	2.64103e+09	2.47233e+09	2.37349e+09	2.46194e+09	2.46585e+09	2.26465e+09	2.30416e+09	1.88392e+09	2.25805e+09	2.22062e+09	2.33703e+09	2.45495e+09	2.26138e+09	2.02691e+09	1.95727e+09	1.91336e+09	1.72578e+09	1.92387e+09	2.26981e+09	2.51661e+09	2.51623e+09	2.69985e+09	2.17995e+09	2.67145e+09	Organonitrogen compounds	554-62-1	HMDB0004610	C12144	ko01100//Metabolic pathways;ko00600//Sphingolipid metabolism	Global and overview maps;Lipid metabolism	Metabolism
POS_M321T766	321.286	766.104	12.77	Pregnanediol	--	0.418701	22.7319	C21H36O2	MS2	1.05581e+07	8.6425e+06	6.47988e+06	2.52743e+06	3.01662e+06	1.01996e+07	1.80032e+06	6.19506e+06	7.36897e+06	6.03511e+06	6.85393e+06	6.04649e+06	1.28026e+06	5.72357e+06	5.43221e+06	1.53771e+06	5.77444e+06	4.72142e+06	5.35562e+06	4.45127e+06	4.80782e+06	5.05086e+06	5.24258e+06	4.54573e+06	7.55115e+06	7.55003e+06	7.91622e+06	6.84977e+06	7.8914e+06	Steroids and steroid derivatives	80-92-2	HMDB0004025	C05484	ko01100//Metabolic pathways	Global and overview maps	Metabolism
POS_M326T824	326.305	824.351	13.74	Oleoylethanolamide	--	6.80442e-09	1.80513	C20H39NO2	MS2	3.73762e+07	3.41199e+07	3.84591e+07	3.83414e+07	3.93431e+07	3.83134e+07	4.11966e+07	4.04373e+07	4.6273e+07	4.52143e+07	4.39864e+07	4.63599e+07	6.12368e+07	5.77514e+07	5.55296e+07	5.63713e+07	5.62558e+07	5.47852e+07	5.65497e+07	5.52484e+07	5.60275e+07	5.41027e+07	5.62353e+07	5.86222e+07	5.00129e+07	5.0015e+07	4.94397e+07	5.10675e+07	4.95262e+07	Organonitrogen compounds	111-58-0	HMDB0002088	-	-	-	-
POS_M329T244	329.142	243.625	4.06	1,2-Dehydroreticuline	--	7.74494e-05	2.18269	C19H22NO4	MS2	1.21868e+07	1.09016e+07	1.55056e+07	1.66579e+07	1.53282e+07	1.57712e+07	1.00443e+07	9.07947e+06	9.59813e+06	6.99376e+06	7.1175e+06	7.39816e+06	848275	5.30512e+06	4.05975e+06	7.70511e+06	1.2203e+06	4.01845e+06	145030	8.25152e+06	164295	156817	60647.9	97739.9	7.48076e+06	7.48147e+06	7.20908e+06	7.9808e+06	7.25016e+06	--	--	--	C06167	ko01100//Metabolic pathways;ko01110//Biosynthesis of secondary metabolites;ko00950//Isoquinoline alkaloid biosynthesis	Biosynthesis of other secondary metabolites;Global and overview maps	Metabolism
POS_M332T98	332.132	98.2105	1.64	5-O-beta-D-Glucosylpyridoxine	--	0.0106296	5.5708	C14H21NO8	MS2	3.24012e+07	3.8204e+07	3.55575e+07	3.73806e+07	4.02763e+07	3.33495e+07	2.35834e+07	2.33617e+07	2.34344e+07	2.09337e+07	7.21164e+06	2.21897e+07	4.11817e+07	4.88999e+07	4.03194e+07	4.33109e+07	4.55231e+07	3.91789e+07	1.41406e+07	5.29268e+07	1.41148e+07	4.42957e+07	1.33992e+07	5.22921e+07	3.46973e+07	3.47004e+07	3.38506e+07	3.6242e+07	3.39916e+07	--	--	--	-	-	-	-
POS_M333T307	333.115	307.467	5.12	Norsanguinarine	--	0.00319964	1.53288	C20H15NO4	MS2	2.3788e+06	1.98663e+06	2.29811e+06	2.24434e+06	3.85583e+06	3.05118e+06	6.46235e+06	5.40861e+06	7.23239e+06	1.57439e+06	5.47318e+06	6.07025e+06	2.55563e+06	1.41946e+06	1.16098e+06	1.04243e+06	1.09823e+06	1.05966e+06	820650	768071	1.07116e+06	719635	1.00793e+06	927699	2.70872e+06	2.70857e+06	2.48774e+06	3.2333e+06	2.34706e+06	Quinolines and derivatives	522-30-5	HMDB0030176	C05191	ko01100//Metabolic pathways;ko01110//Biosynthesis of secondary metabolites;ko00950//Isoquinoline alkaloid biosynthesis	Biosynthesis of other secondary metabolites;Global and overview maps	Metabolism
POS_M335T791	335.219	790.811	13.18	Prostaglandin-c2	--	4.26875e-08	0.00113873	C20H30O4	MS2	2.24703e+08	3.08284e+08	2.14676e+07	3.51147e+08	3.59457e+08	2.7335e+08	1.03807e+08	7.79474e+07	7.71411e+07	9.08463e+07	8.28469e+07	8.92778e+07	6.92399e+07	6.25648e+07	4.93495e+07	5.45401e+07	4.97853e+07	3.74186e+07	2.68457e+07	2.03166e+07	1.9602e+07	2.00514e+07	2.192e+07	2.27156e+07	9.46273e+07	9.46188e+07	9.18082e+07	1.00431e+08	9.15194e+07	Fatty Acyls	-	HMDB0060095	C05955	ko01100//Metabolic pathways;ko00590//Arachidonic acid metabolism	Global and overview maps;Lipid metabolism	Metabolism
POS_M337T809	337.235	808.849	13.48	Prostaglandin E1	--	6.69248e-06	0.0124826	C20H34O5	MS2	5.83332e+07	2.06642e+08	2.32249e+08	1.93854e+08	2.21278e+08	2.37708e+08	3.13529e+08	3.00924e+08	3.16978e+08	3.11413e+08	3.20624e+08	3.42229e+08	1.21022e+08	1.49862e+08	1.26281e+08	1.4045e+08	9.12856e+07	9.43675e+07	7.67131e+07	7.35857e+07	7.51665e+07	7.47881e+07	7.11106e+07	6.47992e+07	1.7878e+08	1.78768e+08	1.8297e+08	1.71268e+08	1.82154e+08	Fatty Acyls	745-65-3	HMDB0001442	-	-	-	-
POS_M338T837	338.342	837.45	13.96	Erucic acid	--	2.11165e-21	2.73627	C22H42O2	MS2	1.27255e+09	5.40477e+08	7.40265e+08	6.82554e+08	6.55915e+08	6.62359e+08	7.72515e+08	7.53671e+08	8.71916e+08	1.03813e+09	9.80258e+08	4.84743e+08	1.15074e+09	8.41323e+08	1.986e+09	1.33844e+09	1.37631e+09	1.23103e+09	1.6963e+09	1.67782e+09	1.50114e+09	1.80662e+09	2.30713e+09	1.64196e+09	1.15941e+09	1.15902e+09	1.36858e+09	8.16061e+08	1.30055e+09	Fatty Acyls	112-86-7	HMDB0002068	C08316	ko01040//Biosynthesis of unsaturated fatty acids	Lipid metabolism	Metabolism
POS_M348T701	348.273	700.902	11.68	2-Hydroxy-6-pentadecylbenzoic acid	--	0.00605154	19.6643	C22H36O3	MS2	9.36425e+07	9.29179e+07	3.16535e+06	1.02069e+08	9.78278e+07	1.03461e+08	4.77361e+07	4.20835e+07	5.55946e+07	4.71168e+07	5.05969e+07	3.909e+07	1.20702e+07	1.34393e+07	3.63467e+06	3.44449e+06	3.33544e+06	3.5278e+06	1.81992e+06	1.62221e+06	2.09422e+06	2.01785e+06	1.68036e+06	1.92007e+06	4.48397e+07	4.48295e+07	4.84428e+07	3.80112e+07	4.80982e+07	Benzene and substituted derivatives	16611-84-0	HMDB0029683	-	-	-	-
POS_M351T750	351.214	750.2	12.5	Prostaglandin G2	--	1.1337e-15	0.00827157	C20H32O6	MS2	5.11053e+07	4.87941e+07	1.04329e+07	4.92083e+07	5.65976e+07	5.23008e+07	2.37475e+08	2.51413e+08	2.40787e+08	2.14592e+08	2.15658e+08	2.05789e+08	6.27558e+06	6.86933e+06	8.09674e+06	9.44307e+06	5.36587e+06	1.2387e+06	329656	268945	380109	169394	394588	431399	6.6193e+07	6.61922e+07	6.55794e+07	6.73739e+07	6.56177e+07	Fatty Acyls	51982-36-6	HMDB0003235	C05956	ko01100//Metabolic pathways;ko00590//Arachidonic acid metabolism	Global and overview maps;Lipid metabolism	Metabolism
POS_M351T808	351.253	807.894	13.46	Carboprost	--	1.49724e-05	0.015584	C21H36O5	MS2	4.64345e+07	4.51656e+07	4.75025e+07	4.68842e+07	4.96529e+07	4.88021e+07	7.48158e+07	5.42587e+07	6.07092e+07	5.91933e+07	5.69404e+07	5.90927e+07	2.19382e+07	2.32958e+07	2.08918e+07	2.70964e+07	2.55178e+07	1.98459e+07	1.95149e+07	1.71733e+07	1.85827e+07	2.00733e+07	1.88053e+07	1.91694e+07	3.92662e+07	3.92668e+07	3.87292e+07	4.02926e+07	3.87711e+07	--	--	--	-	-	-	-
POS_M353T776	353.23	775.549	12.93	Lipoxin B4	--	1.49184e-08	7.73211	C20H32O5	MS2	3.91344e+07	3.705e+07	5.42754e+06	4.40414e+07	4.67661e+07	5.05036e+07	2.2921e+07	2.12541e+07	2.2043e+07	1.88072e+07	1.68456e+07	2.04545e+07	1.43378e+07	1.46153e+07	1.97211e+07	1.77731e+07	1.91576e+07	1.83095e+07	6.49202e+06	1.07153e+07	9.02331e+06	6.49066e+06	9.56818e+06	7.69847e+06	2.11089e+07	2.11111e+07	2.08835e+07	2.14973e+07	2.09418e+07	Fatty Acyls	98049-69-5	HMDB0005082	C06315	ko00590//Arachidonic acid metabolism	Lipid metabolism	Metabolism
POS_M353T756	353.229	755.673	12.59	(13E)-11a-Hydroxy-9,15-dioxoprost-13-enoic acid	--	1.34351e-09	0.0946223	C20H32O5	MS2	3.06721e+07	2.87769e+07	8.52607e+07	3.4514e+07	3.46163e+07	3.33616e+07	2.74878e+07	2.21826e+07	2.12476e+07	2.06994e+07	2.13825e+07	2.17763e+07	2.09101e+06	9.33215e+06	2.36708e+06	2.61535e+06	1.0162e+07	2.54061e+06	1.13847e+06	1.13052e+06	1.43707e+06	1.25489e+06	1.28645e+06	1.44552e+06	1.63475e+07	1.63474e+07	1.63411e+07	1.63594e+07	1.63419e+07	--	--	--	-	-	-	-
POS_M355T821_2	355.283	820.828	13.68	Prostaglandin F2a	--	0.000127549	1.83011	C20H34O5	MS2	1.95913e+08	1.94064e+08	2.0485e+08	1.75703e+08	1.96003e+08	1.70457e+08	1.37546e+08	1.19795e+08	1.40053e+08	1.33051e+08	1.21445e+08	9.37184e+07	4.12862e+07	4.28568e+07	3.98068e+07	5.03065e+07	4.31262e+07	4.658e+07	4.84139e+07	4.36192e+07	4.71212e+07	4.50426e+07	4.74988e+07	1.21276e+07	1.02498e+08	1.0249e+08	1.06388e+08	9.5355e+07	1.05784e+08	Fatty Acyls	551-11-1	HMDB0001139	C00639	ko01100//Metabolic pathways;ko00590//Arachidonic acid metabolism	Global and overview maps;Lipid metabolism	Metabolism
POS_M363T78	362.925	78.1499	1.3	GMP	--	1.96889e-10	4.54596	C10H14N5O8P	MS2	109451	90488.8	145483	38551.3	63773.4	55700.9	3.96604e+07	3.67429e+07	4.13981e+07	3.15967e+07	4.13901e+07	3.12242e+07	44306.8	15645.3	7.04623e+06	6.28303e+06	26546.9	23870.8	1.02664e+07	8.12475e+06	1.0879e+07	1.03681e+07	1.2683e+07	1.31973e+07	6.55115e+06	6.55007e+06	6.06038e+06	7.93985e+06	4.92526e+06	Purine nucleotides	85-32-5	HMDB0001397	C00144	ko01100//Metabolic pathways;ko00230//Purine metabolism	Global and overview maps;Nucleotide metabolism	Metabolism
POS_M369T607	369.224	606.691	10.11	11-Dehydro-thromboxane B2	--	7.09528e-19	0.433849	C20H32O6	MS2	9.97257e+06	1.28032e+07	1.16551e+07	1.23083e+07	1.17662e+07	1.29573e+07	2.81255e+06	2.1199e+06	3.19436e+06	408180	2.14936e+06	1.88227e+06	4.81651e+06	5.5041e+06	4.34873e+06	3.95002e+06	4.19217e+06	3.9657e+06	81282	114596	61985.6	89446.4	120849	541292	4.4817e+06	4.48128e+06	4.55677e+06	4.33979e+06	4.54934e+06	Fatty Acyls	67910-12-7	HMDB0004242	C05964	ko01100//Metabolic pathways;ko00590//Arachidonic acid metabolism	Global and overview maps;Lipid metabolism	Metabolism
POS_M373T801	373.128	801.244	13.35	Tangeritin	--	8.0246e-10	1.18365	C20H20O7	MS2	6.66694e+06	1.11742e+07	7.71772e+06	6.26286e+06	6.69731e+06	5.35967e+06	6.8397e+06	6.73811e+06	6.79687e+06	7.87651e+06	6.35839e+06	1.00661e+07	1.05415e+07	6.78214e+06	5.1321e+06	4.65747e+06	4.98523e+06	4.07879e+06	1.70065e+06	1.93069e+06	1.54314e+06	364004	1.43416e+06	455901	7.72106e+06	7.71997e+06	7.05969e+06	9.61502e+06	5.39147e+06	Flavonoids	481-53-8	HMDB0030539	-	-	-	-
POS_M376T820	376.319	820.431	13.67	Lithocholic acid	--	5.90612e-12	1.85256	C24H40O3	MS2	1.565e+07	2.58228e+06	396853	105359	1.0841e+07	1.86993e+07	6.17281e+07	6.03165e+06	338040	904487	8.95668e+06	4.2938e+07	1.51304e+08	3115.6	3115.6	3115.6	3115.6	3115.6	3115.6	3115.6	3115.6	3115.6	3115.6	3115.6	6.17518e+06	6.17787e+06	5.76901e+06	6.47098e+06	6.09421e+06	Lipids and lipid-like molecules	434-13-9	HMDB0000761	-	-	-	-
POS_M381T772	381.351	772.372	12.87	24-Methylenecholesterol	--	1.33173e-06	9.0111	C28H46O	MS2	1.44624e+06	4.77739e+06	1.41775e+06	369570	2.20303e+07	9.4702e+06	6.69862e+06	2.42557e+07	2.24855e+07	6.36417e+06	1.58176e+06	1.88275e+06	1.06478e+07	4.56037e+06	1.77682e+07	4.56004e+06	2.07108e+06	5.39645e+06	6.00119e+06	6.69825e+06	8.17329e+06	2.53225e+06	2.7784e+06	9.93847e+06	1.09993e+07	1.09932e+07	1.18862e+07	9.21341e+06	1.18934e+07	Steroids and steroid derivatives	474-63-5	HMDB0006849	C15781	ko01100//Metabolic pathways;ko01110//Biosynthesis of secondary metabolites;ko00100//Steroid biosynthesis	Global and overview maps;Lipid metabolism	Metabolism
POS_M383T829	383.367	829.047	13.82	Campesterol	--	4.63119e-14	2.65803	C28H48O	MS2	7.86627e+07	7.6066e+07	7.3644e+07	4.60376e+07	6.0351e+07	5.80379e+07	4.46317e+07	4.85207e+07	9.31609e+07	5.67881e+07	2.48081e+07	8.35407e+07	7.70935e+07	2.81207e+07	2.155e+08	2.91974e+08	4.16627e+08	4.91303e+08	3.75524e+08	6.36332e+08	3.78659e+08	2.25172e+08	1.63726e+08	1.84095e+08	8.50441e+07	8.50626e+07	8.48898e+07	8.52678e+07	8.49622e+07	Steroids and steroid derivatives	4651-51-8	HMDB0034224	C01789	ko01100//Metabolic pathways;ko01110//Biosynthesis of secondary metabolites;ko00100//Steroid biosynthesis;ko00905//Brassinosteroid biosynthesis	Global and overview maps;Lipid metabolism;Metabolism of terpenoids and polyketides	Metabolism
POS_M384T739	384.307	739.143	12.32	Desmosterol	--	0.000379065	3.96547	C27H44O	MS2	931476	4.18462e+06	1.87061e+06	736219	986785	4.30959e+06	681769	2.88691e+06	2.43952e+06	2.09579e+06	554662	758403	2.03792e+06	4.66072e+06	3115.6	3115.6	3115.6	3115.6	3115.6	3115.6	3115.6	3115.6	3115.6	2.71368e+07	3.93795e+06	3.94081e+06	2.68889e+06	5.20561e+06	3.55077e+06	Steroids and steroid derivatives	313-04-2	HMDB0002719	C01802	ko01100//Metabolic pathways;ko00100//Steroid biosynthesis	Global and overview maps;Lipid metabolism	Metabolism
POS_M385T702_2	385.282	701.767	11.7	Delta-Tocopherol	--	4.01243e-07	27.0193	C27H46O2	MS2	1.33383e+07	1.46091e+07	1.52745e+06	6.51221e+07	2.30149e+07	8.27554e+07	7.44744e+07	9.00783e+07	3.51979e+07	9.68193e+07	8.47065e+07	1.44236e+08	1.02757e+07	3.56826e+07	1.05514e+07	9.34719e+06	3.02636e+07	2.10682e+07	1.60682e+07	1.27988e+07	1.27402e+07	1.59294e+07	3.35288e+06	1.1568e+07	2.90943e+07	2.90714e+07	3.05944e+07	2.63408e+07	3.03707e+07	Prenol lipids	119-13-1	HMDB0002902	C14151	ko01100//Metabolic pathways;ko01110//Biosynthesis of secondary metabolites;ko00130//Ubiquinone and other terpenoid-quinone biosynthesis	Global and overview maps;Metabolism of cofactors and vitamins	Metabolism
POS_M391T779	391.289	778.961	12.98	Diisooctyl phthalate	--	1.1188e-08	12.1941	C24H38O4	MS2	2.10336e+07	8.71095e+06	8.25772e+06	2.23321e+07	2.53929e+07	9.65332e+06	9.30402e+06	2.31201e+07	1.14799e+07	1.07883e+07	2.98912e+07	1.43979e+07	7.19639e+07	2.42904e+08	3115.6	3115.6	3115.6	3115.6	3115.6	3115.6	3115.6	3115.6	3115.6	9.86719e+07	2.5824e+07	2.58356e+07	2.43112e+07	2.73208e+07	2.53712e+07	--	--	--	-	-	-	-
POS_M413T829	413.378	829.13	13.82	Stigmasterol	--	0.00243668	0.516789	C29H48O	MS2	5.13457e+06	6.59624e+06	6.14493e+06	6.00193e+06	6.18799e+06	2.0383e+06	3.92648e+06	7.27251e+06	7.74182e+06	6.76267e+06	4.05133e+06	3.75208e+06	8.22226e+06	1.58277e+07	4.97788e+07	9.38001e+07	3115.6	3115.6	3115.6	3115.6	3115.6	3115.6	3115.6	3115.6	7.29031e+06	7.29309e+06	4.82631e+06	9.05302e+06	6.81626e+06	Steroids and steroid derivatives	83-48-7	HMDB0000937	C05442	ko01110//Biosynthesis of secondary metabolites;ko00100//Steroid biosynthesis	Global and overview maps;Lipid metabolism	Metabolism
POS_M415T807	415.211	807.043	13.45	Sodium deoxycholate	--	4.78421e-05	1.36751	C24H39O4. Na	MS2	8.10329e+07	8.15218e+07	1.18033e+08	4.45413e+08	2.40149e+08	1.62159e+08	8.93657e+07	8.43803e+07	1.89228e+08	4.63026e+08	1.35416e+08	1.82908e+08	1.23864e+08	1.03529e+08	1.04628e+08	3.88017e+08	4.58873e+08	1.52935e+08	4.72208e+08	1.59101e+08	1.19569e+08	9.19065e+07	8.18989e+07	2.1544e+08	2.53983e+08	2.53982e+08	2.59288e+08	2.44566e+08	2.58161e+08	Steroids and steroid derivatives	83-44-3	HMDB0000626	-	-	-	-
POS_M417T816	417.239	815.665	13.59	Paspalicine	--	7.35007e-07	3.28187	C27H31NO3	MS2	1.0054e+07	9.77791e+06	3.68799e+06	1.86034e+07	9.41361e+06	9.8899e+06	4.59105e+06	1.37937e+07	2.33066e+06	4.74121e+06	1.24937e+07	3.68206e+06	3e+06	1.5114e+07	1.77338e+07	4.71776e+06	2.17307e+07	3.0444e+07	5.27844e+06	5.56001e+06	5.65373e+06	5.87235e+06	3.248e+07	1.6174e+07	1.51202e+07	1.51229e+07	1.47147e+07	1.58085e+07	1.48604e+07	--	--	--	C20553	ko01110//Biosynthesis of secondary metabolites	Global and overview maps	Metabolism
POS_M427T832	427.357	832.244	13.87	Euphol	--	0.00010117	3.55364	C30H50O	MS2	1.54876e+07	1.60656e+07	1.93231e+07	1.77136e+07	1.27497e+07	1.85734e+07	1.39428e+07	1.17093e+07	1.98412e+07	3.97653e+06	1.48018e+07	2.58246e+07	2.12674e+07	2.81484e+07	1.09433e+08	5.43339e+08	3115.6	3115.6	3115.6	3115.6	3115.6	1.31073e+09	7.85346e+07	2.09991e+07	1.38858e+07	1.38857e+07	1.6304e+07	1.08243e+07	1.49313e+07	Prenol lipids	514-47-6	HMDB0031438	-	-	-	-
POS_M483T807	483.247	807.146	13.45	Kanamycin B	--	0.104555	2.44946	C18H37N5O10	MS2	3.65134e+06	3.61652e+06	2.4796e+06	5.45116e+07	1.26132e+07	9.68495e+06	4.81493e+06	4.81089e+06	8.54816e+06	1.56482e+07	4.44865e+06	5.79547e+06	4.56358e+06	1.4255e+07	1.34687e+07	3.22147e+07	3.61203e+07	1.61082e+07	2.73699e+07	1.24336e+07	1.05704e+07	6.4501e+06	5.0005e+06	9.58553e+06	6.94695e+06	6.94706e+06	7.03467e+06	6.80296e+06	7.00665e+06	--	--	--	C00825	ko01130//Biosynthesis of antibiotics	Global and overview maps	Metabolism
POS_M497T821	497.342	820.85	13.68	1-palmitoylglycerophosphocholine	--	0.00259491	12.0441	C24H51NO7P	MS2	9.45112e+06	9.42819e+06	2.58676e+06	8.54872e+06	8.30692e+06	7.58279e+06	6.32877e+06	5.39634e+06	6.494e+06	5.81245e+06	6.52936e+06	1.85929e+06	1.82314e+06	1.54188e+06	1.13942e+06	1.23673e+06	1.20852e+06	3.66305e+06	1.0531e+06	1.11785e+06	4.46968e+06	1.48627e+06	1.49534e+06	6.05157e+06	5.30654e+06	5.30706e+06	4.75387e+06	6.64167e+06	4.36507e+06	Glycerophospholipids	-	HMDB0062541	-	-	-	-
POS_M536T833	536.164	833.304	13.89	beta-Carotene	--	3.42039e-16	0.107495	C40H56	MS2	2.08609e+06	6.016e+06	6.72668e+06	1.0965e+07	1.01343e+07	1.41982e+06	3.28897e+06	6.85882e+06	3.31188e+06	2.1297e+06	2.23772e+06	6.36399e+07	9.75411e+06	980722	577571	545287	824746	3.7837e+06	1.14673e+06	666301	5.13611e+06	5.09464e+06	6.0627e+06	6.60893e+06	5.62764e+06	5.60823e+06	5.88171e+06	5.12874e+06	5.87923e+06	--	--	--	C02094	ko01100//Metabolic pathways;ko01110//Biosynthesis of secondary metabolites;ko00906//Carotenoid biosynthesis	Global and overview maps;Metabolism of terpenoids and polyketides	Metabolism
POS_M563T446	563.151	446.35	7.44	Flavonol 3-O-beta-D-glucosyl-(1-&gt;2)-beta-D-glucoside	--	0.0746165	6.93037	C27H30O13	MS2	1.85057e+06	1.89411e+06	2.1468e+06	2.40955e+06	1.09051e+07	2.8737e+06	3.03958e+06	2.90707e+06	4.09724e+06	1.64368e+07	1.65608e+07	1.67327e+07	3.03657e+07	2.85504e+07	1.03548e+07	4.27451e+07	1.17349e+07	2.79929e+07	4.17216e+07	2.8181e+07	4.11668e+07	3.98933e+07	4.06077e+07	4.3816e+07	8.39718e+06	8.39421e+06	9.37352e+06	6.60646e+06	9.21946e+06	--	--	--	-	-	-	-
POS_M579T413_1	579.146	412.836	6.88	Procyanidin B2	--	2.02015e-09	5.81761	C30H26O12	MS2	2.30014e+08	2.4071e+08	2.23395e+08	2.3835e+08	2.46491e+08	2.51605e+08	1.79492e+08	1.74218e+08	1.07598e+08	1.96088e+08	2.17543e+08	2.19372e+08	4.19766e+08	4.52185e+08	4.79241e+08	6.06129e+08	6.52941e+08	5.8989e+08	6.3248e+08	4.01318e+08	5.51991e+08	4.94332e+08	4.36905e+08	3.11368e+08	2.56801e+08	2.56865e+08	2.43673e+08	2.78035e+08	2.48187e+08	Flavonoids	29106-49-8	HMDB0033973	-	-	-	-
POS_M594T323	594.16	323.476	5.39	Delphinidin 3-rutinoside	--	0.0622631	10.6881	C27H31O16	MS2	2.14215e+06	2.05131e+06	1.66289e+06	513652	2.48078e+06	2.02285e+06	3.8973e+06	4.13449e+06	3.9482e+06	6.63636e+06	5.57783e+06	7.48992e+06	426259	2.05743e+06	1.63041e+06	510702	658221	618239	575427	618037	1.30296e+06	3.83241e+06	387900	117985	1.97819e+06	1.97932e+06	1.65216e+06	2.49172e+06	1.77437e+06	Flavonoids	15674-58-5	HMDB0038001	C16315	ko00942//Anthocyanin biosynthesis	Biosynthesis of other secondary metabolites	Metabolism
POS_M595T373_1	595.14	372.933	6.22	Isovitexin 2-O-beta-D-glucoside	--	4.7793e-06	7.70178	C27H30O15	MS2	2.30246e+08	2.13824e+08	2.06134e+08	2.07866e+08	2.09745e+08	1.9749e+08	8.16418e+07	7.78912e+07	1.11799e+08	1.1347e+08	1.19358e+08	1.18733e+08	3.18365e+08	3.20962e+08	1.89204e+08	2.00539e+08	3.1672e+08	1.95047e+08	1.80798e+08	1.60624e+08	1.93624e+08	1.70284e+08	2.4458e+08	2.4944e+08	2.11541e+08	2.11591e+08	1.90284e+08	2.52221e+08	1.91924e+08	--	--	--	C04199	ko00944//Flavone and flavonol biosynthesis	Biosynthesis of other secondary metabolites	Metabolism
POS_M611T340	611.139	340.489	5.67	Cyanidin 3-O-sophoroside	--	6.06729e-07	0.258882	C27H31O16	MS2	1.77429e+07	1.60249e+07	9.43251e+06	1.74592e+07	1.48961e+07	1.56899e+07	3.81628e+06	3.95299e+06	6.1172e+06	5.65397e+06	5.07343e+06	4.71231e+06	1.56284e+07	1.60911e+07	1.16028e+07	1.5424e+07	1.35313e+07	1.24114e+07	1.19072e+07	1.02559e+07	1.32875e+07	1.16957e+07	1.09568e+07	1.20677e+07	1.1671e+07	1.16727e+07	1.10295e+07	1.28574e+07	1.11205e+07	--	--	--	C16306	ko00942//Anthocyanin biosynthesis	Biosynthesis of other secondary metabolites	Metabolism
POS_M81T97	81.0334	97.1413	1.62	--	Pyrimidine	--	2.65452	C4H4N2	MS1	5.43877e+06	1.55912e+06	8.91593e+06	8.35274e+06	7.16476e+06	1.17745e+07	1.12853e+07	1.02812e+07	1.23006e+07	1.14185e+07	1.89266e+07	2.0212e+07	921326	8.72207e+06	5.07726e+06	5.99796e+06	5.49848e+06	4.80966e+06	6.67336e+06	5.815e+06	6.2404e+06	6.38271e+06	6.15159e+06	7.01109e+06	9.46435e+06	9.46391e+06	9.49253e+06	9.40866e+06	9.4923e+06	Diazines	25247-63-6	HMDB0003361	-	-	-	-
POS_M84T118	84.044	117.576	1.96	--	Amitrole	--	5.23575	C2H4N4	MS1	4.48068e+07	7.26127e+07	1.65721e+07	1.75798e+07	1.22196e+08	1.05817e+08	2.65538e+07	1.78704e+08	3.39681e+07	4.03846e+07	4.8693e+07	1.83064e+08	1.94191e+07	1.53491e+07	1.31048e+07	2.54048e+07	3.65534e+07	3.09013e+07	3.32745e+07	7.02475e+06	6.33488e+06	7.18068e+06	7.47794e+06	3.82909e+07	5.26337e+07	5.25488e+07	5.53524e+07	4.65982e+07	5.63006e+07	--	--	--	-	-	-	-
POS_M85T37	85.0284	36.8928	0.61	--	4-Hydroxy-2-butenoic acid gamma-lactone	--	0.206779	C4H4O2	MS1	1.04968e+08	1.03171e+08	8.59001e+07	9.8068e+07	1.01709e+08	7.92058e+07	1.0587e+08	9.42272e+07	7.73038e+07	7.59026e+07	8.52101e+07	7.58257e+07	7.50387e+07	9.54236e+07	1.10473e+08	9.87258e+07	1.09668e+08	8.06892e+07	1.68529e+08	9.72801e+07	9.73552e+07	1.2356e+08	1.02175e+08	1.49431e+08	1.1587e+08	1.15849e+08	1.28188e+08	9.33855e+07	1.26113e+08	Dihydrofurans	497-23-4	HMDB0032330	-	-	-	-
POS_M86T91	86.0317	90.6221	1.51	--	Biuret	--	10.8152	C2H5N3O2	MS1	3.59168e+07	3.35352e+07	5.96372e+07	9.22586e+07	1.42723e+08	1.54023e+08	4.17739e+08	3.4456e+08	3.24146e+08	1.90064e+08	1.67474e+08	3.23243e+07	377925	1.02948e+06	326680	137432	241772	1.18622e+06	48876	240278	131742	1.071e+06	156994	150411	5.01807e+06	4.99844e+06	5.31087e+06	4.37434e+06	5.40168e+06	--	--	--	C06555	ko01100//Metabolic pathways;ko01120//Microbial metabolism in diverse environments	Global and overview maps	Metabolism
POS_M87T74	87.0443	73.8889	1.23	--	2-Butenoate	--	2.14707	C4H6O2	MS1	9.11537e+07	9.2513e+07	4.37781e+07	7.06277e+07	4.36575e+07	6.20236e+07	5.58514e+07	4.72028e+07	4.43378e+07	5.15723e+07	5.44473e+07	2.4134e+07	4.47097e+07	4.10795e+07	5.0164e+07	4.85526e+07	3.03664e+07	3.07237e+07	4.66704e+07	5.72165e+07	3.95036e+07	2.49252e+07	4.43273e+07	4.55781e+07	4.53333e+07	4.53369e+07	4.44401e+07	4.70004e+07	4.45539e+07	Fatty Acyls	3724-65-0	HMDB0010720	-	-	-	-
POS_M87T83	87.0554	83.2047	1.39	--	Styrene	--	2.73042	C8H8	MS1	1.9653e+08	1.64147e+08	1.49184e+08	1.32176e+08	1.22353e+08	1.08111e+08	1.86819e+08	1.68023e+08	1.58248e+08	1.54262e+08	1.52846e+08	1.47938e+08	6.04325e+07	1.89167e+07	1.65123e+07	1.71324e+07	5.66405e+07	4.29331e+07	7.44711e+07	6.29703e+07	6.82653e+07	7.18151e+07	7.92382e+07	2.04424e+07	9.75683e+07	9.75611e+07	9.89266e+07	9.49112e+07	9.88854e+07	Benzene and substituted derivatives	100-42-5	HMDB0034240	C07083	ko01100//Metabolic pathways;ko01120//Microbial metabolism in diverse environments;ko01220//Degradation of aromatic compounds	Global and overview maps	Metabolism
POS_M87T221	87.1	220.685	3.68	--	Choline	--	1.28567	C5H14NO	MS1	9.27275e+07	8.78796e+07	9.13728e+07	1.02326e+08	9.78718e+07	5.83341e+06	9.21866e+07	8.64014e+07	9.95214e+07	1.02625e+08	9.55466e+07	1.00417e+08	3.86914e+07	4.16317e+07	3.6884e+07	3.89001e+07	3.99358e+07	9.71414e+06	1.7687e+07	1.57046e+07	2.11782e+07	1.70847e+07	1.82494e+07	1.82749e+07	6.85832e+07	6.85824e+07	6.81669e+07	6.93719e+07	6.82064e+07	Organonitrogen compounds	62-49-7	HMDB0000097	C00114	ko01100//Metabolic pathways;ko02010//ABC transporters;ko00260//Glycine, serine and threonine metabolism;ko00564//Glycerophospholipid metabolism	Amino acid metabolism;Global and overview maps;Lipid metabolism;Membrane transport	Environmental Information Processing;Metabolism
POS_M88T174	88.0755	173.586	2.89	--	2-Methylpropanal	--	1.56883	C4H9NO	MS1	2.01304e+07	2.50422e+07	1.12739e+08	1.16437e+08	9.48947e+07	3.29274e+07	2.05807e+08	1.67754e+08	4.96805e+07	5.16593e+07	3.06028e+08	2.69146e+08	5.43426e+08	6.73551e+07	4.41762e+08	7.63795e+07	7.12641e+08	7.72482e+07	4.74835e+08	2.74607e+08	7.97071e+07	7.87523e+07	2.71236e+08	8.05348e+07	7.08563e+07	7.08526e+07	6.96597e+07	7.31083e+07	6.97917e+07	Carbonyl compounds	78-84-2	HMDB0031243	C03219	ko01110//Biosynthesis of secondary metabolites;ko01210//2-Oxocarboxylic acid metabolism;ko00460//Cyanoamino acid metabolism;ko00966//Glucosinolate biosynthesis	Biosynthesis of other secondary metabolites;Global and overview maps;Metabolism of other amino acids	Metabolism
POS_M88T326	88.112	326.181	5.44	--	3-Methylbutanamine	--	0.507523	C5H13N	MS1	5.33698e+06	4.67178e+06	4.23309e+06	4.18261e+06	4.44104e+06	8.15292e+06	2.6048e+06	6.18819e+07	3.09225e+06	5.88241e+07	6.0209e+07	5.99984e+07	3.34321e+06	4.44636e+06	1.1005e+07	5.0054e+06	5.2254e+06	5.6829e+06	8.26242e+07	8.16392e+07	8.1611e+07	7.63165e+07	7.73555e+07	7.58018e+07	3.49072e+06	3.49048e+06	3.71703e+06	3.09274e+06	3.6652e+06	Organonitrogen compounds	107-85-7	HMDB0031659	-	-	-	-
POS_M89T35	89.0597	34.8184	0.58	--	Isobutyric acid	--	0.190677	C4H8O2	MS1	1.45593e+08	1.43077e+08	1.42499e+08	1.29975e+08	1.89418e+08	1.23255e+08	1.25491e+08	1.228e+08	1.16538e+08	1.23123e+08	1.13766e+08	1.16622e+08	1.16886e+08	1.28687e+08	1.36756e+08	1.47223e+08	1.75784e+08	1.45059e+08	1.47679e+08	1.60407e+08	1.50087e+08	1.52071e+08	1.39794e+08	1.20764e+08	1.47548e+08	1.47546e+08	1.50747e+08	1.41753e+08	1.50174e+08	Carboxylic acids and derivatives	79-31-2	HMDB0001873	C02632	ko01120//Microbial metabolism in diverse environments;ko01220//Degradation of aromatic compounds	Global and overview maps	Metabolism
POS_M89T274	89.06	273.523	4.56	--	Isopentanol	--	0.47078	C5H12O	MS1	4.60122e+07	8.09245e+07	8.20239e+07	5.5868e+07	6.51711e+08	4.85359e+08	2.25846e+08	3.23199e+08	2.50518e+08	1.45732e+08	7.66496e+07	1.29709e+09	3.31552e+08	5.71209e+08	3115.6	3115.6	3115.6	3115.6	3115.6	3115.6	3115.6	3115.6	3115.6	3.86655e+09	1.11977e+08	1.12031e+08	1.08587e+08	1.15735e+08	1.10781e+08	Organooxygen compounds	123-51-3	HMDB0006007	-	-	-	-
POS_M89T70	89.1073	70.4819	1.17	--	alpha,omega-Diamine	--	0.275371	C2H8N2(C2H4)n	MS1	6.96639e+06	8.73398e+06	9.8345e+06	8.31715e+06	9.56553e+06	8.9822e+06	1.5611e+07	1.60902e+07	5.6085e+06	5.8451e+06	7.16992e+06	1.51897e+07	5.5133e+06	3.54334e+06	4.17688e+06	5.0175e+06	5.02089e+06	4.75059e+06	3.367e+06	4.03145e+06	1.25906e+07	1.22775e+07	4.86482e+06	5.80402e+06	1.59738e+07	1.59679e+07	1.73214e+07	1.26186e+07	1.85215e+07	--	--	--	-	-	-	-
POS_M91T109	90.9769	109.081	1.82	--	Glyceraldehyde	--	1.89847	C3H6O3	MS1	1.39951e+08	1.36748e+08	1.11016e+08	6.73612e+07	8.50256e+07	8.79503e+07	6.95841e+07	6.31424e+07	2.72243e+07	9.17272e+06	3.43995e+07	8.80625e+06	8.5834e+07	2.30159e+07	1.28255e+08	8.97394e+07	2.56478e+08	7.51946e+07	8.45262e+07	3.07808e+08	2.5382e+08	4.06438e+07	2.70816e+07	6.60293e+07	3.93992e+07	3.94207e+07	3.38469e+07	4.73461e+07	3.64759e+07	Organooxygen compounds	56-82-6	HMDB0001051	-	-	-	-
POS_M91T71_2	91.0279	71.0853	1.18	--	(2R,3R)-2,3-Butanediol	--	0.208849	C4H10O2	MS1	1.07345e+07	7.46278e+06	3.9442e+06	1.19443e+07	1.17572e+07	4.31307e+06	5.03009e+06	2.52117e+07	2.41349e+07	4.32063e+06	9.31407e+06	9.03468e+06	1.56448e+07	1.39247e+07	1.61771e+07	2.50255e+07	2.34591e+07	1.47827e+07	1.14939e+07	2.77282e+07	2.02361e+07	1.51151e+07	1.55302e+07	1.50659e+07	1.73339e+07	1.73406e+07	1.50693e+07	2.16638e+07	1.52567e+07	--	--	--	C03044	ko00650//Butanoate metabolism	Carbohydrate metabolism	Metabolism
POS_M92T70_2	92.0432	70.2556	1.17	--	4-Aminophenol	--	23.822	C6H7NO	MS1	7.85765e+06	2.01409e+06	3.29494e+06	1.30159e+07	2.41681e+06	3.51525e+06	2.99086e+06	2.11452e+07	6.45446e+06	4.61682e+06	3.38525e+07	6.56138e+06	2.37522e+06	8.18436e+06	2.58942e+06	2.44018e+06	3.33268e+06	6.96961e+06	5.57057e+06	813281	4.69206e+06	3.65235e+06	683567	964086	6.69934e+06	6.69475e+06	6.69514e+06	6.7073e+06	6.69535e+06	Benzene and substituted derivatives	123-30-8	HMDB0001169	C02372	ko01120//Microbial metabolism in diverse environments	Global and overview maps	Metabolism
POS_M93T95	93.0546	95.2881	1.59	--	Glycerol	--	0.120407	C3H8O3	MS1	3.38581e+06	3.44434e+06	2.7444e+06	2.4964e+06	3.60007e+06	3.35883e+06	4.76025e+06	6.0272e+06	4.68848e+06	4.25159e+06	4.55705e+06	4.63971e+06	1.6855e+06	2.45413e+06	2.45718e+06	2.13968e+06	1.25439e+06	2.21359e+06	999927	1.48371e+06	1.87749e+06	2.12626e+06	2.1852e+06	2.65111e+06	3.25387e+06	3.25243e+06	3.70341e+06	2.26263e+06	3.84025e+06	Organooxygen compounds	56-81-5	HMDB0000131	C00116	ko01100//Metabolic pathways;ko02010//ABC transporters;ko00052//Galactose metabolism;ko00040//Pentose and glucuronate interconversions;ko00561//Glycerolipid metabolism	Carbohydrate metabolism;Global and overview maps;Lipid metabolism;Membrane transport	Environmental Information Processing;Metabolism
POS_M96T36	96.0423	35.8317	0.6	--	1-Pyrroline-2-carboxylic acid	--	20.859	C5H7NO2	MS1	2.43967e+06	1.58321e+06	1.64468e+06	2.92749e+06	1.3693e+06	1.56973e+06	1.63766e+06	3.76824e+06	4.72775e+06	5.33264e+06	2.65111e+06	4.50631e+07	3.62633e+06	5.34354e+06	5.37253e+06	1.29808e+07	1.38673e+07	1.30536e+07	2.90809e+07	1.18772e+07	1.24645e+07	8.38417e+06	6.36422e+06	8.49385e+06	2.8266e+06	2.82648e+06	3.28054e+06	2.19421e+06	3.0547e+06	Pyrrolines	2139-03-09	HMDB0006875	C03564	ko00330//Arginine and proline metabolism;ko00472//D-Arginine and D-ornithine metabolism	Amino acid metabolism;Metabolism of other amino acids	Metabolism
POS_M97T97	97.0289	97.2906	1.62	--	2-Furancarboxaldehyde	--	0.00596842	C5H4O2	MS1	4.05934e+08	3.87195e+08	3.9954e+08	3.92634e+08	3.99483e+08	3.69091e+08	6.22593e+08	6.5085e+08	6.01376e+08	6.46851e+08	6.21725e+08	9.30812e+08	2.82293e+08	3.50368e+08	3.93698e+08	3.21326e+08	3.25552e+08	3.2634e+08	4.08366e+08	3.71891e+08	3.82649e+08	3.92587e+08	3.65974e+08	3.77212e+08	4.42312e+08	4.42342e+08	4.35333e+08	4.54983e+08	4.36554e+08	Carbonyl compounds	1998-01-01	HMDB0032914	C14279	ko01120//Microbial metabolism in diverse environments	Global and overview maps	Metabolism
POS_M98T35	97.9692	34.8005	0.58	--	Sulfate	--	18.7995	H2SO4	MS1	7.90994e+07	6.65302e+07	7.26634e+07	6.65261e+07	7.16125e+07	7.20215e+07	7.28483e+07	7.51093e+07	7.80574e+07	7.14262e+07	6.95003e+07	6.81894e+07	5.09678e+07	5.08098e+07	7.30035e+07	5.17249e+07	4.90227e+07	5.64086e+07	4.6147e+07	5.30332e+07	7.32974e+07	6.84044e+07	5.93239e+07	5.45692e+07	8.90603e+07	8.90516e+07	9.063e+07	8.55175e+07	9.12273e+07	Non-metal oxoanionic compounds	14808-79-8	HMDB0001448	C00059	ko01100//Metabolic pathways;ko01120//Microbial metabolism in diverse environments;ko01130//Biosynthesis of antibiotics;ko02010//ABC transporters;ko00230//Purine metabolism;ko00270//Cysteine and methionine metabolism;ko00261//Monobactam biosynthesis;ko00920//Sulfur metabolism	Amino acid metabolism;Biosynthesis of other secondary metabolites;Energy metabolism;Global and overview maps;Membrane transport;Nucleotide metabolism	Environmental Information Processing;Metabolism
POS_M98T107	97.9915	106.911	1.78	--	Maleimide	--	2.29753	C4H3NO2	MS1	2.74262e+07	1.90117e+07	1.57561e+07	1.20317e+07	1.16852e+07	9.77213e+06	9.07376e+06	1.17728e+07	8.05521e+06	6.23848e+07	5.72513e+07	6.36879e+07	7.85811e+07	5.92961e+07	7.93356e+07	7.03141e+07	6.92744e+07	6.69487e+07	7.08707e+07	5.81442e+07	6.98028e+07	4.36419e+07	1.42344e+07	1.35239e+07	4.72874e+07	4.73039e+07	4.46851e+07	5.18303e+07	4.5312e+07	--	--	--	-	-	-	-
POS_M99T137	98.9848	137.261	2.29	--	Hydrogen phosphate	--	0.10144	H3PO4	MS1	5.43064e+07	4.91095e+07	5.95899e+07	4.60264e+07	6.35519e+07	3.98333e+07	3.23197e+07	2.85392e+07	5.93786e+07	3.0897e+07	3.38462e+07	3.03785e+07	5.77592e+07	5.46577e+07	6.54817e+07	4.18711e+07	4.37397e+07	6.06224e+07	5.49195e+07	2.11623e+07	4.34682e+07	3.36059e+07	3.88479e+07	4.1649e+07	4.75583e+07	4.75729e+07	4.20208e+07	5.81384e+07	4.24467e+07	Non-metal oxoanionic compounds	14066-19-4	HMDB0000973	-	-	-	-
POS_M100T40_2	100.048	39.517	0.66	--	Guanidoacetic acid	--	12.7391	C3H7N3O2	MS1	1.02711e+07	1.37483e+07	7.45922e+06	6.45091e+06	1.44301e+07	1.27635e+07	2.07594e+07	1.0454e+07	2.08936e+07	1.14084e+07	1.12985e+07	6.20096e+06	3.95367e+06	4.02452e+06	6.08964e+06	1.82556e+07	2.2434e+06	1.34131e+07	8.01182e+06	4.76741e+06	6.66608e+06	1.78782e+07	8.03659e+06	1.18594e+07	1.0256e+07	1.02547e+07	1.09533e+07	8.8224e+06	1.10119e+07	Carboxylic acids and derivatives	352-97-6	HMDB0000128	C00581	ko01100//Metabolic pathways;ko00330//Arginine and proline metabolism;ko00260//Glycine, serine and threonine metabolism	Amino acid metabolism;Global and overview maps	Metabolism
POS_M101T160	101.06	159.647	2.66	--	Tiglic acid	--	3.69402	C5H8O2	MS1	2.5032e+08	2.32111e+08	4.10526e+07	3.4408e+07	1.9912e+08	1.25284e+08	1.02634e+08	2.68939e+07	6.5667e+07	2.60704e+07	1.34871e+08	2.14428e+07	1.87622e+08	3.17394e+08	1.2385e+08	2.14925e+09	3115.6	3115.6	3115.6	3115.6	3115.6	3115.6	3115.6	1.14301e+09	1.02852e+08	1.02916e+08	7.18073e+07	1.33736e+08	9.35785e+07	Fatty Acyls	-	HMDB0132474	-	-	-	-
POS_M101T695	101.071	694.843	11.58	--	N-Nitroso-pyrrolidine	--	2.43006	C4H8N2O	MS1	6.71861e+06	7.19458e+06	9.47572e+06	3.42779e+07	8.07432e+06	8.51772e+06	7.13118e+06	7.80764e+06	7.57803e+06	4.7019e+06	1.45986e+08	5.66246e+07	4.20727e+07	7.81454e+06	1.45285e+08	1.56053e+07	4.10108e+07	6.95222e+06	2.09435e+07	8.73658e+06	5.75216e+06	9.20749e+06	7.37964e+06	6.99875e+06	6.5495e+06	6.54888e+06	6.76795e+06	6.1449e+06	6.73753e+06	Pyrrolidines	930-55-2	HMDB0031642	-	-	-	-
POS_M101T270	101.096	270.098	4.5	--	1-Hexanol	--	3.78633	C6H12O	MS1	5.90622e+07	6.53825e+07	4.86422e+07	6.65951e+07	6.24794e+07	4.08279e+07	4.79018e+07	7.92422e+07	3.64613e+07	6.36132e+07	5.99757e+07	6.37329e+07	6.50721e+07	3.34751e+07	5.46276e+07	5.19089e+07	2.1071e+08	4.90719e+07	3.17599e+07	4.27477e+07	1.84023e+08	2.79863e+07	3.64334e+08	3.14666e+07	5.77197e+07	5.77234e+07	5.42243e+07	6.51997e+07	5.35083e+07	Fatty Acyls	111-27-3	HMDB0012971	C00854	ko01120//Microbial metabolism in diverse environments;ko01220//Degradation of aromatic compounds	Global and overview maps	Metabolism
POS_M102T35_1	102.013	34.8128	0.58	--	Bovinocidin	--	13.5044	C3H5NO4	MS1	1.26556e+07	9.21387e+06	1.60591e+07	9.2481e+06	7.82222e+06	7.969e+06	8.49638e+06	1.03764e+07	7.16892e+06	1.22641e+07	9.4791e+06	8.96988e+06	7.41401e+06	7.49438e+06	6.14799e+06	5.65533e+06	6.89662e+06	8.51543e+06	6.77474e+06	7.55373e+06	8.13469e+06	8.86147e+06	8.70937e+06	9.29191e+06	1.03021e+07	1.02986e+07	1.10365e+07	8.79911e+06	1.10959e+07	Allyl-type 1,3-dipolar organic compounds	504-88-1	HMDB0034259	C05669	ko00410//beta-Alanine metabolism	Metabolism of other amino acids	Metabolism
POS_M102T70	102.022	70.2249	1.17	--	(R)-Methylmalonate semialdehyde	--	5.86717	C4H6O3	MS1	2.86068e+08	2.32092e+08	1.94244e+08	1.21204e+07	8.70636e+06	3.18496e+07	1.39688e+08	1.28787e+08	1.19341e+08	1.16578e+08	1.08971e+08	9.93684e+07	6.75074e+07	7.35641e+07	6.63013e+07	7.06167e+07	7.3906e+07	6.95208e+07	5.4928e+07	4.88972e+07	5.41132e+07	5.3377e+07	5.16998e+07	5.5396e+07	8.67674e+07	8.67655e+07	8.76498e+07	8.50975e+07	8.75629e+07	--	--	--	-	-	-	-
POS_M102T829	102.092	828.932	13.82	--	Betaine aldehyde	--	0.00724402	C5H12NO	MS1	6.59181e+07	1.2512e+08	1.28003e+08	1.69508e+08	4.30039e+07	5.5603e+07	2.42923e+08	3.01271e+08	2.28072e+08	3.80245e+07	1.29879e+08	1.14947e+08	2.80374e+07	3.10746e+06	2.39745e+06	7.15161e+06	6.79233e+06	1.17141e+07	5.52412e+06	1.10443e+07	1.37078e+06	6.50946e+06	1.53929e+06	1.57116e+06	1.80317e+07	1.79992e+07	1.67024e+07	2.2038e+07	1.11198e+07	Organonitrogen compounds	7418-61-3	HMDB0001252	C00576	ko01100//Metabolic pathways;ko00260//Glycine, serine and threonine metabolism	Amino acid metabolism;Global and overview maps	Metabolism
POS_M102T343	102.092	342.906	5.72	--	5-Aminopentanal	--	1.16481	C5H11NO	MS1	9.25669e+07	4.44885e+07	6.02079e+07	4.23918e+07	1.04753e+07	7.27008e+07	1.09649e+08	5.8161e+07	2.53794e+07	6.90466e+07	3.38913e+07	3.31572e+07	5.28919e+07	9.13347e+06	8.61689e+06	8.01471e+06	3.63993e+07	2.33829e+07	1.7162e+07	1.94712e+07	2.17899e+07	3.02981e+07	4.73403e+06	4.86292e+06	2.46956e+07	2.47092e+07	2.05858e+07	3.23519e+07	2.1118e+07	Organooxygen compounds	-	HMDB0012815	C12455	ko01100//Metabolic pathways;ko01110//Biosynthesis of secondary metabolites;ko01120//Microbial metabolism in diverse environments;ko00960//Tropane, piperidine and pyridine alkaloid biosynthesis	Biosynthesis of other secondary metabolites;Global and overview maps	Metabolism
POS_M102T162	102.092	162.313	2.71	--	Valeric acid	--	0.00487028	C5H10O2	MS1	1.0648e+07	2.92126e+06	1.6806e+07	1.19578e+07	3.81453e+06	3.88233e+06	3.70141e+06	2.09252e+07	5.01642e+06	5.41825e+06	2.83567e+07	4.91045e+07	2.25351e+07	1.11173e+08	4.70628e+07	3.81541e+07	9.85468e+06	6.14785e+07	4.99471e+07	1.18047e+07	7.19236e+07	1.52142e+07	2.00204e+07	9.15311e+07	1.85423e+07	1.85434e+07	1.8782e+07	1.81115e+07	1.873e+07	Fatty Acyls	109-52-4	HMDB0000892	-	-	-	-
POS_M102T833_2	102.128	833.343	13.89	--	Hexylamine	--	2.58305	C6H15N	MS1	5.87108e+06	7.48999e+06	2.93686e+07	8.13141e+06	1.66978e+07	5.69924e+06	5.19142e+06	5.78547e+06	5.65399e+06	6.12659e+06	6.78841e+06	8.21794e+06	7.82255e+06	8.75141e+06	1.05281e+07	1.10759e+07	1.72648e+07	2.32665e+07	1.01426e+07	1.76537e+07	1.71875e+07	1.05998e+07	1.44419e+07	8.91191e+06	7.55746e+06	7.5595e+06	7.15437e+06	8.1994e+06	7.30095e+06	Amines	111-26-2	HMDB0032323	-	-	-	-
POS_M103T141	102.97	140.883	2.35	--	2-Aminoisobutyric acid	--	0.510017	C4H9NO2	MS1	2.51853e+07	2.46957e+07	2.10149e+07	2.32434e+07	2.31837e+07	1.99144e+07	1.65032e+06	2.21822e+07	2.18267e+07	6.89477e+07	2.05388e+07	3.49563e+07	5.04514e+07	5.19169e+07	2.52799e+07	1.75626e+07	5.97537e+07	7.45136e+07	2.08596e+07	2.18312e+07	2.08345e+07	3.30399e+07	2.98263e+07	6.05747e+07	2.45664e+07	2.45639e+07	2.57339e+07	2.24288e+07	2.55463e+07	Carboxylic acids and derivatives	62-57-7	HMDB0001906	-	-	-	-
POS_M103T70_2	103.05	70.1013	1.17	--	Cycloserine	--	0.846622	C3H6N2O2	MS1	1.39367e+07	1.17078e+07	1.12662e+07	1.08435e+07	1.38601e+07	1.30594e+07	1.91438e+07	1.39303e+07	1.29279e+07	1.53442e+07	1.24301e+07	1.6049e+07	1.45285e+07	1.48518e+07	1.05586e+07	1.42669e+07	1.61659e+07	1.63316e+07	1.18127e+07	1.81568e+07	1.8712e+07	1.75223e+07	9.83633e+06	9.16898e+06	1.2515e+07	1.25182e+07	1.15239e+07	1.42622e+07	1.17456e+07	Azolines	68-41-7	HMDB0014405	C08057	ko01130//Biosynthesis of antibiotics	Global and overview maps	Metabolism
POS_M104T342	104.058	341.789	5.7	--	2,3-Diaminopropionic acid	--	9.78709	C3H8N2O2	MS1	2.65972e+06	5.99031e+06	4.53132e+06	2.42854e+06	1.61201e+07	2.72296e+06	3.36222e+06	3.30972e+06	1.55043e+06	3.93997e+06	1.69985e+06	3.75441e+06	1.26782e+06	3.85571e+06	1.20356e+07	1.75804e+07	2.20649e+07	7.23071e+06	1.0812e+07	7.32917e+06	7.58268e+06	7.19246e+06	5.55795e+06	5.96546e+06	3.01225e+06	3.01315e+06	2.86169e+06	3.24112e+06	2.92423e+06	Carboxylic acids and derivatives	4033-39-0	HMDB0002006	-	-	-	-
POS_M104T87	104.072	87.4712	1.46	--	Dimethylglycine	--	3.4513	C4H9NO2	MS1	6.3694e+09	6.20828e+09	6.61192e+09	6.61286e+09	7.0413e+09	6.98108e+09	4.62471e+09	4.73888e+09	4.8889e+09	4.67231e+09	4.67979e+09	4.6136e+09	4.32913e+09	4.00881e+09	3.59678e+09	3.64562e+09	3.81441e+09	3.90154e+09	1.72246e+09	1.7079e+09	1.79179e+09	1.62647e+09	1.77761e+09	1.78556e+09	3.96499e+09	3.96513e+09	3.87678e+09	4.13121e+09	3.88604e+09	Carboxylic acids and derivatives	1118-68-9	HMDB0000092	C01026	ko01100//Metabolic pathways;ko00260//Glycine, serine and threonine metabolism	Amino acid metabolism;Global and overview maps	Metabolism
POS_M106T41	106.026	40.7832	0.68	--	Glyceric acid	--	2.36423	C3H6O4	MS1	1.49257e+06	3.63569e+06	322205	1.1888e+06	1.19962e+06	1.29536e+06	1.34545e+06	1.34504e+06	1.85843e+06	859518	1.1311e+06	298910	2.81415e+06	962715	230774	1.44048e+06	388971	565390	699793	3.79563e+06	1.25254e+06	861114	1.81498e+06	5.79167e+06	2.96529e+06	2.96563e+06	2.67661e+06	3.56957e+06	2.69157e+06	Organooxygen compounds	473-81-4	HMDB0000139	C00258	ko01100//Metabolic pathways;ko01110//Biosynthesis of secondary metabolites;ko01120//Microbial metabolism in diverse environments;ko01130//Biosynthesis of antibiotics;ko01200//Carbon metabolism;ko00260//Glycine, serine and threonine metabolism;ko00630//Glyoxylate and dicarboxylate metabolism;ko00030//Pentose phosphate pathway;ko00561//Glycerolipid metabolism	Amino acid metabolism;Carbohydrate metabolism;Global and overview maps;Lipid metabolism	Metabolism
POS_M108T365	107.967	364.65	6.08	--	Benzylamine	--	3.71869	C7H9N	MS1	7.54495e+07	1.37468e+07	1.15307e+07	4.67174e+07	3.50093e+07	4.26643e+07	7.32789e+06	7.05177e+06	3.37874e+07	1.88713e+07	1.85487e+07	1.50062e+07	1.61334e+07	2.55168e+07	6.36682e+06	2.72525e+07	3.29914e+07	3.42025e+07	7.27558e+07	1.50901e+07	6.92294e+07	7.16851e+07	1.24062e+08	1.06138e+08	2.53671e+07	2.53702e+07	2.58279e+07	2.45062e+07	2.57532e+07	Benzene and substituted derivatives	100-46-9	HMDB0033871	-	-	-	-
POS_M109T144	109.028	144.321	2.41	--	Quinone	--	4.71775	C6H4O2	MS1	4.05789e+07	4.61724e+07	4.5465e+07	4.62661e+07	4.04952e+07	3.83374e+07	4.26506e+07	4.10816e+07	4.2323e+07	3.98275e+07	4.01943e+07	3.93844e+07	2.82997e+07	3.11943e+07	3.87502e+07	5.36855e+07	2.49543e+08	1.2958e+08	1.43429e+08	2.27421e+08	9.45946e+07	1.17491e+08	7.07754e+07	4.14808e+07	5.22485e+07	5.22465e+07	5.91707e+07	4.17408e+07	5.62831e+07	Organooxygen compounds	106-51-4	HMDB0003364	-	-	-	-
POS_M110T35	110.009	34.7969	0.58	--	4-Chloroaniline	--	25.0567	C6H6ClN	MS1	1.61118e+07	1.85627e+07	2.03963e+07	3.01256e+07	2.7158e+07	3.01648e+07	2.72097e+07	4.32557e+07	4.31046e+07	1.05824e+07	1.07329e+07	9.74638e+06	8.29889e+06	4.62012e+06	5.74396e+06	6.9416e+06	6.33423e+06	5.79565e+06	5.18639e+06	3.93234e+06	6.6997e+06	8.53972e+06	5.31286e+06	7.26343e+06	1.2518e+07	1.24995e+07	1.47538e+07	7.32258e+06	1.59451e+07	--	--	--	C14450	ko01120//Microbial metabolism in diverse environments	Global and overview maps	Metabolism
POS_M111T109	111.023	109.006	1.82	--	Ammelide	--	24.305	C3H4N4O2	MS1	1.86293e+07	1.55473e+07	1.69497e+07	1.53367e+07	1.44685e+07	1.3522e+07	1.31733e+07	1.31172e+07	1.29518e+07	1.70146e+07	1.65856e+07	1.53508e+07	1.87986e+07	1.52242e+07	1.89645e+07	1.93241e+07	1.61531e+07	1.9674e+07	1.81945e+07	2.03349e+07	1.82289e+07	1.8715e+07	1.97195e+07	1.9275e+07	1.7636e+07	1.76352e+07	1.80258e+07	1.69173e+07	1.79682e+07	--	--	--	C08734	ko01120//Microbial metabolism in diverse environments	Global and overview maps	Metabolism
POS_M111T229	111.044	229.07	3.82	--	1,3-Benzenediol	--	1.96354	C6H6O2	MS1	7.76818e+07	3.53799e+07	8.8951e+07	9.49907e+07	2.99677e+07	2.11433e+07	1.97765e+07	2.69649e+07	5.30551e+07	3.70392e+06	1.75682e+06	1.32257e+07	9.95529e+06	3.6648e+06	1.92277e+07	4.61746e+06	2.05188e+07	6.68266e+06	2.21833e+07	8.08209e+07	2.88768e+07	3.94469e+07	1.08025e+08	5.60733e+07	5.27068e+07	5.272e+07	5.06235e+07	5.6519e+07	5.10613e+07	Benzene and substituted derivatives	108-46-3	HMDB0032037	C01751	ko01120//Microbial metabolism in diverse environments	Global and overview maps	Metabolism
POS_M111T207	111.08	206.69	3.44	--	Histamine	--	5.6707	C5H9N3	MS1	8.39028e+07	7.86179e+07	2.36854e+07	2.55794e+07	1.06483e+08	8.55961e+07	2.23834e+07	2.40415e+07	1.07737e+08	6.7625e+07	6.11316e+07	4.47514e+07	3115.6	3115.6	3115.6	3115.6	3115.6	3115.6	3115.6	3115.6	3115.6	3115.6	1.44262e+09	3.89816e+07	2.16888e+07	2.17148e+07	1.74696e+07	2.65638e+07	2.01012e+07	Organonitrogen compounds	51-45-6	HMDB0000870	C00388	ko01100//Metabolic pathways;ko01110//Biosynthesis of secondary metabolites;ko00340//Histidine metabolism	Amino acid metabolism;Global and overview maps	Metabolism
POS_M112T108	111.984	108.248	1.8	--	Monomethyl sulfate	--	12.5281	CH4O4S	MS1	3.18871e+06	6.99139e+06	3.47688e+06	3.02663e+06	5.98898e+06	6.39159e+06	4.06009e+06	6.41716e+06	2.65548e+06	2.11282e+06	3.24361e+06	2.69773e+06	2.22484e+06	3.76187e+06	3.8463e+06	6.45011e+06	4.1044e+06	5.56653e+06	5.74469e+06	7.12157e+06	7.43487e+06	1.24272e+07	5.5631e+06	4.55974e+06	5.19189e+06	5.19093e+06	6.29678e+06	3.42572e+06	5.89752e+06	--	--	--	-	-	-	-
POS_M112T145	112.05	144.83	2.41	--	Quinoline	--	1.1237	C9H7N	MS1	2.24624e+07	6.89503e+06	1.27071e+07	1.4087e+07	5.26939e+06	1.25089e+07	3.67866e+07	3.34738e+07	3.40382e+07	9.45103e+06	3.53898e+07	3.35681e+07	2.63869e+06	2.89968e+06	5.13155e+06	6.36993e+06	6.14924e+06	5.06525e+06	2.4662e+06	2.21264e+06	4.05373e+06	2.13554e+06	3.42892e+06	3.70723e+06	1.26475e+07	1.26493e+07	1.2289e+07	1.32895e+07	1.23603e+07	Quinolines and derivatives	91-22-5	HMDB0033731	-	-	-	-
POS_M113T38	113.023	38.2837	0.64	--	2-Furoate	--	0.471773	C5H4O3	MS1	6.20628e+07	1.19783e+08	6.28889e+07	7.24651e+07	9.02896e+07	1.37261e+08	1.44543e+08	7.69762e+07	1.39234e+08	1.1196e+08	7.53688e+07	1.47541e+08	1.04511e+08	2.96466e+07	7.73736e+07	2.40091e+07	5.87238e+07	5.06976e+07	4.05695e+07	3.34955e+07	3.39516e+07	4.77466e+07	2.69095e+07	3.6001e+07	6.20824e+07	6.20803e+07	5.89024e+07	6.87727e+07	5.83773e+07	Furans	88-14-2	HMDB0000617	C01546	ko01120//Microbial metabolism in diverse environments	Global and overview maps	Metabolism
POS_M113T781	113.059	781.303	13.02	--	1,2-Cyclohexanedione	--	4.24636	C6H8O2	MS1	4.45056e+07	3.83997e+07	3.70219e+06	3.59674e+07	3.59662e+07	2.3831e+07	4.23822e+07	3.15951e+07	2.0101e+07	3.44402e+07	2.56887e+07	2.73846e+07	4.29525e+07	4.02437e+07	3.26158e+07	2.36834e+07	2.94411e+07	2.63109e+07	2.14234e+07	3.02815e+07	3.58467e+07	2.86099e+07	3.46746e+07	2.97522e+07	3.43056e+07	3.4318e+07	2.82365e+07	4.68881e+07	2.75699e+07	Organooxygen compounds	765-87-7	HMDB0031344	C06105	ko01120//Microbial metabolism in diverse environments	Global and overview maps	Metabolism
POS_M114T731_1	114.017	731.495	12.19	--	Iminoaspartic acid	--	21.3083	C4H5NO4	MS1	1.25888e+07	2.63117e+07	1.86813e+07	1.79305e+07	1.56313e+07	1.44544e+07	1.49315e+07	1.39871e+07	2.04317e+07	4.41219e+07	1.53871e+07	9.20509e+07	1.79102e+07	2.81073e+07	1.43104e+08	3115.6	3115.6	3115.6	3115.6	3115.6	3115.6	3115.6	7.83929e+07	4.83436e+07	1.40764e+07	1.40766e+07	1.62493e+07	1.13707e+07	1.49917e+07	Carboxylic acids and derivatives	79067-61-1	HMDB0001131	C05840	ko01100//Metabolic pathways;ko00760//Nicotinate and nicotinamide metabolism	Global and overview maps;Metabolism of cofactors and vitamins	Metabolism
POS_M116T548	116.07	548.346	9.14	--	L-Proline	--	2.47822	C5H9NO2	MS1	2.38195e+07	1.0445e+08	1.18198e+08	3.8323e+07	3.8016e+07	2.00904e+07	4.50659e+06	1.16614e+07	9.72381e+06	4.00461e+06	3.83159e+06	1.24392e+07	1.20469e+07	1.4702e+07	2.82262e+07	1.68519e+07	5.18356e+06	5.09717e+06	2.08744e+07	1.83438e+07	2.87723e+07	1.21716e+08	9.12848e+06	5.90948e+07	3.32684e+07	3.3268e+07	3.69621e+07	2.33396e+07	4.16699e+07	Carboxylic acids and derivatives	147-85-3	HMDB0000162	C00148	ko01100//Metabolic pathways;ko01110//Biosynthesis of secondary metabolites;ko01130//Biosynthesis of antibiotics;ko01230//Biosynthesis of amino acids;ko02010//ABC transporters;ko00330//Arginine and proline metabolism;ko00970//Aminoacyl-tRNA biosynthesis;ko00332//Carbapenem biosynthesis	Amino acid metabolism;Biosynthesis of other secondary metabolites;Global and overview maps;Membrane transport;Translation	Environmental Information Processing;Genetic Information Processing;Metabolism
POS_M117T36	117.091	35.824	0.6	--	Fumaric acid	--	1.47621	C4H4O4	MS1	2.40919e+07	2.54313e+07	2.91327e+07	2.55768e+07	2.38044e+07	3.03579e+07	3.2059e+07	3.21256e+07	2.87391e+07	3.26244e+07	2.87295e+07	2.81674e+07	3.94384e+07	4.18998e+07	5.71356e+07	1.09489e+08	1.06494e+08	9.83627e+07	1.0687e+08	8.80142e+07	7.87971e+07	5.50098e+07	4.16024e+07	3.64886e+07	2.56071e+07	2.5605e+07	2.81934e+07	2.17408e+07	2.70823e+07	Carboxylic acids and derivatives	110-17-8	HMDB0000134	C00122	ko01100//Metabolic pathways;ko01110//Biosynthesis of secondary metabolites;ko01120//Microbial metabolism in diverse environments;ko01130//Biosynthesis of antibiotics;ko01220//Degradation of aromatic compounds;ko00350//Tyrosine metabolism;ko00360//Phenylalanine metabolism;ko01200//Carbon metabolism;ko00250//Alanine, aspartate and glutamate metabolism;ko00760//Nicotinate and nicotinamide metabolism…	Amino acid metabolism;Carbohydrate metabolism;Energy metabolism;Global and overview maps;Metabolism of cofactors and vitamins	Metabolism
POS_M118T40	118.058	39.592	0.66	--	N-Benzylformamide	--	25.581	C8H9NO	MS1	4.52231e+06	4.98449e+06	2.35256e+06	2.59885e+06	2.35458e+06	2.07663e+06	2.4347e+06	4.26584e+06	2.56894e+06	3.18106e+06	2.60308e+06	6.11849e+06	9.50894e+06	2.58154e+06	6.96013e+06	5.63175e+06	3.62721e+06	4.35418e+06	4.18343e+06	5.20212e+06	8.09406e+06	6.33055e+06	6.45554e+06	3.34226e+06	4.17464e+06	4.17361e+06	4.98046e+06	2.77731e+06	4.77596e+06	--	--	--	-	-	-	-
POS_M118T761	118.086	760.51	12.68	--	Betaine	--	2.49799	C5H11NO2	MS1	1.3794e+07	4.48211e+07	1.67399e+07	1.42805e+07	1.58966e+07	2.77122e+07	4.41856e+06	3.8718e+07	1.41016e+07	1.60219e+07	9.69018e+07	4.45048e+06	1.13875e+07	1.46298e+07	8.03452e+06	5.82336e+06	5.03412e+06	7.98573e+06	1.15651e+06	5.5435e+06	6.23652e+06	1.53159e+06	1.07402e+07	1.77368e+07	1.74038e+07	1.73973e+07	1.70566e+07	1.84423e+07	1.57747e+07	Carboxylic acids and derivatives	-	HMDB0059606	C00719	ko01100//Metabolic pathways;ko02010//ABC transporters;ko00260//Glycine, serine and threonine metabolism	Amino acid metabolism;Global and overview maps;Membrane transport	Environmental Information Processing;Metabolism
POS_M119T70_2	119.058	70.2249	1.17	--	L-Homoserine	--	2.2149	C4H9NO3	MS1	1.41868e+06	2.81218e+06	2.05527e+06	3.02847e+06	3.29234e+06	3.93402e+06	2.38265e+06	3.39971e+06	1.95955e+06	3.10015e+06	4.1275e+06	3.12025e+06	2.8899e+06	3.13217e+06	3.40249e+06	2.87675e+06	2.91212e+06	1.14679e+06	2.32062e+06	1.67255e+06	3.88092e+06	2.94978e+06	3.62057e+06	3.12442e+06	3.85624e+06	3.85585e+06	4.1598e+06	3.25523e+06	4.15638e+06	Carboxylic acids and derivatives	672-15-1	HMDB0000719	C00263	ko01100//Metabolic pathways;ko01110//Biosynthesis of secondary metabolites;ko01120//Microbial metabolism in diverse environments;ko01130//Biosynthesis of antibiotics;ko01230//Biosynthesis of amino acids;ko00270//Cysteine and methionine metabolism;ko00260//Glycine, serine and threonine metabolism;ko00300//Lysine biosynthesis;ko00920//Sulfur metabolism	Amino acid metabolism;Energy metabolism;Global and overview maps	Metabolism
POS_M119T342	119.073	341.793	5.7	--	5-Hydroxypentanoic acid	--	19.3362	C5H10O3	MS1	3.57798e+06	4.54314e+06	1.96027e+06	4.48272e+06	3.90285e+06	3.48279e+06	3.66374e+06	4.42808e+06	5.04422e+06	2.96593e+06	3.8441e+06	3.82062e+06	4.83206e+06	2.88503e+06	3.3152e+06	5.9795e+06	5.36848e+06	3.96622e+06	8.37967e+06	9.14373e+06	2.55469e+06	6.00928e+06	5.06732e+06	4.13405e+06	2.57701e+06	2.57709e+06	2.67206e+06	2.42719e+06	2.63667e+06	Fatty Acyls	13392-69-3	HMDB0061927	-	-	-	-
POS_M120T404	120.024	404.452	6.74	--	3-aci-Nitropropanoate	--	10.6027	C3H5NO4	MS1	5.08956e+07	2.33561e+07	7.18858e+06	8.80812e+06	9.31993e+06	4.03289e+07	4.29771e+07	1.16755e+07	3.70871e+07	1.97007e+07	2.21334e+07	1.16718e+08	3115.6	3115.6	3115.6	3115.6	3115.6	3115.6	3115.6	2.72813e+08	9.47941e+07	1.34988e+07	3.74396e+07	5.20606e+07	2.08108e+07	2.08866e+07	1.48967e+07	2.95462e+07	1.74922e+07	--	--	--	-	-	-	-
POS_M120T593	120.024	592.968	9.88	--	3-Methylthiopropionic acid	--	0.76694	C4H8O2S	MS1	1.48905e+06	1.223e+06	4.71832e+06	1.60955e+07	3.49333e+06	1.07259e+06	7.44226e+06	7.18456e+06	3.55772e+06	1.9254e+07	8.91538e+06	1.50564e+07	6.89932e+06	1.18857e+06	1.32095e+06	8.4268e+06	6.14475e+06	1.50246e+06	7.363e+06	1.73868e+07	9.32511e+06	6.87656e+06	1.87976e+07	2.14209e+06	9.82456e+06	9.82326e+06	1.08615e+07	7.83884e+06	1.07765e+07	Fatty Acyls	646-01-5	HMDB0001527	C08276	ko01100//Metabolic pathways;ko00270//Cysteine and methionine metabolism;ko00920//Sulfur metabolism	Amino acid metabolism;Energy metabolism;Global and overview maps	Metabolism
POS_M120T86	120.066	86.2501	1.44	--	L-Threonine	--	0.0319513	C4H9NO3	MS1	1.39465e+09	1.38886e+09	1.43422e+09	1.35418e+09	1.41524e+09	1.41709e+09	1.05602e+09	1.11837e+09	1.10364e+09	1.05515e+09	1.16907e+09	1.11657e+09	6.87532e+08	6.97749e+08	5.80015e+08	5.89902e+08	6.18451e+08	6.62141e+08	2.64143e+08	2.80658e+08	2.99306e+08	2.73546e+08	3.03613e+08	2.85136e+08	9.03124e+08	9.03142e+08	8.86165e+08	9.3552e+08	8.87493e+08	Carboxylic acids and derivatives	72-19-5	HMDB0000167	C00188	ko01100//Metabolic pathways;ko01110//Biosynthesis of secondary metabolites;ko01120//Microbial metabolism in diverse environments;ko01130//Biosynthesis of antibiotics;ko01230//Biosynthesis of amino acids;ko02010//ABC transporters;ko00260//Glycine, serine and threonine metabolism;ko00970//Aminoacyl-tRNA biosynthesis;ko00261//Monobactam biosynthesis;ko00290//Valine, leucine and isoleucine biosynthes…	Amino acid metabolism;Biosynthesis of other secondary metabolites;Global and overview maps;Membrane transport;Metabolism of cofactors and vitamins;Translation	Environmental Information Processing;Genetic Information Processing;Metabolism
POS_M120T172	120.066	171.904	2.87	--	L-Allothreonine	--	0.500227	C4H9NO3	MS1	980391	928096	1.09382e+06	1.29751e+06	1.43102e+06	3.81246e+06	1.99127e+06	5.40016e+06	2.55748e+06	2.38316e+06	2.90506e+06	2.48231e+06	2.10932e+06	705777	3.69062e+06	2.19111e+06	2.32468e+06	1.4388e+06	2.04987e+06	1.32507e+06	898880	1.36099e+06	1.42724e+06	2.50389e+06	2.34575e+06	2.34193e+06	2.55933e+06	1.86265e+06	2.64914e+06	Carboxylic acids and derivatives	24830-94-2	HMDB0004041	C05519	ko01100//Metabolic pathways;ko00260//Glycine, serine and threonine metabolism	Amino acid metabolism;Global and overview maps	Metabolism
POS_M121T806	121.024	806.233	13.44	--	Gentisate aldehyde	--	3.97405	C7H6O3	MS1	3.89347e+06	3.12408e+07	1.34465e+07	1.70144e+07	2.07732e+07	1.25197e+07	1.59492e+07	3.83852e+06	1.95114e+07	1.46122e+07	1.74079e+07	2.35723e+07	3.52229e+06	3.79863e+06	1.76811e+07	2.55728e+07	3.52019e+07	2.39669e+07	8.01728e+06	3.8767e+07	4.01434e+07	3.28543e+07	9.52381e+07	4.17306e+07	2.20496e+07	2.20456e+07	2.5758e+07	1.58945e+07	2.45958e+07	Organooxygen compounds	1194-98-5	HMDB0004062	C05585	ko01100//Metabolic pathways;ko01120//Microbial metabolism in diverse environments;ko00350//Tyrosine metabolism	Amino acid metabolism;Global and overview maps	Metabolism
POS_M122T833	122.06	833.37	13.89	--	Phenylethylamine	--	0.0335409	C8H11N	MS1	1.6643e+06	2.54378e+06	1.92758e+06	1.95474e+06	2.33353e+06	4.72694e+06	3.58508e+06	3.83545e+06	2.22017e+06	2.66938e+06	4.42869e+06	2.29274e+06	3.99639e+06	8.01631e+06	2.80122e+06	2.45935e+06	5.04063e+06	5.84414e+06	2.75787e+06	3.60659e+06	3.835e+06	7.41093e+06	4.91918e+06	2.98195e+06	2.8661e+06	2.86628e+06	2.73188e+06	3.13175e+06	2.73302e+06	Benzene and substituted derivatives	64-04-0	HMDB0012275	C05332	ko00360//Phenylalanine metabolism	Amino acid metabolism	Metabolism
POS_M122T391	122.097	390.662	6.51	--	N,N-Dimethylaniline	--	3.79477	C8H11N	MS1	1.12311e+06	5.10876e+06	5.91761e+06	1.73987e+06	5.95497e+06	8.20777e+06	2.56892e+06	2.45464e+06	4.67993e+06	8.51417e+06	8.43106e+06	1.11397e+07	5.09985e+06	8.53066e+06	1.06254e+07	4.89868e+06	4.45209e+06	8.57142e+06	8.58093e+06	1.35796e+07	1.06271e+07	1.14246e+07	5.81103e+06	4.45326e+06	4.62028e+06	4.62031e+06	4.45488e+06	4.92697e+06	4.47799e+06	Organonitrogen compounds	121-69-7	HMDB0001020	-	-	-	-
POS_M122T329	122.097	329.428	5.49	--	2,6-Dimethylaniline	--	4.32186	C8H11N	MS1	3.9253e+06	1.01362e+07	4.7438e+07	1.98663e+06	2.21676e+07	5.34125e+06	1.58512e+06	1.45768e+06	1.30375e+06	3.92824e+06	5.48609e+06	1.23738e+06	1.42215e+06	7.27812e+06	6.1738e+06	5.31408e+06	2.62945e+06	1.47167e+07	3.4642e+06	2.33474e+07	2.3706e+07	3.19483e+07	6.00028e+07	5.60313e+07	2.14508e+07	2.1454e+07	2.05704e+07	2.33922e+07	2.05662e+07	Benzene and substituted derivatives	-	HMDB0060677	-	-	-	-
POS_M123T170	123.045	170.287	2.84	--	2-Hydroxybenzaldehyde	--	1.34636	C7H6O2	MS1	1.71556e+07	1.48868e+07	1.35263e+07	3.82516e+07	1.36488e+08	7.84337e+07	6.72429e+07	1.25539e+07	1.0823e+07	4.787e+07	8.56567e+06	2.00618e+07	6.12816e+07	8.86317e+06	2.24144e+07	7.9864e+07	2.64708e+07	2.69553e+07	1.16779e+07	1.98353e+07	1.48171e+07	1.64704e+07	1.28616e+08	2.19631e+07	6.86358e+07	6.86313e+07	8.15283e+07	3.79437e+07	8.84045e+07	Benzene and substituted derivatives	1990-02-08	HMDB0034170	C06202	ko01100//Metabolic pathways;ko01120//Microbial metabolism in diverse environments;ko01220//Degradation of aromatic compounds	Global and overview maps	Metabolism
POS_M124T472	124.039	472.48	7.87	--	Isonicotinic acid	--	1.05528	C6H5NO2	MS1	4.64334e+07	7.22181e+06	8.38334e+06	3.88364e+07	3.92429e+07	3.2096e+07	4.06064e+07	4.02375e+07	1.49751e+07	6.20435e+07	2.2564e+08	2.35271e+07	3115.6	3115.6	3115.6	3115.6	3115.6	3115.6	3115.6	3115.6	3115.6	3115.6	3115.6	3115.6	2.81134e+07	2.81792e+07	2.21894e+07	3.1429e+07	2.72542e+07	Pyridines and derivatives	55-22-1	HMDB0060665	-	-	-	-
POS_M124T37	124.047	36.92	0.62	--	5-Hydroxypyrazinamide	--	24.8209	C5H5N3O	MS1	2.03074e+06	1.72858e+06	2.19601e+06	6.66859e+06	2.59358e+06	1.26275e+06	7.97893e+06	3.3641e+06	4.98592e+06	3.54742e+06	6.38096e+06	7.43632e+06	5.21508e+06	2.29653e+06	3.2396e+06	1.68233e+06	1.67661e+06	1.07929e+06	3.33297e+06	1.44375e+06	1.59218e+06	3.8511e+06	1.59979e+06	2.32902e+06	3.38379e+06	3.38221e+06	3.60234e+06	2.86316e+06	3.74303e+06	Diazines	13924-96-4	HMDB0001978	-	-	-	-
POS_M124T41	124.075	40.9611	0.68	--	ortho-Anisidine	--	3.46165	C7H9NO	MS1	2.04726e+07	2.93827e+07	2.15033e+07	1.11629e+07	1.1407e+07	6.14486e+06	7.48677e+06	3.29415e+07	6.47709e+07	1.03932e+07	7.82723e+07	1.01899e+07	4.92668e+06	8.56658e+06	9.53852e+06	3.93662e+06	1.27622e+07	5.50409e+06	6.0833e+06	5.73102e+06	1.28045e+06	6.97787e+06	5.85364e+06	6.39242e+06	1.09792e+07	1.09486e+07	1.27051e+07	6.88083e+06	1.38233e+07	--	--	--	-	-	-	-
POS_M124T782	124.088	781.842	13.03	--	3-Hydroxybenzyl alcohol glucoside	--	4.13514	C7H8O2	MS1	9.93537e+06	1.28879e+07	3.61452e+06	1.92247e+07	1.6284e+07	4.52053e+06	5.11712e+06	3.02988e+07	6.70234e+06	2.41927e+07	7.80833e+06	3.12239e+07	1.14094e+07	7.38925e+07	4.03106e+07	7.01955e+07	6.32594e+07	1.52647e+07	1.2243e+08	9.92989e+07	1.51999e+07	1.34228e+07	4.53852e+07	5.65413e+07	9.37131e+06	9.37076e+06	9.60912e+06	8.97146e+06	9.53936e+06	Organooxygen compounds	143995-98-6	HMDB0038331	C03351	ko01120//Microbial metabolism in diverse environments;ko01220//Degradation of aromatic compounds	Global and overview maps	Metabolism
POS_M126T63	125.962	63.4878	1.06	--	Dimethyl trisulfide	--	11.4285	C2H6S3	MS1	4.29767e+06	3.70393e+06	552519	1.21651e+06	1.19883e+07	1.14022e+07	2.9592e+07	1.92175e+07	5.68598e+06	7.69146e+06	1.45695e+07	4.74008e+07	4.81591e+06	4.81845e+06	1.79857e+07	1.19705e+06	1.2313e+06	5.68046e+06	1.95106e+06	1.37536e+07	1.69565e+07	1.52433e+07	2.40615e+06	1.21507e+07	6.59338e+06	6.58363e+06	7.04883e+06	5.45989e+06	7.47063e+06	Organic trisulfides	31499-71-5	HMDB0038891	-	-	-	-
POS_M126T82	125.986	82.2199	1.37	--	Taurine	--	0.356988	C2H7NO3S	MS1	1.64432e+07	1.45736e+07	2.05618e+06	1.06665e+07	1.24385e+06	1.64426e+06	5.37875e+06	733632	642888	7.09464e+06	2.38964e+07	2.16025e+07	3.81322e+07	3.39729e+07	3.47834e+07	3.39239e+07	3.68631e+07	3.80328e+07	3.12663e+07	7.82064e+06	8.11053e+06	3.02476e+07	7.32328e+06	3.10156e+07	2.77999e+07	2.77968e+07	2.89628e+07	2.56541e+07	2.87927e+07	Organic sulfonic acids and derivatives	107-35-7	HMDB0000251	C00245	ko01100//Metabolic pathways;ko02010//ABC transporters;ko00920//Sulfur metabolism;ko00430//Taurine and hypotaurine metabolism	Energy metabolism;Global and overview maps;Membrane transport;Metabolism of other amino acids	Environmental Information Processing;Metabolism
POS_M126T432	126.055	431.5	7.19	--	5-Aminoimidazole-4-carboxamide	--	3.24153	C4H6N4O	MS1	3.76828e+07	6.84954e+06	1.51002e+07	1.20044e+07	2.48115e+07	3.86608e+07	5.91215e+06	6.67874e+06	3.93137e+07	2.19994e+07	2.86938e+07	5.87423e+06	5.88568e+06	2.58863e+07	1.11396e+07	6.48317e+06	1.25768e+07	2.29605e+07	6.205e+06	6.0179e+06	4.27745e+07	6.27129e+06	1.67807e+07	1.60946e+07	6.43122e+06	6.43066e+06	6.72448e+06	5.88449e+06	6.68655e+06	Azoles	360-97-4	HMDB0003192	C04051	ko00230//Purine metabolism	Nucleotide metabolism	Metabolism
POS_M126T98	126.066	97.8616	1.63	--	5-Methylcytosine	--	1.205	C5H7N3O	MS1	1.82416e+07	1.91552e+07	2.09523e+07	2.23875e+07	2.08471e+07	9.65429e+07	3.10136e+07	2.76458e+07	9.10618e+07	2.71195e+07	3.21714e+07	2.91305e+07	2.30586e+07	2.22378e+07	2.05528e+07	2.50545e+07	8.12174e+06	2.23666e+07	2.19961e+07	2.02206e+07	2.05618e+07	2.08719e+07	1.90395e+07	1.93838e+07	2.42224e+07	2.42239e+07	2.37716e+07	2.50535e+07	2.38383e+07	Diazines	554-01-8	HMDB0002894	C02376	ko00240//Pyrimidine metabolism	Nucleotide metabolism	Metabolism
POS_M127T94	127.05	94.157	1.57	--	Imidazoleacetic acid	--	0.0032342	C5H6N2O2	MS1	9.28514e+06	4.64541e+07	3.92494e+07	1.42647e+07	8.25677e+06	3.67244e+07	4.90488e+07	2.63882e+07	2.04957e+07	4.44501e+07	2.11608e+07	3.86595e+07	1.30902e+07	1.18437e+07	1.29417e+07	1.21207e+07	1.15668e+07	1.08536e+07	6.58714e+06	817867	5.34513e+06	7.78852e+06	6.96091e+06	6.1013e+06	1.87928e+07	1.87916e+07	1.88685e+07	1.8648e+07	1.88627e+07	Azoles	645-65-8	HMDB0002024	C02835	ko00340//Histidine metabolism	Amino acid metabolism	Metabolism
POS_M128T70	128.019	70.2249	1.17	--	Barbituric acid	--	21.5923	C4H4N2O3	MS1	1.82322e+09	1.81145e+09	1.94442e+09	2.00838e+09	2.00708e+09	1.89568e+09	2.16272e+09	2.1391e+09	2.16581e+09	2.13298e+09	2.15442e+09	1.96356e+09	1.21549e+09	1.30078e+09	1.22078e+09	1.26935e+09	1.28969e+09	1.22366e+09	9.47913e+08	8.7421e+08	9.02118e+08	9.10306e+08	8.85843e+08	1.01117e+09	1.67443e+09	1.67422e+09	1.72104e+09	1.58432e+09	1.71852e+09	Diazines	67-52-7	HMDB0041833	C00813	ko00240//Pyrimidine metabolism	Nucleotide metabolism	Metabolism
POS_M128T461	128.071	460.536	7.68	--	D-1-Piperideine-2-carboxylic acid	--	0.21877	C6H9NO2	MS1	4.96507e+06	1.52089e+07	4.2597e+06	2.4918e+07	3.93644e+06	4.34015e+06	3.95987e+06	1.58961e+07	3.64346e+06	3.66306e+06	3.88548e+06	1.61536e+07	3.00311e+06	2.61164e+06	2.31484e+06	1.0857e+07	1.1017e+07	1.415e+07	5.27921e+06	1.02732e+07	1.61246e+06	1.08118e+07	2.11343e+06	7.11441e+06	1.37237e+07	1.3721e+07	1.37346e+07	1.3698e+07	1.374e+07	Pyridines and derivatives	2756-89-0	HMDB0001084	C04092	ko01100//Metabolic pathways;ko00960//Tropane, piperidine and pyridine alkaloid biosynthesis;ko00310//Lysine degradation	Amino acid metabolism;Biosynthesis of other secondary metabolites;Global and overview maps	Metabolism
POS_M128T362	128.143	361.997	6.03	--	(S)-2-Propylpiperidine	--	0.223584	C8H17N	MS1	3.13244e+06	2.72002e+06	3.87531e+06	2.51951e+06	3.38076e+06	3.33215e+06	1.87311e+06	2.16677e+06	1.889e+06	3.09389e+06	2.50476e+06	3.5172e+06	3.20701e+06	2.8381e+06	2.91045e+06	2.26543e+06	2.42357e+06	3.87263e+06	2.39877e+06	2.44622e+06	2.72844e+06	2.31676e+06	2.15688e+06	1.72735e+06	2.80894e+06	2.80912e+06	2.65261e+06	3.13526e+06	2.6319e+06	--	--	--	-	-	-	-
POS_M129T92	129.066	92.0353	1.53	--	Dihydrothymine	--	0.221393	C5H8N2O2	MS1	5.95677e+07	4.90439e+07	6.23211e+07	5.55547e+07	5.67424e+07	6.18312e+07	9.17569e+07	8.25283e+07	8.62834e+07	9.24627e+07	8.64258e+07	8.4444e+07	3.50737e+07	3.71499e+07	3.29539e+07	1.64769e+07	3.34754e+07	3.58322e+07	8.89458e+06	2.65773e+07	2.489e+07	2.40061e+07	1.38678e+07	2.44633e+07	5.52349e+07	5.52281e+07	5.6441e+07	5.28921e+07	5.63885e+07	Diazines	696-04-8	HMDB0000079	-	-	-	-
POS_M129T833	129.091	833.083	13.88	--	4-Guanidinobutanal	--	6.16117	C5H11N3O	MS1	8.78979e+06	7.11835e+06	9.29786e+06	6.96255e+06	9.12724e+06	8.15656e+06	6.10002e+06	7.95926e+06	7.96436e+06	4.26992e+06	6.11343e+06	5.7476e+06	5.79402e+06	7.04369e+06	3.41557e+06	5.55822e+06	4.75445e+06	3.20459e+06	7.7489e+06	5.83907e+06	6.0904e+06	3.16291e+06	7.45873e+06	4.69286e+06	7.08643e+06	7.08597e+06	7.26685e+06	6.74173e+06	7.25238e+06	--	--	--	C02647	ko01100//Metabolic pathways;ko00330//Arginine and proline metabolism	Amino acid metabolism;Global and overview maps	Metabolism
POS_M129T826	129.127	825.877	13.76	--	Octanal	--	2.76433	C8H16O	MS1	5.04961e+07	8.66567e+07	6.03414e+07	5.26182e+07	1.26592e+08	1.6885e+08	8.39217e+07	7.01616e+07	7.12801e+07	7.46698e+07	6.4359e+07	7.21424e+07	2.83975e+07	2.65293e+07	2.02365e+07	2.11859e+07	1.70816e+07	1.87881e+07	2.56459e+07	1.90504e+07	1.84907e+07	1.83583e+07	2.04234e+07	2.74791e+07	6.36017e+07	6.35105e+07	7.18877e+07	4.1729e+07	8.35487e+07	Organooxygen compounds	124-13-0	HMDB0001140	-	-	-	-
POS_M129T220	129.127	220.061	3.67	--	(R)-Sulcatol	--	2.50715	C8H16O	MS1	1.21934e+08	1.79567e+08	2.84448e+08	1.53734e+08	1.91138e+08	2.31382e+08	2.79042e+08	1.93457e+08	2.3136e+08	9.34807e+08	1.16659e+08	2.89884e+08	5.73665e+08	3115.6	3115.6	3115.6	3115.6	3115.6	3115.6	3115.6	3115.6	3115.6	3115.6	4.06764e+08	1.20178e+08	1.20201e+08	1.47673e+08	9.30301e+07	1.28447e+08	--	--	--	-	-	-	-
POS_M130T70	130.017	70.1766	1.17	--	2,5-Dioxopentanoate	--	0.0517047	C5H6O4	MS1	2.57011e+08	2.50611e+08	2.56335e+08	2.65163e+08	2.09442e+08	2.6727e+08	2.98129e+08	2.99142e+08	3.02666e+08	3.03023e+08	3.0074e+08	2.82724e+08	1.81764e+08	1.97705e+08	1.86412e+08	1.79554e+08	1.94319e+08	1.82208e+08	1.44324e+08	1.29962e+08	1.42745e+08	1.45032e+08	3.27617e+07	3.49115e+07	2.31052e+08	2.3104e+08	2.33072e+08	2.27228e+08	2.32874e+08	Keto acids and derivatives	-	HMDB0060365	C00433	ko01100//Metabolic pathways;ko00330//Arginine and proline metabolism;ko00040//Pentose and glucuronate interconversions;ko00053//Ascorbate and aldarate metabolism	Amino acid metabolism;Carbohydrate metabolism;Global and overview maps	Metabolism
POS_M130T174	130.051	173.608	2.89	--	Pyrrolidonecarboxylic acid	--	1.6052	C5H7NO3	MS1	2.50373e+08	2.44283e+08	2.49028e+08	2.53935e+08	2.60426e+08	2.49744e+08	4.45726e+08	4.15751e+08	4.32085e+08	4.49523e+08	4.67027e+08	4.45951e+08	6.61794e+07	8.18737e+07	6.86991e+07	7.25677e+07	7.39926e+07	7.24342e+07	5.37589e+07	5.08473e+07	5.33766e+07	5.17885e+07	5.11654e+07	5.32998e+07	2.25726e+08	2.25731e+08	2.24667e+08	2.27679e+08	2.24823e+08	Carboxylic acids and derivatives	4042-36-8	HMDB0000805	-	-	-	-
POS_M130T421	130.066	421.147	7.02	--	Adipate semialdehyde	--	2.13084	C6H10O3	MS1	8.10762e+06	2.38498e+07	5.38638e+06	3.36747e+07	3.46016e+07	4.06214e+06	3.5509e+06	1.54663e+07	1.35987e+07	8.873e+06	1.46757e+07	3.07636e+06	1.95642e+07	8.86607e+06	9.68154e+06	8.31578e+06	7.65447e+06	8.24192e+06	8.51242e+06	7.15163e+06	8.27446e+06	7.99897e+06	7.71829e+06	7.84499e+06	9.9314e+06	9.93062e+06	1.01178e+07	9.56189e+06	1.01176e+07	Fatty Acyls	928-81-4	HMDB0012882	C06102	ko01100//Metabolic pathways;ko01120//Microbial metabolism in diverse environments;ko01220//Degradation of aromatic compounds	Global and overview maps	Metabolism
POS_M130T76	130.087	75.7912	1.26	--	Vigabatrin	--	6.861	C6H11NO2	MS1	1.76933e+08	1.81315e+08	1.8451e+08	1.78125e+08	1.94875e+08	1.80983e+08	1.10639e+08	1.21248e+08	1.15131e+08	1.18999e+08	1.19224e+08	1.18984e+08	1.26722e+08	1.25567e+08	1.15767e+08	1.22282e+08	1.14582e+08	1.09125e+08	6.55938e+07	6.64616e+07	6.57076e+07	6.67801e+07	6.4675e+07	6.89245e+07	1.18458e+08	1.18462e+08	1.16197e+08	1.22692e+08	1.16462e+08	Carboxylic acids and derivatives	60643-86-9	HMDB0015212	-	-	-	-
POS_M131T734_1	130.522	734.071	12.23	--	(R)-Pantolactone	--	5.15464	C6H10O3	MS1	3.54183e+07	7.67979e+06	1.5646e+07	8.11513e+06	2.75062e+07	1.06018e+08	3.07191e+07	4.73621e+07	1.3769e+07	1.39737e+07	1.6697e+07	9.02175e+07	1.64408e+08	3.82871e+07	1.392e+07	6.92712e+07	1.0002e+07	1.07765e+07	8.87853e+06	2.75216e+07	6.49417e+07	4.9149e+07	7.39021e+06	6.09571e+06	2.65686e+07	2.65572e+07	2.60261e+07	2.75911e+07	2.60791e+07	--	--	--	-	-	-	-
POS_M131T74_1	130.967	73.778	1.23	--	Creatine	--	0.419279	C4H9N3O2	MS1	3.28375e+07	3.07618e+07	2.94925e+07	3.31003e+07	4.98098e+07	3.21479e+07	2.91097e+07	4.60744e+07	2.79053e+07	2.95587e+07	2.94073e+07	2.98259e+07	3.15488e+07	2.97956e+07	2.86072e+07	2.40436e+07	2.28123e+07	2.53773e+07	1.98706e+07	1.70916e+07	2.26139e+07	5.26098e+06	2.07186e+07	2.36102e+07	3.38299e+07	3.3834e+07	3.04063e+07	4.13032e+07	2.94722e+07	Carboxylic acids and derivatives	57-00-1	HMDB0000064	C00300	ko01100//Metabolic pathways;ko00330//Arginine and proline metabolism;ko00260//Glycine, serine and threonine metabolism	Amino acid metabolism;Global and overview maps	Metabolism
POS_M131T35_1	130.967	34.801	0.58	--	Leucine	--	0.334548	C6H13NO2	MS1	2.03175e+08	1.91566e+08	1.45241e+08	1.90751e+08	1.36503e+08	1.52101e+08	1.25608e+08	1.65656e+08	1.23154e+08	1.44561e+08	1.193e+08	1.72439e+08	1.54401e+08	1.6104e+08	2.21832e+08	1.5552e+08	1.77153e+08	2.03687e+08	1.83264e+08	1.95691e+08	2.32517e+08	2.90195e+08	2.04215e+08	1.8151e+08	1.8011e+08	1.80129e+08	1.74982e+08	1.89506e+08	1.75822e+08	Carboxylic acids and derivatives	328-39-2	HMDB0062203	-	-	-	-
POS_M131T811	131.023	811.46	13.52	--	Fluorouracil	--	19.446	C4H3FN2O2	MS1	3.03418e+06	6.37719e+06	3.44064e+07	1.38808e+06	5.04007e+06	1.02154e+07	1.42384e+07	1.4369e+07	2.63961e+06	3.42312e+07	3.27342e+06	1.85205e+07	1.21274e+07	1.58551e+07	1.20694e+08	1.76825e+07	1.67345e+07	1.74756e+07	8.15178e+07	6.4291e+06	5.91153e+06	6.18428e+06	1.90916e+07	2.00142e+07	5.04358e+06	5.04313e+06	4.91477e+06	5.27726e+06	4.93755e+06	Diazines	51-21-8	HMDB0014684	-	-	-	-
POS_M131T174	131.053	173.522	2.89	--	L-Glutamic gamma-semialdehyde	--	0.000988177	C5H9NO3	MS1	1.04945e+07	1.19777e+07	1.17686e+07	1.17384e+07	1.23313e+07	1.20712e+07	2.34734e+07	2.1566e+07	2.36072e+07	2.54407e+07	2.54238e+07	2.50832e+07	2.75804e+06	2.58363e+06	2.861e+06	2.49126e+06	2.43624e+06	3.1686e+06	7.4875e+06	1.87571e+06	2.03597e+06	1.81878e+06	1.85308e+06	2.01463e+06	1.12504e+07	1.12501e+07	1.11972e+07	1.13516e+07	1.12018e+07	Carboxylic acids and derivatives	496-92-4	HMDB0002104	C01165	ko01100//Metabolic pathways;ko01110//Biosynthesis of secondary metabolites;ko01130//Biosynthesis of antibiotics;ko01230//Biosynthesis of amino acids;ko00330//Arginine and proline metabolism;ko00332//Carbapenem biosynthesis	Amino acid metabolism;Biosynthesis of other secondary metabolites;Global and overview maps	Metabolism
POS_M132T342	132.052	341.793	5.7	--	Ureidopropionic acid	--	7.59069	C4H8N2O3	MS1	3.42394e+06	3.0305e+06	4.03116e+06	4.27193e+06	4.34448e+06	4.42996e+06	2.92486e+06	3.76583e+06	2.32975e+06	3.52641e+06	2.6558e+06	3.36884e+06	4.53844e+06	1.49141e+06	1.56177e+06	1.57347e+06	5.89032e+06	6.77968e+06	5.50314e+06	5.4856e+06	5.20812e+06	4.02398e+06	5.15151e+06	5.02701e+06	3.23703e+06	3.23657e+06	3.53607e+06	2.70179e+06	3.47591e+06	Organic carbonic acids and derivatives	462-88-4	HMDB0000026	C02642	ko01100//Metabolic pathways;ko00240//Pyrimidine metabolism;ko00410//beta-Alanine metabolism;ko00770//Pantothenate and CoA biosynthesis	Global and overview maps;Metabolism of cofactors and vitamins;Metabolism of other amino acids;Nucleotide metabolism	Metabolism
POS_M132T86	132.066	86.3109	1.44	--	4-Hydroxyproline	--	0.000743328	C5H9NO3	MS1	1.76933e+07	1.72638e+07	1.86386e+07	1.74336e+07	2.24692e+07	2.04371e+07	1.71451e+07	1.8537e+07	1.88142e+07	1.46651e+07	2.11414e+07	1.95429e+07	4.97639e+06	1.60502e+07	1.10168e+07	2.1646e+07	2.6289e+07	3.01655e+07	2.86945e+07	2.1438e+07	1.76088e+07	1.65647e+07	1.16731e+07	1.04225e+07	1.28099e+07	1.28046e+07	1.5655e+07	8.49695e+06	1.44721e+07	Carboxylic acids and derivatives	618-27-9	HMDB0240251	C01157	ko01100//Metabolic pathways;ko00330//Arginine and proline metabolism	Amino acid metabolism;Global and overview maps	Metabolism
POS_M132T376	132.101	376.454	6.27	--	6-Aminohexanoate	--	5.25329	C6H13NO2	MS1	1.36037e+07	2.01992e+07	3.06882e+07	4.76187e+07	4.38471e+07	4.07141e+07	4.60264e+07	5.23958e+07	8.84739e+07	2.12096e+07	1.41809e+08	1.56589e+08	1.12849e+08	1.15704e+08	1.06147e+08	1.00719e+08	5.88397e+07	1.91904e+07	1.40217e+07	1.24159e+07	3.34779e+07	4.25496e+07	3.1737e+07	3.96163e+07	4.02873e+07	4.027e+07	4.10002e+07	3.90762e+07	4.08052e+07	Fatty Acyls	60-32-2	HMDB0001901	C02378	ko01100//Metabolic pathways;ko01120//Microbial metabolism in diverse environments	Global and overview maps	Metabolism
POS_M132T420	132.101	419.781	7	--	N-Carbamoylputrescine	--	6.19595	C5H13N3O	MS1	1.05258e+08	1.14108e+08	3.45976e+07	3.431e+07	4.12465e+07	1.54243e+08	3.48491e+07	3.62731e+07	2.84448e+07	1.30278e+08	8.20565e+07	2.18976e+07	2.66452e+07	1.60587e+07	2.556e+06	1.37752e+07	2.27613e+07	1.79767e+06	8.16668e+06	4.00798e+06	1.28893e+06	1.40484e+06	2.96832e+07	1.21178e+07	1.92509e+07	1.92329e+07	1.76141e+07	2.39244e+07	1.33748e+07	Carboximidic acids and derivatives	6851-51-0	HMDB0033458	C00436	ko01100//Metabolic pathways;ko00330//Arginine and proline metabolism	Amino acid metabolism;Global and overview maps	Metabolism
POS_M132T36	132.11	35.7885	0.6	--	Methamphetamine	--	21.8262	C10H15N	MS1	1.86696e+06	2.55303e+06	2.67612e+06	3.93331e+06	1.82664e+06	2.00312e+06	1.89901e+06	2.23743e+06	3.27241e+06	1.87449e+06	1.54279e+06	3.68935e+06	4.27125e+06	2.5518e+06	2.47571e+06	2.07671e+06	3.29349e+06	3.66116e+06	3.76831e+06	2.61743e+06	2.28028e+06	1.75348e+06	2.15098e+06	1.80573e+06	2.32516e+06	2.3263e+06	1.83349e+06	3.27068e+06	1.86587e+06	Benzene and substituted derivatives	537-46-2	HMDB0015517	-	-	-	-
POS_M132T221_2	132.151	220.64	3.68	--	Norspermidine	--	9.86124	C6H17N3	MS1	4.0852e+06	2.86714e+06	6.72232e+06	5.19109e+06	1.84085e+06	6.30529e+06	6.05941e+06	5.81557e+06	7.79292e+06	6.21137e+06	5.67524e+06	6.732e+06	496032	466201	3.30479e+06	2.98402e+06	1.78886e+06	568736	261921	197257	207973	236011	160117	269833	4.53286e+06	4.53323e+06	4.45194e+06	4.67921e+06	4.46661e+06	Organonitrogen compounds	56-18-8	HMDB0011634	C03375	ko00330//Arginine and proline metabolism	Amino acid metabolism	Metabolism
POS_M133T221	133.105	220.745	3.68	--	Glycyl-glycine	--	5.96671	C4H8N2O3	MS1	9.76785e+07	3.9215e+08	3.95576e+08	2.84851e+08	4.08711e+08	9.78981e+07	3.84348e+08	3.47763e+08	3.90069e+08	3.78127e+08	3.83303e+08	3.82306e+08	1.65232e+08	1.74396e+08	1.60009e+08	1.74825e+08	1.60697e+08	1.55019e+08	8.12877e+07	7.20376e+07	8.02382e+07	7.40919e+07	7.72961e+07	7.76913e+07	2.67619e+08	2.67625e+08	2.64711e+08	2.73014e+08	2.65104e+08	Carboxylic acids and derivatives	556-50-3	HMDB0011733	-	-	-	-
POS_M134T387	134.062	387.112	6.45	--	1,3-Dihydro-(2H)-indol-2-one	--	11.0428	C8H7NO	MS1	939368	5.34457e+06	2.10928e+06	3.90115e+06	1.0821e+06	5.01425e+06	9.75451e+06	6.29791e+06	8.11172e+06	8.86186e+06	8.03921e+06	9.30821e+06	674484	526067	561701	424280	367494	546303	304715	642045	431987	371565	325495	555852	3.83874e+06	3.83704e+06	3.98049e+06	3.52511e+06	4.02667e+06	Indoles and derivatives	59-48-3	HMDB0061918	C12312	ko01110//Biosynthesis of secondary metabolites;ko00402//Benzoxazinoid biosynthesis	Biosynthesis of other secondary metabolites;Global and overview maps	Metabolism
POS_M135T643	135.118	643.05	10.72	--	p-Cymene	--	4.64207	C10H14	MS1	2.82286e+06	2.34748e+06	2.05182e+06	1.41251e+07	6.79585e+06	1.36447e+06	1.36376e+06	2.54745e+07	1.20609e+06	1.15613e+06	1.23508e+06	6.12337e+06	1.60064e+06	6.78996e+06	9.46132e+06	1.92299e+07	3.57058e+07	1.24269e+09	3115.6	3115.6	3115.6	3115.6	1.21129e+08	2.25842e+07	4.36193e+06	4.36415e+06	3.11358e+06	5.82802e+06	3.8873e+06	Prenol lipids	99-87-6	HMDB0005805	C06575	ko01120//Microbial metabolism in diverse environments;ko01220//Degradation of aromatic compounds	Global and overview maps	Metabolism
POS_M136T50	136.048	49.8271	0.83	--	Homocysteine	--	0.0925535	C4H9NO2S	MS1	3.45497e+06	1.72476e+07	2.97692e+06	1.44407e+07	1.2774e+07	2.84112e+06	2.81894e+06	3.03205e+06	9.58274e+06	9.94631e+06	1.26586e+06	9.13417e+06	1.13085e+07	1.48415e+07	3115.6	3115.6	3115.6	3115.6	3115.6	3115.6	3115.6	3115.6	1.50727e+08	4.02621e+07	8.53139e+06	8.5385e+06	5.6867e+06	1.17709e+07	7.48957e+06	Carboxylic acids and derivatives	454-29-5	HMDB0000742	-	-	-	-
POS_M137T99_1	137.046	98.8333	1.65	--	p-Aminobenzoic acid	--	0.258685	C7H7NO2	MS1	2.38137e+07	2.49969e+07	2.90289e+07	2.51849e+07	2.50177e+07	2.77277e+07	1.8468e+07	1.54921e+07	1.59769e+07	1.75526e+07	1.65204e+07	1.65113e+07	9.32752e+06	1.09556e+07	9.37268e+06	9.77146e+06	7.01986e+06	7.17211e+06	1.73908e+06	3.1093e+06	2.56174e+06	1.87778e+06	2.76387e+06	2.84252e+06	1.33692e+07	1.33687e+07	1.31734e+07	1.3754e+07	1.31765e+07	Benzene and substituted derivatives	1994-09-07	HMDB0004992	-	-	-	-
POS_M137T90	137.059	90.2491	1.5	--	2-Methylbenzoic acid	--	3.43766	C8H8O2	MS1	1.91662e+07	1.97862e+07	2.36489e+07	2.62102e+07	2.53856e+07	3.41393e+07	2.32018e+07	3.41869e+07	3.31882e+07	1.88824e+07	1.85954e+07	3.28997e+07	6.14049e+07	3.74601e+07	5.79449e+07	5.20577e+07	9.16437e+07	7.95621e+07	5.57471e+07	6.29117e+07	4.32659e+07	5.67246e+07	5.16889e+07	2.15068e+07	1.93849e+07	1.93936e+07	1.76178e+07	2.21065e+07	1.83227e+07	Benzene and substituted derivatives	118-90-1	HMDB0002340	C07215	ko01100//Metabolic pathways;ko01120//Microbial metabolism in diverse environments;ko01220//Degradation of aromatic compounds	Global and overview maps	Metabolism
POS_M137T330	137.06	330.23	5.5	--	4-Methylbenzoic acid	--	0.945012	C8H8O2	MS1	9.87214e+06	1.65421e+07	1.50197e+07	5.37978e+07	1.06384e+07	1.71493e+07	1.38536e+07	2.06437e+07	1.38596e+07	1.68447e+07	7.8657e+06	1.99365e+07	2.95227e+07	9.37571e+06	1.78562e+07	4.74115e+07	1.15555e+07	1.17792e+07	1.29342e+07	1.92504e+07	1.48352e+07	1.48778e+07	1.4826e+07	2.57434e+07	1.66848e+07	1.66858e+07	1.68545e+07	1.63672e+07	1.68322e+07	Benzene and substituted derivatives	99-94-5	HMDB0029635	C01454	ko01100//Metabolic pathways;ko01120//Microbial metabolism in diverse environments;ko01220//Degradation of aromatic compounds	Global and overview maps	Metabolism
POS_M137T434_1	137.06	433.796	7.23	--	Isoniazid	--	4.91868	C6H7N3O	MS1	1.27561e+07	1.02921e+08	9.93953e+06	1.36546e+07	1.38406e+07	2.58778e+07	1.34493e+07	1.42026e+07	6.77971e+06	1.54375e+07	6.79264e+06	1.16767e+07	4.44513e+06	8.5967e+06	3.34254e+07	6.15431e+06	4.45814e+06	4.49782e+06	6.99264e+06	5.26656e+06	8.96235e+06	1.1235e+07	1.72666e+07	2.05407e+07	1.473e+07	1.47256e+07	1.63248e+07	1.07855e+07	1.76509e+07	Pyridines and derivatives	54-85-3	HMDB0015086	-	-	-	-
POS_M137T331	137.132	330.804	5.51	--	Geraniol	--	0.797526	C10H18O	MS1	4.10132e+07	4.90435e+07	2.37354e+08	2.66969e+08	7.48845e+07	6.78018e+07	4.3951e+08	8.15896e+07	4.63451e+08	5.77949e+07	1.57148e+08	2.18318e+08	2.61152e+08	1.47117e+10	3115.6	3115.6	3115.6	3115.6	3115.6	3115.6	3115.6	1.05855e+09	2.06049e+08	2.0629e+07	4.3198e+07	4.32017e+07	4.77584e+07	3.72493e+07	4.52768e+07	Prenol lipids	106-24-1	HMDB0035155	C01500	ko01100//Metabolic pathways;ko01110//Biosynthesis of secondary metabolites;ko01130//Biosynthesis of antibiotics;ko00902//Monoterpenoid biosynthesis	Global and overview maps;Metabolism of terpenoids and polyketides	Metabolism
POS_M137T123	137.132	122.546	2.04	--	Terpinolene	--	1.36311	C10H16	MS1	6.73649e+07	1.29098e+07	1.21933e+07	6.66746e+07	1.51333e+08	1.08409e+08	3.47071e+07	1.65323e+07	1.3966e+07	1.26685e+07	1.14294e+07	3.33683e+07	1.3562e+08	7.49641e+07	1.67583e+07	1.52192e+08	2.16343e+07	2.22996e+08	1.05117e+08	2.92344e+07	1.99768e+08	1.21491e+08	4.17585e+07	4.00081e+07	4.62926e+07	4.62954e+07	4.67158e+07	4.54816e+07	4.66733e+07	Prenol lipids	586-62-9	HMDB0036994	-	-	-	-
POS_M138T35	137.965	34.8005	0.58	--	Dimethylarsinate	--	12.0697	C2H7AsO2	MS1	4.10949e+06	2.36692e+06	2.35414e+06	2.72112e+06	3.02187e+06	3.35938e+06	3.08385e+06	4.89215e+06	1.63553e+06	4.59083e+06	4.18283e+06	3.14829e+06	1.76967e+06	3.26307e+06	4.24957e+06	3.74143e+06	3.96495e+06	4.01287e+06	2.10077e+06	5.93653e+06	2.15016e+06	6.09284e+06	5.60297e+06	5.79784e+06	4.89257e+06	4.89262e+06	4.95699e+06	4.77488e+06	4.94636e+06	Organometalloid compounds	15132-04-4	HMDB0011625	-	-	-	-
POS_M138T798	138.066	797.82	13.3	--	1-(4'-Hydroxyphenyl)ethanol	--	2.25576	C8H10O2	MS1	2.43766e+06	838568	986266	1.12462e+06	1.14248e+06	4.46731e+06	2.78484e+06	3.5772e+06	1.4981e+06	1.7341e+06	5.92652e+06	4.76919e+06	2.12272e+07	3115.6	3115.6	3115.6	3115.6	3115.6	3115.6	3115.6	3115.6	3115.6	3115.6	3115.6	2.19879e+06	2.20059e+06	2.32602e+06	2.10279e+06	2.22549e+06	--	--	--	C13638	ko01120//Microbial metabolism in diverse environments	Global and overview maps	Metabolism
POS_M138T40	138.091	39.6125	0.66	--	2-Hydroxyphenethylamine	--	0.080056	C8H11NO	MS1	8.38951e+06	3.67795e+06	2.38666e+06	3.37665e+06	4.27022e+06	7.83184e+06	2.3501e+06	2.69809e+06	4.47016e+06	2.74097e+06	9.35911e+06	3.48242e+06	3.21039e+06	3.1721e+06	4.82894e+06	2.78862e+06	3.31498e+06	2.7847e+06	2.69693e+06	2.835e+06	2.94573e+06	4.49721e+06	2.72345e+06	2.10597e+06	3.29047e+06	3.29023e+06	3.36089e+06	3.15434e+06	3.35693e+06	Organonitrogen compounds	7568-93-6	HMDB0001065	-	-	-	-
POS_M139T161	139.003	161.233	2.69	--	Urocanic acid	--	28.3365	C6H6N2O2	MS1	4.03517e+06	4.52383e+06	4.08991e+06	4.70967e+06	4.07481e+06	4.41097e+06	7.1594e+06	7.42178e+06	8.00968e+06	8.62115e+06	8.3466e+06	8.26562e+06	2.39331e+06	2.68615e+06	3.52314e+06	4.36789e+06	3.89993e+06	4.72046e+06	4.58372e+06	4.40935e+06	5.27876e+06	3.94314e+06	3.80051e+06	4.69642e+06	5.02305e+06	5.02308e+06	5.22553e+06	4.68374e+06	5.16534e+06	Azoles	104-98-3	HMDB0000301	C00785	ko01100//Metabolic pathways;ko00340//Histidine metabolism	Amino acid metabolism;Global and overview maps	Metabolism
POS_M139T728	139.019	727.674	12.13	--	4-Hydroxybenzoic acid	--	3.98449	C7H6O3	MS1	4.34092e+07	3.19858e+07	4.86379e+07	2.14774e+07	1.71032e+07	1.59512e+07	5.11943e+07	1.36264e+07	5.49131e+08	7.03573e+08	1.34128e+08	5.28063e+08	8.51294e+08	5.71988e+07	4.08667e+07	1.49928e+07	1.38345e+07	3.43111e+07	2.09497e+07	1.27718e+07	6.57991e+07	1.04454e+08	1.64535e+08	1.49607e+07	4.81657e+07	4.81829e+07	4.11305e+07	6.51642e+07	3.59196e+07	Benzene and substituted derivatives	99-96-7	HMDB0000500	C00156	ko01100//Metabolic pathways;ko01110//Biosynthesis of secondary metabolites;ko01120//Microbial metabolism in diverse environments;ko01220//Degradation of aromatic compounds;ko00360//Phenylalanine metabolism;ko00130//Ubiquinone and other terpenoid-quinone biosynthesis;ko00790//Folate biosynthesis	Amino acid metabolism;Global and overview maps;Metabolism of cofactors and vitamins	Metabolism
POS_M139T425	139.04	425.44	7.09	--	3,4-Dihydroxybenzaldehyde	--	4.72081	C7H6O3	MS1	3.18794e+07	3.54018e+07	3.39196e+07	3.43766e+07	3.47412e+07	3.52353e+07	3.23376e+07	3.32933e+07	3.31728e+07	3.64527e+07	3.60287e+07	3.6287e+07	3.70404e+07	3.91551e+07	3.89471e+07	3.81054e+07	3.60197e+07	3.81051e+07	3.81744e+07	3.4804e+07	3.62383e+07	3.41722e+07	3.32037e+07	3.66426e+07	3.39804e+07	3.3986e+07	3.22514e+07	3.71068e+07	3.25651e+07	Benzene and substituted derivatives	139-85-5	HMDB0059965	C16700	ko00950//Isoquinoline alkaloid biosynthesis	Biosynthesis of other secondary metabolites	Metabolism
POS_M141T322	141.054	322.101	5.37	--	Isopropylmaleate	--	22.7165	C7H10O4	MS1	3.0595e+07	2.89878e+07	2.81964e+07	3.07401e+07	2.87913e+07	3.05304e+07	3.33768e+07	3.44369e+07	3.33206e+07	3.44137e+07	3.40896e+07	3.3499e+07	3.52256e+07	3.95646e+07	3.9917e+07	4.30324e+07	4.51328e+07	4.05815e+07	5.02741e+07	4.29393e+07	4.8345e+07	4.50676e+07	6.21831e+07	4.16251e+07	3.5469e+07	3.54707e+07	3.54499e+07	3.55031e+07	3.54541e+07	Fatty Acyls	-	HMDB0012241	C02631	ko01110//Biosynthesis of secondary metabolites;ko01210//2-Oxocarboxylic acid metabolism;ko00290//Valine, leucine and isoleucine biosynthesis	Amino acid metabolism;Global and overview maps	Metabolism
POS_M141T103	141.072	102.832	1.71	--	1-Hydroxymethylnaphthalene	--	10.0394	C11H10O	MS1	8.67943e+06	6.35684e+06	6.64461e+06	7.76888e+06	7.88427e+06	4.46617e+06	6.56357e+06	8.57668e+06	7.10471e+06	9.38213e+06	8.40233e+06	5.33479e+06	9.69582e+06	4.11856e+06	3.82144e+06	4.16763e+06	3.08412e+06	2.50748e+06	3.49909e+06	2.9983e+06	3.43393e+06	3.55255e+06	7.70762e+06	4.12996e+06	5.40168e+06	5.40194e+06	5.24802e+06	5.71089e+06	5.24293e+06	Naphthalenes	-	HMDB0060322	C14089	ko01120//Microbial metabolism in diverse environments;ko01220//Degradation of aromatic compounds	Global and overview maps	Metabolism
POS_M141T109	141.139	108.82	1.81	--	N-Nitrosodi-n-butylamine	--	29.7344	C8H18N2O	MS1	1.96059e+06	5.19425e+06	5.78329e+06	6.25258e+06	2.91365e+06	3.1134e+06	6.64152e+06	5.70563e+06	3.4988e+06	3.45785e+06	6.51336e+06	3.768e+06	4.79103e+06	3.46463e+06	2.8993e+06	2.61699e+06	4.0382e+06	3.21956e+06	2.89936e+06	2.8631e+06	2.70238e+06	2.73167e+06	4.09271e+06	4.28341e+06	4.89082e+06	4.89057e+06	4.78179e+06	5.11166e+06	4.77553e+06	--	--	--	-	-	-	-
POS_M142T35_1	141.959	34.7213	0.58	--	5-Hydroxymethyluracil	--	3.58772	C5H6N2O3	MS1	1.60633e+09	1.45239e+09	1.19184e+09	1.13951e+09	1.64365e+09	1.69888e+09	1.64591e+09	1.87157e+09	1.98521e+09	1.86955e+09	1.93622e+09	1.88424e+09	1.57218e+09	1.60988e+09	1.46332e+09	1.66622e+09	1.15734e+09	1.21295e+09	1.0049e+09	1.27203e+09	1.45059e+09	1.42824e+09	1.21602e+09	1.57263e+09	1.57498e+09	1.57488e+09	1.58499e+09	1.55385e+09	1.58655e+09	Diazines	4433-40-3	HMDB0000469	-	-	-	-
POS_M142T833	141.984	833.226	13.89	--	Mesna	--	2.41127	C2H6O3S2	MS1	2.15072e+07	1.24548e+08	2.62068e+07	1.34555e+08	3.46675e+07	1.36357e+08	2.84439e+07	3.00254e+07	2.92886e+07	9.57554e+07	1.08967e+08	9.05348e+07	1.09419e+08	1.90109e+08	2.33036e+07	2.06796e+07	2.12183e+07	6.261e+07	7.59517e+07	5.66682e+07	4.2513e+07	3.4417e+08	6.99178e+06	3.26576e+07	2.03068e+07	2.03088e+07	2.05678e+07	1.98867e+07	2.04779e+07	Organic sulfonic acids and derivatives	3375-50-6	HMDB0003745	C03576	ko01120//Microbial metabolism in diverse environments;ko01200//Carbon metabolism	Global and overview maps	Metabolism
POS_M142T70_2	142.052	70.1015	1.17	--	5-Methylbarbiturate	--	1.2487	C5H6N2O3	MS1	1.25885e+07	1.4037e+07	1.39943e+07	1.57348e+07	1.19347e+07	1.26258e+07	1.55067e+07	1.26225e+07	1.14213e+07	1.29745e+07	1.1049e+07	1.21983e+07	2.16796e+07	1.49234e+07	1.9411e+07	1.85309e+07	1.67118e+07	2.59112e+07	1.33218e+07	9.56286e+06	1.15011e+07	2.12996e+07	2.59479e+06	9.24638e+06	1.13935e+07	1.14001e+07	9.2278e+06	1.50173e+07	9.87692e+06	--	--	--	C05281	ko00240//Pyrimidine metabolism	Nucleotide metabolism	Metabolism
POS_M142T97	142.086	97.2906	1.62	--	Guvacoline	--	0.488476	C7H11NO2	MS1	2.18549e+07	1.68597e+07	1.99548e+07	2.27163e+07	1.73811e+07	1.75681e+07	2.19749e+07	2.02752e+07	2.12654e+07	2.26153e+07	2.10558e+07	1.92388e+07	1.26192e+07	1.25034e+07	1.05042e+07	1.49516e+07	1.29499e+07	1.43734e+07	1.31089e+07	1.50879e+07	1.72398e+07	1.35072e+07	1.61412e+07	1.72391e+07	1.84918e+07	1.84933e+07	1.80843e+07	1.92466e+07	1.81422e+07	--	--	--	-	-	-	-
POS_M142T39	142.123	38.5014	0.64	--	Pelletierine	--	0.105129	C8H15NO	MS1	8.14899e+06	1.19022e+07	4.26057e+06	6.91152e+06	7.41076e+06	9.72358e+06	3.84126e+06	1.19764e+07	1.12068e+07	9.83385e+06	1.78312e+07	1.22719e+07	1.0687e+07	1.48255e+07	1.42284e+07	2.05117e+07	1.79205e+07	4.5617e+07	1.67027e+08	3115.6	3115.6	3115.6	3.57686e+08	6.51145e+07	1.03643e+07	1.03649e+07	1.33442e+07	7.20791e+06	1.13247e+07	--	--	--	C06182	ko01100//Metabolic pathways;ko01110//Biosynthesis of secondary metabolites;ko00960//Tropane, piperidine and pyridine alkaloid biosynthesis	Biosynthesis of other secondary metabolites;Global and overview maps	Metabolism
POS_M143T770	143.033	769.764	12.83	--	3D-3,5/4-Trihydroxycyclohexane-1,2-dione	--	25.9004	C6H8O5	MS1	1.03603e+07	3.2459e+06	3.71871e+06	4.21991e+06	1.49061e+07	5.80934e+06	7.00714e+06	8.20916e+06	2.95281e+07	4.72227e+07	5.38147e+07	1.71723e+07	2.97137e+08	8.54966e+07	1.29223e+07	1.36264e+08	8.30926e+06	3.6e+07	7.56575e+06	7.29635e+06	5.61277e+06	1.71126e+07	2.25019e+07	4.18814e+07	2.44595e+07	2.44728e+07	2.20833e+07	2.87062e+07	2.25456e+07	--	--	--	C04287	ko01100//Metabolic pathways;ko01120//Microbial metabolism in diverse environments;ko00562//Inositol phosphate metabolism	Carbohydrate metabolism;Global and overview maps	Metabolism
POS_M144T96	144.066	96.3631	1.61	--	N-methyl-L-glutamic Acid	--	29.1774	C6H11NO4	MS1	5.0373e+07	7.29361e+07	4.5099e+07	1.00968e+08	5.14447e+07	6.03028e+07	7.52721e+07	6.75836e+07	6.62013e+07	7.06355e+07	5.61828e+07	6.29459e+07	4.33947e+07	1.42894e+07	1.13687e+07	1.07729e+07	2.38037e+07	1.6098e+07	9.11648e+06	8.93948e+06	8.95876e+06	9.65952e+06	1.0481e+07	1.07335e+07	4.42126e+07	4.41551e+07	4.9729e+07	2.9561e+07	5.78165e+07	Carboxylic acids and derivatives	35989-16-3	HMDB0062660	C01046	ko01120//Microbial metabolism in diverse environments	Global and overview maps	Metabolism
POS_M145T70	145.009	70.3757	1.17	--	D-4-Hydroxy-2-oxoglutarate	--	3.09895	C5H6O6	MS1	3.86825e+06	4.58255e+06	5.32567e+06	6.3485e+06	7.0953e+06	8.33141e+06	9.31935e+06	1.08871e+07	9.26728e+07	1.88578e+07	1.35826e+08	2.61404e+07	3.00991e+07	3.37896e+07	3.33697e+07	2.87327e+07	2.71838e+07	2.96438e+07	2.64884e+07	2.71551e+07	2.73347e+07	2.6525e+07	2.51066e+07	2.47902e+07	3.98842e+07	3.98702e+07	3.93707e+07	4.09297e+07	3.93361e+07	Keto acids and derivatives	-	HMDB0060466	C05946	ko01100//Metabolic pathways;ko00330//Arginine and proline metabolism	Amino acid metabolism;Global and overview maps	Metabolism
POS_M145T785	145.049	785.357	13.09	--	Maleic acid homopolymer	--	5.29857	C6H8O4	MS1	6.44421e+07	3.177e+07	2.82194e+07	6.56385e+07	7.22883e+07	2.70921e+07	6.43553e+07	2.75135e+07	3.80336e+07	4.71374e+07	6.68017e+07	3.34872e+07	3.72782e+07	3.72305e+07	4.22311e+07	1.6743e+07	3.65808e+07	1.06244e+07	4.12391e+07	3.60684e+07	8.92015e+07	1.48585e+07	3.8867e+07	4.3972e+07	3.70537e+07	3.70194e+07	4.51128e+07	2.06364e+07	4.56861e+07	Fatty Acyls	26099-09-2	HMDB0036232	C00922	ko01120//Microbial metabolism in diverse environments;ko00760//Nicotinate and nicotinamide metabolism	Global and overview maps;Metabolism of cofactors and vitamins	Metabolism
POS_M145T685	145.065	685.089	11.42	--	1-Naphthol	--	0.255816	C10H8O	MS1	6.77123e+06	7.02651e+06	7.55578e+06	7.71357e+06	8.5833e+06	8.722e+06	7.55811e+06	8.61765e+06	2.89949e+06	5.76315e+06	1.10363e+07	8.20385e+06	4.17816e+06	3.81576e+06	1.19182e+07	5.30152e+06	1.02764e+07	1.13581e+07	5.93806e+06	4.69592e+06	6.24725e+06	9.37311e+06	6.10308e+06	6.80732e+06	6.54776e+06	6.54171e+06	7.54341e+06	4.69526e+06	7.41731e+06	Naphthalenes	90-15-3	HMDB0012138	-	-	-	-
POS_M145T194_2	145.097	193.81	3.23	--	5-Hydroxylysine	--	28.6711	C6H14N2O3	MS1	3.04574e+06	8.58555e+07	8.08365e+07	879839	1.04097e+07	1.34484e+07	8.56341e+07	6.83645e+07	6.40005e+07	5.22433e+07	5.24481e+07	4.82116e+07	4.36104e+06	2.45242e+06	4.23144e+07	3.70069e+07	6.14526e+06	1.43371e+07	967107	3.31296e+07	989080	3.13935e+07	2.97615e+07	3.37233e+07	1.71058e+07	1.71048e+07	1.71736e+07	1.6977e+07	1.71674e+07	Carboxylic acids and derivatives	1190-94-9	HMDB0000450	C16741	ko01100//Metabolic pathways;ko00310//Lysine degradation	Amino acid metabolism;Global and overview maps	Metabolism
POS_M146T581	146.06	580.672	9.68	--	8-Hydroxyquinoline	--	2.52896	C9H7NO	MS1	6.94658e+06	6.71483e+06	7.45022e+06	7.45325e+06	7.92913e+06	7.06599e+06	8.67949e+06	8.60673e+06	8.9294e+06	8.83462e+06	7.30163e+06	7.27472e+06	6.80302e+06	5.9865e+06	6.97392e+06	8.17308e+06	6.72572e+06	7.09175e+06	8.11783e+06	6.55476e+06	7.57025e+06	6.79275e+06	7.10731e+06	7.24834e+06	7.46014e+06	7.46044e+06	7.48538e+06	7.41462e+06	7.48067e+06	--	--	--	-	-	-	-
POS_M146T93	146.081	92.8043	1.55	--	L-Glutamine	--	0.200582	C5H10N2O3	MS1	5.08494e+07	4.45417e+07	5.10908e+07	4.58596e+07	6.85909e+07	5.03965e+07	6.10447e+07	5.88526e+07	6.42587e+07	6.01279e+07	6.09967e+07	6.04307e+07	2.61721e+07	3.07045e+07	2.33883e+07	2.50132e+07	2.62997e+07	2.49701e+07	2.15823e+07	1.98823e+07	2.22631e+07	2.08e+07	1.96059e+07	2.27982e+07	4.27619e+07	4.27586e+07	4.38422e+07	4.06992e+07	4.37545e+07	Carboxylic acids and derivatives	5959-95-5	HMDB0003423	C00064	ko01100//Metabolic pathways;ko01120//Microbial metabolism in diverse environments;ko01230//Biosynthesis of amino acids;ko02010//ABC transporters;ko00230//Purine metabolism;ko00240//Pyrimidine metabolism;ko00970//Aminoacyl-tRNA biosynthesis;ko00250//Alanine, aspartate and glutamate metabolism;ko00630//Glyoxylate and dicarboxylate metabolism;ko00220//Arginine biosynthesis;ko00910//Nitrogen metaboli…	Amino acid metabolism;Carbohydrate metabolism;Energy metabolism;Global and overview maps;Membrane transport;Nucleotide metabolism;Translation	Environmental Information Processing;Genetic Information Processing;Metabolism
POS_M146T98_2	146.118	97.9084	1.63	--	Acetylcholine	--	0.00422311	C7H16NO2	MS1	1.77834e+08	1.80996e+08	2.06929e+08	1.78673e+08	1.89275e+08	1.82112e+08	1.16876e+08	1.22874e+08	1.25439e+08	1.32725e+08	1.42565e+08	1.32667e+08	1.40789e+08	1.23556e+08	1.10026e+08	1.41224e+08	1.20371e+08	1.10049e+08	9.28962e+07	8.50349e+07	9.19248e+07	9.21818e+07	8.7306e+07	1.00159e+08	1.55251e+08	1.55196e+08	1.6308e+08	1.38667e+08	1.64488e+08	Organonitrogen compounds	51-84-3	HMDB0000895	C01996	ko00564//Glycerophospholipid metabolism	Lipid metabolism	Metabolism
POS_M146T368	146.118	367.52	6.13	--	(3S,5S)-3,5-Diaminohexanoate	--	0.616458	C6H14N2O2	MS1	4.34216e+06	4.47909e+06	4.01201e+06	4.04524e+06	3.87786e+06	4.18988e+06	7.91961e+06	8.28862e+06	8.28268e+06	2.79197e+06	8.787e+06	8.44921e+06	2.11715e+06	2.35341e+06	2.18028e+06	2.22577e+06	2.12038e+06	2.3087e+06	1.9986e+06	2.28239e+06	2.23569e+06	2.07374e+06	2.15501e+06	1.87896e+06	3.75525e+06	3.75488e+06	3.90852e+06	3.47886e+06	3.88006e+06	--	--	--	C01186	ko00310//Lysine degradation	Amino acid metabolism	Metabolism
POS_M147T161	147.029	160.998	2.68	--	2,4-Dihydroxypteridine	--	19.1737	C6H4N4O2	MS1	5.14845e+06	5.72361e+06	5.57949e+06	5.67329e+06	5.41706e+06	5.22041e+06	8.99812e+06	8.52773e+06	8.9269e+06	9.8139e+06	8.93713e+06	9.29895e+06	2.43532e+06	2.98335e+06	2.54822e+06	3.51328e+06	2.0622e+06	2.35108e+06	2.67572e+06	2.59742e+06	2.81498e+06	3.03629e+06	2.54957e+06	3.568e+06	4.87611e+06	4.8758e+06	4.91636e+06	4.79959e+06	4.91279e+06	--	--	--	-	-	-	-
POS_M147T472	147.044	471.884	7.86	--	Coumarin	--	0.00065513	C9H6O2	MS1	3.46299e+06	2.70376e+06	2.33037e+06	1.63638e+06	2.05051e+06	2.13015e+06	1.2354e+06	1.10272e+06	1.71779e+06	1.30585e+06	1.61857e+06	1.12848e+06	1.12844e+06	3.83894e+06	1.03347e+07	6.63831e+06	1.31084e+07	1.9536e+07	6.45097e+07	3115.6	3115.6	6.16341e+08	4.03424e+07	6.31936e+06	4.32168e+06	4.32334e+06	3.23697e+06	5.59906e+06	3.90983e+06	Coumarins and derivatives	91-64-5	HMDB0001218	C05851	ko01110//Biosynthesis of secondary metabolites;ko00940//Phenylpropanoid biosynthesis	Biosynthesis of other secondary metabolites;Global and overview maps	Metabolism
POS_M147T40	147.065	40.4126	0.67	--	Adipate	--	0.646238	C6H10O4	MS1	1.00516e+07	3.03091e+06	5.27479e+06	1.02008e+07	4.18936e+06	1.04129e+07	5.46106e+06	4.9449e+07	5.97344e+06	1.79438e+07	6.16797e+07	8.98269e+06	5.81457e+06	3.40153e+06	7.50809e+06	1.84078e+06	4.92727e+06	5.65379e+06	1.43117e+06	9.7605e+06	5.35259e+06	1.4109e+06	1.56524e+06	1.76045e+06	1.01534e+07	1.01458e+07	9.35364e+06	1.23802e+07	7.66466e+06	Fatty Acyls	124-04-9	HMDB0000448	C06104	ko01100//Metabolic pathways;ko01120//Microbial metabolism in diverse environments;ko01220//Degradation of aromatic compounds	Global and overview maps	Metabolism
POS_M148T36	148.039	35.8358	0.6	--	D-2-Hydroxyglutaric acid	--	13.0348	C5H8O5	MS1	1.39307e+07	1.62766e+07	1.3468e+07	1.59925e+07	1.71311e+07	1.50962e+07	2.13408e+07	2.44447e+07	1.92083e+07	2.23754e+07	1.89836e+07	1.84358e+07	2.4617e+07	2.21897e+07	2.16121e+07	2.14226e+07	2.70621e+07	2.21525e+07	1.95818e+07	2.05314e+07	2.28912e+07	2.25847e+07	2.09415e+07	1.53986e+07	1.83289e+07	1.83326e+07	1.73678e+07	2.00143e+07	1.75897e+07	Hydroxy acids and derivatives	13095-47-1	HMDB0000606	-	-	-	-
POS_M148T98_1	148.06	97.7263	1.63	--	L-Glutamic acid	--	0.0096658	C5H9NO4	MS1	5.31608e+07	5.14001e+07	5.44819e+07	4.92545e+07	5.20756e+07	5.22818e+07	2.56175e+07	2.81273e+07	2.81822e+07	2.71456e+07	2.48902e+07	2.79911e+07	2.87635e+07	3.58453e+07	3.36486e+07	3.21652e+07	3.13668e+07	3.38582e+07	1.82482e+07	1.47596e+07	1.68358e+07	1.57401e+07	1.44862e+07	1.32383e+07	3.22657e+07	3.22712e+07	3.06234e+07	3.52284e+07	3.09279e+07	Carboxylic acids and derivatives	-	HMDB0060475	C00025	ko01100//Metabolic pathways;ko01110//Biosynthesis of secondary metabolites;ko01120//Microbial metabolism in diverse environments;ko01130//Biosynthesis of antibiotics;ko01230//Biosynthesis of amino acids;ko02010//ABC transporters;ko00330//Arginine and proline metabolism;ko01210//2-Oxocarboxylic acid metabolism;ko01200//Carbon metabolism;ko00970//Aminoacyl-tRNA biosynthesis;ko00250//Alanine, aspart…	Amino acid metabolism;Biosynthesis of other secondary metabolites;Carbohydrate metabolism;Energy metabolism;Global and overview maps;Membrane transport;Metabolism of cofactors and vitamins;Metabolism of other amino acids;Translation	Environmental Information Processing;Genetic Information Processing;Metabolism
POS_M148T98_2	148.097	98.1115	1.64	--	Mevalonic acid	--	8.52561	C6H12O4	MS1	2.51556e+07	2.84103e+07	2.96993e+07	2.64259e+07	2.60704e+07	2.62781e+07	4.44879e+07	4.03604e+07	4.2246e+07	4.8308e+07	4.91318e+07	4.67885e+07	1.59563e+07	1.46353e+07	1.6155e+07	2.00312e+07	2.18228e+07	1.76614e+07	1.77931e+07	1.69165e+07	1.35217e+07	1.55509e+07	1.4834e+07	1.25753e+07	2.66278e+07	2.66318e+07	2.57103e+07	2.82322e+07	2.59268e+07	Fatty Acyls	150-97-0	HMDB0000227	C00418	ko01100//Metabolic pathways;ko01110//Biosynthesis of secondary metabolites;ko01130//Biosynthesis of antibiotics;ko00900//Terpenoid backbone biosynthesis	Global and overview maps;Metabolism of terpenoids and polyketides	Metabolism
POS_M148T98_3	148.108	97.8191	1.63	--	Pseudoephedrine	--	0.139234	C10H15NO	MS1	2.70011e+07	2.49125e+07	2.50916e+07	2.00411e+07	1.82275e+07	1.48909e+07	2.14616e+07	2.1996e+07	1.96674e+07	1.87526e+07	1.94104e+07	1.91326e+07	9.09238e+06	4.1838e+07	1.47398e+08	3115.6	3115.6	3115.6	3115.6	3115.6	3115.6	3115.6	3.59556e+08	1.32621e+07	1.45633e+07	1.45727e+07	1.16472e+07	1.79127e+07	1.34828e+07	Benzene and substituted derivatives	90-82-4	HMDB0001943	C02765	ko01100//Metabolic pathways;ko00360//Phenylalanine metabolism	Amino acid metabolism;Global and overview maps	Metabolism
POS_M149T74	148.977	73.8889	1.23	--	L-2-Hydroxyglutaric acid	--	0.0502791	C5H8O5	MS1	4.19067e+07	4.42062e+07	4.25641e+07	4.07546e+07	4.03168e+07	4.44639e+07	4.09892e+07	4.61068e+07	4.14335e+07	4.30023e+07	4.02943e+07	4.67477e+07	6.99309e+07	9.34199e+07	1.49246e+08	2.06275e+08	2.51396e+08	4.13113e+08	5.34451e+08	3.57569e+08	2.38984e+08	1.739e+08	9.36927e+07	7.5846e+07	4.61177e+07	4.61325e+07	4.40086e+07	4.90945e+07	4.50309e+07	Fatty Acyls	13095-48-2	HMDB0000694	C03196	ko01120//Microbial metabolism in diverse environments	Global and overview maps	Metabolism
POS_M149T286_2	149.023	286.473	4.77	--	6-Methylmercaptopurine	--	6.50096	C6H6N4S	MS1	2.01911e+08	1.90408e+08	3.5421e+08	1.08565e+08	1.0959e+08	1.06659e+08	1.30481e+08	9.35912e+07	1.74813e+08	1.24195e+08	1.13488e+08	8.74058e+07	2.08404e+07	2.18869e+07	7.58519e+07	2.69134e+07	1.11514e+08	2.79806e+07	8.13525e+07	3.24185e+07	3.51895e+07	1.99258e+08	1.48829e+08	9.0426e+07	2.88859e+08	2.8877e+08	3.47962e+08	1.56013e+08	3.68953e+08	Imidazopyrimidines	-	HMDB0060412	-	-	-	-
POS_M149T831	149.06	831.469	13.86	--	(E)-3-(4-Hydroxyphenyl)-2-propenal	--	0.0677201	C9H8O2	MS1	5.24802e+06	4.51461e+06	1.76733e+06	5.16321e+06	4.19934e+06	4.35261e+06	3.93094e+06	1.31609e+06	6.0394e+06	5.57734e+06	1.76164e+06	5.00942e+06	5.49238e+06	4.04876e+06	4.05951e+06	4.64985e+06	4.47099e+06	3.57404e+06	976115	1.13969e+06	3.81614e+06	4.03171e+06	3.72874e+06	4.42282e+06	4.80367e+06	4.80368e+06	4.64032e+06	5.13287e+06	4.63332e+06	--	--	--	C05608	ko01100//Metabolic pathways;ko01110//Biosynthesis of secondary metabolites;ko00940//Phenylpropanoid biosynthesis	Biosynthesis of other secondary metabolites;Global and overview maps	Metabolism
POS_M150T108	150.038	107.632	1.79	--	Benzyl isothiocyanate	--	8.42152	C8H7NS	MS1	6.51402e+06	6.10355e+06	4.32038e+06	5.93778e+06	6.86997e+06	6.79228e+06	4.56443e+06	3.452e+06	4.47911e+06	3.4278e+06	4.57529e+06	4.50001e+06	5.5124e+06	6.29404e+06	4.82501e+06	6.08263e+06	5.98811e+06	4.851e+06	4.38341e+06	3.97768e+06	4.48716e+06	4.2862e+06	4.64747e+06	5.15237e+06	5.47726e+06	5.47543e+06	5.80137e+06	4.80678e+06	5.83732e+06	Benzene and substituted derivatives	622-78-6	HMDB0033969	-	-	-	-
POS_M150T416	150.128	415.83	6.93	--	2,6-Diethylaniline	--	0.716436	C10H15N	MS1	6.30637e+06	5.49797e+06	5.2768e+06	5.3558e+06	5.95942e+06	5.14751e+06	6.1607e+06	6.34207e+06	5.88251e+06	5.55656e+06	7.50927e+06	9.34595e+06	1.13339e+06	952741	1.12643e+06	1.21722e+06	1.22983e+06	1.49018e+06	1.07792e+06	1.22893e+06	3.91524e+06	1.08063e+06	941185	880366	4.53676e+06	4.53781e+06	4.24436e+06	5.02991e+06	4.32913e+06	Benzene and substituted derivatives	579-66-8	HMDB0032782	-	-	-	-
POS_M151T413	151.039	412.847	6.88	--	Piperonal	--	2.15888	C8H6O3	MS1	1.2958e+07	1.52825e+07	1.30454e+07	1.21085e+07	1.16913e+07	1.22554e+07	9.52441e+06	1.79776e+07	1.06372e+07	1.53942e+07	4.68656e+07	1.42406e+07	2.78217e+07	3115.6	3115.6	3115.6	3115.6	3115.6	3115.6	3115.6	3115.6	3115.6	3115.6	3115.6	1.54666e+07	1.54678e+07	2.20055e+07	1.02152e+07	1.69503e+07	Benzodioxoles	120-57-0	HMDB0032612	-	-	-	-
POS_M151T41	151.038	40.7608	0.68	--	2,6-Dimethoxy-1,4-benzoquinone	--	24.0378	C8H8O4	MS1	8.58456e+06	2.16541e+07	1.87561e+07	2.62123e+06	3.05887e+06	4.77962e+06	9.52484e+06	4.45461e+06	4.1779e+06	1.22257e+07	1.68175e+07	1.5773e+07	4.96318e+06	9.5039e+06	4.92636e+06	4.73303e+06	1.02102e+07	4.92983e+06	1.04225e+07	5.026e+06	2.78768e+06	4.806e+06	4.89527e+06	1.34992e+07	5.26858e+06	5.26761e+06	5.51042e+06	4.80527e+06	5.49272e+06	Organooxygen compounds	530-55-2	HMDB0029673	-	-	-	-
POS_M151T149	151.062	148.639	2.48	--	D-Ribose	--	0.121661	C5H10O5	MS1	5.64354e+07	6.17812e+07	5.92781e+07	6.12772e+07	5.96689e+07	6.29007e+07	5.97787e+07	5.51223e+07	5.58003e+07	5.53375e+07	5.81217e+07	5.62349e+07	3.57224e+07	3.6168e+07	3.24185e+07	3.87419e+07	3.39308e+07	3.36672e+07	1.94141e+07	1.76953e+07	1.79897e+07	1.71349e+07	1.65107e+07	1.79606e+07	4.18179e+07	4.18195e+07	4.11738e+07	4.3007e+07	4.12665e+07	Organooxygen compounds	613-83-2	HMDB0000283	-	-	-	-
POS_M151T330	151.061	330.01	5.5	--	L-Arabinose	--	8.88834	C5H10O5	MS1	1.97888e+06	6.12688e+06	1.59018e+06	2.03129e+06	3.54144e+06	2.34795e+06	3.00061e+06	3.05723e+06	3.41734e+06	3.75519e+06	4.87759e+06	3.29364e+06	7.11364e+06	6.91407e+06	1.12649e+06	7.23476e+06	735826	5.37921e+06	4.84461e+06	5.12647e+06	6.06359e+06	4.62086e+06	4.60948e+06	4.82778e+06	2.27807e+06	2.27762e+06	2.44002e+06	1.96191e+06	2.43436e+06	Organooxygen compounds	5328-37-0	HMDB0000646	-	-	-	-
POS_M152T99	152.07	98.8827	1.65	--	Acetaminophen	--	0.845123	C8H9NO2	MS1	1.83245e+07	1.62798e+07	2.05991e+07	1.55647e+07	1.6485e+07	1.42023e+07	1.89742e+07	1.49709e+07	1.75444e+07	1.86412e+07	1.795e+07	1.76412e+07	1.00416e+07	1.27976e+07	1.49716e+07	1.50215e+07	1.41101e+07	1.3347e+07	1.41668e+07	1.3098e+07	1.2559e+07	1.15155e+07	1.26581e+07	1.09953e+07	1.44212e+07	1.44214e+07	1.45567e+07	1.41751e+07	1.45331e+07	Phenols	103-90-2	HMDB0001859	-	-	-	-
POS_M152T145	152.069	144.782	2.41	--	D-Arabitol	--	6.05505	C5H12O5	MS1	5.51827e+06	9.52371e+06	1.45963e+07	1.89066e+07	1.08286e+07	2.7021e+07	8.33447e+06	9.5608e+06	1.54335e+07	1.17554e+07	1.66438e+07	1.19646e+07	1.16712e+07	1.18616e+07	9.27785e+06	8.87608e+06	8.31761e+06	7.40418e+06	4.65175e+06	4.20582e+06	4.29852e+06	4.55672e+06	4.15049e+06	5.18208e+06	1.39712e+07	1.39716e+07	1.30153e+07	1.59259e+07	1.29384e+07	Organooxygen compounds	7643-75-6	HMDB0001851	C01904	ko01100//Metabolic pathways;ko00040//Pentose and glucuronate interconversions	Carbohydrate metabolism;Global and overview maps	Metabolism
POS_M152T298_2	152.107	297.963	4.97	--	(+)-Norephedrine	--	0.685443	C9H13NO	MS1	1.38223e+09	1.29294e+09	1.45799e+09	1.39707e+09	1.34095e+09	1.41242e+09	1.82144e+09	1.768e+09	1.93782e+09	1.90781e+09	1.90304e+09	1.90078e+09	1.12229e+08	9.63474e+07	9.16765e+07	9.83817e+07	1.00538e+08	9.45994e+07	1.40919e+07	1.24185e+07	1.25043e+07	1.26395e+07	1.28487e+07	1.4093e+07	1.02591e+09	1.02588e+09	1.02262e+09	1.03206e+09	1.023e+09	--	--	--	-	-	-	-
POS_M153T298_1	153.057	298.276	4.97	--	Vanillin	--	14.8151	C8H8O3	MS1	1.87765e+07	1.89372e+07	2.03362e+07	7.07796e+06	4.12726e+07	6.65734e+06	1.77979e+07	3.19635e+07	1.73494e+07	4.13703e+07	4.0413e+07	1.26611e+07	1.67733e+07	1.86494e+07	1.48696e+06	1.46078e+07	1.27129e+07	1.2806e+07	1.46774e+07	1.46909e+07	1.54453e+07	1.5543e+07	1.62816e+07	1.64606e+07	1.88634e+07	1.8848e+07	2.15068e+07	1.28552e+07	2.26444e+07	Phenols	121-33-5	HMDB0012308	C00755	ko01100//Metabolic pathways;ko01110//Biosynthesis of secondary metabolites;ko01120//Microbial metabolism in diverse environments;ko00360//Phenylalanine metabolism	Amino acid metabolism;Global and overview maps	Metabolism
POS_M153T163	153.126	163.45	2.72	--	Geranial	--	6.52024	C10H16O	MS1	1.24863e+08	9.65027e+07	1.88629e+07	1.5983e+07	5.83738e+07	1.3065e+07	1.23393e+07	3.60044e+07	1.10444e+07	2.69331e+07	1.00994e+07	5.76785e+07	1.2922e+08	5.11103e+07	4.4858e+07	5.49981e+07	1.20413e+07	4.67548e+07	6.71529e+07	1.59049e+08	1.85223e+07	1.76022e+07	2.45583e+07	2.61049e+07	2.23649e+08	2.23666e+08	2.10644e+08	2.62622e+08	1.72973e+08	Prenol lipids	141-27-5	HMDB0035078	C01499	ko01110//Biosynthesis of secondary metabolites;ko01130//Biosynthesis of antibiotics	Global and overview maps	Metabolism
POS_M153T527	153.127	527.25	8.79	--	(R)-mandelic Acid	--	5.08878	C8H8O3	MS1	1.24039e+08	1.26106e+08	1.81061e+08	1.01128e+08	7.26628e+07	1.78258e+07	6.55318e+07	1.58117e+08	6.04924e+07	4.23967e+07	3.95509e+07	2.85086e+07	1.81058e+07	2.87675e+07	1.51548e+07	4.04811e+06	2.71286e+07	1.29074e+07	1.56968e+07	3.67951e+06	3.31878e+06	1.15478e+07	4.41931e+06	7.01794e+07	4.64949e+07	4.64386e+07	5.34533e+07	2.77088e+07	6.4734e+07	--	--	--	C01983	ko01120//Microbial metabolism in diverse environments	Global and overview maps	Metabolism
POS_M154T171	153.956	171.068	2.85	--	Dichlobenil	--	3.51957	C7H3Cl2N	MS1	2.44874e+06	7.40768e+06	2.26297e+06	2.21507e+06	2.35736e+06	1.87491e+07	6.75784e+06	1.51625e+07	6.96131e+06	5.48829e+06	8.61727e+06	9.20026e+06	4.00748e+07	3115.6	3115.6	3115.6	3115.6	3115.6	3115.6	3115.6	3115.6	3115.6	3115.6	3115.6	7.12744e+06	7.13325e+06	5.81414e+06	7.84107e+06	6.94439e+06	--	--	--	-	-	-	-
POS_M154T398	154.042	398.442	6.64	--	2-Pyrocatechuic acid	--	1.21864	C7H6O4	MS1	4.19e+08	1.35056e+09	1.208e+09	1.04805e+09	9.44542e+08	9.1674e+08	8.02299e+08	1.61403e+08	1.77514e+08	6.81836e+08	6.86722e+08	6.14025e+08	6.61891e+08	6.91509e+08	5.84402e+08	6.65395e+08	6.67145e+08	5.6519e+08	6.10366e+08	5.40275e+08	6.51327e+08	1.45721e+08	5.74091e+08	5.69932e+08	5.78604e+08	5.78664e+08	5.66265e+08	6.01357e+08	5.68098e+08	Benzene and substituted derivatives	303-38-8	HMDB0000397	C00196	ko01110//Biosynthesis of secondary metabolites;ko01120//Microbial metabolism in diverse environments;ko01130//Biosynthesis of antibiotics	Global and overview maps	Metabolism
POS_M154T224	154.048	224.077	3.73	--	3-Hydroxyanthranilic acid	--	6.37906	C7H7NO3	MS1	2.03577e+07	1.29066e+07	1.58667e+07	1.40257e+07	1.4425e+07	1.24495e+07	1.32766e+07	9.17717e+06	2.19169e+07	8.59614e+06	7.79292e+06	6.15293e+06	1.02265e+07	2.36688e+07	1.50831e+07	1.75157e+07	1.02634e+07	1.67187e+07	1.22428e+07	9.04298e+06	1.99474e+07	7.40253e+06	7.36288e+06	9.37173e+06	1.29607e+07	1.29627e+07	1.19686e+07	1.49069e+07	1.19973e+07	Benzene and substituted derivatives	548-93-6	HMDB0001476	C00632	ko01100//Metabolic pathways;ko01120//Microbial metabolism in diverse environments;ko00380//Tryptophan metabolism	Amino acid metabolism;Global and overview maps	Metabolism
POS_M154T244	154.085	243.535	4.06	--	p-Octopamine	--	5.46183	C8H11NO2	MS1	2.17292e+07	2.68038e+07	1.79491e+07	4.65997e+07	2.56483e+07	2.0257e+07	6.84901e+07	2.53815e+07	3.18456e+07	2.28926e+07	5.39395e+07	2.20656e+07	6.31455e+07	3.55936e+07	3115.6	3115.6	3115.6	3115.6	3115.6	3115.6	3115.6	3115.6	2.23544e+08	1.82499e+07	2.12245e+07	2.12331e+07	2.15503e+07	2.08512e+07	2.13459e+07	Phenols	104-14-3	HMDB0004825	-	-	-	-
POS_M154T99	154.086	98.9428	1.65	--	Dopamine	--	0.830878	C8H11NO2	MS1	2.43717e+07	2.8343e+07	2.28458e+07	2.02379e+07	1.7335e+07	1.83898e+07	3.95376e+06	3.36322e+06	3.33854e+06	9.34147e+06	1.92774e+06	3.54559e+06	2.04804e+07	2.91025e+07	1.05635e+07	1.97656e+07	1.1543e+07	9.47496e+06	1.23353e+07	2.0298e+07	1.11185e+07	1.07912e+07	1.12658e+07	1.11651e+07	1.63742e+07	1.63697e+07	1.7674e+07	1.374e+07	1.77441e+07	Phenols	62-31-7	HMDB0000073	C03758	ko01100//Metabolic pathways;ko01110//Biosynthesis of secondary metabolites;ko00350//Tyrosine metabolism;ko00950//Isoquinoline alkaloid biosynthesis;ko00965//Betalain biosynthesis	Amino acid metabolism;Biosynthesis of other secondary metabolites;Global and overview maps	Metabolism
POS_M155T373	155.034	373.098	6.22	--	Protocatechuic acid	--	0.461699	C7H6O4	MS1	4.66945e+06	5.22205e+06	5.32102e+06	5.73937e+06	5.31827e+06	5.57645e+06	3.08117e+06	2.95541e+06	3.25956e+06	2.53589e+06	2.67382e+06	2.82861e+06	5.44845e+06	5.82007e+06	5.7561e+06	5.91901e+06	6.38925e+06	6.20332e+06	5.14018e+06	5.4273e+06	5.43249e+06	4.79899e+06	5.44625e+06	4.73934e+06	4.35652e+06	4.35672e+06	4.35144e+06	4.36556e+06	4.35251e+06	Benzene and substituted derivatives	99-50-3	HMDB0001856	C00230	ko01100//Metabolic pathways;ko01110//Biosynthesis of secondary metabolites;ko01120//Microbial metabolism in diverse environments;ko01130//Biosynthesis of antibiotics;ko01220//Degradation of aromatic compounds;ko00400//Phenylalanine, tyrosine and tryptophan biosynthesis	Amino acid metabolism;Global and overview maps	Metabolism
POS_M156T103	156.042	103.247	1.72	--	4-Imidazolone-5-propionic acid	--	0.338617	C6H8N2O3	MS1	3.83038e+07	1.86722e+07	2.69339e+07	1.09777e+07	1.78439e+07	8.69991e+06	9.1057e+06	2.31019e+07	9.42102e+06	1.02027e+07	1.29954e+07	9.58336e+06	5.58198e+06	5.57738e+06	4.6576e+06	6.30981e+06	5.46509e+06	3.93737e+06	5.71674e+06	8.14163e+06	4.66941e+06	4.89029e+06	4.7749e+06	6.58967e+06	6.6396e+06	6.64026e+06	6.27143e+06	7.40988e+06	6.22074e+06	Azoles	17340-16-8	HMDB0001014	C03680	ko01100//Metabolic pathways;ko00340//Histidine metabolism	Amino acid metabolism;Global and overview maps	Metabolism
POS_M156T79	156.076	78.8394	1.31	--	L-Histidine	--	0.498596	C6H9N3O2	MS1	9.96816e+08	9.63571e+08	9.57394e+08	9.29996e+08	9.5471e+08	9.71097e+08	6.13533e+08	5.76393e+08	6.17537e+08	5.92561e+08	6.13976e+08	5.68668e+08	3.71615e+08	3.76501e+08	3.57139e+08	3.79522e+08	3.76663e+08	3.64669e+08	1.35575e+08	1.30739e+08	1.28344e+08	1.37057e+08	1.33706e+08	1.44227e+08	5.15701e+08	5.15706e+08	5.10362e+08	5.25828e+08	5.10859e+08	Carboxylic acids and derivatives	71-00-1	HMDB0000177	C00135	ko01100//Metabolic pathways;ko01110//Biosynthesis of secondary metabolites;ko01230//Biosynthesis of amino acids;ko02010//ABC transporters;ko00970//Aminoacyl-tRNA biosynthesis;ko00340//Histidine metabolism;ko00410//beta-Alanine metabolism	Amino acid metabolism;Global and overview maps;Membrane transport;Metabolism of other amino acids;Translation	Environmental Information Processing;Genetic Information Processing;Metabolism
POS_M156T40	156.102	39.6125	0.66	--	Arecoline	--	1.12908	C8H13NO2	MS1	1.29466e+07	2.15562e+06	5.32993e+06	1.2916e+07	2.08156e+06	3.24732e+06	2.19901e+06	3.09686e+06	3.90142e+06	1.83966e+06	5.8702e+06	7.96356e+06	1.28482e+07	1.07758e+07	2.0488e+06	2.00925e+06	7.40065e+06	1.53055e+06	1.77451e+06	1.64296e+06	5.21096e+06	3.39506e+06	1.77577e+06	1.84792e+06	1.87396e+06	1.87393e+06	1.86141e+06	1.8982e+06	1.86211e+06	-	63-75-2	HMDB0030353	-	-	-	-
POS_M158T98	158.081	98.4455	1.64	--	3-Methylcrotonylglycine	--	0.280782	C7H11NO3	MS1	2.79888e+07	2.86651e+07	3.18101e+07	2.73822e+07	3.70479e+07	3.26432e+07	2.53455e+07	2.62758e+07	2.42047e+07	2.43204e+07	2.46567e+07	2.39667e+07	1.40212e+07	1.38825e+07	1.0573e+07	1.25198e+07	1.21596e+07	1.22168e+07	8.51195e+06	8.67491e+06	8.65682e+06	9.10245e+06	7.36291e+06	8.02784e+06	2.0337e+07	2.03388e+07	1.9688e+07	2.15447e+07	1.97728e+07	Carboxylic acids and derivatives	33008-07-0	HMDB0000459	-	-	-	-
POS_M158T485	158.094	484.767	8.08	--	3-Oxovalproic acid	--	0.964047	C8H14O3	MS1	7.85271e+06	8.89764e+06	7.61067e+06	7.26563e+06	7.56495e+06	7.6697e+06	1.47121e+06	1.45586e+06	1.49211e+06	1.32139e+06	1.44577e+06	1.2348e+06	1.2256e+06	3.26874e+06	1.0145e+06	3.70219e+06	1.29129e+06	1.66591e+06	1.03309e+06	1.20165e+06	1.33112e+06	1.10432e+06	1.09014e+06	1.12826e+06	3.8932e+06	3.89339e+06	3.82912e+06	4.01245e+06	3.83746e+06	Keto acids and derivatives	-	HMDB0060685	-	-	-	-
POS_M158T786	158.117	785.89	13.1	--	Tranexamic Acid	--	0.925123	C8H15NO2	MS1	2.29916e+06	6.9999e+06	2.23108e+06	8.975e+06	2.07216e+06	6.34543e+06	1.64654e+06	1.67095e+06	1.44735e+06	8.99791e+06	1.54097e+06	8.54991e+06	1.16246e+06	1.1218e+06	3.69946e+06	994844	985544	1.07174e+06	762405	1.02272e+06	4.66997e+06	4.00813e+06	3.89565e+06	4.16021e+06	1.02272e+07	1.0225e+07	1.01295e+07	1.05185e+07	9.78758e+06	Carboxylic acids and derivatives	1197-18-8	HMDB0014447	-	-	-	-
POS_M159T98	159.064	98.3689	1.64	--	2-Isopropylmalic acid	--	18.1778	C7H12O5	MS1	1.24227e+07	1.34981e+07	1.27058e+07	1.07226e+07	1.39822e+07	1.39299e+07	9.25318e+06	1.94443e+07	1.3604e+07	1.3752e+07	1.78595e+07	9.53524e+06	7.08487e+06	1.02587e+07	1.03245e+07	1.35358e+07	1.31358e+07	1.33203e+07	1.08992e+07	1.53783e+07	1.18626e+07	2.56299e+07	9.52363e+06	2.52518e+07	1.00512e+07	1.0047e+07	1.17322e+07	7.21048e+06	1.1253e+07	Fatty Acyls	3237-44-3	HMDB0000402	C02504	ko01100//Metabolic pathways;ko01110//Biosynthesis of secondary metabolites;ko01230//Biosynthesis of amino acids;ko01210//2-Oxocarboxylic acid metabolism;ko00620//Pyruvate metabolism;ko00290//Valine, leucine and isoleucine biosynthesis	Amino acid metabolism;Carbohydrate metabolism;Global and overview maps	Metabolism
POS_M161T107	160.977	106.713	1.78	--	3,4-Dichloroaniline	--	19.0307	C6H5Cl2N	MS1	3.57986e+06	6.38508e+06	5.43928e+06	3.63664e+06	5.39962e+06	5.04507e+06	2.18981e+06	6.26248e+06	6.0668e+06	4.50384e+06	3.24057e+06	3.39947e+06	5.61644e+06	4.16597e+06	6.25576e+06	4.81644e+06	4.46711e+06	3.73116e+06	3.98533e+06	4.33497e+06	4.76256e+06	3.02415e+06	4.85459e+06	1.59257e+06	5.97437e+06	5.97339e+06	6.08775e+06	5.73526e+06	6.10611e+06	--	--	--	-	-	-	-
POS_M162T105	162.034	105.258	1.75	--	Isoxanthopterin	--	16.8417	C6H5N5O2	MS1	6.03574e+06	5.57382e+06	5.39385e+06	6.36031e+06	5.05788e+06	6.31216e+06	2.02332e+06	3.84073e+06	3.68394e+06	5.96892e+06	5.13654e+06	5.65798e+06	6.38176e+06	5.15536e+06	8.63148e+06	7.49294e+06	7.93374e+06	7.06603e+06	8.19682e+06	7.93418e+06	9.32885e+06	8.38663e+06	7.89571e+06	7.29066e+06	5.53734e+06	5.53757e+06	5.62057e+06	5.39366e+06	5.5994e+06	Pteridines and derivatives	529-69-1	HMDB0000704	-	-	-	-
POS_M163T577	163.132	577.326	9.62	--	Mephentermine	--	22.6378	C11H17N	MS1	3.56932e+07	9.19893e+06	3.82881e+07	3.44895e+07	3.46966e+07	3.54556e+07	3.77243e+07	3.93402e+07	4.06218e+07	3.68841e+07	3.64637e+07	3.69963e+07	3.31693e+07	3.85817e+07	3.93735e+07	4.68935e+07	4.90584e+07	4.7712e+07	4.78399e+07	4.8054e+07	4.69685e+07	4.75385e+07	4.25841e+07	3.9135e+07	3.62804e+07	3.628e+07	3.79112e+07	3.35281e+07	3.74413e+07	Benzene and substituted derivatives	100-92-5	HMDB0015452	-	-	-	-
POS_M163T634	163.148	633.564	10.56	--	Caffeic acid	--	11.2161	C9H8O4	MS1	1.55254e+06	3.14664e+06	1.62052e+06	2.59232e+06	1.92792e+06	1.91578e+06	1.9971e+06	1.0677e+07	7.55996e+06	2.23962e+06	4.00623e+06	2.53302e+06	3.47818e+06	4.2643e+06	4.23331e+06	4.30231e+06	5.37273e+06	5.67236e+06	5.62443e+06	5.70275e+06	5.51058e+06	5.26776e+06	4.45492e+06	3.68318e+06	3.39695e+06	3.39674e+06	3.638e+06	3.00244e+06	3.55846e+06	Cinnamic acids and derivatives	331-39-5	HMDB0001964	-	-	-	-
POS_M164T209	164.001	209.192	3.49	--	Thiocyclam	--	17.5736	C5H11NS3	MS1	2.43908e+06	802441	2.01105e+06	1.99051e+06	1.66036e+06	2.38713e+06	1.37193e+06	1.78828e+06	1.22371e+06	779260	745815	571460	3.44995e+06	2.47037e+06	3.41018e+06	1.94244e+06	2.50361e+06	1.43847e+06	2.16127e+06	1.26466e+06	1.09156e+06	1.19081e+06	2.66979e+06	2.02459e+06	1.44715e+06	1.4476e+06	1.23106e+06	1.89531e+06	1.20583e+06	--	--	--	-	-	-	-
POS_M164T77	164.074	77.4494	1.29	--	S-Methyl-L-methionine	--	0.655972	C6H14NO2S	MS1	6.02291e+07	6.38552e+07	6.56231e+07	6.29416e+07	6.66176e+07	6.62892e+07	6.32963e+06	2.86514e+06	6.28463e+06	6.70577e+06	6.69805e+06	2.4128e+06	2.94576e+07	2.9931e+07	2.76029e+07	2.81525e+07	2.71565e+07	2.47401e+07	1.28712e+07	1.42094e+07	1.29948e+07	1.35994e+07	1.58905e+07	1.56046e+07	3.48318e+07	3.48277e+07	3.53196e+07	3.38678e+07	3.53169e+07	-	13065-25-3	HMDB0038670	-	-	-	-
POS_M164T172	164.073	172.386	2.87	--	1,5-Anhydrosorbitol	--	27.4674	C6H12O5	MS1	7.46865e+06	8.09515e+06	9.83139e+06	1.25405e+07	1.34313e+07	1.68412e+07	3.41772e+07	3.75028e+07	8.1485e+07	4.51409e+07	5.64105e+07	7.29112e+07	2.77859e+06	1.98271e+06	1.56286e+06	1.37897e+06	1.1903e+06	1.0573e+06	963821	922135	833368	920255	827919	732496	7.12716e+06	7.12225e+06	7.18506e+06	7.01894e+06	7.17833e+06	Organooxygen compounds	154-58-5	HMDB0002712	-	-	-	-
POS_M165T427	165.055	426.661	7.11	--	trans-2-Hydroxycinnamate	--	0.256393	C9H8O3	MS1	1.05951e+06	1.04168e+06	1.09497e+06	2.87259e+06	3.98042e+06	3.74531e+06	1.08098e+06	1.20468e+06	1.28305e+06	1.28559e+06	1.10213e+06	1.03629e+06	6.06809e+06	1.09147e+07	2.3618e+07	7.18668e+07	3115.6	3115.6	3115.6	3115.6	3115.6	3115.6	9.96475e+07	2.34745e+07	3.49094e+06	3.49304e+06	2.43455e+06	4.7602e+06	3.07222e+06	Cinnamic acids and derivatives	583-17-5	HMDB0002641	C01772	ko01110//Biosynthesis of secondary metabolites;ko01120//Microbial metabolism in diverse environments;ko00360//Phenylalanine metabolism;ko00940//Phenylpropanoid biosynthesis	Amino acid metabolism;Biosynthesis of other secondary metabolites;Global and overview maps	Metabolism
POS_M166T307	166.049	307.213	5.12	--	1-Methylxanthine	--	1.91922	C6H6N4O2	MS1	1.27344e+07	1.17954e+07	1.16141e+07	1.58955e+07	1.16449e+07	1.2628e+07	2.9429e+07	2.79794e+07	3.01839e+07	2.52409e+07	2.54452e+07	2.56801e+07	9.00075e+06	813701	960539	869324	1.00006e+06	1.05347e+06	1.11113e+06	954971	1.09175e+06	940859	768193	1.05534e+06	1.15147e+07	1.15148e+07	1.15529e+07	1.1445e+07	1.15467e+07	Imidazopyrimidines	-	HMDB0010738	C16358	ko01100//Metabolic pathways;ko01110//Biosynthesis of secondary metabolites;ko01120//Microbial metabolism in diverse environments;ko00232//Caffeine metabolism	Biosynthesis of other secondary metabolites;Global and overview maps	Metabolism
POS_M166T216	166.058	216.273	3.6	--	D-Phenyllactic acid	--	0.789835	C9H10O3	MS1	2.29056e+07	2.25954e+07	1.74613e+07	2.18003e+07	1.92525e+07	1.93713e+07	1.29153e+07	1.11384e+07	1.26643e+07	1.17124e+07	1.19112e+07	1.11479e+07	6.97802e+06	8.97663e+06	8.88712e+06	1.00419e+07	1.1947e+07	1.26347e+07	6.07406e+06	6.28493e+06	5.55584e+06	6.00387e+06	6.58603e+06	5.73226e+06	1.14453e+07	1.14452e+07	1.18175e+07	1.07939e+07	1.17298e+07	Phenylpropanoic acids	7326-19-4	HMDB0000563	C05607	ko00360//Phenylalanine metabolism;ko00960//Tropane, piperidine and pyridine alkaloid biosynthesis	Amino acid metabolism;Biosynthesis of other secondary metabolites	Metabolism
POS_M166T183	166.072	183.481	3.06	--	7-Methylguanine	--	0.345634	C6H7N5O	MS1	5.48446e+06	6.91656e+06	7.18274e+06	7.2044e+06	8.7474e+06	8.13091e+06	8.44145e+06	8.48804e+06	1.10903e+07	1.01617e+07	1.10917e+07	1.35297e+07	2.3091e+06	2.10154e+06	2.02364e+06	1.63976e+06	1.84479e+06	876244	1.35286e+06	594646	1.24611e+06	1.17282e+06	1.16782e+06	1.01814e+06	3.18636e+06	3.18572e+06	3.2256e+06	3.11454e+06	3.21946e+06	Imidazopyrimidines	10030-78-1	HMDB0006040	-	-	-	-
POS_M166T357	166.086	356.943	5.95	--	L-Phenylalanine	--	1.72351	C9H11NO2	MS1	1.25829e+08	9.42884e+07	8.25398e+07	1.13052e+08	8.80206e+07	1.14183e+08	6.28262e+07	7.6149e+07	6.0481e+07	7.54254e+07	7.85361e+07	6.8165e+07	3.64731e+07	4.65415e+07	4.70333e+07	6.50877e+07	4.13642e+07	3.78649e+07	2.04061e+07	3.79701e+06	3.01884e+07	3.85661e+06	2.54069e+07	4.30479e+06	5.98213e+07	5.9816e+07	6.19585e+07	5.5795e+07	6.17281e+07	Carboxylic acids and derivatives	63-91-2	HMDB0000159	C00079	ko01100//Metabolic pathways;ko01110//Biosynthesis of secondary metabolites;ko01130//Biosynthesis of antibiotics;ko01230//Biosynthesis of amino acids;ko02010//ABC transporters;ko00360//Phenylalanine metabolism;ko01210//2-Oxocarboxylic acid metabolism;ko00970//Aminoacyl-tRNA biosynthesis;ko00940//Phenylpropanoid biosynthesis;ko00400//Phenylalanine, tyrosine and tryptophan biosynthesis;ko00960//Trop…	Amino acid metabolism;Biosynthesis of other secondary metabolites;Global and overview maps;Membrane transport;Metabolism of other amino acids;Translation	Environmental Information Processing;Genetic Information Processing;Metabolism
POS_M167T773	166.989	773.092	12.88	--	2(3H)-Benzothiazolethione	--	16.7156	C7H5NS2	MS1	1.8808e+07	5.38956e+07	1.47751e+07	1.13715e+07	4.23073e+06	4.06595e+06	4.828e+07	2.18881e+07	1.15398e+07	1.6948e+07	5.1143e+07	1.47344e+07	6.54712e+06	1.23995e+07	7.31018e+06	8.32006e+06	6.03652e+06	5.60259e+06	2.66174e+06	2.1208e+07	5.56892e+06	2.84121e+06	8.16505e+06	5.50671e+06	1.42847e+07	1.4282e+07	1.29434e+07	1.78917e+07	1.07849e+07	Benzothiazoles	149-30-4	HMDB0030524	-	-	-	-
POS_M168T97	168.066	97.2906	1.62	--	3-Methoxyanthranilate	--	0.258017	C8H9NO3	MS1	3.46581e+07	3.60191e+07	3.595e+07	3.4686e+07	3.24706e+07	3.53454e+07	4.5109e+07	4.96552e+07	5.10279e+07	5.27343e+07	5.71138e+07	5.06368e+07	2.28735e+07	3.76974e+07	2.90161e+07	3.25772e+07	3.74899e+07	3.70493e+07	3.8048e+07	3.23191e+07	3.42245e+07	3.63541e+07	2.89549e+07	3.16563e+07	3.40904e+07	3.40969e+07	3.27251e+07	3.64119e+07	3.31044e+07	Benzene and substituted derivatives	-	HMDB0060374	C05831	ko00380//Tryptophan metabolism	Amino acid metabolism	Metabolism
POS_M168T102	168.102	101.501	1.69	--	3,4-Dihydroxybenzeneacetic acid	--	0.0992242	C8H8O4	MS1	1.7925e+07	1.70398e+07	1.08768e+07	1.71639e+07	2.04246e+07	1.09485e+07	3.15463e+07	2.2074e+07	3.6145e+07	3.5434e+07	3.33204e+07	3.28989e+07	3.08119e+06	4.58823e+06	4.01545e+06	2.48853e+06	3.46593e+06	3.93692e+06	3.61666e+06	2.72606e+06	3.56777e+06	3.46517e+06	2.59671e+06	4.25175e+06	1.58936e+07	1.58931e+07	1.61896e+07	1.53567e+07	1.61374e+07	Phenols	102-32-9	HMDB0001336	C01161	ko01100//Metabolic pathways;ko01120//Microbial metabolism in diverse environments;ko01220//Degradation of aromatic compounds;ko00350//Tyrosine metabolism	Amino acid metabolism;Global and overview maps	Metabolism
POS_M169T107	168.983	106.767	1.78	--	3-Phosphoglyceric acid	--	17.1544	C3H7O7P	MS1	5.79888e+06	4.10347e+06	5.30577e+06	6.89923e+06	5.61754e+06	5.39875e+06	3.78663e+06	4.16758e+06	5.57775e+06	4.92818e+06	5.95371e+06	3.32139e+06	2.24658e+06	3.46642e+06	2.97313e+06	4.64222e+06	2.9401e+06	4.65131e+06	4.77821e+06	4.4291e+06	2.40679e+06	2.96004e+06	3.26781e+06	3.337e+06	4.44128e+06	4.43853e+06	5.36096e+06	2.6441e+06	5.33223e+06	Carbohydrates and carbohydrate conjugates	-	HMDB0060180	-	-	-	-
POS_M169T105	169.006	105.025	1.75	--	Cysteic acid	--	7.7934	C3H7NO5S	MS1	2.4041e+06	2.75742e+06	1.68563e+06	2.69974e+06	2.96266e+06	1.34436e+06	1.3159e+06	1.46754e+06	1.96317e+06	2.09291e+06	6.42194e+06	3.58997e+06	1.58783e+07	3.05996e+07	3115.6	3115.6	3115.6	3115.6	3115.6	3115.6	3115.6	5.17006e+07	6.40693e+06	4.34178e+06	3.13381e+06	3.13573e+06	2.73485e+06	3.67073e+06	2.94309e+06	Carboxylic acids and derivatives	498-40-8	HMDB0002757	C00506	ko01100//Metabolic pathways;ko00270//Cysteine and methionine metabolism;ko00430//Taurine and hypotaurine metabolism	Amino acid metabolism;Global and overview maps;Metabolism of other amino acids	Metabolism
POS_M169T425	169.049	425.417	7.09	--	Vanillic acid	--	2.10075	C8H8O4	MS1	1.72156e+06	1.44468e+06	5.13037e+06	795840	4.37379e+06	708937	730849	2.49833e+06	529124	3.08584e+06	492891	2.48868e+06	6.89045e+06	3.63135e+06	3115.6	3115.6	3115.6	3115.6	3115.6	3115.6	3115.6	3115.6	3115.6	3.92609e+07	2.71778e+06	2.72005e+06	1.64483e+06	3.75296e+06	2.40894e+06	Benzene and substituted derivatives	3943-74-6	HMDB0240266	C06672	ko01120//Microbial metabolism in diverse environments	Global and overview maps	Metabolism
POS_M169T459	169.076	459.179	7.65	--	Beta-Carboline	--	0.425198	C11H8N2	MS1	2.84452e+06	5.92064e+06	6.56096e+06	5.93516e+06	3.09145e+06	6.18368e+06	7.16523e+06	6.88678e+06	7.17637e+06	6.46573e+06	7.48587e+06	6.73551e+06	4.09022e+06	6.80794e+06	9.83561e+06	1.01311e+07	1.22993e+07	1.48556e+07	1.57122e+07	1.73532e+07	1.71047e+07	9.67313e+06	7.62413e+06	5.80896e+06	5.18368e+06	5.1852e+06	4.87775e+06	5.62849e+06	5.01837e+06	Indoles and derivatives	244-63-3	HMDB0012897	-	-	-	-
POS_M169T342	169.095	341.795	5.7	--	Pyridoxamine	--	12.5282	C8H12N2O2	MS1	5.39708e+06	2.16408e+06	3.38436e+06	3.12945e+06	2.99932e+06	2.24305e+06	2.31229e+06	2.62765e+06	2.79219e+06	2.27992e+06	2.27471e+06	1.86731e+06	1.02534e+06	784780	477148	1.16091e+06	561986	907374	708660	1.0909e+06	394556	1.0117e+06	1.18709e+06	1.04475e+06	3.01005e+06	3.00999e+06	2.88946e+06	3.32241e+06	2.74976e+06	Pyridines and derivatives	-	HMDB0062696	C00534	ko01100//Metabolic pathways;ko01120//Microbial metabolism in diverse environments;ko00750//Vitamin B6 metabolism	Global and overview maps;Metabolism of cofactors and vitamins	Metabolism
POS_M170T38	169.977	38.2833	0.64	--	Selenocysteine	--	0.739822	C3H7NO2Se	MS1	2.06586e+07	1.64579e+07	1.44902e+07	1.17876e+07	1.15042e+07	3.999e+07	8.79169e+06	8.51836e+06	2.9953e+07	3.5247e+07	3.32847e+07	3.19486e+07	9.93328e+06	2.90118e+07	1.67614e+07	4.33881e+07	1.62848e+07	3.55304e+07	4.66254e+07	4.1998e+07	2.80594e+07	1.06698e+08	2.47927e+07	5.95898e+07	2.95085e+07	2.95036e+07	3.47636e+07	1.93714e+07	3.43831e+07	Carboxylic acids and derivatives	3614-08-02	HMDB0003288	C05688	ko01100//Metabolic pathways;ko00450//Selenocompound metabolism	Global and overview maps;Metabolism of other amino acids	Metabolism
POS_M170T35	169.998	34.8011	0.58	--	D-Glyceraldehyde 3-phosphate	--	1.62917	C3H7O6P	MS1	6.4599e+06	4.30773e+06	4.53476e+06	3.18559e+06	3.90974e+06	6.67683e+06	4.44566e+06	3.51251e+06	3.85291e+06	3.51099e+06	3.24443e+06	3.17867e+06	3.81527e+06	4.16276e+06	4.28416e+06	4.72278e+06	5.1311e+06	4.54715e+06	4.39181e+06	3.87971e+06	4.62227e+06	5.16446e+06	4.92165e+06	3.50424e+06	4.86449e+06	4.86456e+06	4.88367e+06	4.82887e+06	4.88104e+06	Organooxygen compounds	142-10-9	HMDB0001112	C00118	ko01100//Metabolic pathways;ko01110//Biosynthesis of secondary metabolites;ko01120//Microbial metabolism in diverse environments;ko01130//Biosynthesis of antibiotics;ko01230//Biosynthesis of amino acids;ko01200//Carbon metabolism;ko00052//Galactose metabolism;ko00030//Pentose phosphate pathway;ko00051//Fructose and mannose metabolism;ko00710//Carbon fixation in photosynthetic organisms;ko00010//G…	Carbohydrate metabolism;Energy metabolism;Global and overview maps;Metabolism of cofactors and vitamins;Metabolism of terpenoids and polyketides	Metabolism
POS_M170T70_1	170.023	70.1013	1.17	--	2-Amino-3-phosphonopropionic acid	--	10.7099	C3H8NO5P	MS1	2.70905e+06	4.28845e+06	4.47985e+06	2.99058e+06	3.5172e+06	1.76806e+06	2.05258e+06	4.08132e+06	1.30305e+06	1.7921e+06	3.33612e+06	1.8846e+06	2.42276e+06	2.96612e+06	2.55132e+06	2.4729e+06	2.51914e+06	1.80001e+06	1.48146e+06	1.56471e+06	2.40277e+06	1.4589e+06	1.64507e+06	1.99611e+06	2.88299e+06	2.88295e+06	2.89404e+06	2.86147e+06	2.89357e+06	Carboxylic acids and derivatives	5652-28-8	HMDB0000370	C05672	ko01100//Metabolic pathways	Global and overview maps	Metabolism
POS_M170T815	170.095	815.047	13.58	--	Diphenylamine	--	2.88991	C12H11N	MS1	4.35586e+07	1.06035e+07	7.18118e+06	7.87838e+06	7.54678e+06	5.31437e+06	1.22338e+07	1.10814e+07	4.65628e+06	5.4788e+06	1.36694e+07	1.25837e+07	6.18366e+06	2.56684e+06	4.03137e+06	4.66039e+06	4.99188e+06	4.80133e+06	4.91386e+06	2.22194e+06	3.79462e+06	2.40556e+06	2.88314e+06	3.18786e+06	1.05777e+07	1.05688e+07	1.18027e+07	7.07478e+06	1.48426e+07	Benzene and substituted derivatives	122-39-4	HMDB0032562	-	-	-	-
POS_M170T826	170.154	825.516	13.76	--	Lupinine	--	0.414549	C10H19NO	MS1	1.58454e+06	7.30066e+06	2.1139e+06	2.39297e+06	2.66857e+07	2.81194e+06	2.9985e+06	1.77596e+07	1.81209e+07	1.9035e+07	4.33617e+06	1.87644e+07	7.71145e+06	1.31209e+06	1.34738e+06	1.18889e+06	1.14964e+06	3.88278e+06	3.64776e+06	3.85142e+06	872158	855788	3.29696e+06	4.14661e+06	4.82997e+06	4.82308e+06	5.05612e+06	4.35779e+06	5.08917e+06	--	--	--	C10773	ko01110//Biosynthesis of secondary metabolites;ko00960//Tropane, piperidine and pyridine alkaloid biosynthesis	Biosynthesis of other secondary metabolites;Global and overview maps	Metabolism
POS_M171T339	171.065	339.299	5.65	--	Metronidazole	--	3.93673	C6H9N3O3	MS1	4.83817e+06	2.35582e+06	4.92603e+06	2.33802e+06	1.97215e+06	1.63705e+06	1.39044e+06	1.81659e+06	2.20048e+06	2.94165e+06	2.30659e+06	2.75853e+06	1.80746e+06	2.27053e+06	1.68753e+06	2.95458e+06	2.4419e+06	2.8779e+06	4.31681e+06	3.41095e+06	4.10146e+06	4.60264e+06	6.59769e+06	5.6703e+06	5.36367e+06	5.36419e+06	5.3186e+06	5.45965e+06	5.31279e+06	Azoles	443-48-1	HMDB0015052	-	-	-	-
POS_M171T224_1	171.063	224.244	3.74	--	Tetrahydrodipicolinate	--	1.72269	C7H9NO4	MS1	6.94718e+06	5.66006e+06	7.65662e+06	4.79125e+06	7.81914e+06	4.01967e+06	1.08811e+07	9.6877e+06	9.21002e+06	8.30926e+06	8.63995e+06	8.72487e+06	3.13854e+06	2.60045e+06	3.41036e+06	3.42234e+06	4.43366e+06	3.3445e+06	3.66284e+06	2.39984e+06	5.02764e+06	5.23825e+06	3.86878e+06	3.61652e+06	4.40478e+06	4.40404e+06	4.67741e+06	3.82732e+06	4.72359e+06	Carboxylic acids and derivatives	2353-17-5	HMDB0012289	C03972	ko01100//Metabolic pathways;ko01110//Biosynthesis of secondary metabolites;ko01120//Microbial metabolism in diverse environments;ko01130//Biosynthesis of antibiotics;ko01230//Biosynthesis of amino acids;ko00261//Monobactam biosynthesis;ko00300//Lysine biosynthesis	Amino acid metabolism;Biosynthesis of other secondary metabolites;Global and overview maps	Metabolism
POS_M171T178	171.084	177.746	2.96	--	2-Biphenylol	--	23.0129	C12H10O	MS1	1.15979e+06	1.31996e+06	1.50495e+06	1.26804e+06	2.02777e+06	7.03653e+06	3.57977e+06	3.7099e+06	3.28515e+06	3.36922e+06	5.19546e+06	4.32281e+06	2.59448e+06	3.39377e+06	1.19665e+07	1.11312e+07	3.66687e+06	3.22151e+06	1.26871e+07	1.11475e+07	2.60862e+06	2.58141e+06	3.00755e+06	2.75669e+06	4.22475e+06	4.22408e+06	4.3573e+06	3.98105e+06	4.33713e+06	Benzene and substituted derivatives	90-43-7	HMDB0032582	-	-	-	-
POS_M171T139	171.149	139.305	2.32	--	Propamocarb	--	21.7103	C9H20N2O2	MS1	1.09455e+07	7.71469e+07	3.252e+07	3.301e+07	2.54334e+07	1.36149e+07	7.74613e+07	8.43004e+07	2.13682e+07	2.31635e+07	8.73069e+07	2.90442e+07	5.43977e+07	5.90414e+07	4.28293e+07	7.13618e+06	8.87911e+07	5.06006e+06	5.57935e+06	1.37005e+07	1.43698e+07	2.61493e+07	5.91005e+06	1.91781e+07	3.3286e+07	3.32993e+07	2.92811e+07	4.18837e+07	2.83463e+07	--	--	--	-	-	-	-
POS_M172T124	172.018	123.998	2.07	--	Glycerol 3-phosphate	--	27.644	C3H9O6P	MS1	1.55891e+07	3.84946e+06	3.73589e+06	3.11936e+06	1.09677e+07	2.46866e+06	3.61464e+06	3.34182e+06	2.25728e+06	2.37266e+06	3.84398e+06	3.23735e+06	4.84322e+06	5.38119e+06	2.65047e+06	5.26583e+06	4.3146e+06	2.95426e+06	3.45831e+06	5.93481e+06	2.95828e+06	4.56425e+06	4.25933e+06	4.00918e+06	4.26357e+06	4.26385e+06	4.14647e+06	4.48872e+06	4.15437e+06	Glycerophospholipids	1957-03-04	HMDB0000126	C00093	ko01100//Metabolic pathways;ko01110//Biosynthesis of secondary metabolites;ko02010//ABC transporters;ko00564//Glycerophospholipid metabolism;ko00561//Glycerolipid metabolism	Global and overview maps;Lipid metabolism;Membrane transport	Environmental Information Processing;Metabolism
POS_M172T473	172.097	473.348	7.89	--	N-Butyryl-L-homoserine lactone	--	0.416831	C8H13NO3	MS1	3.73133e+06	3.54309e+06	3.53884e+06	3.72943e+06	3.64904e+06	3.52806e+06	4.29861e+06	4.49493e+06	4.90491e+06	5.53259e+06	5.25086e+06	4.14133e+06	603145	513645	423870	1.82429e+06	333194	348573	295359	1.18802e+06	1.38236e+06	1.3452e+06	1.68525e+06	565508	3.43625e+06	3.43563e+06	3.22415e+06	4.03043e+06	2.77165e+06	--	--	--	-	-	-	-
POS_M172T517	172.133	516.501	8.61	--	Gabapentin	--	3.71882	C9H17NO2	MS1	7.55699e+07	7.53517e+07	7.57437e+07	7.51876e+07	7.67822e+07	7.52147e+07	8.65947e+07	7.83745e+07	8.49847e+07	7.1874e+07	7.40301e+07	7.22677e+07	8.51261e+07	7.77617e+07	7.10214e+07	6.97314e+07	6.79453e+07	7.58271e+07	6.48e+07	6.61706e+07	6.77751e+07	6.34508e+07	6.60394e+07	7.11235e+07	7.13218e+07	7.13324e+07	6.7244e+07	7.89805e+07	6.77009e+07	Carboxylic acids and derivatives	60142-96-3	HMDB0005015	-	-	-	-
POS_M173T106	173.029	105.86	1.76	--	4-Quinolinecarboxylic acid	--	6.72404	C10H7NO2	MS1	2.33153e+07	981184	1.2133e+06	2.95902e+07	1.39568e+06	1.53277e+06	4.27464e+07	5.55277e+07	6.80086e+07	8.46581e+07	3.67095e+06	1.72672e+08	1.69573e+07	1.9982e+07	2.09715e+07	1.94787e+07	1.51117e+07	1.98895e+07	1.78526e+07	1.80882e+07	1.79333e+07	1.95421e+07	2.41137e+07	2.25461e+07	2.07934e+07	2.07764e+07	2.04737e+07	2.14312e+07	2.04684e+07	--	--	--	-	-	-	-
POS_M173T93	173.042	93.1078	1.55	--	Sulfanilamide	--	23.4162	C6H8N2O2S	MS1	3.70869e+07	3.413e+07	3.33605e+07	3.10982e+07	4e+07	3.49241e+07	4.24883e+07	3.93707e+07	4.18717e+07	3.54315e+07	3.27689e+07	3.40533e+07	1.28844e+07	1.36647e+07	3.11947e+06	1.31858e+07	1.07138e+07	1.46458e+07	5.04936e+06	6.47271e+06	6.69505e+06	5.68021e+06	2.12095e+06	7.80453e+06	2.94736e+07	2.94699e+07	3.07246e+07	2.70906e+07	3.06173e+07	Benzene and substituted derivatives	63-74-1	HMDB0014404	-	-	-	-
POS_M174T105	173.985	104.892	1.75	--	5-Hydroxyindoleacetic acid	--	2.6008	C10H9NO3	MS1	2.08254e+07	1.96629e+07	1.76332e+07	1.76208e+07	1.93029e+07	2.12976e+07	1.64442e+07	1.48335e+07	1.69064e+07	1.91163e+07	1.88445e+07	1.90112e+07	2.3161e+07	2.04895e+07	1.86345e+07	1.78222e+07	2.06805e+07	1.97837e+07	1.91457e+07	2.00205e+07	1.96496e+07	2.02178e+07	1.94641e+07	2.05439e+07	2.11661e+07	2.11649e+07	2.13805e+07	2.07617e+07	2.1358e+07	Indoles and derivatives	54-16-0	HMDB0000763	C05635	ko01100//Metabolic pathways;ko00380//Tryptophan metabolism	Amino acid metabolism;Global and overview maps	Metabolism
POS_M174T144_2	174.112	144.097	2.4	--	N-Acetyl-L-leucine	--	0.585607	C8H15NO3	MS1	3.39479e+06	2.55439e+06	2.56906e+06	3.52928e+06	2.65464e+06	2.64551e+06	3.3057e+06	4.05897e+06	3.16285e+06	2.01523e+06	2.45342e+06	2.83313e+06	1.24012e+06	3.73409e+06	1.83304e+06	3.63327e+06	6.37346e+06	2.71152e+06	4.00888e+06	2.15195e+06	2.07922e+06	1.8123e+06	1.79983e+06	1.52545e+06	3.24725e+06	3.2474e+06	3.37195e+06	3.04788e+06	3.32714e+06	Carboxylic acids and derivatives	1188-21-2	HMDB0011756	-	-	-	-
POS_M175T38	174.977	38.4837	0.64	--	2-Chloromaleylacetate	--	8.44875	C6H5ClO5	MS1	3.17728e+06	2.18164e+06	2.2321e+06	5.40499e+06	1.75491e+06	1.03372e+07	3.4009e+06	3.56377e+06	1.07442e+07	5.04859e+06	3.59733e+06	1.14072e+07	2.93589e+06	4.05848e+06	1.47954e+06	3.91331e+06	4.82298e+06	8.05139e+06	9.50889e+06	6.54655e+06	1.03434e+07	4.43205e+06	5.25423e+06	6.69165e+06	4.9285e+06	4.9278e+06	5.25888e+06	4.25056e+06	5.28382e+06	Keto acids and derivatives	-	HMDB0060347	C06329	ko01100//Metabolic pathways;ko01120//Microbial metabolism in diverse environments;ko01220//Degradation of aromatic compounds	Global and overview maps	Metabolism
POS_M175T161_2	175.024	161.233	2.69	--	cis-Aconitic acid	--	0.0961931	C6H6O6	MS1	2.73113e+06	3.35918e+06	3.38574e+06	3.60978e+06	3.32397e+06	3.44518e+06	5.8521e+06	6.2203e+06	6.52678e+06	5.66212e+06	5.08433e+06	5.6819e+06	1.79313e+06	1.50624e+06	2.00878e+06	811646	2.18464e+06	1.7121e+06	2.26562e+06	2.08539e+06	2.13052e+06	1.99055e+06	2.36403e+06	2.38614e+06	3.41061e+06	3.4109e+06	3.325e+06	3.5684e+06	3.33765e+06	Carboxylic acids and derivatives	585-84-2	HMDB0000072	C00417	ko01100//Metabolic pathways;ko01110//Biosynthesis of secondary metabolites;ko01120//Microbial metabolism in diverse environments;ko01130//Biosynthesis of antibiotics;ko01210//2-Oxocarboxylic acid metabolism;ko00630//Glyoxylate and dicarboxylate metabolism;ko00020//Citrate cycle (TCA cycle);ko00660//C5-Branched dibasic acid metabolism	Carbohydrate metabolism;Global and overview maps	Metabolism
POS_M175T199	175.028	198.672	3.31	--	trans-Aconitic acid	--	20.9376	C6H6O6	MS1	1.91707e+06	1.25353e+06	1.16306e+06	941434	719705	906708	544238	404495	401560	1.74065e+06	1.6079e+06	1.72482e+06	4.69229e+06	5.24168e+06	5.32313e+06	4.70497e+06	5.77972e+06	5.63829e+06	4.48334e+06	4.424e+06	4.27018e+06	4.78543e+06	4.65664e+06	3.59008e+06	2.9656e+06	2.96532e+06	3.16307e+06	2.62044e+06	3.11624e+06	Carboxylic acids and derivatives	4023-65-8	HMDB0000958	C02341	ko00660//C5-Branched dibasic acid metabolism	Carbohydrate metabolism	Metabolism
POS_M175T747_2	175.148	747.354	12.46	--	1H-Indole-3-acetamide	--	0.0339431	C10H10N2O	MS1	4.86032e+07	5.6537e+07	1.59328e+06	4.25694e+07	4.86187e+07	4.89252e+07	4.94175e+07	4.75938e+07	4.68816e+07	4.67616e+07	4.32733e+07	4.76545e+07	5.28767e+07	4.36027e+07	4.80582e+07	4.52817e+07	4.43051e+07	4.18298e+07	4.66902e+07	4.55721e+07	4.30645e+07	4.65864e+07	4.29546e+07	4.55236e+07	4.44316e+07	4.44323e+07	4.41032e+07	4.50452e+07	4.41434e+07	Indoles and derivatives	879-37-8	HMDB0029739	C02693	ko00380//Tryptophan metabolism	Amino acid metabolism	Metabolism
POS_M176T203	176.055	202.876	3.38	--	N-Acetyl-L-aspartic acid	--	0.314073	C6H9NO5	MS1	5.94597e+06	7.11988e+06	4.69033e+06	7.39012e+06	7.92898e+06	5.34499e+06	5.97795e+06	6.34327e+06	6.72753e+06	1.08202e+07	6.29821e+06	1.16118e+07	3.27269e+06	7.52537e+06	6.9149e+06	4.79592e+06	4.90646e+06	7.11335e+06	7.14253e+06	4.48342e+06	4.79171e+06	5.53139e+06	3.95591e+06	7.35255e+06	7.02365e+06	7.02007e+06	7.85514e+06	5.4609e+06	7.76455e+06	Carboxylic acids and derivatives	997-55-7	HMDB0000812	C01042	ko01100//Metabolic pathways;ko00250//Alanine, aspartate and glutamate metabolism	Amino acid metabolism;Global and overview maps	Metabolism
POS_M177T242	177.069	242.438	4.04	--	D-Pinitol	--	14.8068	C7H14O6	MS1	1.00086e+07	1.39853e+07	9.12202e+06	9.85495e+06	9.39343e+06	8.22781e+06	3.42158e+06	7.12842e+06	5.25066e+06	4.1561e+06	3.6825e+06	3.17333e+06	1.89942e+06	705499	705914	2.44152e+06	932789	1.75281e+06	773107	896353	1.02407e+06	1.02151e+06	709197	1.1769e+06	3.95604e+06	3.95352e+06	4.67677e+06	2.3423e+06	4.93856e+06	Organooxygen compounds	10284-63-6	HMDB0034219	-	-	-	-
POS_M177T91	177.087	90.804	1.51	--	D-Alanyl-D-serine	--	0.0442108	C6H12N2O4	MS1	2.25712e+07	1.30555e+07	2.1071e+07	2.40453e+07	2.46625e+07	1.93076e+07	3.57762e+06	1.30033e+07	1.39654e+07	1.21193e+07	2.89668e+06	1.44783e+07	9.72567e+06	1.38336e+07	1.41878e+07	1.83661e+07	1.82306e+07	1.53755e+07	9.51051e+06	9.06222e+06	9.38966e+06	9.42781e+06	4.14269e+06	6.79852e+06	1.33447e+07	1.3347e+07	1.26752e+07	1.45486e+07	1.28029e+07	--	--	--	C19719	ko01502//Vancomycin resistance	Drug resistance	Human Diseases
POS_M178T79_2	178.09	79.0837	1.32	--	(2Z,4S,5R)-2-Amino-4,5,6-trihydroxyhex-2-enoate	--	17.9197	C6H11NO5	MS1	2.73401e+06	2.64848e+06	2.64598e+06	2.96354e+06	3.70562e+06	1.31799e+07	3.02779e+06	2.7662e+06	2.98523e+06	3.4258e+06	3.68635e+06	2.20786e+07	4.94106e+06	4.14912e+06	3.59501e+06	1.03632e+06	895179	911976	3.21671e+06	688742	3.15356e+06	3.07015e+06	3.22869e+06	3.30147e+06	2.10724e+06	2.10737e+06	1.99912e+06	2.32242e+06	1.99766e+06	--	--	--	-	-	-	-
POS_M179T796	178.991	796.213	13.27	--	L-Gulonolactone	--	0.294857	C6H10O6	MS1	4.53302e+06	6.44978e+06	2.10771e+06	2.16822e+06	2.63003e+06	1.16845e+07	8.12991e+06	9.91513e+06	3.45384e+07	4.38695e+06	4.46547e+06	1.54323e+07	4.61944e+07	2.83005e+07	1.99398e+07	1.76461e+07	4.55417e+07	3.42608e+06	3.84517e+07	2.95796e+07	1.60751e+07	3.73993e+06	1.64276e+07	4.67165e+06	2.05916e+07	2.05937e+07	1.70431e+07	2.94398e+07	1.38168e+07	Lactones	1128-23-0	HMDB0003466	C01040	ko01100//Metabolic pathways;ko00053//Ascorbate and aldarate metabolism	Carbohydrate metabolism;Global and overview maps	Metabolism
POS_M179T209	179.013	209.227	3.49	--	Hippuric acid	--	0.252991	C9H9NO3	MS1	682906	2.75871e+06	2.99438e+06	811417	2.47211e+06	813293	2.87339e+06	1.634e+06	653072	994528	2.18238e+06	3.34411e+06	3.20196e+06	4.00444e+06	3.03866e+06	3.03285e+06	603153	2.42058e+06	1.31882e+06	1.98082e+06	2.28757e+06	1.28124e+06	650416	2.20086e+06	3.03582e+06	3.0356e+06	2.74877e+06	3.80105e+06	2.31909e+06	Benzene and substituted derivatives	495-69-2	HMDB0000714	C01586	ko00360//Phenylalanine metabolism	Amino acid metabolism	Metabolism
POS_M179T78	179.062	78.2747	1.3	--	Cyclamic acid	--	3.19269	C6H13NO3S	MS1	3.41762e+06	2.90321e+06	3.53207e+06	3.4382e+06	3.55721e+06	4.34434e+06	5.58145e+06	6.14323e+06	4.97781e+06	5.02687e+06	5.52369e+06	5.18179e+06	2.52461e+06	923264	2.2229e+06	2.03338e+06	2.37045e+06	2.25958e+06	1.95417e+06	1.80311e+06	1.78326e+06	1.85652e+06	1.63717e+06	1.04611e+06	2.36909e+06	2.36829e+06	2.55163e+06	2.02775e+06	2.52995e+06	Sulfamic acid derivatives	100-88-9	HMDB0031340	C02824	ko01120//Microbial metabolism in diverse environments	Global and overview maps	Metabolism
POS_M179T36	179.107	35.8903	0.6	--	Methyleugenol	--	0.0197329	C11H14O2	MS1	4.5782e+07	3.01888e+07	2.92946e+07	2.85014e+07	3.1314e+07	2.56084e+07	3.12138e+07	2.92999e+07	4.17241e+07	2.35312e+07	2.28294e+07	2.26961e+07	2.04061e+07	2.27775e+07	4.90062e+07	5.92202e+07	6.87724e+07	4.6047e+07	7.20236e+07	4.983e+07	7.42903e+07	6.70731e+07	5.38934e+07	3.12662e+07	2.56189e+07	2.56135e+07	3.0015e+07	1.87927e+07	2.82953e+07	Benzene and substituted derivatives	93-15-2	HMDB0031864	C10454	ko00940//Phenylpropanoid biosynthesis	Biosynthesis of other secondary metabolites	Metabolism
POS_M180T37_2	180.034	37.0341	0.62	--	D-Mannose	--	5.7755	C6H12O6	MS1	2.13352e+06	4.69775e+06	5.14994e+06	3.01675e+06	3.54787e+06	4.94476e+06	3.11638e+06	1.04968e+07	8.14207e+06	4.79557e+06	3.22914e+06	8.75062e+06	4.85772e+06	1.10127e+06	1.46433e+06	2.54741e+06	7.07423e+06	6.4854e+06	7.20228e+06	1.07163e+06	2.43524e+06	2.69838e+06	2.43978e+06	3.87144e+06	2.39828e+06	2.39571e+06	2.64111e+06	1.96146e+06	2.59612e+06	Organooxygen compounds	3458-28-4	HMDB0000169	C00159	ko01100//Metabolic pathways;ko02010//ABC transporters;ko00052//Galactose metabolism;ko00520//Amino sugar and nucleotide sugar metabolism;ko00051//Fructose and mannose metabolism	Carbohydrate metabolism;Global and overview maps;Membrane transport	Environmental Information Processing;Metabolism
POS_M180T363	180.064	363.328	6.06	--	scyllo-Inositol	--	3.47093	C6H12O6	MS1	4.56863e+07	5.08047e+07	5.82851e+07	5.81167e+07	6.17023e+07	6.05467e+07	1.23221e+08	1.12942e+08	1.15541e+08	1.00071e+08	8.82811e+07	7.61883e+07	4.55696e+06	3.80205e+06	2.90708e+06	2.23237e+06	2.12494e+06	1.99909e+06	1.56725e+06	1.60166e+06	1.27687e+06	1.27788e+06	1.25276e+06	1.15663e+06	7.28874e+06	7.28868e+06	7.17086e+06	7.49886e+06	7.19431e+06	Organooxygen compounds	488-59-5	HMDB0006088	C06153	ko01120//Microbial metabolism in diverse environments;ko00562//Inositol phosphate metabolism	Carbohydrate metabolism;Global and overview maps	Metabolism
POS_M180T475	180.08	474.581	7.91	--	Coniferyl alcohol	--	10.5207	C10H12O3	MS1	1.17386e+06	1.57225e+06	1.64993e+06	1.87592e+06	1.57408e+06	2.16717e+06	2.2049e+06	2.44518e+06	2.29693e+06	3.56657e+06	3.62085e+06	852983	2.6873e+06	2.55739e+06	1.53178e+06	2.64104e+06	1.05505e+06	2.53811e+06	1.52542e+06	1.36866e+06	1.23417e+06	1.18203e+06	520139	1.35282e+06	2.628e+06	2.62791e+06	2.59326e+06	2.69127e+06	2.59897e+06	Phenols	458-35-5	HMDB0012915	C00590	ko01100//Metabolic pathways;ko01110//Biosynthesis of secondary metabolites;ko00940//Phenylpropanoid biosynthesis	Biosynthesis of other secondary metabolites;Global and overview maps	Metabolism
POS_M180T98	180.087	97.5333	1.63	--	beta-D-Glucosamine	--	0.430764	C6H13NO5	MS1	1.23255e+07	1.56443e+07	1.35281e+07	1.43279e+07	2.91293e+07	3.03218e+07	2.04875e+07	2.1413e+07	1.86782e+07	2.68739e+07	2.37865e+07	2.43209e+07	1.83149e+07	2.20452e+07	2.05257e+07	2.21937e+07	6.27084e+06	7.91372e+06	3.01342e+07	3.26933e+07	2.5524e+07	3.14163e+07	2.88171e+07	2.77699e+07	1.9236e+07	1.92373e+07	1.9371e+07	1.90073e+07	1.93328e+07	Carbohydrates and carbohydrate conjugates	14257-69-3	HMDB0030091	-	-	-	-
POS_M180T185	180.103	184.984	3.08	--	(R)-Salsolinol	--	5.57227	C10H13NO2	MS1	2.9921e+07	2.79054e+07	2.77282e+07	2.65075e+07	3.02042e+07	2.84161e+07	2.94347e+07	3.13641e+07	3.11503e+07	3.33301e+07	3.11104e+07	2.99846e+07	2.78112e+06	2.80958e+06	2.91036e+06	2.85069e+06	2.73247e+06	2.85026e+06	2.9324e+06	2.89758e+06	2.76262e+06	2.71212e+06	2.36735e+06	2.56858e+06	1.70663e+07	1.70645e+07	1.77145e+07	1.58618e+07	1.76281e+07	--	--	--	-	-	-	-
POS_M180T302	180.138	301.977	5.03	--	Edrophonium	--	0.627202	C10H16NO	MS1	6.89259e+06	7.71016e+06	7.73504e+06	8.2439e+06	7.42005e+06	7.39063e+06	8.54122e+06	8.08987e+06	8.5208e+06	7.78282e+06	7.394e+06	7.45083e+06	2.32766e+06	2.05526e+06	2.15691e+06	2.48882e+06	2.4724e+06	2.25455e+06	2.3488e+06	2.12402e+06	2.39332e+06	2.32963e+06	2.13912e+06	1.76444e+06	3.99654e+06	3.99682e+06	3.95744e+06	4.06587e+06	3.96582e+06	Benzene and substituted derivatives	116-38-1	HMDB0015145	-	-	-	-
POS_M181T34	180.989	33.8044	0.56	--	myo-Inositol	--	1.80993	C6H12O6	MS1	4.06902e+07	4.05123e+07	3.2095e+07	2.98006e+07	5.30024e+07	4.75918e+07	5.14748e+07	5.59134e+07	5.43501e+07	3.78917e+07	5.98528e+07	3.89042e+07	3.28103e+07	3.33392e+07	3.67647e+07	3.68324e+07	3.3212e+07	3.1523e+07	2.80485e+07	3.51154e+07	3.61486e+07	3.51491e+07	3.12436e+07	4.01971e+07	4.05213e+07	4.0518e+07	4.05649e+07	4.04289e+07	4.05718e+07	Organooxygen compounds	87-89-8	HMDB0000211	C00137	ko01100//Metabolic pathways;ko01120//Microbial metabolism in diverse environments;ko01130//Biosynthesis of antibiotics;ko02010//ABC transporters;ko00052//Galactose metabolism;ko00053//Ascorbate and aldarate metabolism;ko00562//Inositol phosphate metabolism;ko04070//Phosphatidylinositol signaling system	Carbohydrate metabolism;Global and overview maps;Membrane transport;Signal transduction	Environmental Information Processing;Metabolism
POS_M181T106_1	180.99	106.304	1.77	--	Methionine sulfoximine	--	0.491437	C5H12N2O3S	MS1	5.85348e+06	4.26308e+06	2.84087e+06	3.00889e+06	5.08325e+06	2.16533e+06	1.93126e+06	1.72824e+06	1.74729e+06	1.67975e+06	3.34315e+06	3.10308e+06	2.6476e+06	1.2302e+06	6.06037e+06	4.59304e+06	1.42443e+06	1.52918e+06	4.9758e+06	1.52203e+06	8.41296e+06	7.164e+06	1.03835e+07	6.76749e+06	6.70883e+06	6.70759e+06	7.47108e+06	4.73062e+06	8.33999e+06	Carboxylic acids and derivatives	1982-67-8	HMDB0029430	-	-	-	-
POS_M181T98	181.051	97.7124	1.63	--	2-Hydroxy-3-(4-hydroxyphenyl)propenoic acid	--	2.38857	C9H8O4	MS1	1.07497e+07	8.6754e+06	9.69821e+06	1.16044e+07	9.59129e+06	1.14468e+07	1.48688e+07	1.59133e+07	1.63467e+07	1.67233e+07	1.44261e+07	1.63942e+07	6.14516e+06	6.7033e+06	6.80886e+06	7.57875e+06	7.64914e+06	8.06629e+06	5.99966e+06	4.77147e+06	9.95934e+06	5.62476e+06	6.85538e+06	6.45716e+06	1.02162e+07	1.02168e+07	1.01361e+07	1.03589e+07	1.01527e+07	Benzene and substituted derivatives	-	HMDB0006915	C05350	ko00350//Tyrosine metabolism	Amino acid metabolism	Metabolism
POS_M182T41	181.951	40.9611	0.68	--	Methylselenopyruvate	--	1.69033	C4H6O3Se	MS1	2.76758e+06	4.75853e+06	2.38926e+06	6.62666e+06	7.81593e+06	4.48257e+06	1.00611e+07	9.16328e+06	3.80999e+06	4.91129e+06	1.83822e+06	8.42432e+06	3.73089e+06	7.17069e+06	1.2257e+07	9.07836e+07	7.64718e+08	3115.6	3115.6	3115.6	3115.6	3115.6	3.8659e+07	1.71429e+07	5.12472e+06	5.1249e+06	5.95935e+06	4.13625e+06	5.44836e+06	Keto acids and derivatives	-	HMDB0060490	C18904	ko00450//Selenocompound metabolism	Metabolism of other amino acids	Metabolism
POS_M182T810_2	182.022	810.132	13.5	--	3,5-Dihydroxyphenylglyoxylate	--	3.84547	C8H6O5	MS1	3.02725e+06	5.64148e+06	4.94504e+06	6.69155e+06	6.68646e+06	3.77449e+06	4.06227e+06	4.71445e+06	4.69714e+06	5.2893e+06	8.60831e+06	3.47465e+07	1.55165e+07	4.05034e+06	3.1262e+06	8.00036e+06	2.56585e+06	6.96762e+06	5.21739e+06	2.48429e+06	5.23876e+06	2.32615e+06	2.62107e+06	2.62281e+06	6.10733e+06	6.10719e+06	5.58071e+06	7.3105e+06	5.3401e+06	--	--	--	C12325	ko01130//Biosynthesis of antibiotics	Global and overview maps	Metabolism
POS_M182T36	182.029	35.8366	0.6	--	2,4-Dinitrotoluene	--	18.4823	C7H6N2O4	MS1	4.22359e+07	2.90338e+07	4.84011e+07	3.60057e+07	5.32026e+07	3.60394e+07	7.45841e+07	5.67635e+07	3.75236e+07	3.20003e+07	3.63133e+07	4.90013e+07	1.78255e+07	3.57132e+07	7.62863e+07	4.32609e+08	3115.6	3115.6	3115.6	3115.6	5.64313e+09	2.16308e+08	7.86197e+07	5.32679e+07	3.53948e+07	3.5373e+07	4.54889e+07	2.18231e+07	4.02125e+07	--	--	--	C11006	ko01120//Microbial metabolism in diverse environments;ko01220//Degradation of aromatic compounds	Global and overview maps	Metabolism
POS_M182T216	182.081	216.125	3.6	--	Azobenzene	--	17.5626	C12H10N2	MS1	1.78696e+09	1.9028e+09	1.90358e+09	1.97834e+09	1.87015e+09	2.1138e+09	1.35486e+09	1.36827e+09	1.43896e+09	1.52357e+09	1.52607e+09	1.47989e+09	1.05212e+09	1.14107e+09	9.7866e+08	1.06697e+09	1.03101e+09	9.40488e+08	5.31672e+08	4.59328e+08	5.16161e+08	4.69826e+08	4.93227e+08	4.9524e+08	1.19731e+09	1.19727e+09	1.19077e+09	1.20954e+09	1.19153e+09	--	--	--	-	-	-	-
POS_M182T170	182.081	170.082	2.83	--	Beta-Tyrosine	--	1.03793	C9H11NO3	MS1	8.6592e+08	1.12873e+09	1.17167e+09	9.71735e+08	1.10608e+09	1.09361e+09	6.23244e+08	6.07468e+08	4.75174e+08	6.36935e+08	6.36022e+08	6.1845e+08	3.78848e+08	4.72601e+08	4.91044e+08	6.51786e+08	5.1881e+08	5.38377e+08	3.03643e+08	3.25392e+08	3.51067e+08	3.16487e+08	3.20159e+08	3.41697e+08	6.22395e+08	6.2239e+08	6.37619e+08	5.94931e+08	6.34774e+08	Carboxylic acids and derivatives	-	HMDB0003831	C04368	ko00350//Tyrosine metabolism	Amino acid metabolism	Metabolism
POS_M183T70_2	183.064	70.2249	1.17	--	3-Methoxy-4-hydroxyphenylglycolaldehyde	--	8.367	C9H10O4	MS1	4.35988e+06	4.80458e+06	3.64322e+06	1.1055e+07	2.70285e+06	3.87008e+06	3.35258e+06	7.56163e+06	6.81434e+06	6.88849e+06	4.74188e+06	3.43773e+06	3.54912e+06	2.37593e+06	2.64447e+06	6.59665e+06	4.16657e+06	5.14882e+06	4.04724e+06	4.75065e+06	5.25921e+06	1.69891e+06	2.45282e+06	3.39422e+06	7.17731e+06	7.17764e+06	7.09075e+06	7.35168e+06	7.0883e+06	Phenols	17592-23-3	HMDB0004061	C05583	ko01100//Metabolic pathways;ko00350//Tyrosine metabolism	Amino acid metabolism;Global and overview maps	Metabolism
POS_M184T124	183.969	124.186	2.07	--	Cysteine-S-sulfate	--	0.234375	C3H7NO5S2	MS1	2.56759e+06	2.95156e+06	3.20136e+06	1.80419e+06	1.89226e+06	2.78513e+06	3.2266e+06	3.38635e+06	3.7647e+06	3.62681e+06	3.65015e+06	2.72353e+06	4.55183e+06	2.36055e+06	5.874e+06	1.00402e+07	1.36063e+07	1.6151e+07	2.34739e+07	1.56408e+07	1.87169e+07	1.648e+07	1.24229e+07	9.93857e+06	3.42228e+06	3.42339e+06	2.91703e+06	4.14057e+06	3.16036e+06	Carboxylic acids and derivatives	1637-71-4	HMDB0000731	C05824	ko01100//Metabolic pathways;ko01230//Biosynthesis of amino acids;ko00270//Cysteine and methionine metabolism	Amino acid metabolism;Global and overview maps	Metabolism
POS_M184T107	184.026	106.877	1.78	--	L-Homocysteic acid	--	7.63739	C4H9NO5S	MS1	8.05891e+06	5.77596e+06	7.38872e+06	3.62187e+06	5.67425e+06	5.03934e+06	2.16013e+06	3.98033e+06	3.47089e+06	3.6711e+06	3.61937e+06	2.66129e+06	2.24982e+06	3.09764e+06	5.2223e+06	4.86276e+06	5.2088e+06	5.56094e+06	5.39769e+06	6.30321e+06	5.49372e+06	6.3208e+06	7.12197e+06	6.19126e+06	4.75629e+06	4.75441e+06	5.62333e+06	3.15225e+06	5.49918e+06	Carboxylic acids and derivatives	14857-77-3	HMDB0002205	-	-	-	-
POS_M184T216	184.086	215.727	3.6	--	A alpha C	--	6.24854	C11H9N3	MS1	1.00028e+07	7.56803e+06	1.07626e+07	1.15261e+07	8.93147e+06	1.09153e+07	6.52344e+06	1.4793e+06	2.29169e+06	1.70343e+06	5.52169e+06	6.75383e+06	2.12935e+06	1.43495e+06	1.43199e+06	1.07066e+06	3.48315e+06	933977	797193	677125	845103	733955	681704	904897	6.77133e+06	6.77405e+06	5.81286e+06	8.66111e+06	5.82125e+06	--	--	--	-	-	-	-
POS_M184T515	184.112	514.69	8.58	--	N,N-Dimethylhistidine	--	21.4647	C8H13N3O2	MS1	3.84544e+06	5.86869e+06	3.97352e+06	8.54933e+06	5.32448e+06	6.36161e+06	2.90373e+06	2.42244e+06	674157	7.4018e+06	9.33014e+06	620661	701658	5.27344e+06	2.55248e+06	7.54833e+06	1.27021e+06	7.07564e+06	735922	709437	5.29055e+06	1.34387e+06	794947	4.69671e+06	1.30702e+07	1.3071e+07	1.2837e+07	1.35003e+07	1.28713e+07	--	--	--	-	-	-	-
POS_M185T35	184.985	34.8005	0.58	--	Phosphohydroxypyruvic acid	--	0.275279	C3H5O7P	MS1	2.20582e+08	2.04891e+08	2.16014e+08	2.11346e+08	2.20139e+08	2.17865e+08	2.13923e+08	2.26738e+08	2.21228e+08	2.1261e+08	2.19876e+08	2.22176e+08	2.36279e+08	1.98417e+08	1.87545e+08	1.75209e+08	1.64301e+08	1.66424e+08	1.64833e+08	1.31388e+08	1.8009e+08	1.85727e+08	1.74038e+08	2.03356e+08	2.15492e+08	2.155e+08	2.04166e+08	2.3928e+08	2.02459e+08	Organooxygen compounds	3913-50-6	HMDB0001024	C03232	ko01100//Metabolic pathways;ko01120//Microbial metabolism in diverse environments;ko01130//Biosynthesis of antibiotics;ko01230//Biosynthesis of amino acids;ko01200//Carbon metabolism;ko00260//Glycine, serine and threonine metabolism	Amino acid metabolism;Global and overview maps	Metabolism
POS_M185T280	185.008	280.189	4.67	--	Phosphoserine	--	4.49232	C3H8NO6P	MS1	2.82122e+06	2.32684e+06	3.05916e+06	8.20116e+06	4.25052e+06	1.59205e+07	8.24271e+06	6.59302e+06	8.97098e+06	7.25857e+06	5.93334e+07	3.52676e+07	2.50179e+07	6.09622e+06	9.61174e+06	5.79968e+06	2.62282e+06	5.12364e+06	2.57108e+06	2.32863e+06	2.79473e+06	3.06991e+06	9.99165e+06	3.63584e+06	1.2115e+07	1.20947e+07	1.30997e+07	9.32719e+06	1.54378e+07	Carboxylic acids and derivatives	17885-08-4	HMDB0001721	C01005	ko01100//Metabolic pathways;ko01120//Microbial metabolism in diverse environments;ko01130//Biosynthesis of antibiotics;ko01230//Biosynthesis of amino acids;ko01200//Carbon metabolism;ko00270//Cysteine and methionine metabolism;ko00260//Glycine, serine and threonine metabolism;ko00970//Aminoacyl-tRNA biosynthesis	Amino acid metabolism;Global and overview maps;Translation	Genetic Information Processing;Metabolism
POS_M185T36	185.042	35.8381	0.6	--	3,4-Dihydroxymandelic acid	--	11.0751	C8H8O5	MS1	2.8043e+07	1.47941e+07	1.75618e+07	1.66573e+07	1.44146e+07	2.23194e+07	2.34408e+07	1.38204e+07	1.68037e+07	1.13232e+07	1.84547e+07	1.91449e+07	2.1337e+07	1.89724e+07	1.93133e+07	1.95884e+07	2.6506e+07	5.90143e+07	2.48382e+07	3.13853e+07	3.23616e+07	3.18445e+07	2.10736e+07	1.43388e+07	1.51091e+07	1.51101e+07	1.57173e+07	1.41625e+07	1.54806e+07	Phenols	775-01-9	HMDB0001866	C05580	ko01100//Metabolic pathways;ko00350//Tyrosine metabolism	Amino acid metabolism;Global and overview maps	Metabolism
POS_M188T220	188.055	219.925	3.67	--	(2S,4S)-4-Hydroxy-2,3,4,5-tetrahydrodipicolinate	--	1.06348	C7H9NO5	MS1	1.48185e+06	1.88739e+06	3.45229e+06	1.54429e+06	2.65896e+06	1.39961e+06	1.44227e+06	2.33299e+06	1.23743e+06	1.28235e+06	1.22641e+06	836948	728026	2.04888e+06	1.44017e+06	1.87219e+06	1.61486e+06	1.47993e+06	1.52078e+06	826704	1.72196e+06	1.80902e+06	2.14365e+06	2.64162e+06	2.49074e+06	2.48956e+06	2.65375e+06	2.03363e+06	2.99837e+06	--	--	--	C20258	ko01100//Metabolic pathways;ko01110//Biosynthesis of secondary metabolites;ko01120//Microbial metabolism in diverse environments;ko01130//Biosynthesis of antibiotics;ko01230//Biosynthesis of amino acids;ko00261//Monobactam biosynthesis;ko00300//Lysine biosynthesis	Amino acid metabolism;Biosynthesis of other secondary metabolites;Global and overview maps	Metabolism
POS_M188T171	188.092	170.66	2.84	--	2-Keto-6-acetamidocaproate	--	0.0357862	C8H13NO4	MS1	7.2051e+06	7.8666e+06	2.12168e+06	1.21817e+07	9.90965e+06	1.40566e+07	1.98514e+07	2.05952e+07	2.59494e+07	2.35684e+07	3.02138e+07	3.78563e+07	4.09895e+06	2.84669e+06	2.04311e+06	8.37762e+06	1.69366e+06	1.43806e+06	1.22665e+06	1.24722e+06	5.5144e+06	3.45171e+06	1.08006e+06	1.01587e+06	5.94542e+06	5.94256e+06	5.8854e+06	6.05978e+06	5.88986e+06	Keto acids and derivatives	-	HMDB0012150	C05548	ko00310//Lysine degradation	Amino acid metabolism	Metabolism
POS_M189T35	188.978	34.7997	0.58	--	2,6-Dichlorobenzamide	--	19.1878	C7H5Cl2NO	MS1	1.05601e+07	1.05022e+07	1.0697e+07	1.03383e+07	1.12064e+07	1.03051e+07	1.07337e+07	1.12311e+07	9.79346e+06	1.11503e+07	9.77803e+06	1.00175e+07	9.46861e+06	7.80156e+06	8.22239e+06	7.58359e+06	7.53623e+06	5.28748e+06	7.61573e+06	8.00649e+06	7.70696e+06	8.09205e+06	6.36437e+06	1.02732e+07	1.04378e+07	1.04362e+07	1.05957e+07	1.00937e+07	1.06372e+07	--	--	--	-	-	-	-
POS_M189T322	189.055	321.905	5.37	--	Scoparone	--	21.5391	C11H10O4	MS1	3.8091e+06	3.90767e+06	4.33537e+06	3.82377e+06	3.45248e+06	3.71989e+06	4.2681e+06	3.26744e+06	4.46815e+06	3.71606e+06	3.73739e+06	4.58293e+06	7.33268e+06	8.99077e+06	8.22605e+06	1.00773e+07	9.56748e+06	9.8758e+06	9.04725e+06	9.33808e+06	9.05502e+06	7.88539e+06	8.77266e+06	7.38599e+06	5.10201e+06	5.10335e+06	4.79128e+06	5.62062e+06	4.88546e+06	Coumarins and derivatives	120-08-1	HMDB0030818	-	-	-	-
POS_M189T396	189.074	395.554	6.59	--	Carbimazole	--	23.2481	C7H10N2O2S	MS1	2.49879e+08	2.45555e+08	2.48039e+08	2.42752e+08	2.48176e+08	2.5186e+08	2.68429e+08	2.63159e+08	2.83064e+08	2.81861e+08	2.92069e+08	2.91274e+08	9.2942e+07	2.67904e+07	9.59285e+07	9.55435e+07	9.17726e+07	6.55465e+07	2.26613e+07	8.53588e+07	9.27694e+07	9.2894e+07	8.82893e+07	1.00982e+08	1.90945e+08	1.90934e+08	1.92812e+08	1.87373e+08	1.92671e+08	Azoles	22232-54-8	HMDB0014533	-	-	-	-
POS_M189T189	189.124	189.1	3.15	--	Homocitrulline	--	0.998535	C7H15N3O3	MS1	6.39358e+06	3.848e+06	2.72162e+06	6.33059e+06	6.83335e+06	6.46232e+06	3.11018e+06	1.68993e+06	6.9358e+06	3.44652e+06	9.55619e+06	5.17059e+06	1.27735e+07	2.73782e+07	9.08697e+07	3115.6	3115.6	3115.6	3115.6	3115.6	3115.6	3115.6	3115.6	8.19766e+07	5.25964e+06	5.26208e+06	4.3529e+06	6.14488e+06	4.99433e+06	Carboxylic acids and derivatives	1190-49-4	HMDB0000679	-	-	-	-
POS_M189T79	189.16	78.5581	1.31	--	N6,N6,N6-Trimethyl-L-lysine	--	1.16249	C9H20N2O2	MS1	2.17097e+08	2.14531e+08	2.12478e+08	2.08648e+08	2.32971e+08	2.19624e+08	1.3941e+08	1.47577e+08	1.68433e+08	1.52061e+08	1.51746e+08	1.64334e+08	1.75935e+08	1.81125e+08	1.7265e+08	1.83488e+08	1.75884e+08	9.02615e+07	1.23104e+08	1.26036e+08	1.25279e+08	1.21373e+08	1.23078e+08	1.12343e+08	1.75681e+08	1.75681e+08	1.75008e+08	1.76946e+08	1.75082e+08	Carboxylic acids and derivatives	19253-88-4	HMDB0001325	C03793	ko00310//Lysine degradation	Amino acid metabolism	Metabolism
POS_M190T396	190.077	395.997	6.6	--	N-Acetyl-L-phenylalanine	--	25.3003	C11H13NO3	MS1	7.34393e+06	7.07522e+06	7.98001e+06	6.21514e+06	8.02061e+06	2.05145e+06	9.98522e+06	8.42423e+06	8.2002e+06	8.87955e+06	1.0971e+07	9.3579e+06	3.46193e+06	2.59478e+06	477327	419859	1.53171e+06	358426	485572	479965	420978	446744	516738	627023	5.36635e+06	5.36603e+06	4.8563e+06	6.74577e+06	4.01414e+06	Carboxylic acids and derivatives	2018-61-3	HMDB0000512	C03519	ko00360//Phenylalanine metabolism	Amino acid metabolism	Metabolism
POS_M190T448	190.09	447.667	7.46	--	Methyl (indol-3-yl)acetate	--	18.4148	C11H11NO2	MS1	5.00823e+06	1.70642e+06	5.40744e+06	6.02809e+06	7.19447e+06	7.52938e+06	1.32793e+06	1.65699e+06	1.69323e+06	1.86247e+06	1.38463e+06	2.11305e+06	4.55773e+06	4.25852e+06	3.60349e+06	4.12842e+06	2.96182e+06	2.98097e+06	975780	1.14481e+06	1.00576e+06	1.0968e+06	1.10728e+06	836019	2.00259e+06	2.00272e+06	1.96925e+06	2.0605e+06	1.97732e+06	--	--	--	-	-	-	-
POS_M190T98	190.107	97.7265	1.63	--	N(omega)-Hydroxyarginine	--	4.17255	C6H14N4O3	MS1	5.04609e+06	9.59891e+06	1.20561e+07	6.73481e+06	8.76358e+06	8.85565e+06	6.74819e+06	3.73711e+06	5.58131e+06	5.17962e+06	6.08424e+06	3.5791e+06	812400	1.25088e+06	1.6271e+06	1.72629e+06	1.86631e+06	1.01954e+06	882042	1.2806e+06	1.2222e+06	925148	805943	945579	3.88209e+06	3.87941e+06	4.70112e+06	2.20609e+06	4.7664e+06	Carboxylic acids and derivatives	53054-07-2	HMDB0004224	C05933	ko01130//Biosynthesis of antibiotics;ko00330//Arginine and proline metabolism	Amino acid metabolism;Global and overview maps	Metabolism
POS_M191T306	191.029	305.663	5.09	--	Oxalosuccinic acid	--	12.473	C6H6O7	MS1	6.98569e+06	6.53598e+06	7.17547e+06	7.53896e+06	6.53652e+06	7.75728e+06	1.5834e+06	1.29925e+06	1.48496e+06	493958	879580	678913	3.63895e+06	5.84075e+06	9.92137e+06	2.73178e+07	3115.6	3115.6	3115.6	3115.6	3115.6	3115.6	3115.6	8.21474e+06	3.35914e+06	3.35888e+06	4.63239e+06	1.95353e+06	3.80341e+06	Carboxylic acids and derivatives	1948-82-9	HMDB0003974	C05379	ko01100//Metabolic pathways;ko01110//Biosynthesis of secondary metabolites;ko01120//Microbial metabolism in diverse environments;ko01130//Biosynthesis of antibiotics;ko01210//2-Oxocarboxylic acid metabolism;ko00020//Citrate cycle (TCA cycle)	Carbohydrate metabolism;Global and overview maps	Metabolism
POS_M191T85	191.04	85.2185	1.42	--	9,10-Phenanthroquinone	--	25.6158	C14H8O2	MS1	4.14845e+07	4.28739e+07	3.67633e+07	4.11188e+07	3.5615e+07	5.21522e+07	3.65417e+07	3.75809e+07	3.90201e+07	2.69883e+07	3.24554e+07	3.64788e+07	2.10841e+07	1.69074e+07	1.46183e+07	1.9217e+07	2.03324e+07	1.93287e+07	1.01572e+06	1.20837e+06	1.47058e+06	1.50105e+06	725003	1.15536e+06	2.93446e+07	2.93433e+07	2.97143e+07	2.86488e+07	2.96739e+07	--	--	--	-	-	-	-
POS_M191T685	191.104	685.16	11.42	--	Elemicin	--	8.74863	C12H16O3	MS1	7.01176e+06	2.33535e+07	1.90783e+07	2.50318e+07	8.48876e+06	6.37771e+06	2.01318e+07	4.23729e+06	1.59782e+07	3.21564e+06	2.67524e+06	7.45887e+06	5.85668e+06	4.66779e+06	8.09282e+06	2.70822e+06	2.34375e+06	2.88943e+06	1.42909e+06	5.74928e+06	5.73642e+06	3.80616e+06	5.86065e+06	4.97623e+06	9.65317e+06	9.65087e+06	9.15694e+06	1.08454e+07	8.80652e+06	Benzene and substituted derivatives	487-11-6	HMDB0033778	-	-	-	-
POS_M192T70	192.062	70.1766	1.17	--	Quinate	--	7.9905	C7H12O6	MS1	1.77775e+07	1.72143e+07	1.64211e+07	1.67869e+07	1.61029e+07	1.39785e+07	1.71972e+07	1.77943e+07	1.83871e+07	1.65665e+07	1.7683e+07	1.62105e+07	8.98563e+06	1.02455e+07	1.03493e+07	1.17446e+07	1.07356e+07	1.10428e+07	8.75084e+06	7.15055e+06	8.19509e+06	9.01604e+06	8.39385e+06	8.52042e+06	1.38737e+07	1.3872e+07	1.45865e+07	1.25312e+07	1.45093e+07	Quinolines and derivatives	91-63-4	HMDB0042004	C00296	ko00400//Phenylalanine, tyrosine and tryptophan biosynthesis	Amino acid metabolism	Metabolism
POS_M193T521	193.05	520.51	8.68	--	Scopoletin	--	0.0173262	C10H8O4	MS1	1.71412e+06	1.81746e+06	1.62647e+06	1.49611e+06	2.3833e+06	638378	2.71719e+06	2.54708e+06	3.59415e+06	2.52139e+06	2.23913e+06	2.39298e+06	2.19601e+06	2.51605e+06	2.22208e+06	1.82452e+06	2.68728e+06	2.98964e+06	2.53589e+06	2.14096e+06	2.4601e+06	2.44739e+06	809833	2.27795e+06	2.21488e+06	2.21502e+06	2.17943e+06	2.27966e+06	2.18524e+06	Coumarins and derivatives	92-61-5	HMDB0034344	C01752	ko01110//Biosynthesis of secondary metabolites;ko00940//Phenylpropanoid biosynthesis	Biosynthesis of other secondary metabolites;Global and overview maps	Metabolism
POS_M193T98	193.05	97.719	1.63	--	3-(3,4-Dihydroxy-5-methoxy)-2-propenoic acid	--	21.4905	C10H10O5	MS1	8.51183e+06	7.09161e+06	1.3611e+06	7.78509e+06	7.93569e+06	8.70344e+06	1.90404e+07	1.46274e+07	1.16208e+07	1.0516e+07	3.18374e+06	9.31145e+06	5.5679e+06	868235	2.7899e+06	3.20931e+06	4.17333e+06	3.41467e+06	3.20444e+06	3.18844e+06	3.46426e+06	551688	3.89384e+06	3.13543e+06	6.72939e+06	6.7295e+06	6.58464e+06	7.00392e+06	6.5978e+06	Cinnamic acids and derivatives	1782-55-4	HMDB0035484	C05619	ko01100//Metabolic pathways;ko01110//Biosynthesis of secondary metabolites;ko00940//Phenylpropanoid biosynthesis	Biosynthesis of other secondary metabolites;Global and overview maps	Metabolism
POS_M193T500	193.086	499.929	8.33	--	Sinapyl alcohol	--	0.5253	C11H14O4	MS1	2.55164e+06	2.42025e+06	2.50716e+06	2.3884e+06	2.02544e+06	713269	685191	555055	602831	468818	1.38478e+06	1.54193e+06	1.06535e+07	2.36653e+07	3115.6	3115.6	3115.6	3115.6	3115.6	3115.6	3115.6	3115.6	3115.6	1.87586e+07	2.46505e+06	2.46689e+06	1.71707e+06	3.3015e+06	2.19821e+06	Phenols	537-33-7	HMDB0013070	C02325	ko01100//Metabolic pathways;ko01110//Biosynthesis of secondary metabolites;ko00940//Phenylpropanoid biosynthesis	Biosynthesis of other secondary metabolites;Global and overview maps	Metabolism
POS_M193T831	193.122	830.539	13.84	--	Jasmonic acid	--	20.9954	C12H18O3	MS1	3.34579e+07	7.77429e+06	1.88158e+07	7.53627e+07	2.47441e+07	6.78589e+07	2.8175e+07	3.02442e+07	3.36264e+07	2.99674e+07	2.72328e+07	4.14202e+07	3115.6	3115.6	3115.6	3115.6	3115.6	3115.6	3115.6	3115.6	3115.6	1.08965e+09	7.90321e+07	9.03865e+07	2.96078e+07	2.96445e+07	2.31622e+07	3.79155e+07	2.67367e+07	Fatty Acyls	59366-47-1	HMDB0032797	C08491	ko01100//Metabolic pathways;ko01110//Biosynthesis of secondary metabolites;ko00592//alpha-Linolenic acid metabolism;ko04075//Plant hormone signal transduction	Global and overview maps;Lipid metabolism;Signal transduction	Environmental Information Processing;Metabolism
POS_M193T40	193.131	39.8343	0.66	--	Tocainide	--	12.177	C11H16N2O	MS1	1.29276e+06	5.24021e+06	1.76203e+06	7.44877e+06	2.22338e+06	7.47333e+06	5.13858e+06	1.20713e+07	9.96795e+06	3.75202e+07	3.1e+07	6.29287e+07	1.06108e+07	1.70673e+07	5.82501e+06	1.33218e+06	2.23816e+06	3.84792e+06	8.03071e+06	4.91505e+06	7.46452e+06	2.78185e+06	3.10253e+06	5.62677e+06	1.04234e+07	1.04088e+07	1.01806e+07	1.09482e+07	1.01181e+07	Benzene and substituted derivatives	41708-72-9	HMDB0015189	-	-	-	-
POS_M194T516	194.116	516.476	8.61	--	3,4-Methylenedioxyamphetamine	--	0.105175	C11H15NO2	MS1	1.50228e+08	1.47582e+08	1.51185e+08	1.4925e+08	1.70518e+08	1.56223e+08	1.74128e+08	1.74172e+08	1.71459e+08	1.52554e+08	1.52679e+08	1.58379e+08	1.55687e+08	1.57279e+08	1.57959e+08	1.5016e+08	1.51304e+08	1.61685e+08	1.59451e+08	1.61237e+08	1.62437e+08	1.57052e+08	1.53463e+08	1.52572e+08	1.50042e+08	1.50044e+08	1.49148e+08	1.517e+08	1.49271e+08	Benzodioxoles	4764-17-4	HMDB0041931	-	-	-	-
POS_M194T794	194.126	794.075	13.23	--	Isouron	--	5.54662	C10H17N3O2	MS1	1.04658e+07	1.39126e+07	3.83284e+06	1.61887e+07	9.92862e+06	1.66769e+07	9.80204e+06	1.31587e+07	4.79559e+06	2.71972e+06	1.38095e+07	1.08096e+07	9.21719e+06	1.33217e+07	1.62275e+07	7.48944e+06	1.37914e+07	1.71273e+07	1.56825e+07	1.71952e+07	1.59299e+07	9.99679e+06	1.67392e+07	1.57739e+07	1.54054e+07	1.54041e+07	1.60245e+07	1.42558e+07	1.5941e+07	--	--	--	-	-	-	-
POS_M194T747	194.162	747.233	12.45	--	Phenylacetylglycine	--	6.99988	C10H11NO3	MS1	1.13492e+07	1.10767e+07	481531	1.19273e+07	1.31991e+07	1.1819e+07	1.0909e+07	1.25851e+07	1.26811e+07	1.24056e+07	1.36726e+07	9.78789e+06	1.10982e+07	1.09071e+07	1.17716e+07	1.03079e+07	1.08808e+07	1.05606e+07	1.05967e+07	1.02315e+07	1.03224e+07	9.91738e+06	9.85176e+06	1.09916e+07	1.03953e+07	1.03945e+07	1.06234e+07	9.97144e+06	1.05934e+07	Carboxylic acids and derivatives	500-98-1	HMDB0000821	C05598	ko00360//Phenylalanine metabolism	Amino acid metabolism	Metabolism
POS_M196T760	196.017	760.314	12.67	--	Omethoate	--	10.499	C5H12NO4PS	MS1	2.80584e+07	1.452e+08	1.88483e+07	2.08218e+07	1.91527e+07	2.76084e+07	2.56405e+07	1.78594e+07	9.91508e+06	4.46859e+07	1.74174e+07	1.43934e+07	1.68147e+07	1.50338e+07	1.41343e+07	1.62119e+07	1.34129e+07	2.03807e+07	1.244e+07	1.36757e+07	1.85057e+07	1.50891e+07	2.0024e+07	1.6035e+07	3.27393e+07	3.27471e+07	2.75243e+07	4.40338e+07	2.63145e+07	--	--	--	-	-	-	-
POS_M196T120	196.045	120.25	2	--	Baclofen	--	17.5196	C10H12ClNO2	MS1	8.31363e+06	8.73431e+06	4.0031e+06	8.88108e+06	6.94019e+06	5.55827e+06	5.65424e+06	2.53838e+06	8.26366e+06	4.15166e+06	4.24807e+06	9.94516e+06	4.76168e+06	3.02939e+06	6.52668e+06	1.4099e+07	1.19231e+07	1.12296e+07	1.28631e+07	2.28295e+07	8.69544e+06	1.093e+07	9.55557e+06	1.17977e+07	5.91359e+06	5.91139e+06	6.83323e+06	4.45659e+06	6.49615e+06	Carboxylic acids and derivatives	1134-47-0	HMDB0014327	-	-	-	-
POS_M197T799	196.993	799.167	13.32	--	Selenomethionine	--	10.3419	C5H11NO2Se	MS1	4.10379e+06	1.06557e+07	2.25669e+06	1.61914e+06	1.66346e+06	4.75005e+06	1.2378e+06	4.34049e+06	3.76106e+06	3.46048e+06	877793	2.92882e+06	4.30699e+06	1.46014e+06	6.53422e+06	2.28775e+06	4.44588e+06	1.15005e+07	4.56493e+06	5.26348e+06	6.78917e+06	6.42851e+06	6.75156e+06	6.02569e+06	9.60952e+06	9.61263e+06	7.75711e+06	1.22379e+07	8.67272e+06	Carboxylic acids and derivatives	3211-76-5	HMDB0003966	C05335	ko00450//Selenocompound metabolism	Metabolism of other amino acids	Metabolism
POS_M197T482	197.081	481.502	8.03	--	Gulonic acid	--	1.07257	C6H12O7	MS1	6.87661e+06	7.62974e+06	6.7734e+06	7.23436e+06	6.91604e+06	7.46025e+06	4.60579e+06	3.7007e+06	5.41589e+06	3.74631e+06	3.90966e+06	5.43042e+06	1.34761e+07	1.18096e+07	1.06616e+07	1.15858e+07	1.05055e+07	1.00258e+07	1.08964e+07	1.0182e+07	1.15451e+07	1.11132e+07	1.06465e+07	1.27596e+07	8.9306e+06	8.93114e+06	8.56998e+06	9.63503e+06	8.5809e+06	Hydroxy acids and derivatives	20246-53-1	HMDB0003290	C00800	ko01100//Metabolic pathways;ko00040//Pentose and glucuronate interconversions;ko00053//Ascorbate and aldarate metabolism	Carbohydrate metabolism;Global and overview maps	Metabolism
POS_M198T158	198.076	158.459	2.64	--	L-Dopa	--	0.0249031	C9H11NO4	MS1	3.9533e+06	4.61411e+06	3.90828e+06	3.8122e+06	3.98568e+06	4.03586e+06	6.902e+06	6.58826e+06	6.47603e+06	6.13112e+06	7.72816e+06	6.58179e+06	347991	408775	428005	445725	368194	285050	386418	342132	274674	337455	298076	215394	3.61888e+06	3.61916e+06	3.56302e+06	3.72014e+06	3.57308e+06	Carboxylic acids and derivatives	59-92-7	HMDB0000181	C00355	ko01100//Metabolic pathways;ko01110//Biosynthesis of secondary metabolites;ko00350//Tyrosine metabolism;ko00950//Isoquinoline alkaloid biosynthesis;ko00965//Betalain biosynthesis	Amino acid metabolism;Biosynthesis of other secondary metabolites;Global and overview maps	Metabolism
POS_M198T102	198.076	102.387	1.71	--	N-Nitrosodiphenylamine	--	16.1107	C12H10N2O	MS1	6.79644e+06	4.52261e+06	4.41216e+06	5.05585e+06	4.27589e+06	4.99147e+06	5.70681e+06	6.16747e+06	4.59854e+06	4.94959e+06	5.77123e+06	5.14388e+06	562300	854801	1.49706e+06	3.58246e+06	3115.6	3115.6	3115.6	3115.6	3115.6	3115.6	3115.6	6.48857e+06	2.3471e+06	2.34717e+06	3.24313e+06	1.44755e+06	2.6194e+06	--	--	--	-	-	-	-
POS_M199T98	199.06	97.5971	1.63	--	3-(3,4-Dihydroxyphenyl)lactic acid	--	0.46769	C9H10O5	MS1	5.72991e+06	1.36487e+06	5.14288e+06	1.36712e+06	5.21349e+06	3.44584e+06	6.11682e+06	6.89814e+06	7.22931e+06	7.36742e+06	7.50877e+06	6.12425e+06	745872	1.06785e+06	1.13802e+06	5.81238e+06	4.47602e+06	1.91829e+06	1.54626e+06	1.99907e+06	6.90056e+06	2.92872e+06	3.00576e+06	8.93461e+06	4.79305e+06	4.79382e+06	4.39224e+06	5.49586e+06	4.49354e+06	Phenylpropanoic acids	23028-17-3	HMDB0003503	C01207	ko00350//Tyrosine metabolism	Amino acid metabolism	Metabolism
POS_M199T447	199.126	447.299	7.45	--	Tacrine	--	15.7309	C13H14N2	MS1	9.85695e+06	9.30915e+06	8.99094e+06	6.60231e+06	1.62264e+07	1.13085e+07	8.9805e+06	6.25167e+06	7.12182e+06	8.2241e+06	5.58721e+06	5.47013e+06	8.00566e+06	5.07882e+06	5.57545e+06	7.31958e+06	6.29881e+06	1.10274e+07	7.23304e+06	6.82307e+06	7.26669e+06	8.5548e+06	7.48202e+06	8.09793e+06	9.27509e+06	9.27575e+06	9.19564e+06	9.42112e+06	9.20816e+06	Quinolines and derivatives	321-64-2	HMDB0014526	-	-	-	-
POS_M200T124	200.013	124.186	2.07	--	D-Erythrose 4-phosphate	--	23.7652	C4H9O7P	MS1	1.46605e+07	1.19939e+07	1.06303e+07	8.14414e+06	7.74366e+06	2.7675e+06	2.52181e+06	1.90742e+06	1.9925e+06	3.47026e+06	2.98802e+06	1.92224e+06	2.27592e+06	2.42024e+06	2.11027e+06	2.23395e+06	1.97227e+06	1.66682e+06	1.94167e+06	1.54479e+06	1.4936e+06	1.56637e+06	1.16809e+06	3.06005e+06	5.03089e+06	5.02942e+06	5.09827e+06	4.85702e+06	5.17566e+06	Organooxygen compounds	585-18-2	HMDB0001321	C00279	ko01100//Metabolic pathways;ko01110//Biosynthesis of secondary metabolites;ko01120//Microbial metabolism in diverse environments;ko01130//Biosynthesis of antibiotics;ko01230//Biosynthesis of amino acids;ko01200//Carbon metabolism;ko00400//Phenylalanine, tyrosine and tryptophan biosynthesis;ko00030//Pentose phosphate pathway;ko00710//Carbon fixation in photosynthetic organisms;ko00750//Vitamin B6 …	Amino acid metabolism;Carbohydrate metabolism;Energy metabolism;Global and overview maps;Metabolism of cofactors and vitamins	Metabolism
POS_M200T347	200.092	347.121	5.79	--	gamma-Glutamyl-beta-aminopropiononitrile	--	0.338726	C8H13N3O3	MS1	3.10775e+06	2.4345e+06	2.68174e+06	2.66566e+06	2.64352e+06	2.75982e+06	3.20332e+06	2.89914e+06	809219	2.33878e+06	2.94067e+06	2.90284e+06	2.81491e+06	3.85753e+06	4.40434e+06	4.14404e+06	4.31362e+06	3.95459e+06	4.44781e+06	8.08162e+06	4.87129e+06	4.6855e+06	4.76035e+06	3.72641e+06	2.9611e+06	2.96158e+06	2.86344e+06	3.12874e+06	2.88934e+06	Carboxylic acids and derivatives	-	HMDB0060477	C06114	ko00460//Cyanoamino acid metabolism	Metabolism of other amino acids	Metabolism
POS_M200T42	200.128	42.0044	0.7	--	Ecgonine methyl ester	--	0.137761	C10H17NO3	MS1	1.69846e+06	1.3002e+06	8.39097e+06	4.95282e+06	3.52874e+06	1.17027e+06	1.70208e+06	6.37604e+06	4.33237e+06	1.11357e+06	1.14342e+06	6.98106e+06	9.34181e+06	8.43962e+06	1.43159e+06	3.72805e+06	1.51352e+06	1.99546e+06	8.70873e+06	2.6212e+06	2.972e+06	8.00841e+06	4.96582e+06	5.57996e+06	6.99514e+06	6.99587e+06	6.57774e+06	7.81655e+06	6.62362e+06	Carboxylic acids and derivatives	-	HMDB0062751	C12448	ko01100//Metabolic pathways;ko01110//Biosynthesis of secondary metabolites;ko00960//Tropane, piperidine and pyridine alkaloid biosynthesis	Biosynthesis of other secondary metabolites;Global and overview maps	Metabolism
POS_M201T351	201.171	351.291	5.85	--	11-Aminoundecanoic acid	--	9.61512	C11H23NO2	MS1	2.40791e+06	2.5443e+06	631299	2.01719e+06	1.991e+06	1.9462e+06	3.00408e+06	2.44938e+06	3.30335e+06	763207	4.27773e+06	766512	3.35368e+06	3.57449e+06	2.78821e+06	3.68938e+06	3.66497e+06	2.27776e+06	3.37724e+06	3.07495e+06	917385	3.25162e+06	3.9897e+06	3.00619e+06	2.95141e+06	2.95158e+06	2.92762e+06	2.99397e+06	2.93236e+06	Steroids and steroid derivatives	211486-12-3	HMDB0032669	-	-	-	-
POS_M203T104_1	203.004	103.753	1.73	--	Benzoyl phosphate	--	23.844	C7H7O5P	MS1	2.25808e+06	1.15447e+06	644691	952253	1.03246e+06	1.12014e+06	1.47807e+06	1.56798e+06	1.49691e+06	5.04989e+06	3.64428e+06	2.65854e+06	5.67703e+06	5.75867e+06	4.86982e+06	2.67313e+06	3.32954e+06	4.04129e+06	4.86494e+06	2.44292e+06	3.43692e+06	5.02605e+06	4.59374e+06	5.00601e+06	4.98052e+06	4.98047e+06	4.89555e+06	5.15162e+06	4.89205e+06	Benzene and substituted derivatives	-	HMDB0060440	C06206	ko01120//Microbial metabolism in diverse environments	Global and overview maps	Metabolism
POS_M204T144	204.088	144.255	2.4	--	Tryptophan	--	9.81255	C11H12N2O2	MS1	6.33861e+07	6.98813e+07	1.62017e+07	8.31757e+07	2.8115e+08	8.49132e+07	1.26108e+08	9.57561e+07	1.08658e+08	9.79367e+07	9.17325e+07	8.66702e+07	5.55634e+07	3.44852e+07	4.88074e+06	1.39804e+07	1.40474e+07	4.71892e+07	1.55711e+07	1.62906e+07	1.09323e+07	2.73811e+06	2.02586e+07	9.50877e+06	1.45329e+07	1.45293e+07	1.41106e+07	1.53662e+07	1.41099e+07	Indoles and derivatives	153-94-6	HMDB0013609	-	-	-	-
POS_M204T747	204.101	747.362	12.46	--	3-Indolebutyric acid	--	3.14697	C12H13NO2	MS1	6.22378e+06	6.18564e+06	1.31089e+06	6.42121e+06	6.79434e+06	7.22069e+06	5.48153e+06	5.7574e+06	5.94425e+06	1.36876e+06	5.73488e+06	5.51221e+06	5.81271e+06	8.43902e+06	8.0662e+06	9.86604e+06	1.12014e+07	1.24405e+07	3.52931e+06	1.6281e+07	1.3204e+07	3.41036e+06	1.3055e+07	1.12881e+07	5.88494e+06	5.88462e+06	6.61609e+06	4.74629e+06	6.3312e+06	Indoles and derivatives	133-32-4	HMDB0002096	-	-	-	-
POS_M204T313	204.123	312.65	5.21	--	O-Acetylcarnitine	--	2.9573	C9H18NO4	MS1	2.85409e+06	2.77352e+06	3.17874e+06	3.4351e+06	3.09249e+06	3.30945e+06	6.31822e+06	5.73518e+06	6.14913e+06	6.62386e+06	6.68574e+06	6.05e+06	1.4108e+06	1.43433e+06	1.29213e+06	1.476e+06	1.09476e+06	1.81224e+06	970858	2.03764e+06	1.22667e+06	992291	1.78229e+06	1.19301e+06	3.21723e+06	3.21698e+06	3.25161e+06	3.14995e+06	3.25063e+06	Fatty Acyls	3040-38-8	HMDB0000201	C02571	ko04931//Insulin resistance	Endocrine and metabolic diseases	Human Diseases
POS_M204T365	204.141	365.07	6.08	--	Procarbazine	--	20.2265	C12H19N3O	MS1	2.24802e+06	2.61726e+06	1.79467e+06	3.26815e+06	3.29979e+06	6.16535e+06	1.9266e+06	2.73691e+06	2.56199e+06	1.9589e+06	1.50724e+06	2.24644e+06	3.98542e+06	4.65456e+06	3.80355e+06	5.15647e+06	6.29345e+06	7.76985e+06	3.50329e+06	4.70351e+06	2.2562e+07	2.95546e+06	4.38735e+06	2.84906e+06	2.90767e+06	2.90874e+06	2.57584e+06	3.42721e+06	2.70313e+06	Benzene and substituted derivatives	671-16-9	HMDB0015299	-	-	-	-
POS_M205T90	205.057	89.6438	1.49	--	L-Cystathionine	--	15.3297	C7H14N2O4S	MS1	2.40754e+07	2.83113e+07	2.58865e+07	3.08909e+07	3.05239e+07	3.26613e+07	1.07345e+07	9.6135e+06	2.67172e+07	1.70932e+07	2.08111e+07	1.80689e+07	2.3568e+07	2.3689e+07	2.75064e+07	2.69937e+07	2.9639e+07	3.06285e+07	2.01644e+07	1.9904e+07	2.0758e+07	2.21841e+07	2.22071e+07	2.70423e+07	2.37059e+07	2.37074e+07	2.37757e+07	2.35849e+07	2.37585e+07	Carboxylic acids and derivatives	56-88-2	HMDB0000099	C02291	ko01100//Metabolic pathways;ko01110//Biosynthesis of secondary metabolites;ko01130//Biosynthesis of antibiotics;ko01230//Biosynthesis of amino acids;ko00270//Cysteine and methionine metabolism;ko00260//Glycine, serine and threonine metabolism	Amino acid metabolism;Global and overview maps	Metabolism
POS_M205T89	205.068	88.5699	1.48	--	Indolelactic acid	--	26.5957	C11H11NO3	MS1	9.58521e+07	9.0135e+07	1.03196e+08	1.17095e+08	9.96902e+07	1.05562e+08	3.63997e+07	3.11114e+07	2.79e+07	2.86067e+07	2.55685e+07	2.38899e+07	9.0254e+07	9.06363e+07	9.16861e+07	8.78248e+07	9.42205e+07	8.87698e+07	6.5237e+07	6.38192e+07	6.98378e+07	6.94334e+07	7.80124e+07	7.96809e+07	6.27226e+07	6.27201e+07	6.22156e+07	6.37006e+07	6.22445e+07	Indoles and derivatives	1821-52-9	HMDB0000671	C02043	ko00380//Tryptophan metabolism	Amino acid metabolism	Metabolism
POS_M205T201	205.064	200.77	3.35	--	Allocystathionine	--	20.406	C7H14N2O4S	MS1	1.84763e+07	1.1953e+07	6.89462e+06	6.35502e+06	7.44068e+06	1.96615e+07	5.89957e+06	1.50579e+06	5.97199e+06	6.20496e+06	3.39539e+06	7.83932e+06	1.97509e+07	1.34991e+07	1.37592e+07	2.19346e+07	1.09385e+07	1.63721e+07	3.31086e+07	1.78176e+07	3.44415e+07	2.55971e+07	3.7681e+07	2.57872e+07	1.07889e+07	1.07911e+07	1.00048e+07	1.21409e+07	1.02138e+07	Carboxylic acids and derivatives	535-34-2	HMDB0000455	-	-	-	-
POS_M205T411	205.097	411.491	6.86	--	L-Tryptophan	--	0.84849	C11H12N2O2	MS1	3.96421e+07	4.4266e+07	3.8517e+07	4.33452e+07	3.37379e+07	4.40021e+07	7.46829e+07	5.85199e+07	7.50339e+07	6.52795e+07	4.80371e+07	5.60873e+07	1.91353e+07	1.65267e+07	2.17295e+07	8.81889e+06	1.58288e+07	1.4307e+07	9.15143e+06	1.25555e+07	1.37049e+07	8.82968e+06	1.83803e+07	1.32207e+07	3.33384e+07	3.33447e+07	3.06566e+07	3.85273e+07	3.07882e+07	Indoles and derivatives	73-22-3	HMDB0000929	C00078	ko01100//Metabolic pathways;ko01110//Biosynthesis of secondary metabolites;ko01130//Biosynthesis of antibiotics;ko01230//Biosynthesis of amino acids;ko00380//Tryptophan metabolism;ko01210//2-Oxocarboxylic acid metabolism;ko00260//Glycine, serine and threonine metabolism;ko00970//Aminoacyl-tRNA biosynthesis;ko00400//Phenylalanine, tyrosine and tryptophan biosynthesis;ko00966//Glucosinolate biosynt…	Amino acid metabolism;Biosynthesis of other secondary metabolites;Global and overview maps;Translation	Genetic Information Processing;Metabolism
POS_M205T832	205.195	831.682	13.86	--	(+)-1(10),4-Cadinadiene	--	1.44841	C15H24	MS1	1.78232e+06	3.11126e+06	851349	698921	831510	4.21747e+06	1.17615e+06	1.44539e+06	1.44927e+06	6.69412e+06	2.74578e+06	1.03697e+07	9.99127e+06	7.22411e+06	5.30352e+06	2.1563e+06	6.42136e+06	1.29866e+07	9.77141e+06	1.95686e+06	1.04953e+07	6.99227e+06	1.2362e+07	7.35689e+06	2.46675e+06	2.46617e+06	2.47271e+06	2.45393e+06	2.474e+06	--	--	--	C06394	ko01100//Metabolic pathways;ko01110//Biosynthesis of secondary metabolites;ko00909//Sesquiterpenoid and triterpenoid biosynthesis	Global and overview maps;Metabolism of terpenoids and polyketides	Metabolism
POS_M205T337	205.195	336.808	5.61	--	Zingiberene	--	0.840053	C15H24	MS1	9.66409e+06	6.06424e+06	1.47774e+06	1.23374e+06	1.22957e+06	5.90623e+06	4.4708e+06	1.1941e+06	1.27996e+06	4.91936e+06	5.32277e+06	982950	1.08733e+06	6.6891e+06	4.82013e+06	5.57244e+06	6.32831e+06	8.75314e+06	1.74659e+06	2.01419e+06	1.25678e+07	1.65054e+07	1.26061e+07	1.17301e+07	3.60813e+06	3.6084e+06	3.76464e+06	3.29528e+06	3.76154e+06	Prenol lipids	495-60-3	HMDB0036164	-	-	-	-
POS_M205T795	205.195	795.21	13.25	--	beta-Cubebene	--	0.67938	C15H24	MS1	6.5356e+06	5.19543e+06	1.60797e+06	982842	964777	6.25232e+06	830389	999119	820144	6.41411e+06	858455	2.63805e+06	3.47738e+06	3.66027e+06	3.61658e+06	4.06661e+06	5.21891e+06	5.06019e+06	5.04479e+06	1.86638e+06	1.5702e+06	8.59929e+06	1.24184e+07	9.76167e+06	2.80627e+06	2.80662e+06	2.7991e+06	2.82044e+06	2.79971e+06	Prenol lipids	13744-15-5	HMDB0061853	-	-	-	-
POS_M205T726	205.195	725.534	12.09	--	alpha-Cadinene	--	0.916614	C15H24	MS1	3.49432e+06	4.85395e+06	971390	890737	1.05845e+06	2.70318e+06	883935	1.28106e+06	1.45346e+06	1.19013e+06	4.23034e+06	1.30707e+06	1.81633e+07	4.39702e+06	1.30155e+07	7.4139e+06	1.62632e+07	2.97695e+06	1.83591e+07	4.30729e+06	9.46656e+06	2.86029e+07	1.42312e+07	1.45577e+07	3.57537e+06	3.57567e+06	3.59106e+06	3.5495e+06	3.58583e+06	Prenol lipids	24406-05-1	HMDB0038205	-	-	-	-
POS_M206T230	206.067	229.897	3.83	--	Lipoamide	--	1.5955	C8H15NOS2	MS1	3.3644e+06	5.05209e+06	3.1089e+06	3.63495e+06	3.84478e+06	5.90458e+06	965229	999857	1.33414e+06	1.03439e+06	1.09519e+06	1.35941e+06	7.46647e+06	6.00717e+06	4.04891e+06	5.47848e+06	4.56597e+06	4.20254e+06	5.58187e+06	4.05087e+06	2.81195e+06	4.90566e+06	2.69997e+06	3.15773e+06	4.58312e+06	4.58427e+06	4.02731e+06	5.72937e+06	3.96979e+06	Dithiolanes	940-69-2	HMDB0000962	-	-	-	-
POS_M206T479	206.081	478.681	7.98	--	5-Methoxyindoleacetate	--	0.3911	C11H11NO3	MS1	4.99552e+06	4.14216e+06	4.16982e+06	3.60781e+06	3.39175e+06	2.2708e+06	3.75188e+06	3.12368e+06	3.12009e+06	3.00374e+06	3.07546e+06	2.6272e+06	1.72115e+06	785197	1.41449e+06	838956	1.61542e+06	727932	1.43707e+06	1.56717e+06	1.79871e+06	1.2307e+06	740736	1.27213e+06	1.99604e+06	1.99639e+06	1.88903e+06	2.19639e+06	1.90187e+06	Indoles and derivatives	3471-31-6	HMDB0004096	C05660	ko00380//Tryptophan metabolism	Amino acid metabolism	Metabolism
POS_M206T97	206.123	97.4487	1.62	--	1-Benzyl-1,2,3,4-tetrahydroisoquinoline	--	29.079	C16H17N	MS1	2.38799e+07	1.56718e+07	2.37446e+07	1.40227e+07	6.73281e+06	1.19867e+07	4.63942e+06	4.74276e+06	1.955e+07	8.00331e+06	1.4677e+07	1.63607e+07	1.04629e+06	2.66728e+06	3.1942e+06	2.4092e+06	2.68518e+06	648910	2.54553e+06	2.24204e+06	710503	795957	1.82542e+06	1.0523e+06	9.57219e+06	9.57239e+06	8.53341e+06	1.24344e+07	6.58203e+06	Isoquinolines and derivatives	19716-56-4	HMDB0004087	-	-	-	-
POS_M207T209	207.008	209.047	3.48	--	3-Oxalomalate	--	27.3862	C6H6O8	MS1	4.93994e+06	5.56369e+06	6.41477e+06	6.82123e+06	4.34675e+06	6.9831e+06	5.39938e+06	4.03558e+06	6.06925e+06	8.39834e+06	9.00647e+06	8.10319e+06	8.10392e+06	2.11914e+07	2.5785e+07	4.21692e+07	5.63474e+07	5.64946e+07	4.78433e+07	3.50517e+07	3.35123e+07	1.56655e+07	1.87571e+07	1.31233e+07	6.21625e+06	6.21594e+06	6.761e+06	5.41018e+06	6.52172e+06	--	--	--	C01990	ko00630//Glyoxylate and dicarboxylate metabolism	Carbohydrate metabolism	Metabolism
POS_M207T199	207.044	199.101	3.32	--	4-(2-Aminophenyl)-2,4-dioxobutanoic acid	--	0.16168	C10H9NO4	MS1	2.67584e+06	2.97735e+06	2.65565e+06	3.01735e+06	2.73877e+06	680373	783073	616660	1.9097e+06	2.22979e+06	2.32762e+06	2.37146e+06	5.42474e+06	4.99133e+06	5.12105e+06	4.93055e+06	5.01781e+06	4.74376e+06	3.54623e+06	3.48184e+06	3.65174e+06	4.27762e+06	4.5392e+06	4.10071e+06	3.73055e+06	3.7297e+06	3.93252e+06	3.3314e+06	3.93151e+06	Organooxygen compounds	-	HMDB0000978	C01252	ko01100//Metabolic pathways;ko00380//Tryptophan metabolism	Amino acid metabolism;Global and overview maps	Metabolism
POS_M207T396	207.103	395.678	6.59	--	4-(Methylnitrosamino)-1-(3-pyridyl)-1-butanone	--	10.2987	C10H13N3O2	MS1	2.51365e+07	2.67114e+07	2.77345e+07	2.65242e+07	2.62762e+07	2.54727e+07	2.69041e+07	3.09321e+07	2.82014e+07	2.80448e+07	2.51587e+07	2.78831e+07	1.25938e+07	1.48227e+07	1.27124e+07	1.11262e+07	1.26314e+07	1.09277e+07	2.83388e+06	2.61392e+06	1.31345e+07	2.78481e+06	1.36285e+07	1.39607e+07	2.28209e+07	2.2824e+07	2.20135e+07	2.42612e+07	2.21799e+07	Organooxygen compounds	64091-91-4	HMDB0011603	-	-	-	-
POS_M210T222	210.037	221.879	3.7	--	Glucaric acid	--	2.12195	C6H10O8	MS1	2.20138e+06	1.77157e+06	1.70398e+06	4.73337e+06	3.83599e+06	1.74008e+06	5.68672e+06	1.38589e+06	3.94766e+06	985558	2.35944e+06	894466	3.11825e+06	3.41764e+06	3.01249e+06	1.29426e+06	3.34051e+06	3.14796e+06	3.08981e+06	2.68237e+06	1.24767e+06	2.39505e+06	3.27503e+06	3.27014e+06	3.35493e+06	3.35508e+06	3.25081e+06	3.56022e+06	3.25188e+06	Organooxygen compounds	25525-21-7	HMDB0000663	C00818	ko01100//Metabolic pathways;ko00053//Ascorbate and aldarate metabolism	Carbohydrate metabolism;Global and overview maps	Metabolism
POS_M210T517	210.089	516.593	8.61	--	3-Methyl-1-(2,4,6-trihydroxyphenyl)-1-butanone	--	1.35464	C11H14O4	MS1	7.27545e+06	6.93108e+06	6.93592e+06	6.7247e+06	6.95437e+06	7.78197e+06	8.75362e+06	8.92057e+06	9.1134e+06	7.61954e+06	8.04018e+06	6.80656e+06	7.78227e+06	8.22784e+06	8.24312e+06	7.90236e+06	7.76532e+06	8.21578e+06	8.6492e+06	8.08288e+06	8.20871e+06	8.50815e+06	8.79572e+06	8.04879e+06	7.83751e+06	7.83772e+06	7.74402e+06	8.01319e+06	7.75451e+06	Benzene and substituted derivatives	26103-97-9	HMDB0033798	-	-	-	-
POS_M210T484	210.11	484.311	8.07	--	Propoxur	--	11.4259	C11H15NO3	MS1	5.99967e+06	6.42104e+06	6.66445e+06	6.8014e+06	6.70831e+06	6.23016e+06	8.20577e+06	7.11697e+06	6.3543e+06	6.61528e+06	6.29109e+06	5.64676e+06	4.99685e+06	5.91148e+06	5.63167e+06	5.6203e+06	6.25907e+06	5.91782e+06	6.20091e+06	5.34673e+06	6.43526e+06	5.12398e+06	5.27689e+06	5.74776e+06	5.80554e+06	5.80526e+06	5.91294e+06	5.60722e+06	5.8974e+06	--	--	--	-	-	-	-
POS_M212T516	212.126	516.428	8.61	--	Orciprenaline	--	11.3981	C11H17NO3	MS1	1.03864e+07	1.08851e+07	1.0572e+07	1.12683e+07	1.06557e+07	1.14365e+07	1.20799e+07	1.13408e+07	1.19138e+07	9.94391e+06	1.10104e+07	9.28589e+06	1.13046e+07	1.00559e+07	9.93717e+06	9.26644e+06	8.91251e+06	9.61845e+06	9.6877e+06	9.4787e+06	1.05081e+07	1.02677e+07	1.02532e+07	1.09e+07	1.03337e+07	1.03341e+07	1.00516e+07	1.08806e+07	1.00652e+07	Phenols	586-06-1	HMDB0014954	-	-	-	-
POS_M213T106	213.123	105.576	1.76	--	Butabarbital	--	0.374762	C10H16N2O3	MS1	6.13624e+07	6.80847e+07	5.96378e+07	6.50876e+07	6.63296e+07	6.30583e+07	4.64129e+07	3.58146e+07	4.64685e+07	4.99104e+07	4.67137e+07	4.30246e+07	1.0492e+07	9.08083e+06	8.87222e+06	9.60746e+06	9.05943e+06	8.06552e+06	1.96052e+06	724720	1.56679e+06	1.64535e+06	715361	659928	3.12881e+07	3.1288e+07	3.12275e+07	3.13996e+07	3.12367e+07	Diazines	125-40-6	HMDB0014382	-	-	-	-
POS_M215T475	215.066	474.986	7.92	--	Amifostine	--	21.3821	C5H15N2O3PS	MS1	3.14198e+06	3.15385e+06	3.76042e+06	969029	3.47382e+06	915099	1.06752e+06	806440	3.80839e+06	3.55285e+06	3.50484e+06	3.374e+06	3.9384e+06	3.00169e+06	1.95778e+06	2.04992e+06	1.93424e+06	1.78234e+06	1.86439e+06	1.66331e+06	1.79501e+06	1.91724e+06	2.15404e+06	2.6766e+06	3.74475e+06	3.74492e+06	3.28717e+06	4.96703e+06	2.59833e+06	Organothiophosphorus compounds	20537-88-6	HMDB0015274	-	-	-	-
POS_M215T100	215.139	100.185	1.67	--	Dethiobiotin	--	0.717827	C10H18N2O3	MS1	1.71264e+06	1.50285e+06	5.07957e+06	1.30461e+06	1.42003e+06	1.93847e+06	8.19363e+06	9.43483e+06	1.08255e+07	1.05743e+07	1.04003e+07	9.41432e+06	6.14924e+06	5.73451e+06	5.84253e+06	7.48603e+06	6.91956e+06	7.80979e+06	6.0286e+06	6.52134e+06	1.85953e+06	6.57112e+06	6.96508e+06	5.79837e+06	6.9556e+06	6.95712e+06	6.58563e+06	7.58574e+06	6.68778e+06	Fatty Acyls	533-48-2	HMDB0003581	C01909	ko01100//Metabolic pathways;ko00780//Biotin metabolism	Global and overview maps;Metabolism of cofactors and vitamins	Metabolism
POS_M217T538	217.045	538.015	8.97	--	Methoxsalen	--	22.7007	C12H8O4	MS1	2.39274e+06	2.76224e+06	3.15119e+06	2.808e+06	3.03558e+06	3.32026e+06	3.75807e+06	4.16982e+06	2.86152e+06	2.51937e+06	668847	2.66056e+06	2.34124e+06	2.73407e+06	2.69426e+06	2.68669e+06	2.31721e+06	2.11194e+06	2.61568e+06	2.6501e+06	2.50556e+06	2.60977e+06	2.42082e+06	2.68727e+06	2.42063e+06	2.42058e+06	2.41768e+06	2.42612e+06	2.41806e+06	Coumarins and derivatives	298-81-7	HMDB0014693	-	-	-	-
POS_M217T629	217.081	628.597	10.48	--	4,4'-Thiodianiline	--	7.86292	C12H12N2S	MS1	4.23499e+06	1.32771e+06	1.92837e+06	2.63465e+06	2.40175e+06	2.97767e+06	2.81755e+06	3.02071e+06	3.34552e+06	3.39537e+06	3.36422e+06	4.48274e+06	1.4872e+07	1.60335e+07	1.67269e+06	2.69909e+06	1.83402e+06	1.90441e+07	1.64791e+07	1.66118e+07	2.01826e+07	1.98945e+07	2.01914e+07	1.84713e+07	3.84669e+06	3.84582e+06	4.03502e+06	3.50273e+06	4.00407e+06	--	--	--	-	-	-	-
POS_M217T98	217.13	98.0768	1.63	--	Propionylcarnitine	--	7.41969	C10H19NO4	MS1	6.32743e+06	1.15439e+07	6.92878e+06	1.32301e+07	9.64583e+06	6.49226e+06	6.73927e+06	1.34493e+07	1.53853e+07	1.69032e+07	1.39219e+07	2.33723e+06	7.15519e+06	4.4922e+06	3.96338e+06	2.94363e+06	8.24189e+06	6.80666e+06	8.18161e+06	3.38553e+06	8.01814e+06	9.18929e+06	7.67909e+06	1.28235e+07	1.29635e+07	1.29535e+07	1.44669e+07	8.97464e+06	1.66251e+07	Fatty Acyls	17298-37-2	HMDB0000824	-	-	-	-
POS_M218T819	218.157	819.016	13.65	--	Butylate	--	0.431523	C11H23NOS	MS1	4.53193e+06	320755	456945	244738	781517	1.51923e+06	260059	358003	928850	1.08027e+06	3.87359e+06	921190	1.84038e+07	3115.6	3115.6	3115.6	3115.6	3115.6	3115.6	3115.6	3115.6	3115.6	3115.6	4.44959e+08	3.75826e+06	3.76319e+06	2.65817e+06	4.7058e+06	3.48815e+06	--	--	--	-	-	-	-
POS_M219T36	219.019	35.8362	0.6	--	Sulfacetamide sodium anhydrous	--	13.3717	C8H9N2O3S. Na	MS1	5.87484e+06	5.51508e+06	2.29912e+06	2.47098e+06	3.15313e+06	2.58607e+06	960642	2.32185e+06	3.36381e+06	2.7805e+06	1.35064e+06	2.0933e+06	1.24434e+06	1.95114e+06	2.66474e+06	2.2675e+06	3.24611e+06	3.16271e+06	3.53393e+06	4.2845e+06	2.91612e+06	3.04998e+06	4.19432e+06	3.02868e+06	3.04183e+06	3.04107e+06	3.42048e+06	2.3658e+06	3.34326e+06	--	--	--	-	-	-	-
POS_M219T80	219.083	79.5337	1.33	--	1-Hydroxypyrene	--	9.54075	C16H10O	MS1	7.49662e+06	1.84124e+06	6.83089e+06	7.67005e+06	7.62405e+06	7.97313e+06	7.23797e+06	5.7131e+06	2.99113e+07	7.69243e+06	2.80866e+07	6.81667e+06	900902	2.75589e+06	2.7714e+06	1.02959e+06	1.00582e+06	717629	3.77359e+06	1.24647e+07	1.3835e+07	4.00724e+06	3.78069e+06	1.53473e+07	1.52571e+07	1.52539e+07	1.59804e+07	1.38499e+07	1.5952e+07	Phenanthrenes and derivatives	5315-79-7	HMDB0013139	C14519	ko01120//Microbial metabolism in diverse environments	Global and overview maps	Metabolism
POS_M219T575	219.137	574.772	9.58	--	Cis-zeatin	--	3.76744	C10H13N5O	MS1	7.15599e+06	6.8617e+06	6.96921e+06	6.95155e+06	7.77142e+06	7.59787e+06	7.35386e+06	7.03944e+06	7.60284e+06	7.11887e+06	6.56634e+06	6.80068e+06	6.47108e+06	6.82881e+06	6.30077e+06	7.10168e+06	6.83019e+06	6.8147e+06	7.47119e+06	6.25844e+06	6.76663e+06	6.47603e+06	6.1584e+06	6.36588e+06	6.63154e+06	6.63176e+06	6.57315e+06	6.73891e+06	6.58203e+06	Imidazopyrimidines	-	HMDB0012204	C00371	ko01100//Metabolic pathways;ko01110//Biosynthesis of secondary metabolites;ko00908//Zeatin biosynthesis;ko04075//Plant hormone signal transduction	Global and overview maps;Metabolism of terpenoids and polyketides;Signal transduction	Environmental Information Processing;Metabolism
POS_M219T235	219.134	235.01	3.92	--	Pantothenic acid	--	1.06758	C9H17NO5	MS1	1.52584e+07	1.76244e+07	1.6473e+07	1.69679e+07	1.75205e+07	1.64247e+07	1.6045e+07	2.20116e+07	1.68946e+07	2.12625e+07	2.2295e+07	2.14432e+07	9.3201e+06	1.15599e+07	8.24652e+06	9.19577e+06	5.68478e+06	8.27301e+06	5.41492e+06	3.88603e+06	6.27997e+06	5.2174e+06	6.59317e+06	6.7925e+06	1.32984e+07	1.32967e+07	1.34194e+07	1.30483e+07	1.34323e+07	Alcohols and polyols	79-83-4	HMDB0000210	C00864	ko01100//Metabolic pathways;ko01110//Biosynthesis of secondary metabolites;ko00410//beta-Alanine metabolism;ko00770//Pantothenate and CoA biosynthesis	Global and overview maps;Metabolism of cofactors and vitamins;Metabolism of other amino acids	Metabolism
POS_M219T207	219.134	206.985	3.45	--	D-Lysopine	--	0.0445531	C9H18N2O4	MS1	9.96549e+06	1.04168e+07	1.13567e+07	1.21658e+07	1.22759e+07	1.44494e+07	1.11211e+07	1.18465e+07	1.14544e+07	1.13486e+07	5.15871e+06	1.01797e+07	8.36886e+06	1.0988e+07	1.02624e+07	1.20701e+07	1.03615e+07	1.08455e+07	5.64232e+06	4.41897e+06	6.48159e+06	5.88869e+06	4.08395e+06	6.3142e+06	9.86781e+06	9.86721e+06	1.02053e+07	9.25753e+06	1.0144e+07	--	--	--	C04020	ko00310//Lysine degradation	Amino acid metabolism	Metabolism
POS_M219T836	219.174	836.33	13.94	--	Zerumbone	--	0.566376	C15H22O	MS1	5.02955e+07	5.23107e+07	5.20346e+07	5.12012e+07	5.11477e+07	5.23361e+07	5.60921e+07	5.61507e+07	5.58212e+07	5.5474e+07	4.76971e+07	5.31621e+07	4.9789e+07	4.60541e+07	5.28355e+07	5.40112e+07	5.24798e+07	4.96724e+07	5.62295e+07	5.60738e+07	5.33752e+07	5.96368e+07	5.25949e+07	5.29497e+07	5.21348e+07	5.21321e+07	5.36326e+07	4.94123e+07	5.33736e+07	Prenol lipids	471-05-6	HMDB0036667	-	-	-	-
POS_M219T717	219.174	717.443	11.96	--	Nootkatone	--	2.19564	C15H22O	MS1	1.33319e+07	2.93063e+06	2.60261e+06	2.0333e+06	1.85935e+06	1.53073e+06	1.36755e+07	4.70136e+06	1.65406e+06	1.53365e+06	1.4487e+06	1.46128e+06	1.46245e+07	1.37971e+07	1.77119e+07	4.59944e+07	3115.6	3115.6	3115.6	3115.6	3115.6	3115.6	3115.6	3115.6	5.16152e+06	5.16224e+06	7.65498e+06	3.26433e+06	5.68155e+06	--	--	--	-	-	-	-
POS_M220T329	220.131	329.102	5.49	--	Anhalonine	--	6.91458	C13H19NO3	MS1	888519	1.0123e+06	1.79829e+06	887593	3.52513e+06	3.67293e+06	6.6638e+06	6.60566e+06	7.44961e+06	5.98542e+06	5.7058e+06	1.68892e+06	5.41412e+06	9.10521e+06	7.30028e+06	8.95612e+06	7.41275e+06	2.47799e+06	8.15091e+06	6.98193e+06	1.90675e+06	7.23612e+06	7.43532e+06	7.98063e+06	6.27668e+06	6.27693e+06	6.23709e+06	6.34859e+06	6.244e+06	--	--	--	-	-	-	-
POS_M220T836	220.178	836.055	13.93	--	2-trans,6-trans-Farnesal	--	23.2987	C15H24O	MS1	5.82449e+06	7.15375e+06	5.88515e+06	3.73085e+06	6.63276e+06	8.29003e+06	8.67115e+06	8.61291e+06	8.94354e+06	8.08663e+06	7.08192e+06	6.02217e+06	7.08654e+06	6.88863e+06	4.55044e+06	4.57841e+06	4.41611e+06	4.74877e+06	4.16938e+06	4.44244e+06	5.93165e+06	5.20529e+06	4.35579e+06	6.01349e+06	6.86971e+06	6.86619e+06	7.32946e+06	5.91641e+06	7.38484e+06	Prenol lipids	-	HMDB0060356	C03461	ko01130//Biosynthesis of antibiotics;ko00900//Terpenoid backbone biosynthesis;ko00909//Sesquiterpenoid and triterpenoid biosynthesis	Global and overview maps;Metabolism of terpenoids and polyketides	Metabolism
POS_M221T70	220.981	70.2249	1.17	--	Dicamba	--	18.7037	C8H6Cl2O3	MS1	1.75155e+07	1.5982e+07	2.16257e+07	6.04046e+06	2.37496e+07	2.03459e+07	2.32331e+07	6.5451e+06	6.50398e+06	8.19033e+06	6.21974e+06	2.21171e+07	8.55886e+06	2.80293e+06	8.48184e+06	1.0264e+07	9.06463e+06	6.9324e+06	4.81706e+06	3.48563e+06	4.78684e+06	4.61141e+06	4.07099e+06	5.58461e+06	1.54421e+07	1.54371e+07	1.61707e+07	1.3951e+07	1.62315e+07	--	--	--	-	-	-	-
POS_M221T206	221.092	206.19	3.44	--	N-Acetyl-alpha-D-glucosamine	--	9.34752	C8H15NO6	MS1	9.40981e+06	8.65639e+06	8.73401e+06	1.01641e+07	6.65636e+06	9.97996e+06	1.52623e+07	1.45061e+07	1.44046e+07	1.46251e+07	1.60553e+07	1.50794e+07	3.37031e+06	4.51321e+06	3.49923e+06	4.28856e+06	4.24545e+06	3.45899e+06	3.93412e+06	3.10019e+06	3.46249e+06	2.64186e+06	3.20601e+06	4.03686e+06	9.04413e+06	9.04385e+06	9.02936e+06	9.07227e+06	9.03055e+06	Organooxygen compounds	1811-31-0	HMDB0000212	-	-	-	-
POS_M221T93	221.113	93.0567	1.55	--	N-Acetyl-b-glucosaminylamine	--	0.988809	C8H16N2O5	MS1	2.84279e+07	3.18869e+07	3.31126e+07	2.89128e+07	3.351e+07	3.47988e+07	3.31071e+07	3.12508e+07	2.75697e+07	3.12501e+07	2.84736e+07	3.3901e+07	2.33136e+07	4.45646e+06	3.50947e+06	1.47831e+07	2.78471e+06	1.22803e+07	1.62551e+06	1.15892e+06	1.52828e+06	1.35514e+06	1.37628e+06	1.20003e+06	2.21832e+07	2.21926e+07	1.88772e+07	2.86889e+07	1.89187e+07	Organooxygen compounds	-	HMDB0001104	-	-	-	-
POS_M222T831	221.994	831.389	13.86	--	Acetazolamide	--	25.9789	C4H6N4O3S2	MS1	8.80586e+06	6.20265e+06	1.61033e+06	4.63981e+06	3.83604e+06	9.90622e+06	1.21526e+06	3.85862e+06	4.43339e+06	4.17398e+06	7.36139e+06	9.33981e+06	4.92129e+06	5.17153e+06	2.60818e+06	2.55552e+06	889464	5.90426e+06	3.23142e+06	3.2271e+06	6.62235e+06	719791	5.68122e+06	1.51e+06	6.35417e+06	6.35273e+06	6.29615e+06	6.51629e+06	6.17551e+06	Azoles	59-66-5	HMDB0014957	-	-	-	-
POS_M222T650	222.146	650.474	10.84	--	Isoetharine	--	8.06	C13H21NO3	MS1	1.60434e+08	1.74112e+08	1.81405e+08	1.61265e+08	1.61317e+08	1.68482e+08	1.60627e+08	1.74195e+08	1.6647e+08	1.69923e+08	1.56132e+08	1.61138e+08	1.78085e+08	1.55741e+08	1.53603e+08	1.49268e+08	1.56689e+08	1.53634e+08	1.47179e+08	1.45396e+08	1.46589e+08	1.45041e+08	1.57833e+08	1.54278e+08	1.59093e+08	1.59088e+08	1.59527e+08	1.58272e+08	1.59483e+08	Phenols	530-08-5	HMDB0014366	-	-	-	-
POS_M223T137	223.034	137.268	2.29	--	Alizarin	--	2.92677	C14H8O4	MS1	2.94011e+07	3.03004e+07	3.16959e+07	3.27721e+07	3.16585e+07	3.34934e+07	1.95316e+07	1.9823e+07	2.15937e+07	1.70765e+07	1.69315e+07	1.81674e+07	3.45466e+07	3.84142e+07	3.71185e+07	3.849e+07	3.92487e+07	3.81666e+07	2.27841e+07	2.0072e+07	2.35695e+07	2.14939e+07	2.38587e+07	2.29979e+07	2.84635e+07	2.84622e+07	2.88369e+07	2.77627e+07	2.87941e+07	--	--	--	-	-	-	-
POS_M223T183	223.065	183.291	3.05	--	(E)-Monocrotophos	--	17.1094	C7H14NO5P	MS1	2.05252e+07	3.07647e+07	3.19386e+07	3.23457e+07	8.84756e+06	3.78048e+07	4.00643e+07	4.78401e+07	1.24858e+07	1.81948e+07	7.70998e+07	8.18562e+07	2.73844e+08	2.62945e+07	2.9536e+07	3.3867e+08	1.13452e+08	1.08171e+08	9.13383e+07	9.91166e+07	7.42998e+07	8.97843e+07	2.51452e+07	2.13464e+07	2.50278e+07	2.50226e+07	2.48688e+07	2.53286e+07	2.4884e+07	Organic phosphoric acids and derivatives	6923-22-4	HMDB0031805	-	-	-	-
POS_M223T791	223.097	791.241	13.19	--	Diethyl phthalate	--	0.913679	C12H14O4	MS1	1.14466e+07	1.32444e+07	1.64389e+06	1.14409e+07	1.33816e+07	1.97486e+07	1.27424e+07	1.2088e+07	1.32904e+07	1.85683e+07	1.23302e+07	1.30547e+07	1.37703e+07	2.09985e+07	1.52702e+07	1.44623e+07	1.59571e+07	1.60667e+07	1.48798e+07	1.24143e+07	1.50014e+07	1.4293e+07	1.61687e+07	2.26376e+07	1.2754e+07	1.27538e+07	1.30204e+07	1.22719e+07	1.29722e+07	--	--	--	-	-	-	-
POS_M223T650	223.15	650.399	10.84	--	Neostigmine	--	21.823	C12H19N2O2	MS1	1.78373e+07	1.95903e+07	1.90392e+07	1.81726e+07	1.72598e+07	1.9663e+07	1.70639e+07	1.90344e+07	1.84901e+07	1.76185e+07	1.64287e+07	1.71342e+07	1.80917e+07	1.74861e+07	1.6806e+07	1.78618e+07	1.81688e+07	1.79627e+07	1.73641e+07	1.83129e+07	1.84161e+07	1.82638e+07	1.86719e+07	1.80307e+07	1.74766e+07	1.74764e+07	1.75222e+07	1.73919e+07	1.75161e+07	Benzene and substituted derivatives	59-99-4	HMDB0015472	-	-	-	-
POS_M224T82	223.989	82.1872	1.37	--	Hydroxykynurenine	--	3.92757	C10H12N2O4	MS1	1.31551e+07	8.88816e+06	2.23246e+06	1.46499e+07	1.50936e+07	1.48511e+07	7.47522e+06	6.09473e+06	6.4761e+06	1.47921e+06	7.437e+06	923304	1.82137e+06	2.12979e+06	9.99094e+06	9.47903e+06	2.56535e+06	3.09544e+06	2.12909e+06	3.00902e+06	2.93843e+06	2.38151e+06	3.26807e+06	2.35251e+06	7.70591e+06	7.70321e+06	8.80615e+06	5.67633e+06	8.64398e+06	Organooxygen compounds	484-78-6	HMDB0000732	-	-	-	-
POS_M224T35_2	224.063	34.801	0.58	--	4-(2-Amino-3-hydroxyphenyl)-2,4-dioxobutanoic acid	--	18.8364	C10H9NO5	MS1	7.43169e+06	8.74458e+06	1.03842e+07	8.1963e+06	1.04866e+07	8.57954e+06	1.03856e+07	1.21661e+07	8.59324e+06	1.00797e+07	9.14465e+06	8.82339e+06	1.52637e+07	1.67117e+07	1.15229e+07	9.43735e+06	1.16097e+07	1.07767e+07	1.07369e+07	1.01103e+07	1.07265e+07	8.49236e+06	9.04458e+06	9.57281e+06	9.01591e+06	9.01929e+06	8.10711e+06	1.06097e+07	8.31545e+06	Organooxygen compounds	-	HMDB0004083	C05645	ko00380//Tryptophan metabolism	Amino acid metabolism	Metabolism
POS_M224T35_3	224.076	34.8369	0.58	--	L-3-Hydroxykynurenine	--	16.2715	C10H12N2O4	MS1	7.61521e+06	4.64553e+06	6.81006e+06	9.3253e+06	1.12488e+07	9.10274e+06	9.19276e+06	1.20285e+07	1.04886e+07	6.61566e+06	5.65512e+06	7.13987e+06	2.72047e+06	3.46442e+06	1.82314e+06	4.58738e+06	5.15837e+06	5.90699e+06	7.80108e+06	6.44497e+06	4.87902e+06	6.62176e+06	5.37021e+06	7.24034e+06	6.40951e+06	6.40285e+06	7.41063e+06	4.59358e+06	7.23797e+06	Organooxygen compounds	606-14-4	HMDB0011631	C03227	ko01100//Metabolic pathways;ko00380//Tryptophan metabolism	Amino acid metabolism;Global and overview maps	Metabolism
POS_M224T751	224.1	750.552	12.51	--	Mefenamic acid	--	11.0447	C15H15NO2	MS1	9.49277e+06	8.08211e+06	49369.7	7.4131e+06	8.03584e+06	8.13495e+06	3.47836e+07	3.77568e+07	3.90686e+07	4.46686e+07	4.6155e+07	5.74196e+07	84566.7	171856	81304.8	212830	127431	155526	114586	192494	201161	146798	87505.7	56782.6	1.433e+07	1.43243e+07	1.51583e+07	1.27435e+07	1.5099e+07	Isoflavonoids	4044-00-2	HMDB0030699	-	-	-	-
POS_M225T70	224.99	70.0614	1.17	--	5-(Methylthio)-2,3-dioxopentyl phosphate	--	19.467	C6H11O6PS	MS1	7.63653e+06	8.00545e+06	5.97115e+06	7.95409e+06	9.50384e+06	7.70611e+06	8.48735e+06	9.22815e+06	9.6833e+06	9.8319e+06	1.03737e+07	7.2544e+06	3.38275e+06	4.58236e+06	925520	4.31531e+06	5.72729e+06	3.23137e+06	765843	378038	2.19951e+06	2.91855e+06	594683	5.43844e+06	6.80563e+06	6.80469e+06	6.86705e+06	6.67172e+06	6.88329e+06	Organic phosphoric acids and derivatives	115974-73-7	HMDB0059620	C15650	ko01100//Metabolic pathways;ko00270//Cysteine and methionine metabolism	Amino acid metabolism;Global and overview maps	Metabolism
POS_M225T35_3	225.06	34.8005	0.58	--	4-Amino-4-deoxychorismate	--	14.5058	C10H11NO5	MS1	6.31234e+06	5.99255e+06	5.7214e+06	6.41416e+06	6.20351e+06	6.6277e+06	6.84847e+06	7.02207e+06	6.40312e+06	6.32338e+06	8.47213e+06	6.28094e+06	5.88358e+06	5.61698e+06	5.31078e+06	3.72131e+06	3.76053e+06	4.25706e+06	4.32927e+06	5.34673e+06	5.6878e+06	4.03383e+06	4.14296e+06	6.06591e+06	5.85413e+06	5.85432e+06	5.57492e+06	6.41799e+06	5.56116e+06	--	--	--	C11355	ko00790//Folate biosynthesis	Metabolism of cofactors and vitamins	Metabolism
POS_M225T735	225.148	735.389	12.26	--	Methyl jasmonate	--	0.532229	C13H20O3	MS1	7.99758e+06	6.33903e+06	1.0657e+06	1.17477e+07	8.09826e+06	8.33899e+06	6.8108e+06	6.54826e+06	6.27646e+06	5.79893e+06	1.7233e+06	6.99048e+06	6.17013e+06	6.8722e+06	5.80542e+06	1.0056e+07	1.01687e+07	7.40672e+06	5.15488e+06	1.60921e+06	4.77921e+06	5.6675e+06	5.56275e+06	5.49785e+06	5.96837e+06	5.96864e+06	5.92672e+06	6.04474e+06	5.93334e+06	Fatty Acyls	1211-29-6	HMDB0036583	C11512	ko01110//Biosynthesis of secondary metabolites;ko00592//alpha-Linolenic acid metabolism	Global and overview maps;Lipid metabolism	Metabolism
POS_M226T825	226.012	824.554	13.74	--	Carnosine	--	3.37892	C9H14N4O3	MS1	2.96986e+07	1.62294e+08	2.95809e+07	6.02404e+07	2.32769e+08	2.99601e+08	3.44883e+08	1.82079e+08	1.92813e+08	2.0125e+08	1.41434e+08	1.74834e+08	6.25891e+07	6.20454e+07	2.06743e+08	1.99689e+08	3.07389e+07	1.75938e+08	1.54914e+08	1.71656e+08	1.74724e+08	1.08267e+08	3.83409e+07	4.22609e+07	1.31824e+08	1.3155e+08	1.50713e+08	7.89286e+07	1.9195e+08	Peptidomimetics	305-84-0	HMDB0000033	C00386	ko01100//Metabolic pathways;ko00340//Histidine metabolism;ko00410//beta-Alanine metabolism	Amino acid metabolism;Global and overview maps;Metabolism of other amino acids	Metabolism
POS_M226T414	226.113	414.271	6.9	--	Metyrapone	--	10.0439	C14H14N2O	MS1	2.54033e+06	3.42908e+06	4.31996e+06	4.36096e+06	4.2491e+06	4.1052e+06	4.10713e+06	4.76133e+06	4.81603e+06	3.49472e+06	5.1988e+06	4.18513e+06	5.63861e+06	5.84027e+06	5.77337e+06	5.09021e+06	5.46142e+06	3.1861e+06	7.0303e+06	5.50582e+06	4.94767e+06	4.5956e+06	4.71172e+06	5.0661e+06	3.65496e+06	3.65585e+06	3.37864e+06	4.13527e+06	3.44625e+06	Homogeneous transition metal compounds	7439-89-6	HMDB0015531	-	-	-	-
POS_M226T819	226.146	818.926	13.65	--	Terbutaline	--	8.44153	C12H19NO3	MS1	5.93068e+06	4.40944e+06	4.40106e+06	2.43156e+06	2.18929e+06	4.27086e+06	1.88636e+06	1.42199e+06	6.86492e+06	8.38298e+06	7.86768e+06	8.41311e+06	9.45709e+06	8.56426e+06	1.59721e+07	1.26124e+07	1.48014e+07	1.95716e+07	1.51603e+07	2.12541e+07	1.64824e+07	1.41978e+07	1.27636e+07	1.12176e+07	7.79594e+06	7.79801e+06	7.71201e+06	7.92976e+06	7.74342e+06	Phenols	23031-25-6	HMDB0015009	-	-	-	-
POS_M227T539	227.127	539.33	8.99	--	Ametryn	--	28.483	C9H17N5S	MS1	1.0297e+06	1.51484e+06	2.02711e+06	1.52844e+06	4.47339e+06	2.38594e+06	3.93963e+06	3.92256e+06	5.13416e+06	5.29572e+06	5.09766e+06	5.87633e+06	598787	867290	877155	5.41493e+06	1.1212e+06	871868	5.99399e+06	5.20156e+06	840992	988885	652893	545243	4.24061e+06	4.24082e+06	4.28305e+06	4.17404e+06	4.26696e+06	--	--	--	-	-	-	-
POS_M228T171	228.084	170.645	2.84	--	Trioxsalen	--	15.0733	C14H12O3	MS1	1.87812e+06	2.28575e+06	2.63717e+06	3.67555e+06	3.4605e+06	4.21128e+06	6.58097e+06	8.25225e+06	9.35368e+06	7.94493e+06	8.87681e+06	2.45857e+06	1.21471e+07	3115.6	3115.6	3115.6	3115.6	3115.6	3115.6	3115.6	3115.6	3.59268e+06	1.53123e+06	612888	1.91762e+06	1.91877e+06	1.91301e+06	1.92382e+06	1.91544e+06	Coumarins and derivatives	3902-71-4	HMDB0015575	-	-	-	-
POS_M229T321	229.166	321.077	5.35	--	Mepivacaine	--	0.691245	C15H22N2O	MS1	3.71415e+06	4.69667e+06	3.60894e+06	3.29356e+06	3.47851e+06	3.90891e+06	8.22398e+06	6.28285e+06	7.13704e+06	6.85987e+06	6.93577e+06	5.87994e+06	2.12697e+06	2.49153e+06	2.2602e+06	2.41912e+06	2.6077e+06	2.83005e+06	715150	2.09784e+06	731369	676052	635875	2.88895e+06	4.18848e+06	4.18705e+06	4.66461e+06	3.32759e+06	4.5785e+06	Piperidines	96-88-8	HMDB0015096	-	-	-	-
POS_M230T432	230.115	431.603	7.19	--	Propazine	--	5.8386	C9H16ClN5	MS1	1.47247e+06	4.35298e+06	4.1627e+06	3.35575e+06	3.50409e+06	661945	3.40788e+06	3.07421e+06	3.08955e+06	721728	3.05518e+06	839562	726785	3.24865e+06	2.70424e+06	3.76796e+06	3.66885e+06	3.36107e+06	939730	3.43678e+06	1.10526e+06	864901	3.0514e+06	3.48569e+06	2.83429e+06	2.83445e+06	2.85383e+06	2.7995e+06	2.84984e+06	--	--	--	-	-	-	-
POS_M230T761	230.248	760.532	12.68	--	D-Ribose 5-phosphate	--	0.0295532	C5H11O8P	MS1	3.3658e+06	2.10192e+06	9.46598e+06	6.66202e+06	4.50961e+06	4.92569e+06	1.2236e+06	3.75768e+06	4.8816e+06	6.51501e+06	5.01212e+06	5.1149e+06	2.34517e+06	947548	3.53194e+06	985187	945690	877258	4.13132e+06	1.3234e+06	3.97261e+06	5.01309e+06	4.25074e+06	4.42235e+06	4.18312e+06	4.18299e+06	4.39409e+06	3.8087e+06	4.34891e+06	Organooxygen compounds	3615-55-2	HMDB0001548	C00117	ko01100//Metabolic pathways;ko01110//Biosynthesis of secondary metabolites;ko01120//Microbial metabolism in diverse environments;ko01130//Biosynthesis of antibiotics;ko01230//Biosynthesis of amino acids;ko01200//Carbon metabolism;ko00230//Purine metabolism;ko00030//Pentose phosphate pathway;ko00710//Carbon fixation in photosynthetic organisms	Carbohydrate metabolism;Energy metabolism;Global and overview maps;Nucleotide metabolism	Metabolism
POS_M231T199	231.019	199.23	3.32	--	Guanabenz	--	4.26479	C8H8Cl2N4	MS1	1.11604e+06	930387	1.12542e+06	1.27157e+06	436590	557664	1.30011e+06	545988	479107	1.66931e+06	670715	1.11041e+06	6.70389e+06	6.08885e+06	6.48621e+06	4.46364e+06	6.29567e+06	5.74226e+06	996257	3.96706e+06	3.44166e+06	4.10355e+06	3.18214e+06	2.72121e+06	1.27214e+06	1.27151e+06	1.36879e+06	1.0821e+06	1.36718e+06	Benzene and substituted derivatives	5051-62-7	HMDB0014767	-	-	-	-
POS_M231T322	231.065	322.037	5.37	--	Visnagin	--	0.925128	C13H10O4	MS1	5.30506e+06	5.66595e+06	5.92622e+06	5.41646e+06	5.56212e+06	5.71456e+06	7.86937e+06	6.8452e+06	7.6142e+06	6.57004e+06	7.71944e+06	7.3052e+06	1.10192e+07	1.14736e+07	1.11351e+07	1.26432e+07	1.19379e+07	1.04217e+07	1.08211e+07	1.1305e+07	1.00759e+07	9.97537e+06	1.06626e+07	1.03202e+07	8.30038e+06	8.30093e+06	8.14987e+06	8.57302e+06	8.17661e+06	--	--	--	-	-	-	-
POS_M232T107	232.013	106.566	1.78	--	Diuron	--	18.8893	C9H10Cl2N2O	MS1	4.91586e+06	4.25588e+06	4.73218e+06	4.04366e+06	3.24537e+06	3.42413e+06	2.62411e+06	2.53323e+06	2.58518e+06	6.79904e+06	1.05488e+07	9.06345e+06	1.85092e+07	1.46104e+07	1.56714e+07	1.519e+07	2.1416e+07	1.67942e+07	1.89237e+07	1.74582e+07	1.80248e+07	1.50221e+07	1.29741e+07	1.25183e+07	8.20288e+06	8.20885e+06	6.79295e+06	1.05421e+07	7.2301e+06	--	--	--	-	-	-	-
POS_M232T201	232.087	200.941	3.35	--	Nalidixic Acid	--	10.3809	C12H12N2O3	MS1	2.26854e+07	2.37509e+07	2.44915e+07	2.3863e+07	2.57567e+07	2.61134e+07	1.84118e+07	1.55229e+07	1.87252e+07	1.54509e+07	1.61402e+07	1.44094e+07	9.55089e+06	9.30516e+06	8.83028e+06	9.09813e+06	9.22721e+06	8.27869e+06	3.6493e+06	3.20572e+06	3.51355e+06	3.40014e+06	3.61061e+06	3.3746e+06	1.38676e+07	1.3865e+07	1.4369e+07	1.2897e+07	1.43437e+07	Diazanaphthalenes	389-08-2	HMDB0014917	-	-	-	-
POS_M232T212	232.129	211.963	3.53	--	Fenfluramine	--	6.99024	C12H16F3N	MS1	3.47652e+06	4.18621e+06	4.07664e+06	5.47953e+06	6.15123e+06	4.56446e+06	5.575e+06	5.17536e+06	7.57519e+06	6.93577e+06	7.60455e+06	7.214e+06	7.86955e+06	6.77269e+06	6.20931e+06	1.03791e+07	8.19214e+06	9.52136e+06	6.40713e+06	4.07835e+06	5.56979e+06	3.7365e+06	3.6765e+06	3.27738e+06	4.86495e+06	4.86641e+06	4.52827e+06	5.42004e+06	4.63537e+06	--	--	--	-	-	-	-
[truncated: 328 more rows]

## Sheet: NEG
name	mz	rt	rtmin	MS2_name	MS1_name	identify.pvalue	ppm	formula	MS_type	GY02-CK-1	GY02-CK-2	GY02-CK-3	GY02-CK-4	GY02-CK-5	GY02-CK-6	GY02-Na-1	GY02-Na-2	GY02-Na-3	GY02-Na-4	GY02-Na-5	GY02-Na-6	GY18-CK-1	GY18-CK-2	GY18-CK-3	GY18-CK-4	GY18-CK-5	GY18-CK-6	GY18-Na-1	GY18-Na-2	GY18-Na-3	GY18-Na-4	GY18-Na-5	GY18-Na-6	QC1	QC2	QC3	QC4	QC5	Class	CAS	HMDB	C_ID	Pathway	KEGG_B_class	KEGG_A_class
[truncated: 1,014 more rows]
