# Supplementary material for: Combined Proteomic and Metabolomic Analysis of the Molecular Mechanism Underlying the Response to Salt Stress during Seed Germination in Barley
Source: Int J Mol Sci. 2022 Sep 10;23(18):10515. doi: 10.3390/ijms231810515 (PMC9499682; doi:10.3390/ijms231810515)
Supplement: Supplementary file 1 [file ijms-23-10515-s001.zip › Table S7.xlsx]

## Sheet: CK-2-vs-M-2
name	GY02-CK-1	GY02-CK-2	GY02-CK-3	GY02-CK-4	GY02-CK-5	GY02-CK-6	GY02-Na-1	GY02-Na-2	GY02-Na-3	GY02-Na-4	GY02-Na-5	GY02-Na-6	control_mean	case_mean	log2_FC(case_mean/control_mean)	Pvalue	fdr	vip	mz	rt	rtmin	MS2_name	MS1_name	identify.pvalue	ppm	formula	MS_type	Class	CAS	HMDB	C_ID	Pathway	KEGG_B_class	KEGG_A_class
POS_M132T244	1.44616e+10	1.40683e+10	1.45939e+10	1.46573e+10	1.49391e+10	1.47901e+10	9.75344e+09	9.36657e+09	9.6839e+09	9.6594e+09	9.62454e+09	9.40936e+09	1.4585e+10	9.58287e+09	-0.605959	6.47054e-12	2.34742e-09	5.01657	132.102	243.625	4.06	L-Leucine	--	1.06743e-41	0.0283128	C6H13NO2	MS2	Carboxylic acids and derivatives	61-90-5	HMDB0000687	C00123	ko01100//Metabolic pathways;ko01110//Biosynthesis of secondary metabolites;ko01230//Biosynthesis of amino acids;ko02010//ABC transporters;ko01210//2-Oxocarboxylic acid metabolism;ko00970//Aminoacyl-tRNA biosynthesis;ko00966//Glucosinolate biosynthesis;ko00290//Valine, leucine and isoleucine biosynthesis;ko00280//Valine, leucine and isoleucine degradation	Amino acid metabolism;Biosynthesis of other secondary metabolites;Global and overview maps;Membrane transport;Translation	Environmental Information Processing;Genetic Information Processing;Metabolism
POS_M104T87	6.3694e+09	6.20828e+09	6.61192e+09	6.61286e+09	7.0413e+09	6.98108e+09	4.62471e+09	4.73888e+09	4.8889e+09	4.67231e+09	4.67979e+09	4.6136e+09	6.63747e+09	4.70303e+09	-0.497043	7.79727e-08	2.93351e-06	3.0409	104.072	87.4712	1.46	--	Dimethylglycine	--	3.4513	C4H9NO2	MS1	Carboxylic acids and derivatives	1118-68-9	HMDB0000092	C01026	ko01100//Metabolic pathways;ko00260//Glycine, serine and threonine metabolism	Amino acid metabolism;Global and overview maps	Metabolism
POS_M258T86	9.54896e+08	9.35206e+08	1.00944e+09	9.50798e+08	1.03515e+09	9.04416e+08	2.0277e+09	2.13409e+09	2.20823e+09	1.94979e+09	2.2127e+09	2.09869e+09	9.64984e+08	2.1052e+09	1.12538	2.92513e-10	2.85707e-08	2.40214	258.11	86.2172	1.44	Glycerophosphocholine	--	1.01357e-08	0.601889	C8H21NO6P	MS2	Glycerophospholipids	-	HMDB0011290	C00670	ko00564//Glycerophospholipid metabolism;ko00565//Ether lipid metabolism	Lipid metabolism	Metabolism
POS_M235T90	4.10834e+09	2.96987e+09	3.46372e+09	4.87548e+09	5.05797e+09	2.6204e+09	5.81644e+09	6.07846e+09	6.28069e+09	7.07095e+09	4.95638e+09	3.73726e+09	3.8493e+09	5.6567e+09	0.555365	0.0162678	0.0789152	2.39049	235.166	89.5732	1.49	--	Procainamide	--	10.284	C13H21N3O	MS1	Benzene and substituted derivatives	1951-06-09	HMDB0015169	-	-	-	-
POS_M147T85	6.09034e+09	6.21164e+09	6.07518e+09	5.77181e+09	6.31923e+09	6.22461e+09	4.76822e+09	4.82999e+09	4.71089e+09	4.70757e+09	5.10236e+09	5.23327e+09	6.11547e+09	4.89205e+09	-0.322024	1.29928e-06	3.11276e-05	2.3903	147.076	85.0749	1.42	L-Glutamine	--	5.52911e-27	3.97463	C5H10N2O3	MS2	Carboxylic acids and derivatives	5959-95-5	HMDB0003423	C00064	ko01100//Metabolic pathways;ko01120//Microbial metabolism in diverse environments;ko01230//Biosynthesis of amino acids;ko02010//ABC transporters;ko00230//Purine metabolism;ko00240//Pyrimidine metabolism;ko00970//Aminoacyl-tRNA biosynthesis;ko00250//Alanine, aspartate and glutamate metabolism;ko00630//Glyoxylate and dicarboxylate metabolism;ko00220//Arginine biosynthesis;ko00910//Nitrogen metaboli…	Amino acid metabolism;Carbohydrate metabolism;Energy metabolism;Global and overview maps;Membrane transport;Nucleotide metabolism;Translation	Environmental Information Processing;Genetic Information Processing;Metabolism
POS_M325T98	9.29336e+08	1.04124e+09	1.12063e+09	1.0477e+09	1.06076e+09	1.14164e+09	1.73337e+09	1.55912e+09	2.49732e+09	1.8047e+09	1.91499e+09	1.87225e+09	1.05688e+09	1.89696e+09	0.843872	9.26846e-05	0.00110764	1.99311	325.112	97.5333	1.63	--	Alpha-Lactose	--	8.76346	C12H22O11	MS1	Organooxygen compounds	63-42-3	HMDB0000186	C00243	ko01100//Metabolic pathways;ko02010//ABC transporters;ko00052//Galactose metabolism	Carbohydrate metabolism;Global and overview maps;Membrane transport	Environmental Information Processing;Metabolism
POS_M277T422	8.08989e+08	8.13327e+08	1.02518e+09	8.11554e+08	9.71449e+08	9.84028e+08	2.06568e+08	1.77031e+08	1.88248e+08	1.91768e+08	1.40522e+08	2.04259e+08	9.02421e+08	1.84732e+08	-2.28836	1.13073e-08	5.57572e-07	1.86822	277.165	422.467	7.04	--	4-Hydroxycinnamoylagmatine	--	3.2132	C14H20N4O2	MS1	Cinnamic acids and derivatives	7295-86-5	HMDB0033460	C04498	ko00330//Arginine and proline metabolism	Amino acid metabolism	Metabolism
POS_M152T298_2	1.38223e+09	1.29294e+09	1.45799e+09	1.39707e+09	1.34095e+09	1.41242e+09	1.82144e+09	1.768e+09	1.93782e+09	1.90781e+09	1.90304e+09	1.90078e+09	1.3806e+09	1.87315e+09	0.44017	6.92167e-08	2.62352e-06	1.59205	152.107	297.963	4.97	--	(+)-Norephedrine	--	0.685443	C9H13NO	MS1	--	--	--	-	-	-	-
POS_M205T396	5.39337e+09	5.54984e+09	5.56254e+09	5.48091e+09	5.55661e+09	5.63698e+09	5.93889e+09	5.78011e+09	6.03567e+09	6.06185e+09	6.18894e+09	5.94405e+09	5.53004e+09	5.99158e+09	0.115647	3.6975e-05	0.000510316	1.51743	205.097	395.554	6.59	L-Tryptophan	--	3.34188e-05	2.42312	C11H12N2O2	MS2	Indoles and derivatives	73-22-3	HMDB0000929	C00078	ko01100//Metabolic pathways;ko01110//Biosynthesis of secondary metabolites;ko01130//Biosynthesis of antibiotics;ko01230//Biosynthesis of amino acids;ko00380//Tryptophan metabolism;ko01210//2-Oxocarboxylic acid metabolism;ko00260//Glycine, serine and threonine metabolism;ko00970//Aminoacyl-tRNA biosynthesis;ko00400//Phenylalanine, tyrosine and tryptophan biosynthesis;ko00966//Glucosinolate biosynt…	Amino acid metabolism;Biosynthesis of other secondary metabolites;Global and overview maps;Translation	Genetic Information Processing;Metabolism
POS_M182T216	1.78696e+09	1.9028e+09	1.90358e+09	1.97834e+09	1.87015e+09	2.1138e+09	1.35486e+09	1.36827e+09	1.43896e+09	1.52357e+09	1.52607e+09	1.47989e+09	1.92594e+09	1.44861e+09	-0.410898	5.36906e-06	0.000102904	1.45234	182.081	216.125	3.6	--	Azobenzene	--	17.5626	C12H10N2	MS1	--	--	--	-	-	-	-
POS_M182T170	8.6592e+08	1.12873e+09	1.17167e+09	9.71735e+08	1.10608e+09	1.09361e+09	6.23244e+08	6.07468e+08	4.75174e+08	6.36935e+08	6.36022e+08	6.1845e+08	1.05629e+09	5.99549e+08	-0.817058	6.34191e-06	0.000119241	1.44163	182.081	170.082	2.83	--	Beta-Tyrosine	--	1.03793	C9H11NO3	MS1	Carboxylic acids and derivatives	-	HMDB0003831	C04368	ko00350//Tyrosine metabolism	Amino acid metabolism	Metabolism
POS_M90T85	2.74756e+09	2.72502e+09	2.88137e+09	2.55995e+09	2.88287e+09	2.74552e+09	2.1838e+09	2.24093e+09	2.34702e+09	2.13933e+09	2.5337e+09	2.33456e+09	2.75705e+09	2.29656e+09	-0.263652	0.000118931	0.00136663	1.41645	90.0551	85.1624	1.42	L-Alanine	--	0.000257911	1.3404	C3H7NO2	MS2	Carboxylic acids and derivatives	302-72-7	HMDB0062251	C01401	ko00460//Cyanoamino acid metabolism	Metabolism of other amino acids	Metabolism
POS_M302T794	1.91917e+09	1.97147e+09	1.90089e+09	2.05245e+09	1.94849e+09	1.88393e+09	2.46201e+09	2.10134e+09	2.30223e+09	2.45263e+09	2.44287e+09	2.38467e+09	1.94607e+09	2.35762e+09	0.276773	5.78364e-05	0.000743673	1.39793	302.304	793.539	13.23	Sphinganine	--	2.24702e-12	1.09516	C18H39NO2	MS2	Organonitrogen compounds	764-22-7	HMDB0000269	C00836	ko01100//Metabolic pathways;ko00600//Sphingolipid metabolism	Global and overview maps;Lipid metabolism	Metabolism
POS_M112T98	1.45571e+08	1.50288e+08	1.59108e+08	1.48752e+08	1.62387e+08	1.58828e+08	5.08722e+08	5.03414e+08	4.94529e+08	5.28504e+08	5.40029e+08	5.38441e+08	1.54156e+08	5.1894e+08	1.75118	9.44688e-13	6.92963e-10	1.37373	112.051	97.8648	1.63	Cytosine	--	5.36438e-23	0.537562	C4H5N3O	MS2	Diazines	71-30-7	HMDB0000630	C00380	ko01100//Metabolic pathways;ko00240//Pyrimidine metabolism	Global and overview maps;Nucleotide metabolism	Metabolism
POS_M156T79	9.96816e+08	9.63571e+08	9.57394e+08	9.29996e+08	9.5471e+08	9.71097e+08	6.13533e+08	5.76393e+08	6.17537e+08	5.92561e+08	6.13976e+08	5.68668e+08	9.62264e+08	5.97111e+08	-0.688433	4.82879e-11	8.75908e-09	1.37349	156.076	78.8394	1.31	--	L-Histidine	--	0.498596	C6H9N3O2	MS1	Carboxylic acids and derivatives	71-00-1	HMDB0000177	C00135	ko01100//Metabolic pathways;ko01110//Biosynthesis of secondary metabolites;ko01230//Biosynthesis of amino acids;ko02010//ABC transporters;ko00970//Aminoacyl-tRNA biosynthesis;ko00340//Histidine metabolism;ko00410//beta-Alanine metabolism	Amino acid metabolism;Global and overview maps;Membrane transport;Metabolism of other amino acids;Translation	Environmental Information Processing;Genetic Information Processing;Metabolism
POS_M85T97	4.65277e+08	4.45367e+08	4.8898e+08	4.85899e+08	4.61805e+08	4.56925e+08	7.38176e+08	7.23808e+08	7.22833e+08	7.91095e+08	7.55926e+08	1.13286e+09	4.67376e+08	8.10784e+08	0.794734	0.000382069	0.0036683	1.29603	85.0283	97.3416	1.62	Acetoacetic acid	--	6.19241e-21	5.99501	C4H6O3	MS2	Keto acids and derivatives	541-50-4	HMDB0000060	C00164	ko01100//Metabolic pathways;ko01120//Microbial metabolism in diverse environments;ko00350//Tyrosine metabolism;ko00310//Lysine degradation;ko00650//Butanoate metabolism;ko00280//Valine, leucine and isoleucine degradation;ko00640//Propanoate metabolism;ko00072//Synthesis and degradation of ketone bodies	Amino acid metabolism;Carbohydrate metabolism;Global and overview maps;Lipid metabolism	Metabolism
POS_M142T35_1	1.60633e+09	1.45239e+09	1.19184e+09	1.13951e+09	1.64365e+09	1.69888e+09	1.64591e+09	1.87157e+09	1.98521e+09	1.86955e+09	1.93622e+09	1.88424e+09	1.45543e+09	1.86545e+09	0.358076	0.00365725	0.0239989	1.2959	141.959	34.7213	0.58	--	5-Hydroxymethyluracil	--	3.58772	C5H6N2O3	MS1	Diazines	4433-40-3	HMDB0000469	-	-	-	-
POS_M297T814	3.4938e+08	3.45927e+08	4.00687e+08	3.74922e+08	3.41416e+08	3.89936e+08	3.49774e+07	3.11588e+07	4.13162e+07	2.69804e+07	4.37878e+07	4.77034e+07	3.67045e+08	3.7654e+07	-3.28508	3.12779e-11	6.40009e-09	1.28544	297.242	813.578	13.56	12,13-DHOME	--	7.8543e-11	12.3691	C18H34O4	MS2	Fatty Acyls	-	HMDB0004705	C14829	ko00591//Linoleic acid metabolism	Lipid metabolism	Metabolism
POS_M271T97	7.73866e+07	8.61114e+07	1.03653e+08	1.0938e+08	3.31313e+07	1.49248e+08	2.86404e+08	3.29976e+08	3.59763e+08	4.43488e+08	4.86843e+08	5.11266e+08	9.31518e+07	4.02957e+08	2.11297	1.64952e-05	0.000262631	1.26107	271.08	97.4309	1.62	--	N-Benzoyl-4-methoxyanthranilate	--	15.154	C15H13NO4	MS1	--	--	--	-	-	-	-
POS_M120T86	1.39465e+09	1.38886e+09	1.43422e+09	1.35418e+09	1.41524e+09	1.41709e+09	1.05602e+09	1.11837e+09	1.10364e+09	1.05515e+09	1.16907e+09	1.11657e+09	1.40071e+09	1.10313e+09	-0.344547	6.02804e-08	2.38844e-06	1.20694	120.066	86.2501	1.44	--	L-Threonine	--	0.0319513	C4H9NO3	MS1	Carboxylic acids and derivatives	72-19-5	HMDB0000167	C00188	ko01100//Metabolic pathways;ko01110//Biosynthesis of secondary metabolites;ko01120//Microbial metabolism in diverse environments;ko01130//Biosynthesis of antibiotics;ko01230//Biosynthesis of amino acids;ko02010//ABC transporters;ko00260//Glycine, serine and threonine metabolism;ko00970//Aminoacyl-tRNA biosynthesis;ko00261//Monobactam biosynthesis;ko00290//Valine, leucine and isoleucine biosynthes…	Amino acid metabolism;Biosynthesis of other secondary metabolites;Global and overview maps;Membrane transport;Metabolism of cofactors and vitamins;Translation	Environmental Information Processing;Genetic Information Processing;Metabolism
POS_M148T87	3.90279e+08	3.95987e+08	4.10495e+08	4.35288e+08	4.49884e+08	4.29575e+08	1.23537e+08	1.29148e+08	1.35277e+08	1.1853e+08	1.39795e+08	1.28785e+08	4.18585e+08	1.29179e+08	-1.69615	6.15656e-11	9.77162e-09	1.19904	148.06	87.4712	1.46	L-Glutamic acid	--	5.36895e-21	0.136579	C5H9NO4	MS2	Carboxylic acids and derivatives	-	HMDB0060475	C00025	ko01100//Metabolic pathways;ko01110//Biosynthesis of secondary metabolites;ko01120//Microbial metabolism in diverse environments;ko01130//Biosynthesis of antibiotics;ko01230//Biosynthesis of amino acids;ko02010//ABC transporters;ko00330//Arginine and proline metabolism;ko01210//2-Oxocarboxylic acid metabolism;ko01200//Carbon metabolism;ko00970//Aminoacyl-tRNA biosynthesis;ko00250//Alanine, aspart…	Amino acid metabolism;Biosynthesis of other secondary metabolites;Carbohydrate metabolism;Energy metabolism;Global and overview maps;Membrane transport;Metabolism of cofactors and vitamins;Metabolism of other amino acids;Translation	Environmental Information Processing;Genetic Information Processing;Metabolism
POS_M97T97	4.05934e+08	3.87195e+08	3.9954e+08	3.92634e+08	3.99483e+08	3.69091e+08	6.22593e+08	6.5085e+08	6.01376e+08	6.46851e+08	6.21725e+08	9.30812e+08	3.92313e+08	6.79034e+08	0.791481	0.000226942	0.00235232	1.18028	97.0289	97.2906	1.62	--	2-Furancarboxaldehyde	--	0.00596842	C5H4O2	MS1	Carbonyl compounds	1998-01-01	HMDB0032914	C14279	ko01120//Microbial metabolism in diverse environments	Global and overview maps	Metabolism
POS_M154T398	4.19e+08	1.35056e+09	1.208e+09	1.04805e+09	9.44542e+08	9.1674e+08	8.02299e+08	1.61403e+08	1.77514e+08	6.81836e+08	6.86722e+08	6.14025e+08	9.81149e+08	5.20633e+08	-0.914204	0.0240895	0.105293	1.15763	154.042	398.442	6.64	--	2-Pyrocatechuic acid	--	1.21864	C7H6O4	MS1	Benzene and substituted derivatives	303-38-8	HMDB0000397	C00196	ko01110//Biosynthesis of secondary metabolites;ko01120//Microbial metabolism in diverse environments;ko01130//Biosynthesis of antibiotics	Global and overview maps	Metabolism
POS_M188T396	2.23286e+09	2.27362e+09	2.29056e+09	2.30028e+09	2.29033e+09	2.22018e+09	2.47546e+09	2.38919e+09	2.55279e+09	2.58608e+09	2.61714e+09	2.51897e+09	2.26797e+09	2.52327e+09	0.153892	3.56388e-05	0.000494561	1.12169	188.07	395.656	6.59	N-Alpha-acetyllysine	--	0.000399507	1.71886	C8H16N2O3	MS2	Carboxylic acids and derivatives	1946-82-3	HMDB0000446	-	-	-	-
POS_M293T393	2.77618e+08	4.04593e+08	3.97104e+08	2.83569e+08	4.02655e+08	3.96088e+08	1.32213e+08	1.12537e+08	1.2477e+08	9.72872e+07	1.04003e+08	1.02889e+08	3.60271e+08	1.12283e+08	-1.68194	2.32418e-06	5.04884e-05	1.08199	293.159	392.508	6.54	--	Sinapine	--	4.68754	C16H24NO5	MS1	Cinnamic acids and derivatives	18696-26-9	HMDB0029379	C00933	ko00940//Phenylpropanoid biosynthesis	Biosynthesis of other secondary metabolites	Metabolism
POS_M139T728	4.34092e+07	3.19858e+07	4.86379e+07	2.14774e+07	1.71032e+07	1.59512e+07	5.11943e+07	1.36264e+07	5.49131e+08	7.03573e+08	1.34128e+08	5.28063e+08	2.97608e+07	3.29953e+08	3.47077	0.0332374	0.131782	1.06789	139.019	727.674	12.13	--	4-Hydroxybenzoic acid	--	3.98449	C7H6O3	MS1	Benzene and substituted derivatives	99-96-7	HMDB0000500	C00156	ko01100//Metabolic pathways;ko01110//Biosynthesis of secondary metabolites;ko01120//Microbial metabolism in diverse environments;ko01220//Degradation of aromatic compounds;ko00360//Phenylalanine metabolism;ko00130//Ubiquinone and other terpenoid-quinone biosynthesis;ko00790//Folate biosynthesis	Amino acid metabolism;Global and overview maps;Metabolism of cofactors and vitamins	Metabolism
POS_M277T834	4.27723e+08	4.68899e+08	4.5112e+08	4.43156e+08	4.66102e+08	4.7383e+08	2.67727e+08	2.50146e+08	2.69279e+08	2.20336e+08	2.59179e+08	1.97205e+08	4.55138e+08	2.43979e+08	-0.89955	3.07953e-08	1.34836e-06	1.03699	277.216	834.453	13.91	Stearidonic acid	--	2.78598e-28	0.299039	C18H28O2	MS2	Fatty Acyls	20290-75-9	HMDB0006547	C16300	ko01110//Biosynthesis of secondary metabolites;ko00592//alpha-Linolenic acid metabolism	Global and overview maps;Lipid metabolism	Metabolism
NEG_M311T811	1.42681e+09	1.2111e+09	1.23441e+09	1.14892e+09	1.21995e+09	1.33274e+09	1.7969e+09	1.91725e+09	1.94507e+09	1.85936e+09	1.73667e+09	1.8319e+09	1.26232e+09	1.84786e+09	0.549771	4.87879e-07	8.6298e-06	8.53138	311.222	811.198	13.52	9(S)-HPODE	--	6.53314e-14	1.27991	C18H32O4	MS2	Fatty Acyls	-	HMDB0006940	C14827	ko01100//Metabolic pathways;ko00591//Linoleic acid metabolism	Global and overview maps;Lipid metabolism	Metabolism
NEG_M179T90_2	2.02129e+09	2.55503e+09	2.57723e+09	2.6751e+09	2.5418e+09	2.48875e+09	3.22219e+09	3.16361e+09	3.03742e+09	3.18804e+09	3.00143e+09	3.03798e+09	2.47654e+09	3.10844e+09	0.327869	0.000100831	0.000682531	8.20682	179.055	89.6529	1.49	D-Galactose	--	1.22506e-13	3.55476	C6H12O6	MS2	Organooxygen compounds	59-23-4	HMDB0000143	C00124	ko01100//Metabolic pathways;ko00052//Galactose metabolism	Carbohydrate metabolism;Global and overview maps	Metabolism
NEG_M134T296_2	3.09176e+08	2.44518e+08	3.07205e+08	2.84842e+08	2.22422e+08	2.92118e+08	5.65743e+08	5.83767e+08	5.79405e+08	6.41167e+08	6.61335e+08	6.45719e+08	2.76714e+08	6.12856e+08	1.14715	3.09419e-08	1.09463e-06	6.48341	134.046	296.366	4.94	Adenine	--	3.21622e-24	0.0313469	C5H5N5	MS2	Imidazopyrimidines	73-24-5	HMDB0000034	C00147	ko01100//Metabolic pathways;ko00230//Purine metabolism;ko00908//Zeatin biosynthesis	Global and overview maps;Metabolism of terpenoids and polyketides;Nucleotide metabolism	Metabolism
NEG_M128T89	3.89455e+08	3.88597e+08	3.51147e+08	3.86837e+08	3.94638e+08	3.84339e+08	6.32282e+08	6.79319e+08	6.05737e+08	6.30241e+08	5.70107e+08	5.4857e+08	3.82502e+08	6.11043e+08	0.675805	5.23839e-07	9.1553e-06	5.26035	128.035	89.2668	1.49	Pyroglutamic acid	--	5.29073e-22	0.368437	C5H7NO3	MS2	Carboxylic acids and derivatives	-	HMDB0060262	C01879	ko01100//Metabolic pathways;ko00480//Glutathione metabolism	Global and overview maps;Metabolism of other amino acids	Metabolism
NEG_M342T97	2.23128e+08	2.11031e+08	2.09036e+08	1.94668e+08	1.85669e+08	1.9938e+08	3.84883e+08	3.69581e+08	4.12876e+08	4.39359e+08	4.32065e+08	4.887e+08	2.03819e+08	4.21244e+08	1.04737	3.05327e-07	6.14261e-06	5.18581	342.112	97.2726	1.62	Trehalose	--	5.58868e-07	0.731828	C12H22O11	MS2	Organooxygen compounds	99-20-7	HMDB0000975	C01083	ko01100//Metabolic pathways;ko01110//Biosynthesis of secondary metabolites;ko02010//ABC transporters;ko00500//Starch and sucrose metabolism	Carbohydrate metabolism;Global and overview maps;Membrane transport	Environmental Information Processing;Metabolism
NEG_M295T824	4.09109e+08	4.22823e+08	4.35732e+08	4.07143e+08	3.85145e+08	3.97896e+08	5.75768e+08	5.75586e+08	6.01099e+08	6.33249e+08	6.58482e+08	6.31928e+08	4.09641e+08	6.12685e+08	0.580786	1.41159e-07	3.40035e-06	5.00333	295.228	823.924	13.73	13S-hydroxyoctadecadienoic acid	--	1.64335e-09	0.683325	C18H32O3	MS2	Fatty Acyls	5204-88-6	HMDB0004667	C14762	ko00591//Linoleic acid metabolism	Lipid metabolism	Metabolism
NEG_M293T813	6.69601e+08	6.76731e+08	6.86257e+08	6.26853e+08	6.17055e+08	6.43908e+08	4.87984e+08	4.90654e+08	4.69485e+08	4.6226e+08	4.58627e+08	5.04188e+08	6.53401e+08	4.78866e+08	-0.448345	1.67277e-07	3.84244e-06	4.67518	293.212	813.064	13.55	(2E,4Z,8E)-Colneleic acid	--	0.000590591	0.081833	C18H30O3	MS2	--	--	--	-	-	-	-
NEG_M93T82	4.04779e+07	4.30764e+07	3.43381e+07	3.45315e+07	3.71775e+07	4.00419e+07	2.23906e+08	1.35598e+08	2.38788e+08	2.41446e+08	2.47451e+08	1.79667e+08	3.82739e+07	2.11143e+08	2.46379	2.52634e-06	3.26081e-05	4.55452	92.9279	82.2958	1.37	Dimethyl sulfone	--	1.49148e-05	11.2797	C2H6O2S	MS2	Sulfonyls	67-71-0	HMDB0004983	C11142	ko00920//Sulfur metabolism	Energy metabolism	Metabolism
NEG_M131T86	2.88994e+08	3.57605e+08	3.80844e+08	2.6687e+08	3.6562e+08	3.5312e+08	5.11688e+08	4.84687e+08	4.96144e+08	4.87679e+08	5.07468e+08	4.97581e+08	3.35509e+08	4.97541e+08	0.568465	7.77043e-06	8.41758e-05	4.30872	131.046	85.7717	1.43	L-Asparagine	--	1.49725e-55	0.208601	C4H8N2O3	MS2	Carboxylic acids and derivatives	70-47-3	HMDB0000168	C00152	ko01100//Metabolic pathways;ko01110//Biosynthesis of secondary metabolites;ko01230//Biosynthesis of amino acids;ko00970//Aminoacyl-tRNA biosynthesis;ko00250//Alanine, aspartate and glutamate metabolism;ko00460//Cyanoamino acid metabolism	Amino acid metabolism;Global and overview maps;Metabolism of other amino acids;Translation	Genetic Information Processing;Metabolism
NEG_M203T372_2	3.02486e+08	3.98179e+08	4.3463e+08	4.09873e+08	4.5206e+08	6.00999e+08	5.5266e+08	4.83084e+08	7.09555e+08	4.86989e+08	6.99771e+08	7.2071e+08	4.33038e+08	6.08795e+08	0.491463	0.0165263	0.0480236	4.00676	203.082	371.703	6.2	--	L-Tryptophan	--	1.25845	C11H12N2O2	MS1	Indoles and derivatives	73-22-3	HMDB0000929	C00078	ko01100//Metabolic pathways;ko01110//Biosynthesis of secondary metabolites;ko01130//Biosynthesis of antibiotics;ko01230//Biosynthesis of amino acids;ko00380//Tryptophan metabolism;ko01210//2-Oxocarboxylic acid metabolism;ko00260//Glycine, serine and threonine metabolism;ko00970//Aminoacyl-tRNA biosynthesis;ko00400//Phenylalanine, tyrosine and tryptophan biosynthesis;ko00966//Glucosinolate biosynt…	Amino acid metabolism;Biosynthesis of other secondary metabolites;Global and overview maps;Translation	Genetic Information Processing;Metabolism
NEG_M409T822	2.27694e+08	2.29641e+08	2.28411e+08	2.19028e+08	2.10653e+08	2.19292e+08	3.17585e+08	3.41009e+08	3.46616e+08	3.365e+08	3.5019e+08	3.5932e+08	2.22453e+08	3.4187e+08	0.619947	5.37778e-09	3.19868e-07	3.88086	409.235	822.116	13.7	LysoPA(16:0/0:0)	--	2.02576e-12	1.74221	C19H39O7P	MS2	Glycerophospholipids	-	HMDB0007853	C00416	ko01100//Metabolic pathways;ko01110//Biosynthesis of secondary metabolites;ko00564//Glycerophospholipid metabolism;ko00561//Glycerolipid metabolism;ko04070//Phosphatidylinositol signaling system	Global and overview maps;Lipid metabolism;Signal transduction	Environmental Information Processing;Metabolism
NEG_M279T724	5.66761e+08	6.19106e+08	6.04106e+08	5.84652e+08	6.78118e+08	6.51724e+08	7.09205e+08	4.06266e+08	4.0837e+08	4.40302e+08	5.23604e+08	3.49509e+08	6.17411e+08	4.72876e+08	-0.384769	0.0260312	0.0694197	3.62006	279.233	724.105	12.07	--	Linoleic acid	--	0.517294	C18H32O2	MS1	Fatty Acyls	506-21-8	HMDB0006270	C01595	ko01100//Metabolic pathways;ko00591//Linoleic acid metabolism;ko01040//Biosynthesis of unsaturated fatty acids	Global and overview maps;Lipid metabolism	Metabolism
NEG_M103T83	2.89151e+07	3.04504e+07	2.74897e+07	2.37613e+07	2.72647e+07	2.8263e+07	1.34529e+08	1.29815e+08	1.39208e+08	1.03112e+08	1.47985e+08	1.15994e+08	2.76907e+07	1.2844e+08	2.21363	3.55905e-08	1.19555e-06	3.5304	102.957	83.2256	1.39	gamma-Aminobutyric acid	--	0.0139738	11.259	C4H9NO2	MS2	Carboxylic acids and derivatives	1956-12-02	HMDB0000112	C00334	ko01100//Metabolic pathways;ko01120//Microbial metabolism in diverse environments;ko00330//Arginine and proline metabolism;ko00250//Alanine, aspartate and glutamate metabolism;ko00410//beta-Alanine metabolism;ko00760//Nicotinate and nicotinamide metabolism;ko00650//Butanoate metabolism	Amino acid metabolism;Carbohydrate metabolism;Global and overview maps;Metabolism of cofactors and vitamins;Metabolism of other amino acids	Metabolism
NEG_M193T83	1.52899e+08	1.65455e+08	1.71203e+08	1.54457e+08	1.72766e+08	1.75127e+08	7.59065e+07	8.07105e+07	7.87869e+07	8.32985e+07	6.43511e+07	8.65704e+07	1.65318e+08	7.82706e+07	-1.0787	8.74351e-09	4.32626e-07	3.29504	193.035	83.1514	1.39	--	Galacturonic acid	--	3.17637	C6H10O7	MS1	Organooxygen compounds	14982-50-4	HMDB0002545	-	-	-	-
NEG_M225T88_2	1.44464e+09	1.51611e+09	1.53297e+09	1.62481e+09	1.54973e+09	1.50898e+09	1.68844e+09	1.6841e+09	1.59513e+09	1.66666e+09	1.63759e+09	1.60515e+09	1.52954e+09	1.64618e+09	0.106023	0.00245678	0.00999498	3.28742	225.061	88.38	1.47	--	Azacitidine	--	8.24856	C8H12N4O5	MS1	Organooxygen compounds	320-67-2	HMDB0015063	-	-	-	-
NEG_M161T325	3.40577e+07	1.42936e+08	1.30052e+08	1.68841e+08	1.51278e+08	1.76091e+08	1.56562e+08	2.65247e+08	1.86802e+08	2.75968e+08	2.55035e+08	3.25954e+08	1.33876e+08	2.44261e+08	0.867528	0.00738024	0.0248828	3.26134	161.046	324.68	5.41	--	Theophylline	--	0.870221	C7H8N4O2	MS1	Imidazopyrimidines	58-55-9	HMDB0001889	C07130	ko01100//Metabolic pathways;ko01110//Biosynthesis of secondary metabolites;ko01120//Microbial metabolism in diverse environments;ko00232//Caffeine metabolism	Biosynthesis of other secondary metabolites;Global and overview maps	Metabolism
NEG_M415T832	6.80345e+07	1.19986e+08	9.32205e+07	1.4387e+08	1.30728e+08	1.34127e+08	1.8763e+08	2.09423e+08	1.73304e+08	1.69885e+08	1.90604e+08	3.4692e+08	1.14994e+08	2.12961e+08	0.889029	0.00821704	0.0272401	3.02262	415.271	831.574	13.86	--	Salmeterol	--	3.35592	C25H37NO4	MS1	Benzene and substituted derivatives	89365-50-4	HMDB0015073	-	-	-	-
NEG_M143T90	2.01907e+08	2.13818e+08	2.19028e+08	2.3277e+08	2.04056e+08	2.21056e+08	2.78845e+08	2.88941e+08	2.83746e+08	2.87683e+08	2.85969e+08	3.11937e+08	2.15439e+08	2.8952e+08	0.426384	5.85177e-07	9.88423e-06	3.0064	143.035	89.7345	1.5	(R)-3,3-Dimethylmalate	--	0.0652655	1.36554	C6H10O5	MS2	--	--	--	C01088	ko00770//Pantothenate and CoA biosynthesis	Metabolism of cofactors and vitamins	Metabolism
NEG_M118T88	4.40185e+08	4.05514e+08	3.78367e+08	3.14256e+08	2.17283e+08	3.38793e+08	4.41171e+08	4.31029e+08	4.34165e+08	4.74757e+08	3.95675e+08	5.61976e+08	3.49066e+08	4.56462e+08	0.386994	0.022431	0.0614429	2.94284	118.051	87.8451	1.46	L-Threonine	--	1.6319e-05	0.915512	C4H9NO3	MS2	Carboxylic acids and derivatives	72-19-5	HMDB0000167	C00188	ko01100//Metabolic pathways;ko01110//Biosynthesis of secondary metabolites;ko01120//Microbial metabolism in diverse environments;ko01130//Biosynthesis of antibiotics;ko01230//Biosynthesis of amino acids;ko02010//ABC transporters;ko00260//Glycine, serine and threonine metabolism;ko00970//Aminoacyl-tRNA biosynthesis;ko00261//Monobactam biosynthesis;ko00290//Valine, leucine and isoleucine biosynthes…	Amino acid metabolism;Biosynthesis of other secondary metabolites;Global and overview maps;Membrane transport;Metabolism of cofactors and vitamins;Translation	Environmental Information Processing;Genetic Information Processing;Metabolism
NEG_M164T325	5.39304e+08	3.94201e+08	4.20783e+08	4.71589e+08	5.26016e+08	5.54815e+08	3.68942e+08	4.13263e+08	3.27906e+08	4.43752e+08	4.10271e+08	2.9295e+08	4.84451e+08	3.7618e+08	-0.364927	0.0128139	0.0390172	2.92709	164.071	324.808	5.41	--	L-Phenylalanine	--	0.467751	C9H11NO2	MS1	Carboxylic acids and derivatives	63-91-2	HMDB0000159	C00079	ko01100//Metabolic pathways;ko01110//Biosynthesis of secondary metabolites;ko01130//Biosynthesis of antibiotics;ko01230//Biosynthesis of amino acids;ko02010//ABC transporters;ko00360//Phenylalanine metabolism;ko01210//2-Oxocarboxylic acid metabolism;ko00970//Aminoacyl-tRNA biosynthesis;ko00940//Phenylpropanoid biosynthesis;ko00400//Phenylalanine, tyrosine and tryptophan biosynthesis;ko00960//Trop…	Amino acid metabolism;Biosynthesis of other secondary metabolites;Global and overview maps;Membrane transport;Metabolism of other amino acids;Translation	Environmental Information Processing;Genetic Information Processing;Metabolism
NEG_M181T90_2	1.33226e+08	1.3288e+08	1.36215e+08	1.49593e+08	1.65896e+08	1.54756e+08	8.06689e+07	7.9356e+07	7.7662e+07	8.11309e+07	7.64349e+07	7.09349e+07	1.45428e+08	7.76979e+07	-0.904352	3.37051e-07	6.63501e-06	2.85899	181.072	89.6529	1.49	--	Mannitol	--	0.487812	C6H14O6	MS1	Organooxygen compounds	69-65-8	HMDB0000765	C00392	ko02010//ABC transporters;ko00051//Fructose and mannose metabolism	Carbohydrate metabolism;Membrane transport	Environmental Information Processing;Metabolism
NEG_M146T83	1.80174e+08	1.65072e+08	1.59999e+08	1.87264e+08	1.48882e+08	1.72412e+08	1.02657e+08	1.05689e+08	9.83848e+07	1.06374e+08	9.44852e+07	1.03226e+08	1.68967e+08	1.01803e+08	-0.73097	5.48649e-07	9.45486e-06	2.84034	146.046	83.1679	1.39	--	L-Glutamic acid	--	2.06112	C5H9NO4	MS1	Carboxylic acids and derivatives	-	HMDB0060475	C00025	ko01100//Metabolic pathways;ko01110//Biosynthesis of secondary metabolites;ko01120//Microbial metabolism in diverse environments;ko01130//Biosynthesis of antibiotics;ko01230//Biosynthesis of amino acids;ko02010//ABC transporters;ko00330//Arginine and proline metabolism;ko01210//2-Oxocarboxylic acid metabolism;ko01200//Carbon metabolism;ko00970//Aminoacyl-tRNA biosynthesis;ko00250//Alanine, aspart…	Amino acid metabolism;Biosynthesis of other secondary metabolites;Carbohydrate metabolism;Energy metabolism;Global and overview maps;Membrane transport;Metabolism of cofactors and vitamins;Metabolism of other amino acids;Translation	Environmental Information Processing;Genetic Information Processing;Metabolism
NEG_M115T77	2.06627e+08	2.08887e+08	2.06827e+08	2.14833e+08	2.05187e+08	2.09697e+08	2.78344e+08	2.52719e+08	3.2425e+08	2.60977e+08	2.45401e+08	2.50903e+08	2.08676e+08	2.68766e+08	0.365081	0.000574379	0.00289283	2.52366	115.003	76.5883	1.28	--	L-Malic acid	--	1.3337	C4H6O5	MS1	Hydroxy acids and derivatives	97-67-6	HMDB0000156	C00149	ko01100//Metabolic pathways;ko01110//Biosynthesis of secondary metabolites;ko01120//Microbial metabolism in diverse environments;ko01130//Biosynthesis of antibiotics;ko01200//Carbon metabolism;ko00630//Glyoxylate and dicarboxylate metabolism;ko00620//Pyruvate metabolism;ko00020//Citrate cycle (TCA cycle);ko00710//Carbon fixation in photosynthetic organisms	Carbohydrate metabolism;Energy metabolism;Global and overview maps	Metabolism
NEG_M181T84	1.39409e+06	1.29797e+06	5.27809e+06	1.25483e+06	5.51887e+06	3.92471e+06	4.90805e+07	5.12313e+07	5.60345e+07	5.30576e+07	4.65255e+07	6.36231e+07	3.11142e+06	5.32588e+07	4.09737	3.06655e-09	2.15926e-07	2.50304	180.973	84.1908	1.4	Acetylcholine chloride	--	1.27769e-11	5.00589	C7H16NO2. Cl	MS2	Organonitrogen compounds	51-84-3	HMDB0000895	-	-	-	-
NEG_M105T83	9.15143e+06	9.85804e+06	7.93935e+06	7.27874e+06	8.47373e+06	8.32818e+06	4.48991e+07	4.19654e+07	4.65723e+07	4.7764e+07	5.03562e+07	5.52862e+07	8.50491e+06	4.78072e+07	2.49086	1.71417e-09	1.53084e-07	2.22304	104.954	83.1951	1.39	--	Diethanolamine	--	11.9986	C4H11NO2	MS1	Organonitrogen compounds	111-42-2	HMDB0004437	C06772	ko00564//Glycerophospholipid metabolism	Lipid metabolism	Metabolism
NEG_M173T78	6.52547e+07	6.07293e+07	6.8145e+07	5.91541e+07	5.24728e+07	5.86966e+07	9.53064e+07	9.1181e+07	9.27022e+07	9.62506e+07	1.02827e+08	1.04705e+08	6.07421e+07	9.71622e+07	0.677698	4.24069e-07	7.82231e-06	2.09784	173.009	78.0274	1.3	--	trans-Aconitate	--	1.0924	C6H6O6	MS1	Carboxylic acids and derivatives	4023-65-8	HMDB0000958	C02341	ko00660//C5-Branched dibasic acid metabolism	Carbohydrate metabolism	Metabolism
NEG_M180T89	1.19078e+08	1.71691e+08	1.66599e+08	1.7182e+08	1.66672e+08	1.55747e+08	2.0466e+08	2.11361e+08	1.95425e+08	2.06517e+08	1.92521e+08	1.94014e+08	1.58601e+08	2.0075e+08	0.339993	0.000763637	0.00369338	2.04012	180.059	89.4582	1.49	--	myo-Inositol	--	4.44351	C6H12O6	MS1	Organooxygen compounds	87-89-8	HMDB0000211	C00137	ko01100//Metabolic pathways;ko01120//Microbial metabolism in diverse environments;ko01130//Biosynthesis of antibiotics;ko02010//ABC transporters;ko00052//Galactose metabolism;ko00053//Ascorbate and aldarate metabolism;ko00562//Inositol phosphate metabolism;ko04070//Phosphatidylinositol signaling system	Carbohydrate metabolism;Global and overview maps;Membrane transport;Signal transduction	Environmental Information Processing;Metabolism
NEG_M294T813	1.3022e+08	1.29596e+08	1.29471e+08	1.21251e+08	1.21003e+08	1.25975e+08	9.60836e+07	9.19393e+07	9.34787e+07	8.6066e+07	8.89056e+07	1.04589e+08	1.26253e+08	9.35103e+07	-0.433117	1.12593e-06	1.70355e-05	2.00112	294.215	813.261	13.55	--	9-OxoODE	--	16.3225	C18H30O3	MS1	Fatty Acyls	-	HMDB0004669	C14766	ko00591//Linoleic acid metabolism	Lipid metabolism	Metabolism
NEG_M249T84_2	281069	184129	142495	206914	229306	188141	1.99534e+07	2.56786e+07	2.25525e+07	3.30095e+07	3.0783e+07	4.905e+07	205342	3.01712e+07	7.199	3.65088e-05	0.000298054	1.88049	248.959	83.6831	1.39	gamma-Glutamylcysteine	--	1.15066e-16	2.21946	C8H14N2O5S	MS2	Carboxylic acids and derivatives	636-58-8	HMDB0001049	C00669	ko01100//Metabolic pathways;ko00480//Glutathione metabolism	Global and overview maps;Metabolism of other amino acids	Metabolism
NEG_M275T441_2	3.00886e+07	3.53029e+07	3.36016e+07	3.21526e+07	3.36189e+07	3.3476e+07	5.04666e+06	5.20228e+06	4.77314e+06	5.14361e+06	5.1922e+06	5.47735e+06	3.30401e+07	5.13921e+06	-2.6846	3.30105e-12	3.02169e-09	1.8779	275.151	440.786	7.35	--	4-Hydroxycinnamoylagmatine	--	1.93997	C14H20N4O2	MS1	Cinnamic acids and derivatives	7295-86-5	HMDB0033460	C04498	ko00330//Arginine and proline metabolism	Amino acid metabolism	Metabolism
NEG_M243T220_2	1.3938e+08	1.65055e+08	1.28566e+08	1.20919e+08	1.55011e+08	1.19479e+08	2.00332e+08	1.49701e+08	1.49597e+08	1.97264e+08	1.84832e+08	1.92242e+08	1.38068e+08	1.78995e+08	0.374532	0.00732157	0.0247177	1.87674	243.062	220.095	3.67	Uridine	--	8.45498e-07	0.471347	C9H12N2O6	MS2	Pyrimidine nucleosides	58-96-8	HMDB0000296	C00299	ko01100//Metabolic pathways;ko00240//Pyrimidine metabolism	Global and overview maps;Nucleotide metabolism	Metabolism
NEG_M327T677	155027	143249	131145	156615	120095	79956	2.46279e+07	2.47824e+07	2.7272e+07	2.18864e+07	2.40476e+07	2.64148e+07	131014	2.48385e+07	7.56671	2.04147e-11	7.47483e-09	1.76362	327.164	676.938	11.28	--	Gibberellin A124	--	11.959	C20H26O5	MS1	Prenol lipids	328058-46-4	HMDB0037103	C11861	ko01110//Biosynthesis of secondary metabolites;ko00904//Diterpenoid biosynthesis	Global and overview maps;Metabolism of terpenoids and polyketides	Metabolism
NEG_M408T800	1.3686e+07	2.01084e+07	9.93741e+06	1.34587e+07	2.03009e+07	5.22236e+06	5.87707e+07	7.62396e+07	7.06022e+07	7.90521e+07	1.17059e+07	1.30119e+07	1.37856e+07	5.15637e+07	1.90319	0.0153231	0.0452281	1.76025	408.177	799.502	13.33	--	Tamsulosin	--	13.3752	C20H28N2O5S	MS1	Benzene and substituted derivatives	106133-20-4	HMDB0014844	-	-	-	-
NEG_M289T429_2	2.67859e+08	2.87805e+08	2.43002e+08	2.70846e+08	3.06525e+08	3.07715e+08	2.40942e+08	1.83248e+08	2.16184e+08	2.70104e+08	2.93674e+08	2.12615e+08	2.80625e+08	2.36128e+08	-0.249077	0.0453167	0.10974	1.74139	289.071	428.865	7.15	--	Catechin	--	2.16305	C15H14O6	MS1	Flavonoids	35323-91-2	HMDB0037954	-	-	-	-
NEG_M156T84	1.04377e+07	2.99292e+06	3.22849e+06	1.19587e+07	1.72142e+07	1.204e+07	4.10175e+07	3.02379e+07	3.65814e+07	3.66747e+07	2.56314e+07	3.56552e+07	9.64533e+06	3.42997e+07	1.83029	1.55952e-05	0.000149091	1.69815	156.028	84.3864	1.41	--	N-Acetyl-L-aspartic acid	--	12.7877	C6H9NO5	MS1	Carboxylic acids and derivatives	997-55-7	HMDB0000812	C01042	ko01100//Metabolic pathways;ko00250//Alanine, aspartate and glutamate metabolism	Amino acid metabolism;Global and overview maps	Metabolism
NEG_M157T85	1.29402e+07	1.16102e+07	1.06312e+07	9.35656e+06	1.12899e+07	1.01889e+07	3.67796e+07	2.89652e+07	3.03383e+07	3.43788e+07	3.17423e+07	3.96665e+07	1.10028e+07	3.36451e+07	1.61252	1.35623e-07	3.28863e-06	1.65571	157.012	84.6199	1.41	--	D-Glucurono-6,3-lactone	--	11.769	C6H8O6	MS1	Furofurans	32449-92-6	HMDB0006355	C02670	ko01100//Metabolic pathways;ko00053//Ascorbate and aldarate metabolism	Carbohydrate metabolism;Global and overview maps	Metabolism
NEG_M666T98_2	2.67659e+07	2.57906e+07	2.2588e+07	2.34529e+07	2.49117e+07	2.66676e+07	4.22235e+07	2.83883e+07	5.4775e+07	5.73445e+07	4.08516e+07	1.07581e+08	2.50294e+07	5.5194e+07	1.14089	0.0238785	0.0647877	1.59703	666.226	98.3878	1.64	--	Maltotetraose	--	5.71089	C24H42O21	MS1	Organooxygen compounds	34612-38-9	HMDB0001296	-	-	-	-
NEG_M378T835	9.32631e+07	5.28212e+07	2.45592e+07	5.47275e+07	2.83432e+07	4.70414e+07	8.42888e+07	8.69563e+07	8.79794e+07	9.37399e+07	3.51341e+07	1.08812e+08	5.01259e+07	8.28185e+07	0.724395	0.0454052	0.109918	1.59335	378.277	834.568	13.91	--	2-Arachidonylglycerol	--	1.16547	C23H38O4	MS1	Endocannabinoids	222723-55-9	HMDB0013657	-	-	-	-
NEG_M104T86	2.07101e+08	1.4321e+08	1.28494e+08	1.99222e+08	1.93437e+08	1.3694e+08	1.42889e+08	1.23553e+08	1.31855e+08	1.40575e+08	1.3075e+08	1.31876e+08	1.68067e+08	1.33583e+08	-0.331302	0.0416629	0.102299	1.55565	104.035	85.6259	1.43	L-Serine	--	1.20221e-30	0.732822	C3H7NO3	MS2	Carboxylic acids and derivatives	56-45-1	HMDB0000187	C00065	ko01100//Metabolic pathways;ko01110//Biosynthesis of secondary metabolites;ko01120//Microbial metabolism in diverse environments;ko01130//Biosynthesis of antibiotics;ko01230//Biosynthesis of amino acids;ko02010//ABC transporters;ko01200//Carbon metabolism;ko00270//Cysteine and methionine metabolism;ko00260//Glycine, serine and threonine metabolism;ko00970//Aminoacyl-tRNA biosynthesis;ko00630//Gly…	Amino acid metabolism;Biosynthesis of other secondary metabolites;Carbohydrate metabolism;Drug resistance;Energy metabolism;Global and overview maps;Lipid metabolism;Membrane transport;Metabolism of other amino acids;Translation	Environmental Information Processing;Genetic Information Processing;Human Diseases;Metabolism
NEG_M470T91	8.75163e+06	1.07297e+07	7.96448e+06	6.84457e+06	6.81809e+06	7.13036e+06	2.02874e+07	2.5957e+07	2.54929e+07	2.70164e+07	2.59197e+07	3.78443e+07	8.0398e+06	2.70863e+07	1.75233	1.46015e-05	0.00014219	1.51071	470.15	90.963	1.52	--	Plumieride	--	15.1243	C21H26O12	MS1	--	--	--	-	-	-	-
NEG_M161T558	7.15468e+07	2.5956e+07	6.91162e+07	2.9681e+07	1.72477e+07	1.66125e+07	1.26341e+07	1.46016e+07	1.10837e+07	5.98244e+06	2.34606e+07	7.62976e+06	3.836e+07	1.25654e+07	-1.61015	0.0356144	0.0899326	1.45332	161.047	557.766	9.3	Fructose-1P	--	0.0457619	9.87661	C6H12O6	MS2	Carbohydrates and carbohydrate conjugates	57-48-7	HMDB0062538	-	-	-	-
NEG_M203T303_2	1.99749e+07	2.37606e+07	2.25803e+07	2.11557e+07	2.16962e+07	1.99846e+07	5.93943e+06	6.48195e+06	6.11018e+06	6.01999e+06	6.75407e+06	7.30312e+06	2.15254e+07	6.43479e+06	-1.74207	4.52467e-10	5.80568e-08	1.38154	203.05	302.624	5.04	--	Allocystathionine	--	2.51626	C7H14N2O4S	MS1	Carboxylic acids and derivatives	535-34-2	HMDB0000455	-	-	-	-
NEG_M347T326_2	7.44585e+07	8.19016e+07	8.20743e+07	6.09208e+07	9.40448e+07	7.57906e+07	7.90073e+07	9.34907e+07	1.0161e+08	9.78535e+07	1.02887e+08	1.14424e+08	7.81984e+07	9.8212e+07	0.32876	0.0121013	0.0372953	1.36764	347.097	325.67	5.43	--	Cephalexin	--	9.09805	C16H17N3O4S	MS1	Lactams	15686-71-2	HMDB0014707	-	-	-	-
NEG_M207T667	398842	456583	449976	751827	1.12057e+06	871053	2.73939e+07	2.50193e+07	1.99836e+07	1.50828e+07	1.19929e+07	9.38449e+06	674808	1.81428e+07	4.74878	0.000145643	0.000915488	1.36077	207.066	666.752	11.11	--	Genipin	--	0.791813	C11H14O5	MS1	Prenol lipids	6902-77-8	HMDB0035830	-	-	-	-
NEG_M117T78	2.21847e+08	2.15949e+08	2.1568e+08	2.17508e+08	2.11006e+08	2.10196e+08	1.79798e+08	1.82481e+08	1.89216e+08	1.94382e+08	1.88974e+08	2.25938e+08	2.15364e+08	1.93465e+08	-0.154707	0.011184	0.035053	1.36004	117.019	78.0557	1.3	--	Threonate	--	0.0600647	C4H8O5	MS1	Organooxygen compounds	7306-96-9	HMDB0062620	C01620	ko00053//Ascorbate and aldarate metabolism	Carbohydrate metabolism	Metabolism
NEG_M503T156_1	2.00469e+07	1.70179e+07	2.19111e+07	1.74342e+07	1.72681e+07	1.69625e+07	3.75609e+07	3.3675e+07	3.61017e+07	3.93104e+07	2.80564e+07	3.23249e+07	1.84401e+07	3.45049e+07	0.903954	5.83966e-06	6.61979e-05	1.35372	503.16	156.264	2.6	Raffinose	--	4.91207e-10	4.03651	C18H32O16	MS2	Organooxygen compounds	512-69-6	HMDB0003213	C00492	ko02010//ABC transporters;ko00052//Galactose metabolism	Carbohydrate metabolism;Membrane transport	Environmental Information Processing;Metabolism
NEG_M173T88	1.29454e+08	1.16722e+08	1.21948e+08	1.39119e+08	8.41665e+07	8.82254e+07	9.04476e+07	9.5105e+07	8.34347e+07	9.56917e+07	8.64971e+07	9.64581e+07	1.13272e+08	9.12724e+07	-0.311547	0.0408984	0.100631	1.3298	173.104	87.9675	1.47	L-Arginine	--	4.33764e-29	1.34187	C6H14N4O2	MS2	Carboxylic acids and derivatives	-	HMDB0062762	C00062	ko01100//Metabolic pathways;ko01110//Biosynthesis of secondary metabolites;ko01130//Biosynthesis of antibiotics;ko01230//Biosynthesis of amino acids;ko02010//ABC transporters;ko00330//Arginine and proline metabolism;ko00970//Aminoacyl-tRNA biosynthesis;ko00220//Arginine biosynthesis;ko00261//Monobactam biosynthesis;ko00472//D-Arginine and D-ornithine metabolism	Amino acid metabolism;Biosynthesis of other secondary metabolites;Global and overview maps;Membrane transport;Metabolism of other amino acids;Translation	Environmental Information Processing;Genetic Information Processing;Metabolism
NEG_M227T102	3.54464e+07	3.64344e+07	3.47372e+07	3.29527e+07	3.61321e+07	3.57009e+07	2.23448e+07	1.9491e+07	2.17534e+07	2.14591e+07	2.11521e+07	2.0985e+07	3.5234e+07	2.11976e+07	-0.733067	9.8927e-10	9.78976e-08	1.32598	226.996	102.161	1.7	--	3,5-Dinitrosalicylic acid	--	7.69583	C7H4N2O7	MS1	--	--	--	-	-	-	-
NEG_M133T91	5.58146e+07	6.11515e+07	6.38869e+07	6.05593e+07	5.34491e+07	5.30511e+07	4.06593e+07	4.32739e+07	4.62693e+07	4.6624e+07	4.36501e+07	4.10432e+07	5.79854e+07	4.35866e+07	-0.411804	4.47604e-05	0.000353211	1.30551	133.051	90.9638	1.52	--	D-Arabitol	--	4.37733	C5H12O5	MS1	Organooxygen compounds	7643-75-6	HMDB0001851	C01904	ko01100//Metabolic pathways;ko00040//Pentose and glucuronate interconversions	Carbohydrate metabolism;Global and overview maps	Metabolism
NEG_M596T503_1	8.36548e+06	1.04083e+07	1.83158e+07	2.29256e+07	3.90363e+07	5.47025e+07	6.50449e+06	6.46666e+06	5.25536e+06	4.73426e+06	2.84637e+06	2.66534e+06	2.56256e+07	4.74541e+06	-2.43298	0.0177628	0.0507717	1.28329	596.278	502.932	8.38	--	Paromomycin	--	0.809366	C23H45N5O14	MS1	Organooxygen compounds	1263-89-4	HMDB0015490	C00832	ko01130//Biosynthesis of antibiotics	Global and overview maps	Metabolism
NEG_M291T832	2.91814e+07	2.6028e+07	2.7773e+07	2.71913e+07	2.70244e+07	2.63562e+07	1.42503e+07	1.46969e+07	1.54457e+07	1.61069e+07	3.80142e+06	1.66164e+07	2.72591e+07	1.34863e+07	-1.01525	4.68152e-05	0.000364548	1.26602	291.196	832.2	13.87	--	13(S)-HPOT	--	1.45706	C18H30O4	MS1	--	--	--	C04785	ko01100//Metabolic pathways;ko01110//Biosynthesis of secondary metabolites;ko00592//alpha-Linolenic acid metabolism	Global and overview maps;Lipid metabolism	Metabolism
NEG_M685T97_1	1.70211e+07	3.19273e+07	2.3519e+07	1.61741e+07	7.59805e+06	2.31058e+07	4.17731e+07	2.01428e+07	4.40035e+07	5.20041e+07	2.12025e+07	5.69589e+07	1.98909e+07	3.93475e+07	0.984162	0.0216418	0.059805	1.23437	685.22	97.3739	1.62	--	Itraconazole	--	1.44568	C35H38Cl2N8O4	MS1	Diazinanes	84625-61-6	HMDB0015298	-	-	-	-
NEG_M351T776	1.36782e+07	1.76752e+07	1.66156e+07	1.60109e+07	1.39657e+07	1.19548e+07	4.04181e+06	4.97125e+06	1.96168e+06	2.23044e+06	5.05796e+06	4.26707e+06	1.49834e+07	3.75503e+06	-1.99647	7.28603e-07	1.19631e-05	1.18415	351.211	776.328	12.94	--	6-Keto-prostaglandin F1a	--	17.6721	C20H34O6	MS1	Fatty Acyls	58962-34-8	HMDB0002886	C05961	ko01100//Metabolic pathways;ko00590//Arachidonic acid metabolism	Global and overview maps;Lipid metabolism	Metabolism
NEG_M145T78	2.26329e+07	2.31843e+07	2.24726e+07	2.36185e+07	2.39639e+07	2.359e+07	1.16467e+07	1.14442e+07	1.31346e+07	1.29742e+07	1.01345e+07	1.4781e+07	2.32437e+07	1.23525e+07	-0.912031	2.61432e-08	9.81478e-07	1.1559	145.014	77.9539	1.3	--	2,4-Dihydroxypteridine	--	6.3387	C6H4N4O2	MS1	--	--	--	-	-	-	-
NEG_M349T810	2.14992e+07	2.3739e+07	2.57912e+07	2.25268e+07	2.59808e+07	2.56094e+07	3.63581e+07	3.84918e+07	3.57961e+07	3.54728e+07	3.36706e+07	3.00226e+07	2.41911e+07	3.49687e+07	0.531588	1.72354e-05	0.000161814	1.1076	349.195	810.294	13.5	--	11-Dehydro-thromboxane B2	--	17.8183	C20H32O6	MS1	Fatty Acyls	67910-12-7	HMDB0004242	C05964	ko01100//Metabolic pathways;ko00590//Arachidonic acid metabolism	Global and overview maps;Lipid metabolism	Metabolism
NEG_M305T366_1	2.06827e+07	1.975e+07	2.08711e+07	1.75046e+07	1.85504e+07	1.78888e+07	9.05412e+06	1.03664e+07	9.11522e+06	9.18442e+06	9.59068e+06	1.04184e+07	1.92079e+07	9.62154e+06	-0.997364	3.51816e-08	1.19275e-06	1.09351	305.067	366.03	6.1	(-)-Epigallocatechin	--	2.48482e-17	0.397118	C15H14O7	MS2	--	--	--	C12136	ko01110//Biosynthesis of secondary metabolites;ko00941//Flavonoid biosynthesis	Biosynthesis of other secondary metabolites;Global and overview maps	Metabolism
NEG_M514T370_1	1.82275e+07	3.44465e+07	3.45662e+07	3.43816e+07	3.86467e+07	4.57778e+07	4.92498e+07	4.30989e+07	5.52817e+07	4.56368e+07	4.87925e+07	4.26642e+07	3.4341e+07	4.7454e+07	0.466596	0.0103687	0.0328558	1.08177	514.116	369.683	6.16	--	MK 571	--	1.86495	C26H27ClN2O3S2	MS1	--	--	--	-	-	-	-
NEG_M370T86	343623	637898	611928	274530	1.01388e+06	335863	8.38675e+06	7.62037e+06	8.69908e+06	1.04409e+07	1.05587e+07	1.13295e+07	536287	9.50589e+06	4.14774	4.22158e-08	1.34998e-06	1.0569	370.086	86.0644	1.43	--	Fraxin	--	10.2835	C16H18O10	MS1	--	--	--	-	-	-	-
NEG_M105T82	6.60948e+07	8.16084e+07	7.38706e+07	8.60576e+07	5.84926e+07	8.51603e+07	7.05289e+07	5.43137e+07	6.89851e+07	6.39029e+07	5.07994e+07	6.33157e+07	7.52141e+07	6.19743e+07	-0.279332	0.0390357	0.0969669	1.0296	105.019	82.115	1.37	Glyceric acid	--	6.48239e-07	4.95529	C3H6O4	MS2	Organooxygen compounds	473-81-4	HMDB0000139	C00258	ko01100//Metabolic pathways;ko01110//Biosynthesis of secondary metabolites;ko01120//Microbial metabolism in diverse environments;ko01130//Biosynthesis of antibiotics;ko01200//Carbon metabolism;ko00260//Glycine, serine and threonine metabolism;ko00630//Glyoxylate and dicarboxylate metabolism;ko00030//Pentose phosphate pathway;ko00561//Glycerolipid metabolism	Amino acid metabolism;Carbohydrate metabolism;Global and overview maps;Lipid metabolism	Metabolism
NEG_M222T92_2	5.68097e+06	6.28808e+06	5.47453e+06	4.34471e+06	6.60768e+06	6.33972e+06	1.25773e+07	1.24788e+07	1.34896e+07	1.52872e+07	1.49553e+07	1.72157e+07	5.78928e+06	1.4334e+07	1.30798	1.11025e-06	1.6903e-05	1.02646	222.07	92.1435	1.54	--	L-Cystathionine	--	10.8649	C7H14N2O4S	MS1	Carboxylic acids and derivatives	56-88-2	HMDB0000099	C02291	ko01100//Metabolic pathways;ko01110//Biosynthesis of secondary metabolites;ko01130//Biosynthesis of antibiotics;ko01230//Biosynthesis of amino acids;ko00270//Cysteine and methionine metabolism;ko00260//Glycine, serine and threonine metabolism	Amino acid metabolism;Global and overview maps	Metabolism
NEG_M103T81	1.39507e+07	1.57649e+07	1.49326e+07	1.31206e+07	1.34091e+07	1.43476e+07	6.13048e+06	6.04344e+06	6.62702e+06	5.62106e+06	5.8592e+06	6.83297e+06	1.42543e+07	6.1857e+06	-1.20439	5.42441e-09	3.19868e-07	1.00607	103.004	80.8878	1.35	--	Hydroxypyruvic acid	--	0.825222	C3H4O4	MS1	Hydroxy acids and derivatives	1113-60-6	HMDB0001352	C00168	ko01100//Metabolic pathways;ko01110//Biosynthesis of secondary metabolites;ko01120//Microbial metabolism in diverse environments;ko01130//Biosynthesis of antibiotics;ko01200//Carbon metabolism;ko00260//Glycine, serine and threonine metabolism;ko00630//Glyoxylate and dicarboxylate metabolism	Amino acid metabolism;Carbohydrate metabolism;Global and overview maps	Metabolism

## Sheet: CK-18-vs-M-18
name	GY18-CK-1	GY18-CK-2	GY18-CK-3	GY18-CK-4	GY18-CK-5	GY18-CK-6	GY18-Na-1	GY18-Na-2	GY18-Na-3	GY18-Na-4	GY18-Na-5	GY18-Na-6	control_mean	case_mean	log2_FC(case_mean/control_mean)	Pvalue	fdr	vip	mz	rt	rtmin	MS2_name	MS1_name	identify.pvalue	ppm	formula	MS_type	Class	CAS	HMDB	C_ID	Pathway	KEGG_B_class	KEGG_A_class
POS_M132T244	6.62895e+09	7.29544e+09	6.31736e+09	7.11933e+09	6.76226e+09	6.41655e+09	2.86452e+09	2.61518e+09	2.81193e+09	2.81192e+09	2.6907e+09	2.86895e+09	6.75665e+09	2.7772e+09	-1.28268	3.06753e-10	4.60179e-08	3.59251	132.102	243.625	4.06	L-Leucine	--	1.06743e-41	0.0283128	C6H13NO2	MS2	Carboxylic acids and derivatives	61-90-5	HMDB0000687	C00123	ko01100//Metabolic pathways;ko01110//Biosynthesis of secondary metabolites;ko01230//Biosynthesis of amino acids;ko02010//ABC transporters;ko01210//2-Oxocarboxylic acid metabolism;ko00970//Aminoacyl-tRNA biosynthesis;ko00966//Glucosinolate biosynthesis;ko00290//Valine, leucine and isoleucine biosynthesis;ko00280//Valine, leucine and isoleucine degradation	Amino acid metabolism;Biosynthesis of other secondary metabolites;Global and overview maps;Membrane transport;Translation	Environmental Information Processing;Genetic Information Processing;Metabolism
POS_M104T87	4.32913e+09	4.00881e+09	3.59678e+09	3.64562e+09	3.81441e+09	3.90154e+09	1.72246e+09	1.7079e+09	1.79179e+09	1.62647e+09	1.77761e+09	1.78556e+09	3.88272e+09	1.7353e+09	-1.16188	3.33128e-09	3.13326e-07	2.61987	104.072	87.4712	1.46	--	Dimethylglycine	--	3.4513	C4H9NO2	MS1	Carboxylic acids and derivatives	1118-68-9	HMDB0000092	C01026	ko01100//Metabolic pathways;ko00260//Glycine, serine and threonine metabolism	Amino acid metabolism;Global and overview maps	Metabolism
POS_M147T85	2.14499e+09	2.36356e+09	1.92031e+09	2.14751e+09	2.1269e+09	2.07337e+09	4.61913e+08	4.12768e+08	4.9739e+08	2.58587e+06	4.52753e+08	6.15058e+07	2.12944e+09	3.14819e+08	-2.75788	1.13153e-08	7.33306e-07	2.3773	147.076	85.0749	1.42	L-Glutamine	--	5.52911e-27	3.97463	C5H10N2O3	MS2	Carboxylic acids and derivatives	5959-95-5	HMDB0003423	C00064	ko01100//Metabolic pathways;ko01120//Microbial metabolism in diverse environments;ko01230//Biosynthesis of amino acids;ko02010//ABC transporters;ko00230//Purine metabolism;ko00240//Pyrimidine metabolism;ko00970//Aminoacyl-tRNA biosynthesis;ko00250//Alanine, aspartate and glutamate metabolism;ko00630//Glyoxylate and dicarboxylate metabolism;ko00220//Arginine biosynthesis;ko00910//Nitrogen metaboli…	Amino acid metabolism;Carbohydrate metabolism;Energy metabolism;Global and overview maps;Membrane transport;Nucleotide metabolism;Translation	Environmental Information Processing;Genetic Information Processing;Metabolism
POS_M132T221_1	2.88196e+09	3.17198e+09	2.84674e+09	3.09146e+09	3.03447e+09	2.55467e+09	1.40296e+09	1.22958e+09	1.38711e+09	1.30713e+09	1.35357e+09	1.38355e+09	2.93021e+09	1.34398e+09	-1.12449	1.16392e-08	7.38942e-07	2.27815	132.102	220.745	3.68	L-Isoleucine	--	7.77379e-21	0.00409372	C6H13NO2	MS2	Carboxylic acids and derivatives	1509-34-8	HMDB0000557	C00407	ko01100//Metabolic pathways;ko01110//Biosynthesis of secondary metabolites;ko01130//Biosynthesis of antibiotics;ko01230//Biosynthesis of amino acids;ko02010//ABC transporters;ko01210//2-Oxocarboxylic acid metabolism;ko00970//Aminoacyl-tRNA biosynthesis;ko00960//Tropane, piperidine and pyridine alkaloid biosynthesis;ko00460//Cyanoamino acid metabolism;ko00966//Glucosinolate biosynthesis;ko00290//V…	Amino acid metabolism;Biosynthesis of other secondary metabolites;Global and overview maps;Membrane transport;Metabolism of other amino acids;Translation	Environmental Information Processing;Genetic Information Processing;Metabolism
POS_M90T85	1.79073e+09	1.73835e+09	1.40097e+09	1.55249e+09	1.53931e+09	1.55934e+09	8.13049e+08	7.50846e+08	8.99475e+08	7.91795e+08	8.11602e+08	8.11349e+08	1.59687e+09	8.1302e+08	-0.973881	1.72357e-07	7.23472e-06	1.6067	90.0551	85.1624	1.42	L-Alanine	--	0.000257911	1.3404	C3H7NO2	MS2	Carboxylic acids and derivatives	302-72-7	HMDB0062251	C01401	ko00460//Cyanoamino acid metabolism	Metabolism of other amino acids	Metabolism
POS_M182T216	1.05212e+09	1.14107e+09	9.7866e+08	1.06697e+09	1.03101e+09	9.40488e+08	5.31672e+08	4.59328e+08	5.16161e+08	4.69826e+08	4.93227e+08	4.9524e+08	1.03505e+09	4.94242e+08	-1.06641	7.53726e-09	5.54808e-07	1.33285	182.081	216.125	3.6	--	Azobenzene	--	17.5626	C12H10N2	MS1	--	--	--	-	-	-	-
POS_M357T393	2.12367e+09	1.76107e+09	1.89254e+09	2.05964e+09	2.00165e+09	1.68743e+09	2.39537e+09	2.41171e+09	2.29249e+09	2.40047e+09	2.85432e+09	2.90722e+09	1.921e+09	2.5436e+09	0.405012	0.000696526	0.00875658	1.27229	357.186	392.719	6.55	--	Nalbuphine	--	13.243	C21H27NO4	MS1	Phenanthrenes and derivatives	20594-83-6	HMDB0014982	-	-	-	-
POS_M338T837	1.15074e+09	8.41323e+08	1.986e+09	1.33844e+09	1.37631e+09	1.23103e+09	1.6963e+09	1.67782e+09	1.50114e+09	1.80662e+09	2.30713e+09	1.64196e+09	1.32064e+09	1.77183e+09	0.424003	0.0405907	0.206367	1.11026	338.342	837.45	13.96	Erucic acid	--	2.11165e-21	2.73627	C22H42O2	MS2	Fatty Acyls	112-86-7	HMDB0002068	C08316	ko01040//Biosynthesis of unsaturated fatty acids	Lipid metabolism	Metabolism
POS_M120T86	6.87532e+08	6.97749e+08	5.80015e+08	5.89902e+08	6.18451e+08	6.62141e+08	2.64143e+08	2.80658e+08	2.99306e+08	2.73546e+08	3.03613e+08	2.85136e+08	6.39298e+08	2.844e+08	-1.16857	1.35077e-08	8.26574e-07	1.06455	120.066	86.2501	1.44	--	L-Threonine	--	0.0319513	C4H9NO3	MS1	Carboxylic acids and derivatives	72-19-5	HMDB0000167	C00188	ko01100//Metabolic pathways;ko01110//Biosynthesis of secondary metabolites;ko01120//Microbial metabolism in diverse environments;ko01130//Biosynthesis of antibiotics;ko01230//Biosynthesis of amino acids;ko02010//ABC transporters;ko00260//Glycine, serine and threonine metabolism;ko00970//Aminoacyl-tRNA biosynthesis;ko00261//Monobactam biosynthesis;ko00290//Valine, leucine and isoleucine biosynthes…	Amino acid metabolism;Biosynthesis of other secondary metabolites;Global and overview maps;Membrane transport;Metabolism of cofactors and vitamins;Translation	Environmental Information Processing;Genetic Information Processing;Metabolism
POS_M128T70	1.21549e+09	1.30078e+09	1.22078e+09	1.26935e+09	1.28969e+09	1.22366e+09	9.47913e+08	8.7421e+08	9.02118e+08	9.10306e+08	8.85843e+08	1.01117e+09	1.25329e+09	9.21926e+08	-0.442999	1.53042e-07	6.47751e-06	1.04236	128.019	70.2249	1.17	--	Barbituric acid	--	21.5923	C4H4N2O3	MS1	Diazines	67-52-7	HMDB0041833	C00813	ko00240//Pyrimidine metabolism	Nucleotide metabolism	Metabolism
POS_M276T440	8.65728e+08	9.63524e+08	9.34386e+08	1.17473e+09	1.11723e+09	9.92922e+08	1.46506e+09	1.39997e+09	1.18225e+09	1.29344e+09	1.35962e+09	1.41964e+09	1.00809e+09	1.35333e+09	0.424897	0.000273379	0.00400793	1.03911	276.158	440.364	7.34	--	Anastrozole	--	5.39049	C17H19N5	MS1	Benzene and substituted derivatives	120511-73-1	HMDB0015348	-	-	-	-
POS_M235T90	2.17435e+09	2.05123e+09	1.76178e+09	1.62249e+09	1.39298e+09	2.29943e+09	9.17118e+08	1.27055e+09	1.68949e+09	1.18761e+09	1.87225e+09	1.45414e+09	1.88371e+09	1.39853e+09	-0.429669	0.0365686	0.193886	1.03794	235.166	89.5732	1.49	--	Procainamide	--	10.284	C13H21N3O	MS1	Benzene and substituted derivatives	1951-06-09	HMDB0015169	-	-	-	-
POS_M118T145	6.6962e+08	7.09949e+08	6.42087e+08	6.84634e+08	6.85858e+08	6.4234e+08	3.65369e+08	3.3141e+08	3.73738e+08	3.62761e+08	3.52034e+08	3.73373e+08	6.72415e+08	3.59781e+08	-0.902233	2.842e-10	4.51078e-08	1.01387	118.087	144.517	2.41	L-Valine	--	7.9414e-23	0.164391	C5H11NO2	MS2	Carboxylic acids and derivatives	72-18-4	HMDB0000883	C00183	ko01100//Metabolic pathways;ko01110//Biosynthesis of secondary metabolites;ko01130//Biosynthesis of antibiotics;ko01230//Biosynthesis of amino acids;ko02010//ABC transporters;ko01210//2-Oxocarboxylic acid metabolism;ko00970//Aminoacyl-tRNA biosynthesis;ko00460//Cyanoamino acid metabolism;ko00770//Pantothenate and CoA biosynthesis;ko00966//Glucosinolate biosynthesis;ko00290//Valine, leucine and is…	Amino acid metabolism;Biosynthesis of other secondary metabolites;Global and overview maps;Membrane transport;Metabolism of cofactors and vitamins;Metabolism of other amino acids;Translation	Environmental Information Processing;Genetic Information Processing;Metabolism
NEG_M279T724	7.61905e+08	8.1191e+08	8.22255e+08	7.32595e+08	1.03038e+09	1.18373e+09	8.85399e+07	1.55763e+08	8.10836e+07	1.97755e+08	2.46088e+08	2.96955e+08	8.90462e+08	1.77697e+08	-2.32513	4.84811e-06	6.56242e-05	13.1714	279.233	724.105	12.07	--	Linoleic acid	--	0.517294	C18H32O2	MS1	Fatty Acyls	506-21-8	HMDB0006270	C01595	ko01100//Metabolic pathways;ko00591//Linoleic acid metabolism;ko01040//Biosynthesis of unsaturated fatty acids	Global and overview maps;Lipid metabolism	Metabolism
NEG_M179T90_2	1.09602e+09	1.13027e+09	1.15826e+09	1.11633e+09	1.11165e+09	1.16352e+09	6.65312e+08	6.96494e+08	6.65729e+08	6.96197e+08	6.68546e+08	6.80497e+08	1.12934e+09	6.78796e+08	-0.734433	6.33451e-12	2.31938e-09	10.9933	179.055	89.6529	1.49	D-Galactose	--	1.22506e-13	3.55476	C6H12O6	MS2	Organooxygen compounds	59-23-4	HMDB0000143	C00124	ko01100//Metabolic pathways;ko00052//Galactose metabolism	Carbohydrate metabolism;Global and overview maps	Metabolism
NEG_M113T763	4.85246e+08	4.00559e+08	3.90631e+08	4.5242e+08	4.14461e+08	5.13097e+08	5.63604e+08	5.57587e+08	7.08063e+08	9.84628e+08	1.37642e+09	1.71821e+09	4.42736e+08	9.84751e+08	1.15331	0.0194303	0.0604522	10.5162	112.985	763.11	12.72	Creatinine	--	7.06935e-18	3.01119	C4H7N3O	MS2	Carboxylic acids and derivatives	60-27-5	HMDB0000562	C00791	ko01100//Metabolic pathways;ko00330//Arginine and proline metabolism	Amino acid metabolism;Global and overview maps	Metabolism
NEG_M225T88_2	7.00984e+08	7.05818e+08	6.97329e+08	7.0178e+08	7.27695e+08	7.1748e+08	4.38373e+08	4.29458e+08	4.36596e+08	4.17285e+08	4.17295e+08	4.3527e+08	7.08514e+08	4.29046e+08	-0.723665	6.61936e-13	5.51851e-10	8.67761	225.061	88.38	1.47	--	Azacitidine	--	8.24856	C8H12N4O5	MS1	Organooxygen compounds	320-67-2	HMDB0015063	-	-	-	-
NEG_M93T82	3.20863e+07	3.30609e+07	3.21667e+07	3.54635e+07	3.43731e+07	3.18034e+07	1.29985e+08	2.11718e+08	1.42459e+08	1.79085e+08	2.13473e+08	1.94935e+08	3.3159e+07	1.78609e+08	2.42933	1.49285e-06	2.48459e-05	6.19343	92.9279	82.2958	1.37	Dimethyl sulfone	--	1.49148e-05	11.2797	C2H6O2S	MS2	Sulfonyls	67-71-0	HMDB0004983	C11142	ko00920//Sulfur metabolism	Energy metabolism	Metabolism
NEG_M103T83	2.95834e+07	2.6793e+07	2.88237e+07	2.99504e+07	3.03122e+07	3.16496e+07	9.6888e+07	1.64942e+08	1.00549e+08	1.56182e+08	1.54211e+08	1.52435e+08	2.95187e+07	1.37534e+08	2.22009	5.65015e-06	7.45514e-05	5.31063	102.957	83.2256	1.39	gamma-Aminobutyric acid	--	0.0139738	11.259	C4H9NO2	MS2	Carboxylic acids and derivatives	1956-12-02	HMDB0000112	C00334	ko01100//Metabolic pathways;ko01120//Microbial metabolism in diverse environments;ko00330//Arginine and proline metabolism;ko00250//Alanine, aspartate and glutamate metabolism;ko00410//beta-Alanine metabolism;ko00760//Nicotinate and nicotinamide metabolism;ko00650//Butanoate metabolism	Amino acid metabolism;Carbohydrate metabolism;Global and overview maps;Metabolism of cofactors and vitamins;Metabolism of other amino acids	Metabolism
NEG_M117T78	4.39924e+08	3.79232e+08	4.34734e+08	4.34232e+08	4.4209e+08	4.2138e+08	3.56887e+08	3.1561e+08	3.23102e+08	3.11895e+08	2.89295e+08	3.20738e+08	4.25265e+08	3.19588e+08	-0.412151	1.1432e-05	0.000133307	5.25026	117.019	78.0557	1.3	--	Threonate	--	0.0600647	C4H8O5	MS1	Organooxygen compounds	7306-96-9	HMDB0062620	C01620	ko00053//Ascorbate and aldarate metabolism	Carbohydrate metabolism	Metabolism
NEG_M161T44	3.5033e+08	4.03332e+08	1.86516e+08	3.56325e+08	3.50568e+08	3.24284e+08	1.81728e+08	2.93031e+08	1.37042e+08	1.5369e+08	2.16125e+08	2.45081e+08	3.28559e+08	2.0445e+08	-0.684407	0.00929795	0.0343017	4.9697	161.047	44.0893	0.73	--	Paraxanthine	--	1.32711	C7H8N4O2	MS1	Imidazopyrimidines	611-59-6	HMDB0001860	C13747	ko01100//Metabolic pathways;ko01110//Biosynthesis of secondary metabolites;ko01120//Microbial metabolism in diverse environments;ko00232//Caffeine metabolism	Biosynthesis of other secondary metabolites;Global and overview maps	Metabolism
NEG_M164T325	3.08037e+08	2.64822e+08	2.28308e+08	1.72005e+08	1.95517e+08	2.6615e+08	1.21799e+08	1.0368e+08	1.6102e+08	1.50318e+08	1.39649e+08	1.60871e+08	2.3914e+08	1.39556e+08	-0.777008	0.00131415	0.00695342	4.69739	164.071	324.808	5.41	--	L-Phenylalanine	--	0.467751	C9H11NO2	MS1	Carboxylic acids and derivatives	63-91-2	HMDB0000159	C00079	ko01100//Metabolic pathways;ko01110//Biosynthesis of secondary metabolites;ko01130//Biosynthesis of antibiotics;ko01230//Biosynthesis of amino acids;ko02010//ABC transporters;ko00360//Phenylalanine metabolism;ko01210//2-Oxocarboxylic acid metabolism;ko00970//Aminoacyl-tRNA biosynthesis;ko00940//Phenylpropanoid biosynthesis;ko00400//Phenylalanine, tyrosine and tryptophan biosynthesis;ko00960//Trop…	Amino acid metabolism;Biosynthesis of other secondary metabolites;Global and overview maps;Membrane transport;Metabolism of other amino acids;Translation	Environmental Information Processing;Genetic Information Processing;Metabolism
NEG_M311T811	1.29207e+08	1.28223e+08	1.31176e+08	1.32555e+08	1.34371e+08	1.31914e+08	5.31235e+07	5.31943e+07	6.21398e+07	6.59337e+07	5.09784e+07	5.25733e+07	1.31241e+08	5.63238e+07	-1.2204	7.71628e-11	1.20226e-08	4.46909	311.222	811.198	13.52	9(S)-HPODE	--	6.53314e-14	1.27991	C18H32O4	MS2	Fatty Acyls	-	HMDB0006940	C14827	ko01100//Metabolic pathways;ko00591//Linoleic acid metabolism	Global and overview maps;Lipid metabolism	Metabolism
NEG_M159T81	3.12767e+08	3.17275e+08	3.17668e+08	3.1187e+08	3.24487e+08	3.15236e+08	2.44876e+08	2.47742e+08	2.47218e+08	2.39129e+08	2.46232e+08	2.49284e+08	3.1655e+08	2.45747e+08	-0.365263	3.85143e-11	7.62271e-09	4.34417	158.979	81.0111	1.35	Oxoadipic acid	--	1.01127e-06	9.65606	C6H8O5	MS2	Keto acids and derivatives	3184-35-8	HMDB0000225	C00322	ko01100//Metabolic pathways;ko01120//Microbial metabolism in diverse environments;ko01130//Biosynthesis of antibiotics;ko01230//Biosynthesis of amino acids;ko00380//Tryptophan metabolism;ko01210//2-Oxocarboxylic acid metabolism;ko00310//Lysine degradation;ko00300//Lysine biosynthesis	Amino acid metabolism;Global and overview maps	Metabolism
NEG_M157T85	3.3317e+07	3.34173e+07	3.40935e+07	3.70523e+07	4.18602e+07	4.18089e+07	1.19655e+08	1.0341e+08	1.10402e+08	1.10983e+08	1.15886e+08	8.6937e+07	3.69249e+07	1.07879e+08	1.54675	6.29531e-08	1.97011e-06	4.30863	157.012	84.6199	1.41	--	D-Glucurono-6,3-lactone	--	11.769	C6H8O6	MS1	Furofurans	32449-92-6	HMDB0006355	C02670	ko01100//Metabolic pathways;ko00053//Ascorbate and aldarate metabolism	Carbohydrate metabolism;Global and overview maps	Metabolism
NEG_M154T92	1.67656e+08	1.51027e+08	1.53814e+08	1.64417e+08	9.72973e+07	1.45337e+08	8.09714e+07	7.96032e+07	7.40133e+07	7.56433e+07	8.34737e+07	7.95111e+07	1.46591e+08	7.88693e+07	-0.894262	7.51467e-05	0.000647411	4.19047	154.062	92.3553	1.54	L-Histidine	--	5.31168e-23	0.992987	C6H9N3O2	MS2	Carboxylic acids and derivatives	71-00-1	HMDB0000177	C00135	ko01100//Metabolic pathways;ko01110//Biosynthesis of secondary metabolites;ko01230//Biosynthesis of amino acids;ko02010//ABC transporters;ko00970//Aminoacyl-tRNA biosynthesis;ko00340//Histidine metabolism;ko00410//beta-Alanine metabolism	Amino acid metabolism;Global and overview maps;Membrane transport;Metabolism of other amino acids;Translation	Environmental Information Processing;Genetic Information Processing;Metabolism
NEG_M118T88	1.14505e+08	1.6049e+08	2.10947e+08	2.22473e+08	2.45359e+08	2.34716e+08	1.2797e+08	6.54603e+07	1.52005e+08	8.41638e+07	8.24605e+07	1.28338e+08	1.98082e+08	1.06733e+08	-0.892092	0.00425999	0.0183398	4.15404	118.051	87.8451	1.46	L-Threonine	--	1.6319e-05	0.915512	C4H9NO3	MS2	Carboxylic acids and derivatives	72-19-5	HMDB0000167	C00188	ko01100//Metabolic pathways;ko01110//Biosynthesis of secondary metabolites;ko01120//Microbial metabolism in diverse environments;ko01130//Biosynthesis of antibiotics;ko01230//Biosynthesis of amino acids;ko02010//ABC transporters;ko00260//Glycine, serine and threonine metabolism;ko00970//Aminoacyl-tRNA biosynthesis;ko00261//Monobactam biosynthesis;ko00290//Valine, leucine and isoleucine biosynthes…	Amino acid metabolism;Biosynthesis of other secondary metabolites;Global and overview maps;Membrane transport;Metabolism of cofactors and vitamins;Translation	Environmental Information Processing;Genetic Information Processing;Metabolism
NEG_M101T89	1.84913e+08	1.86871e+08	1.90403e+08	1.84021e+08	1.78526e+08	1.78838e+08	1.2646e+08	1.13466e+08	1.28598e+08	1.1701e+08	1.22557e+08	1.23695e+08	1.83929e+08	1.21964e+08	-0.592686	1.59375e-09	1.15555e-07	4.0814	101.024	89.0686	1.48	2-Ketobutyric acid	--	3.32971e-07	0.250018	C4H6O3	MS2	Keto acids and derivatives	600-18-0	HMDB0000005	C00109	ko01100//Metabolic pathways;ko01110//Biosynthesis of secondary metabolites;ko01130//Biosynthesis of antibiotics;ko01230//Biosynthesis of amino acids;ko01210//2-Oxocarboxylic acid metabolism;ko00270//Cysteine and methionine metabolism;ko00260//Glycine, serine and threonine metabolism;ko00290//Valine, leucine and isoleucine biosynthesis;ko00660//C5-Branched dibasic acid metabolism;ko00640//Propanoa…	Amino acid metabolism;Carbohydrate metabolism;Global and overview maps	Metabolism
NEG_M104T86	8.80604e+07	8.32162e+07	7.78417e+07	7.18652e+07	9.53777e+07	7.84613e+07	2.67332e+07	2.44883e+07	2.45402e+07	2.49949e+07	2.43334e+07	2.67333e+07	8.24704e+07	2.53039e+07	-1.70452	1.2968e-08	6.01044e-07	3.88263	104.035	85.6259	1.43	L-Serine	--	1.20221e-30	0.732822	C3H7NO3	MS2	Carboxylic acids and derivatives	56-45-1	HMDB0000187	C00065	ko01100//Metabolic pathways;ko01110//Biosynthesis of secondary metabolites;ko01120//Microbial metabolism in diverse environments;ko01130//Biosynthesis of antibiotics;ko01230//Biosynthesis of amino acids;ko02010//ABC transporters;ko01200//Carbon metabolism;ko00270//Cysteine and methionine metabolism;ko00260//Glycine, serine and threonine metabolism;ko00970//Aminoacyl-tRNA biosynthesis;ko00630//Gly…	Amino acid metabolism;Biosynthesis of other secondary metabolites;Carbohydrate metabolism;Drug resistance;Energy metabolism;Global and overview maps;Lipid metabolism;Membrane transport;Metabolism of other amino acids;Translation	Environmental Information Processing;Genetic Information Processing;Human Diseases;Metabolism
NEG_M193T83	1.18133e+08	8.53326e+07	1.11064e+08	1.19402e+08	1.13535e+08	1.25945e+08	4.82321e+07	4.96276e+07	5.85456e+07	5.87041e+07	5.66226e+07	5.52209e+07	1.12235e+08	5.44921e+07	-1.04241	2.48337e-06	3.76516e-05	3.84434	193.035	83.1514	1.39	--	Galacturonic acid	--	3.17637	C6H10O7	MS1	Organooxygen compounds	14982-50-4	HMDB0002545	-	-	-	-
NEG_M342T97	2.08376e+08	2.22804e+08	2.2549e+08	2.19369e+08	2.3843e+08	2.17552e+08	2.60124e+08	2.65144e+08	2.70282e+08	2.94975e+08	2.86055e+08	2.79125e+08	2.22003e+08	2.75951e+08	0.313831	1.19408e-05	0.000138139	3.827	342.112	97.2726	1.62	Trehalose	--	5.58868e-07	0.731828	C12H22O11	MS2	Organooxygen compounds	99-20-7	HMDB0000975	C01083	ko01100//Metabolic pathways;ko01110//Biosynthesis of secondary metabolites;ko02010//ABC transporters;ko00500//Starch and sucrose metabolism	Carbohydrate metabolism;Global and overview maps;Membrane transport	Environmental Information Processing;Metabolism
NEG_M207T710	2.76981e+07	1.55862e+08	8.72222e+07	2.31558e+08	1.80194e+07	6.38627e+07	1.41555e+07	1.79247e+07	1.13422e+07	1.04541e+07	9.31445e+06	2.08235e+07	9.73703e+07	1.40024e+07	-2.79781	0.0325558	0.0899647	3.80075	207.053	709.566	11.83	--	Dihydrolipoate	--	4.81199	C8H16O2S2	MS1	Fatty Acyls	462-20-4	HMDB0012210	-	-	-	-
NEG_M181T84	2.95194e+06	3.08961e+06	854202	2.39496e+06	2.65368e+06	3.18496e+06	5.33501e+07	4.92089e+07	5.08774e+07	5.04383e+07	5.35323e+07	5.07898e+07	2.52156e+06	5.13661e+07	4.34843	2.78713e-14	5.10254e-11	3.63103	180.973	84.1908	1.4	Acetylcholine chloride	--	1.27769e-11	5.00589	C7H16NO2. Cl	MS2	Organonitrogen compounds	51-84-3	HMDB0000895	-	-	-	-
NEG_M293T813	1.56855e+08	1.57312e+08	1.58906e+08	1.55084e+08	1.59517e+08	1.5473e+08	1.14925e+08	1.00377e+08	1.12861e+08	1.10492e+08	1.06948e+08	1.14833e+08	1.57067e+08	1.10073e+08	-0.512924	2.95261e-09	1.93054e-07	3.52811	293.212	813.064	13.55	(2E,4Z,8E)-Colneleic acid	--	0.000590591	0.081833	C18H30O3	MS2	--	--	--	-	-	-	-
NEG_M105T83	8.89796e+06	8.94156e+06	9.40324e+06	9.6086e+06	9.14555e+06	9.27728e+06	5.13089e+07	5.23422e+07	5.1513e+07	5.29756e+07	5.03142e+07	4.94399e+07	9.21236e+06	5.13156e+07	2.47776	2.93461e-15	1.07451e-11	3.37191	104.954	83.1951	1.39	--	Diethanolamine	--	11.9986	C4H11NO2	MS1	Organonitrogen compounds	111-42-2	HMDB0004437	C06772	ko00564//Glycerophospholipid metabolism	Lipid metabolism	Metabolism
NEG_M409T822	1.57124e+08	1.44506e+08	1.43219e+08	1.42525e+08	1.37759e+08	1.37943e+08	1.08205e+08	1.00652e+08	1.01117e+08	1.02604e+08	1.03084e+08	1.0613e+08	1.43846e+08	1.03632e+08	-0.473052	1.54823e-07	4.03476e-06	3.30485	409.235	822.116	13.7	LysoPA(16:0/0:0)	--	2.02576e-12	1.74221	C19H39O7P	MS2	Glycerophospholipids	-	HMDB0007853	C00416	ko01100//Metabolic pathways;ko01110//Biosynthesis of secondary metabolites;ko00564//Glycerophospholipid metabolism;ko00561//Glycerolipid metabolism;ko04070//Phosphatidylinositol signaling system	Global and overview maps;Lipid metabolism;Signal transduction	Environmental Information Processing;Metabolism
NEG_M347T326_2	1.51856e+08	1.46597e+08	1.31391e+08	1.34859e+08	1.42093e+08	1.43585e+08	1.86572e+08	1.77066e+08	1.86834e+08	1.8765e+08	1.70979e+08	1.96876e+08	1.4173e+08	1.8433e+08	0.379142	4.79812e-06	6.53097e-05	3.29536	347.097	325.67	5.43	--	Cephalexin	--	9.09805	C16H17N3O4S	MS1	Lactams	15686-71-2	HMDB0014707	-	-	-	-
NEG_M249T84_2	212264	190359	118820	146831	214418	781863	4.68836e+07	3.72619e+07	4.39112e+07	3.56782e+07	4.33807e+07	3.7218e+07	277426	4.07223e+07	7.19757	1.01133e-09	8.7129e-08	3.27191	248.959	83.6831	1.39	gamma-Glutamylcysteine	--	1.15066e-16	2.21946	C8H14N2O5S	MS2	Carboxylic acids and derivatives	636-58-8	HMDB0001049	C00669	ko01100//Metabolic pathways;ko00480//Glutathione metabolism	Global and overview maps;Metabolism of other amino acids	Metabolism
NEG_M143T90	9.99211e+07	1.03544e+08	1.00839e+08	1.00402e+08	1.03995e+08	1.00988e+08	6.29301e+07	6.43628e+07	5.91106e+07	6.04495e+07	6.08921e+07	6.3525e+07	1.01615e+08	6.18784e+07	-0.715604	5.53171e-12	2.25049e-09	3.27087	143.035	89.7345	1.5	(R)-3,3-Dimethylmalate	--	0.0652655	1.36554	C6H10O5	MS2	--	--	--	C01088	ko00770//Pantothenate and CoA biosynthesis	Metabolism of cofactors and vitamins	Metabolism
NEG_M243T220_2	8.66086e+07	6.58836e+07	6.47765e+07	9.06907e+07	8.32956e+07	9.0905e+07	3.54266e+07	3.61654e+07	4.60017e+07	3.91072e+07	4.72828e+07	4.29597e+07	8.036e+07	4.11572e+07	-0.965331	2.34168e-05	0.00023718	3.12074	243.062	220.095	3.67	Uridine	--	8.45498e-07	0.471347	C9H12N2O6	MS2	Pyrimidine nucleosides	58-96-8	HMDB0000296	C00299	ko01100//Metabolic pathways;ko00240//Pyrimidine metabolism	Global and overview maps;Nucleotide metabolism	Metabolism
NEG_M146T83	1.12855e+08	1.28397e+08	1.27876e+08	1.1209e+08	1.30133e+08	1.14647e+08	8.10929e+07	7.11509e+07	8.39097e+07	7.90051e+07	1.01472e+08	8.78377e+07	1.21e+08	8.40781e+07	-0.525201	4.86635e-05	0.000448255	2.91426	146.046	83.1679	1.39	--	L-Glutamic acid	--	2.06112	C5H9NO4	MS1	Carboxylic acids and derivatives	-	HMDB0060475	C00025	ko01100//Metabolic pathways;ko01110//Biosynthesis of secondary metabolites;ko01120//Microbial metabolism in diverse environments;ko01130//Biosynthesis of antibiotics;ko01230//Biosynthesis of amino acids;ko02010//ABC transporters;ko00330//Arginine and proline metabolism;ko01210//2-Oxocarboxylic acid metabolism;ko01200//Carbon metabolism;ko00970//Aminoacyl-tRNA biosynthesis;ko00250//Alanine, aspart…	Amino acid metabolism;Biosynthesis of other secondary metabolites;Carbohydrate metabolism;Energy metabolism;Global and overview maps;Membrane transport;Metabolism of cofactors and vitamins;Metabolism of other amino acids;Translation	Environmental Information Processing;Genetic Information Processing;Metabolism
NEG_M180T89	7.16965e+07	7.08225e+07	7.13607e+07	6.3784e+07	7.27132e+07	7.05524e+07	4.04283e+07	4.12082e+07	3.86927e+07	4.11458e+07	4.09827e+07	4.12845e+07	7.01549e+07	4.06237e+07	-0.788222	1.04935e-09	8.93532e-08	2.80129	180.059	89.4582	1.49	--	myo-Inositol	--	4.44351	C6H12O6	MS1	Organooxygen compounds	87-89-8	HMDB0000211	C00137	ko01100//Metabolic pathways;ko01120//Microbial metabolism in diverse environments;ko01130//Biosynthesis of antibiotics;ko02010//ABC transporters;ko00052//Galactose metabolism;ko00053//Ascorbate and aldarate metabolism;ko00562//Inositol phosphate metabolism;ko04070//Phosphatidylinositol signaling system	Carbohydrate metabolism;Global and overview maps;Membrane transport;Signal transduction	Environmental Information Processing;Metabolism
NEG_M128T89	9.70584e+07	8.7964e+07	9.26617e+07	1.09544e+08	1.04634e+08	1.01131e+08	7.08373e+07	7.46335e+07	6.80126e+07	7.51486e+07	5.38218e+07	7.07043e+07	9.88321e+07	6.88597e+07	-0.52132	6.13448e-05	0.000546506	2.72218	128.035	89.2668	1.49	Pyroglutamic acid	--	5.29073e-22	0.368437	C5H7NO3	MS2	Carboxylic acids and derivatives	-	HMDB0060262	C01879	ko01100//Metabolic pathways;ko00480//Glutathione metabolism	Global and overview maps;Metabolism of other amino acids	Metabolism
NEG_M134T296_2	3.42426e+07	4.74026e+07	4.36892e+07	3.65355e+07	4.48984e+07	3.77848e+07	1.3116e+07	1.38333e+07	1.22534e+07	1.17399e+07	1.16878e+07	1.24831e+07	4.07589e+07	1.25189e+07	-1.70301	1.41293e-07	3.7219e-06	2.69357	134.046	296.366	4.94	Adenine	--	3.21622e-24	0.0313469	C5H5N5	MS2	Imidazopyrimidines	73-24-5	HMDB0000034	C00147	ko01100//Metabolic pathways;ko00230//Purine metabolism;ko00908//Zeatin biosynthesis	Global and overview maps;Metabolism of terpenoids and polyketides;Nucleotide metabolism	Metabolism
NEG_M271T838	1.58409e+08	1.49081e+08	1.48046e+08	1.46273e+08	1.42352e+08	1.51919e+08	1.19983e+08	1.23638e+08	1.33575e+08	1.17224e+08	1.07346e+08	1.30725e+08	1.49347e+08	1.22082e+08	-0.290817	0.000118786	0.000974097	2.59588	271.228	837.535	13.96	--	17a-Estradiol	--	0.648733	C18H24O2	MS1	Steroids and steroid derivatives	57-91-0	HMDB0000429	-	-	-	-
NEG_M151T42	6.7118e+07	4.71081e+07	3.62058e+07	2.12202e+07	2.89673e+07	2.20182e+07	1.25605e+07	1.58379e+07	1.95216e+06	9.56187e+06	6.82418e+06	5.66821e+06	3.71063e+07	8.73412e+06	-2.08693	0.00348742	0.0154966	2.54451	151.04	41.9482	0.7	--	p-Hydroxyphenylacetic acid	--	0.204835	C8H8O3	MS1	Phenols	156-38-7	HMDB0000020	C00642	ko01120//Microbial metabolism in diverse environments;ko01220//Degradation of aromatic compounds;ko00350//Tyrosine metabolism;ko00360//Phenylalanine metabolism	Amino acid metabolism;Global and overview maps	Metabolism
NEG_M137T510	2.10707e+07	1.27341e+07	2.43532e+06	2.09156e+07	1.75762e+07	5.06102e+06	5.242e+06	3.98882e+07	5.63113e+07	5.2534e+07	4.56538e+07	5.20638e+07	1.32988e+07	4.19489e+07	1.65733	0.00657949	0.0261289	2.50613	137.024	510.068	8.5	--	Gentisate aldehyde	--	3.29652	C7H6O3	MS1	Organooxygen compounds	1194-98-5	HMDB0004062	C05585	ko01100//Metabolic pathways;ko01120//Microbial metabolism in diverse environments;ko00350//Tyrosine metabolism	Amino acid metabolism;Global and overview maps	Metabolism
NEG_M187T346_2	3.83317e+07	3.52053e+07	3.72318e+07	4.21249e+07	3.75798e+07	4.40652e+07	1.66092e+07	1.52352e+07	1.76864e+07	1.5813e+07	1.82208e+07	1.55959e+07	3.90898e+07	1.65267e+07	-1.24199	2.37335e-08	9.44566e-07	2.45184	187.096	346.018	5.77	Azelaic acid	--	5.15913e-05	1.13974	C9H16O4	MS2	Fatty Acyls	123-99-9	HMDB0000784	-	-	-	-
NEG_M329T687_2	6.66721e+07	6.27114e+07	6.67271e+07	7.13991e+07	7.2435e+07	6.88087e+07	4.57987e+07	4.73956e+07	4.41221e+07	4.40127e+07	4.8131e+07	4.99558e+07	6.81256e+07	4.65693e+07	-0.548817	2.16529e-07	5.30314e-06	2.36342	329.066	686.902	11.45	--	Aflatoxin G2	--	1.62738	C17H14O7	MS1	Coumarins and derivatives	7241-98-7	HMDB0030475	C16754	ko01130//Biosynthesis of antibiotics	Global and overview maps	Metabolism
NEG_M291T832	2.6456e+07	2.79252e+07	2.57747e+07	2.86644e+07	2.69872e+07	2.91034e+07	9.22047e+06	1.03252e+07	9.62698e+06	8.86101e+06	8.70324e+06	1.12761e+07	2.74851e+07	9.66883e+06	-1.50724	1.19916e-10	1.62619e-08	2.18682	291.196	832.2	13.87	--	13(S)-HPOT	--	1.45706	C18H30O4	MS1	--	--	--	C04785	ko01100//Metabolic pathways;ko01110//Biosynthesis of secondary metabolites;ko00592//alpha-Linolenic acid metabolism	Global and overview maps;Lipid metabolism	Metabolism
NEG_M284T87	2.34931e+07	2.28206e+07	2.1424e+07	2.35931e+07	2.9393e+07	2.52963e+07	7.37359e+06	6.36068e+06	8.15209e+06	7.59296e+06	7.01089e+06	8.4831e+06	2.43367e+07	7.49555e+06	-1.69903	5.45229e-08	1.76669e-06	2.08514	284.098	87.2441	1.45	--	Probenecid	--	5.19419	C13H19NO4S	MS1	Benzene and substituted derivatives	57-66-9	HMDB0015166	-	-	-	-
NEG_M133T91	3.04216e+07	2.96031e+07	2.79849e+07	3.24344e+07	3.1189e+07	3.13194e+07	1.8035e+07	1.48483e+07	1.3795e+07	1.59418e+07	1.43518e+07	1.26846e+07	3.04921e+07	1.49427e+07	-1.02899	2.22877e-08	9.20879e-07	2.05207	133.051	90.9638	1.52	--	D-Arabitol	--	4.37733	C5H12O5	MS1	Organooxygen compounds	7643-75-6	HMDB0001851	C01904	ko01100//Metabolic pathways;ko00040//Pentose and glucuronate interconversions	Carbohydrate metabolism;Global and overview maps	Metabolism
NEG_M145T78	4.8151e+07	4.15046e+07	3.74945e+07	4.61649e+07	4.58299e+07	4.66145e+07	6.20128e+07	6.08963e+07	5.44711e+07	6.40245e+07	5.85173e+07	6.65477e+07	4.42932e+07	6.10783e+07	0.463573	3.48076e-05	0.000332763	2.02769	145.014	77.9539	1.3	--	2,4-Dihydroxypteridine	--	6.3387	C6H4N4O2	MS1	--	--	--	-	-	-	-
NEG_M255T103	1.93247e+07	1.76582e+07	1.97666e+07	1.51706e+07	1.42882e+07	1.1084e+07	3.66531e+06	2.80215e+06	2.99955e+06	759238	1.67223e+06	674305	1.62154e+07	2.09546e+06	-2.95202	2.05433e-06	3.2681e-05	1.93986	255.016	103.244	1.72	--	Sulfathiazole	--	10.3479	C9H9N3O2S2	MS1	Benzene and substituted derivatives	72-14-0	HMDB0015619	-	-	-	-
NEG_M227T102	2.09217e+07	2.13678e+07	2.08986e+07	2.30645e+07	2.54113e+07	2.26925e+07	8.13556e+06	7.01543e+06	8.29175e+06	8.93656e+06	8.32127e+06	8.4814e+06	2.23927e+07	8.197e+06	-1.44986	3.97867e-09	2.44839e-07	1.92594	226.996	102.161	1.7	--	3,5-Dinitrosalicylic acid	--	7.69583	C7H4N2O7	MS1	--	--	--	-	-	-	-
NEG_M131T238	3.14461e+07	1.97035e+07	2.05241e+07	1.64098e+07	1.62694e+07	5.31421e+07	1.39734e+07	8.73268e+06	7.24847e+06	6.65378e+06	5.01775e+06	6.3348e+06	2.62492e+07	7.99349e+06	-1.71538	0.0121852	0.0420314	1.91105	131.035	238.359	3.97	L-Ribulose	--	0.00522874	2.65652	C5H10O5	MS2	Organooxygen compounds	2042-27-5	HMDB0003371	C00508	ko01100//Metabolic pathways;ko00040//Pentose and glucuronate interconversions	Carbohydrate metabolism;Global and overview maps	Metabolism
NEG_M259T77	5.73737e+07	5.04289e+07	5.40664e+07	4.79689e+07	5.93204e+07	5.1924e+07	4.29638e+07	3.93709e+07	3.60127e+07	3.81259e+07	3.92208e+07	3.96046e+07	5.35137e+07	3.92165e+07	-0.448449	2.83125e-05	0.000278673	1.89226	259.021	76.6193	1.28	--	D-Glucose 1-phosphate	--	4.21353	C6H13O9P	MS1	Organooxygen compounds	59-56-3	HMDB0001586	C00103	ko01100//Metabolic pathways;ko01110//Biosynthesis of secondary metabolites;ko01120//Microbial metabolism in diverse environments;ko01130//Biosynthesis of antibiotics;ko00052//Galactose metabolism;ko00520//Amino sugar and nucleotide sugar metabolism;ko00040//Pentose and glucuronate interconversions;ko00010//Glycolysis / Gluconeogenesis;ko00500//Starch and sucrose metabolism	Carbohydrate metabolism;Global and overview maps	Metabolism
NEG_M127T87	1.63143e+07	1.52394e+07	1.41462e+07	1.59445e+07	1.56904e+07	1.59967e+07	3.06737e+06	3.74037e+06	3.55688e+06	3.41193e+06	3.30174e+06	3.08479e+06	1.55553e+07	3.36051e+06	-2.21065	5.90557e-12	2.27613e-09	1.81849	127.051	86.9878	1.45	--	L-Glutamine	--	4.30274	C5H10N2O3	MS1	Carboxylic acids and derivatives	5959-95-5	HMDB0003423	C00064	ko01100//Metabolic pathways;ko01120//Microbial metabolism in diverse environments;ko01230//Biosynthesis of amino acids;ko02010//ABC transporters;ko00230//Purine metabolism;ko00240//Pyrimidine metabolism;ko00970//Aminoacyl-tRNA biosynthesis;ko00250//Alanine, aspartate and glutamate metabolism;ko00630//Glyoxylate and dicarboxylate metabolism;ko00220//Arginine biosynthesis;ko00910//Nitrogen metaboli…	Amino acid metabolism;Carbohydrate metabolism;Energy metabolism;Global and overview maps;Membrane transport;Nucleotide metabolism;Translation	Environmental Information Processing;Genetic Information Processing;Metabolism
NEG_M202T86	1.80087e+07	1.69651e+07	1.54576e+07	1.80792e+07	1.93533e+07	1.87115e+07	6.01996e+06	5.64011e+06	6.27113e+06	6.2024e+06	1.74954e+06	6.57577e+06	1.77626e+07	5.40982e+06	-1.71519	1.14842e-07	3.1761e-06	1.80402	202.012	86.1898	1.44	--	Chloridazon	--	24.9818	C10H8ClN3O	MS1	--	--	--	-	-	-	-
NEG_M295T824	1.83058e+08	1.84321e+08	1.73423e+08	1.85633e+08	1.76436e+08	1.83832e+08	1.68381e+08	1.60013e+08	1.65457e+08	1.67035e+08	1.58169e+08	1.81415e+08	1.81117e+08	1.66745e+08	-0.119282	0.00435435	0.0186255	1.71388	295.228	823.924	13.73	13S-hydroxyoctadecadienoic acid	--	1.64335e-09	0.683325	C18H32O3	MS2	Fatty Acyls	5204-88-6	HMDB0004667	C14762	ko00591//Linoleic acid metabolism	Lipid metabolism	Metabolism
NEG_M275T441_2	4.12583e+07	3.79848e+07	3.6394e+07	3.74907e+07	4.09213e+07	3.84709e+07	2.71424e+07	2.70573e+07	3.09974e+07	2.61958e+07	2.80253e+07	2.83489e+07	3.87533e+07	2.79612e+07	-0.470895	1.18591e-06	2.06099e-05	1.66829	275.151	440.786	7.35	--	4-Hydroxycinnamoylagmatine	--	1.93997	C14H20N4O2	MS1	Cinnamic acids and derivatives	7295-86-5	HMDB0033460	C04498	ko00330//Arginine and proline metabolism	Amino acid metabolism	Metabolism
NEG_M149T89	6.03181e+07	4.37163e+07	6.1083e+07	6.58053e+07	7.15874e+07	7.06734e+07	4.40057e+07	4.56738e+07	4.69206e+07	4.50305e+07	4.99098e+07	5.32293e+07	6.21972e+07	4.74616e+07	-0.39009	0.00734757	0.0284088	1.65093	149.045	88.8437	1.48	D-Ribose	--	1.52609e-13	2.05547	C5H10O5	MS2	Organooxygen compounds	613-83-2	HMDB0000283	-	-	-	-
NEG_M666T98_2	3.34333e+07	3.23565e+07	1.83961e+07	2.5268e+07	5.07397e+06	2.59562e+07	1.54469e+07	1.91944e+07	1.35436e+07	1.22544e+07	3.66916e+06	3.54455e+06	2.3414e+07	1.12755e+07	-1.05418	0.0361451	0.0971098	1.56368	666.226	98.3878	1.64	--	Maltotetraose	--	5.71089	C24H42O21	MS1	Organooxygen compounds	34612-38-9	HMDB0001296	-	-	-	-
NEG_M294T813	2.97061e+07	3.12388e+07	3.09521e+07	3.0002e+07	3.05015e+07	2.95e+07	2.25872e+07	2.08788e+07	2.19744e+07	2.0507e+07	1.99806e+07	2.14681e+07	3.03168e+07	2.12327e+07	-0.51383	4.1575e-09	2.48238e-07	1.56108	294.215	813.261	13.55	--	9-OxoODE	--	16.3225	C18H30O3	MS1	Fatty Acyls	-	HMDB0004669	C14766	ko00591//Linoleic acid metabolism	Lipid metabolism	Metabolism
NEG_M144T95	2.11684e+07	7.95663e+06	1.92034e+07	1.16988e+07	1.86618e+07	1.56796e+07	5.26172e+06	5.08549e+06	7.45811e+06	4.48524e+06	4.55899e+06	4.829e+06	1.57281e+07	5.27976e+06	-1.5748	0.000568911	0.00348466	1.55561	144.067	95.0866	1.58	--	4-Acetamidobutanoic acid	--	0.508911	C6H11NO3	MS1	Carboxylic acids and derivatives	3025-96-5	HMDB0003681	C02946	ko01100//Metabolic pathways;ko00330//Arginine and proline metabolism	Amino acid metabolism;Global and overview maps	Metabolism
NEG_M115T77	2.4836e+08	2.16692e+08	2.30268e+08	2.41043e+08	2.46784e+08	2.4813e+08	2.53581e+08	2.5025e+08	2.50313e+08	2.48047e+08	2.5768e+08	2.5495e+08	2.38546e+08	2.5247e+08	0.0818442	0.0272985	0.0786724	1.52289	115.003	76.5883	1.28	--	L-Malic acid	--	1.3337	C4H6O5	MS1	Hydroxy acids and derivatives	97-67-6	HMDB0000156	C00149	ko01100//Metabolic pathways;ko01110//Biosynthesis of secondary metabolites;ko01120//Microbial metabolism in diverse environments;ko01130//Biosynthesis of antibiotics;ko01200//Carbon metabolism;ko00630//Glyoxylate and dicarboxylate metabolism;ko00620//Pyruvate metabolism;ko00020//Citrate cycle (TCA cycle);ko00710//Carbon fixation in photosynthetic organisms	Carbohydrate metabolism;Energy metabolism;Global and overview maps	Metabolism
NEG_M116T77	2.16647e+07	1.90083e+07	2.04074e+07	1.82185e+07	1.84042e+07	1.87809e+07	1.5041e+07	1.45386e+07	4.78521e+06	1.29405e+07	1.1494e+07	9.72358e+06	1.9414e+07	1.14205e+07	-0.765476	0.000660311	0.00393767	1.39836	116.007	76.5589	1.28	Fumaric acid	--	0.0463037	7.91272	C4H4O4	MS2	Carboxylic acids and derivatives	110-17-8	HMDB0000134	C00122	ko01100//Metabolic pathways;ko01110//Biosynthesis of secondary metabolites;ko01120//Microbial metabolism in diverse environments;ko01130//Biosynthesis of antibiotics;ko01220//Degradation of aromatic compounds;ko00350//Tyrosine metabolism;ko00360//Phenylalanine metabolism;ko01200//Carbon metabolism;ko00250//Alanine, aspartate and glutamate metabolism;ko00760//Nicotinate and nicotinamide metabolism…	Amino acid metabolism;Carbohydrate metabolism;Energy metabolism;Global and overview maps;Metabolism of cofactors and vitamins	Metabolism
NEG_M299T691	1.41708e+07	1.40696e+07	1.44902e+07	1.30457e+07	1.42939e+07	1.43346e+07	7.23942e+06	5.99408e+06	7.09434e+06	6.78614e+06	7.01534e+06	6.54635e+06	1.40675e+07	6.77928e+06	-1.05316	1.75694e-10	2.29751e-08	1.39611	299.056	690.923	11.52	Kaempferide	--	9.80243e-06	0.0109166	C16H12O6	MS2	Flavonoids	491-54-3	HMDB0037441	C10098	ko00944//Flavone and flavonol biosynthesis	Biosynthesis of other secondary metabolites	Metabolism
NEG_M348T326	2.40464e+07	2.08464e+07	1.96119e+07	2.18231e+07	2.21518e+07	2.15478e+07	2.99157e+07	2.83854e+07	2.81359e+07	3.00035e+07	2.62742e+07	2.95772e+07	2.16712e+07	2.87153e+07	0.406039	7.63163e-06	9.50353e-05	1.31677	348.101	325.635	5.43	--	Cefradine	--	3.11333	C16H19N3O4S	MS1	Carboxylic acids and derivatives	38821-53-3	HMDB0015428	-	-	-	-
NEG_M103T81	1.47674e+07	1.10137e+07	1.456e+07	1.44316e+07	1.26038e+07	1.58121e+07	7.088e+06	5.56841e+06	7.63389e+06	7.69367e+06	7.75021e+06	7.08573e+06	1.38648e+07	7.13665e+06	-0.958105	6.4712e-06	8.31378e-05	1.31161	103.004	80.8878	1.35	--	Hydroxypyruvic acid	--	0.825222	C3H4O4	MS1	Hydroxy acids and derivatives	1113-60-6	HMDB0001352	C00168	ko01100//Metabolic pathways;ko01110//Biosynthesis of secondary metabolites;ko01120//Microbial metabolism in diverse environments;ko01130//Biosynthesis of antibiotics;ko01200//Carbon metabolism;ko00260//Glycine, serine and threonine metabolism;ko00630//Glyoxylate and dicarboxylate metabolism	Amino acid metabolism;Carbohydrate metabolism;Global and overview maps	Metabolism
NEG_M99T92	2.23167e+07	1.9966e+07	6.40665e+06	5.90848e+06	1.76143e+07	5.70505e+06	4.71864e+06	4.38099e+06	4.07672e+06	3.98964e+06	3.81991e+06	4.04816e+06	1.29862e+07	4.17234e+06	-1.63805	0.019847	0.0615324	1.27326	99.0087	92.1336	1.54	--	Methylmalonate	--	5.41893	C4H6O4	MS1	Carboxylic acids and derivatives	516-05-2	HMDB0000202	C02170	ko00240//Pyrimidine metabolism;ko00280//Valine, leucine and isoleucine degradation;ko00640//Propanoate metabolism	Amino acid metabolism;Carbohydrate metabolism;Nucleotide metabolism	Metabolism
NEG_M209T85	3.57048e+07	2.63839e+07	3.39713e+07	3.65625e+07	3.54235e+07	3.58734e+07	2.54039e+07	2.51865e+07	2.84867e+07	2.4783e+07	2.60832e+07	2.92017e+07	3.39866e+07	2.65242e+07	-0.357657	0.00155863	0.00804361	1.27251	209.067	84.9038	1.42	--	1,3,7-Trimethyluric acid	--	6.43137	C8H10N4O3	MS1	Imidazopyrimidines	5415-44-1	HMDB0002123	C16361	ko01120//Microbial metabolism in diverse environments;ko00232//Caffeine metabolism	Biosynthesis of other secondary metabolites;Global and overview maps	Metabolism
NEG_M156T84	945521	3.60768e+06	1.03316e+06	932967	3.84242e+06	1.01629e+06	8.43905e+06	7.38763e+06	7.52909e+06	7.93102e+06	8.04411e+06	7.02311e+06	1.89634e+06	7.72567e+06	2.02644	2.61161e-06	3.91902e-05	1.23786	156.028	84.3864	1.41	--	N-Acetyl-L-aspartic acid	--	12.7877	C6H9NO5	MS1	Carboxylic acids and derivatives	997-55-7	HMDB0000812	C01042	ko01100//Metabolic pathways;ko00250//Alanine, aspartate and glutamate metabolism	Amino acid metabolism;Global and overview maps	Metabolism
NEG_M135T77	3.60058e+07	2.99746e+07	3.10763e+07	3.1522e+07	2.89074e+07	3.71359e+07	3.8383e+07	3.59506e+07	4.0281e+07	3.74825e+07	4.1965e+07	4.36795e+07	3.2437e+07	3.96236e+07	0.28872	0.00261729	0.0123336	1.2324	135.019	76.6193	1.28	--	Diethylphosphate	--	18.4033	C4H11O4P	MS1	Organic phosphoric acids and derivatives	598-02-7	HMDB0012209	-	-	-	-
NEG_M401T548	1.58083e+07	1.58938e+07	1.53571e+07	1.75463e+07	1.62699e+07	1.62787e+07	1.1198e+07	1.08079e+07	1.00112e+07	9.65533e+06	1.09183e+07	1.06675e+07	1.61924e+07	1.0543e+07	-0.619021	4.60875e-08	1.56866e-06	1.23224	401.087	547.931	9.13	--	25-Hydroxycholesterol	--	0.572902	C27H46O2	MS1	Steroids and steroid derivatives	2140-46-7	HMDB0006247	-	-	-	-
NEG_M260T187	9.32892e+06	1.00514e+07	9.60993e+06	8.84422e+06	1.14339e+07	9.75065e+06	4.02351e+06	3.93036e+06	4.21564e+06	4.02274e+06	3.74286e+06	4.12316e+06	9.83651e+06	4.00971e+06	-1.29465	2.00223e-08	8.47532e-07	1.22852	260.045	186.817	3.11	--	Suprofen	--	20.7595	C14H12O3S	MS1	Organooxygen compounds	40828-46-4	HMDB0015008	-	-	-	-
NEG_M263T803	1.01556e+07	9.89574e+06	9.59395e+06	8.69125e+06	8.10384e+06	6.12652e+06	5.11793e+06	3.87282e+06	3.53807e+06	2.86052e+06	2.41477e+06	2.55325e+06	8.76116e+06	3.39289e+06	-1.36861	2.77858e-05	0.000275339	1.18889	263.159	803.342	13.39	--	Malonoben	--	15.48	C18H22N2O	MS1	Benzene and substituted derivatives	10537-47-0	HMDB0031799	-	-	-	-
NEG_M370T86	1.4535e+06	1.35016e+06	1.6098e+06	1.52541e+06	1.5394e+06	967208	7.02382e+06	6.34166e+06	6.85766e+06	6.20002e+06	6.15943e+06	7.44305e+06	1.40758e+06	6.67094e+06	2.24467	6.31697e-10	6.25124e-08	1.18746	370.086	86.0644	1.43	--	Fraxin	--	10.2835	C16H18O10	MS1	--	--	--	-	-	-	-
NEG_M105T82	2.71852e+07	2.23089e+07	2.44172e+07	2.93656e+07	3.2215e+07	2.86765e+07	3.23217e+07	3.68322e+07	3.37849e+07	2.94984e+07	3.39519e+07	3.63486e+07	2.73614e+07	3.37896e+07	0.304437	0.00551954	0.0228359	1.14738	105.019	82.115	1.37	Glyceric acid	--	6.48239e-07	4.95529	C3H6O4	MS2	Organooxygen compounds	473-81-4	HMDB0000139	C00258	ko01100//Metabolic pathways;ko01110//Biosynthesis of secondary metabolites;ko01120//Microbial metabolism in diverse environments;ko01130//Biosynthesis of antibiotics;ko01200//Carbon metabolism;ko00260//Glycine, serine and threonine metabolism;ko00630//Glyoxylate and dicarboxylate metabolism;ko00030//Pentose phosphate pathway;ko00561//Glycerolipid metabolism	Amino acid metabolism;Carbohydrate metabolism;Global and overview maps;Lipid metabolism	Metabolism
NEG_M114T97	1.57366e+07	1.66585e+07	1.5775e+07	1.55124e+07	1.66281e+07	1.62711e+07	1.22396e+07	1.14296e+07	1.26017e+07	1.12894e+07	1.09103e+07	2.97199e+06	1.6097e+07	1.02404e+07	-0.652513	0.00281301	0.0130708	1.14244	114.056	97.2697	1.62	L-Proline	--	4.37655e-09	3.32991	C5H9NO2	MS2	Carboxylic acids and derivatives	147-85-3	HMDB0000162	C00148	ko01100//Metabolic pathways;ko01110//Biosynthesis of secondary metabolites;ko01130//Biosynthesis of antibiotics;ko01230//Biosynthesis of amino acids;ko02010//ABC transporters;ko00330//Arginine and proline metabolism;ko00970//Aminoacyl-tRNA biosynthesis;ko00332//Carbapenem biosynthesis	Amino acid metabolism;Biosynthesis of other secondary metabolites;Global and overview maps;Membrane transport;Translation	Environmental Information Processing;Genetic Information Processing;Metabolism
NEG_M138T616	2.74712e+07	2.67083e+07	3.18023e+07	2.38177e+07	2.50102e+07	2.57856e+07	1.87074e+07	2.01248e+07	2.44919e+07	2.19536e+07	1.92793e+07	1.98786e+07	2.67659e+07	2.07393e+07	-0.36803	0.00180589	0.00908901	1.12839	138.02	616.303	10.27	6-Hydroxynicotinate	--	1.33099e-06	2.96835	C6H5NO3	MS2	Pyridines and derivatives	5006-66-6	HMDB0002658	C01020	ko01120//Microbial metabolism in diverse environments;ko00760//Nicotinate and nicotinamide metabolism	Global and overview maps;Metabolism of cofactors and vitamins	Metabolism
NEG_M179T219	1.31966e+07	1.3416e+07	1.72482e+07	1.52798e+07	1.49701e+07	1.43878e+07	1.25687e+07	1.1934e+07	9.81704e+06	8.60388e+06	7.67342e+06	6.60838e+06	1.47498e+07	9.53423e+06	-0.629505	0.00100385	0.00561915	1.11654	179.057	218.629	3.64	D-Glucose	--	1.63013e-08	2.88432	C6H12O6	MS2	Organooxygen compounds	492-62-6	HMDB0003345	C00031	ko01100//Metabolic pathways;ko01110//Biosynthesis of secondary metabolites;ko01130//Biosynthesis of antibiotics;ko02010//ABC transporters;ko00052//Galactose metabolism;ko00520//Amino sugar and nucleotide sugar metabolism;ko00030//Pentose phosphate pathway;ko00010//Glycolysis / Gluconeogenesis;ko00901//Indole alkaloid biosynthesis;ko00500//Starch and sucrose metabolism;ko04931//Insulin resistance;…	Biosynthesis of other secondary metabolites;Carbohydrate metabolism;Endocrine and metabolic diseases;Global and overview maps;Membrane transport	Environmental Information Processing;Human Diseases;Metabolism
NEG_M102T88	1.6185e+07	1.77216e+07	1.93886e+07	1.92663e+07	1.721e+07	1.6663e+07	1.27965e+07	1.24164e+07	1.34765e+07	1.29105e+07	1.19106e+07	1.3087e+07	1.77391e+07	1.27662e+07	-0.474599	7.26879e-06	9.13025e-05	1.11645	102.056	87.9675	1.47	--	2-Aminoisobutyric acid	--	0.234422	C4H9NO2	MS1	Carboxylic acids and derivatives	62-57-7	HMDB0001906	-	-	-	-
NEG_M269T810	1.71224e+07	1.62252e+07	1.94432e+07	1.85296e+07	1.81493e+07	1.95033e+07	1.39415e+07	1.33355e+07	1.4878e+07	9.91468e+06	1.38887e+07	1.24431e+07	1.81622e+07	1.30669e+07	-0.475015	0.000184222	0.00138507	1.11017	269.213	810.279	13.5	Dehydroepiandrosterone	--	2.20146e-09	1.52106	C19H28O2	MS2	Steroids and steroid derivatives	2283-82-1	HMDB0005962	C01227	ko01100//Metabolic pathways;ko01120//Microbial metabolism in diverse environments	Global and overview maps	Metabolism
NEG_M177T97	3.73805e+07	3.79518e+07	3.58717e+07	2.97506e+07	3.52905e+07	3.1945e+07	3.67895e+07	2.53679e+07	3.08204e+07	2.54956e+07	2.54253e+07	2.70468e+07	3.46983e+07	2.84909e+07	-0.284365	0.0215033	0.0654601	1.09936	177.04	97.2326	1.62	Gluconolactone	--	9.09153e-05	1.28165	C6H10O6	MS2	Organooxygen compounds	90-80-2	HMDB0000150	C00198	ko01100//Metabolic pathways;ko01110//Biosynthesis of secondary metabolites;ko01120//Microbial metabolism in diverse environments;ko01130//Biosynthesis of antibiotics;ko01200//Carbon metabolism;ko00030//Pentose phosphate pathway	Carbohydrate metabolism;Global and overview maps	Metabolism
NEG_M180T127	1.39549e+07	9.52627e+06	9.17522e+06	1.23989e+07	1.22538e+07	7.46599e+06	6.23877e+06	4.72709e+06	4.23134e+06	8.42827e+06	4.85727e+06	4.91949e+06	1.07958e+07	5.56704e+06	-0.955495	0.00130133	0.00690056	1.09163	180.066	126.73	2.11	(S)-beta-Tyrosine	--	0.00658122	0.730496	C9H11NO3	MS2	--	--	--	C21308	ko01130//Biosynthesis of antibiotics	Global and overview maps	Metabolism
NEG_M129T78	4.44434e+07	4.5064e+07	4.63378e+07	4.68373e+07	5.2885e+07	4.55185e+07	3.85262e+07	3.92211e+07	4.10057e+07	4.26195e+07	4.19132e+07	4.16944e+07	4.68477e+07	4.083e+07	-0.198348	0.001722	0.00870269	1.06925	129.019	77.9819	1.3	--	D-2-Hydroxyglutaric acid	--	0.701192	C5H8O5	MS1	Hydroxy acids and derivatives	13095-47-1	HMDB0000606	-	-	-	-
NEG_M259T87	4.31561e+06	7.16206e+06	6.73527e+06	6.96774e+06	7.21379e+06	4.29916e+06	716048	1.31235e+06	2.76774e+06	1.37142e+06	1.13631e+06	926479	6.11561e+06	1.37172e+06	-2.1565	2.52967e-05	0.000253764	1.06406	259.042	86.5134	1.44	--	D-Glucosamine 6-phosphate	--	15.2586	C6H14NO8P	MS1	Organooxygen compounds	3616-42-0	HMDB0001254	C00352	ko01100//Metabolic pathways;ko01130//Biosynthesis of antibiotics;ko00250//Alanine, aspartate and glutamate metabolism;ko00520//Amino sugar and nucleotide sugar metabolism;ko04931//Insulin resistance	Amino acid metabolism;Carbohydrate metabolism;Endocrine and metabolic diseases;Global and overview maps	Human Diseases;Metabolism
NEG_M205T84_1	8.49157e+06	7.64607e+06	8.87027e+06	9.14008e+06	9.04368e+06	9.0695e+06	4.69385e+06	4.5349e+06	4.70518e+06	4.20167e+06	5.2489e+06	4.44135e+06	8.71019e+06	4.63764e+06	-0.909314	3.81053e-08	1.38141e-06	1.03753	204.979	83.7926	1.4	--	Saccharin sodium anhydrous	--	8.68998	C7H4NO3S. Na	MS1	--	--	--	-	-	-	-
NEG_M171T78	7.08156e+06	8.54038e+06	7.54714e+06	7.46734e+06	7.41632e+06	7.24179e+06	3.36453e+06	1.2878e+06	3.7179e+06	3.28528e+06	3.86978e+06	3.93222e+06	7.54909e+06	3.24292e+06	-1.21901	2.70884e-06	4.0401e-05	1.03371	171.006	78.1159	1.3	Beta-Glycerophosphoric acid	--	0.000807501	1.69473	C3H9O6P	MS2	Glycerophospholipids	17181-54-3	HMDB0002520	-	-	-	-
NEG_M168T294	1.30286e+07	1.42713e+07	1.42498e+07	1.20035e+07	1.44244e+07	1.22043e+07	9.37753e+06	9.69972e+06	8.2433e+06	9.50654e+06	8.42745e+06	9.22211e+06	1.33637e+07	9.07944e+06	-0.557639	7.8263e-06	9.69747e-05	1.03299	168.066	294.241	4.9	--	Pyridoxine	--	0.889634	C8H11NO3	MS1	Pyridines and derivatives	65-23-6	HMDB0000239	C00314	ko01100//Metabolic pathways;ko01120//Microbial metabolism in diverse environments;ko00750//Vitamin B6 metabolism	Global and overview maps;Metabolism of cofactors and vitamins	Metabolism
NEG_M281T726	2.04701e+06	1.99087e+06	1.08977e+07	1.3644e+07	4.28806e+06	1.63403e+07	2.72342e+06	1.07912e+06	1.22073e+06	1.55557e+06	1.94398e+06	2.53042e+06	8.20132e+06	1.84221e+06	-2.15442	0.0325283	0.0899226	1.02649	281.239	725.747	12.1	--	(6Z)-Octadecenoic acid	--	29.5477	C18H34O2	MS1	--	--	--	-	-	-	-
NEG_M229T103	5.96313e+06	6.36498e+06	6.0502e+06	6.15146e+06	5.35132e+06	6.62933e+06	506631	2.26754e+06	1.93694e+06	2.86147e+06	2.22429e+06	2.10243e+06	6.08507e+06	1.98322e+06	-1.61743	5.68149e-07	1.15571e-05	1.02142	228.993	102.985	1.72	--	Linuron	--	0.892062	C9H10Cl2N2O2	MS1	--	--	--	-	-	-	-
NEG_M596T503_1	4.98525e+06	4.67126e+06	4.93874e+06	3.8244e+06	4.97594e+06	6.4983e+06	862883	1.05452e+06	920011	911555	914132	1.10761e+06	4.98232e+06	961786	-2.37303	5.04336e-07	1.06128e-05	1.01872	596.278	502.932	8.38	--	Paromomycin	--	0.809366	C23H45N5O14	MS1	Organooxygen compounds	1263-89-4	HMDB0015490	C00832	ko01130//Biosynthesis of antibiotics	Global and overview maps	Metabolism
NEG_M129T478	1.31105e+07	1.84484e+06	1.41083e+07	7.26823e+06	1.46683e+07	1.43071e+06	3.6088e+06	4.90125e+06	1.04794e+06	2.23292e+06	3.43675e+06	924675	8.73846e+06	2.69205e+06	-1.69867	0.0406042	0.105432	1.0059	129.019	477.779	7.96	Citramalic acid	--	5.0681e-05	1.33821	C5H8O5	MS2	Fatty Acyls	597-44-4	HMDB0000426	-	-	-	-
NEG_M422T789	1.9853e+07	2.76293e+07	2.11497e+07	2.02465e+07	2.42792e+07	1.77373e+07	2.66351e+07	2.29023e+07	2.34625e+07	2.9521e+07	2.82214e+07	3.07246e+07	2.18158e+07	2.69112e+07	0.302829	0.0260572	0.0759318	1.00214	422.079	788.761	13.15	--	Mangiferin	--	13.1542	C19H18O11	MS1	Benzopyrans	4773-96-0	HMDB0034410	-	-	-	-
