# Supplementary material for: Combined Proteomic and Metabolomic Analysis of the Molecular Mechanism Underlying the Response to Salt Stress during Seed Germination in Barley
Source: Int J Mol Sci. 2022 Sep 10;23(18):10515. doi: 10.3390/ijms231810515 (PMC9499682; doi:10.3390/ijms231810515)
Supplement: Supplementary file 1 [file ijms-23-10515-s001.zip › Table S8.xlsx]

## Sheet: Sheet1
name	GY02-CK-Mean	GY02-Na-Mean	Pvalue	vip	GY18-CK-Mean	GY18-Na-Mean	Pvalue	vip	mz	rt	rtmin	MS2_name	MS1_name	identify.pvalue	ppm	formula	MS_type	Class	CAS	HMDB	C_ID	Pathway	KEGG_B_class	KEGG_A_class
POS_M132T244	1.4585e+10	9.58287e+09	6.47054e-12	5.01657	6.75665e+09	2.7772e+09	3.06753e-10	3.59251	132.102	243.625	4.06	L-Leucine	--	1.06743e-41	0.0283128	C6H13NO2	MS2	Carboxylic acids and derivatives	61-90-5	HMDB0000687	C00123	ko01100//Metabolic pathways;ko01110//Biosynthesis of secondary metabolites;ko01230//Biosynthesis of amino acids;ko02010//ABC transporters;ko01210//2-Oxocarboxylic acid metabolism;ko00970//Aminoacyl-tRNA biosynthesis;ko00966//Glucosinolate biosynthesis;ko00290//Valine, leucine and isoleucine biosynthesis;ko00280//Valine, leucine and isoleucine degradation	Amino acid metabolism;Biosynthesis of other secondary metabolites;Global and overview maps;Membrane transport;Translation	Environmental Information Processing;Genetic Information Processing;Metabolism
POS_M104T87	6.63747e+09	4.70303e+09	7.79727e-08	3.0409	3.88272e+09	1.7353e+09	3.33128e-09	2.61987	104.072	87.4712	1.46	--	Dimethylglycine	--	3.4513	C4H9NO2	MS1	Carboxylic acids and derivatives	1118-68-9	HMDB0000092	C01026	ko01100//Metabolic pathways;ko00260//Glycine, serine and threonine metabolism	Amino acid metabolism;Global and overview maps	Metabolism
POS_M235T90	3.8493e+09	5.6567e+09	0.0162678	2.39049	1.88371e+09	1.39853e+09	0.0365686	1.03794	235.166	89.5732	1.49	--	Procainamide	--	10.284	C13H21N3O	MS1	Benzene and substituted derivatives	1951-06-09	HMDB0015169	-	-	-	-
POS_M147T85	6.11547e+09	4.89205e+09	1.29928e-06	2.3903	2.12944e+09	3.14819e+08	1.13153e-08	2.3773	147.076	85.0749	1.42	L-Glutamine	--	5.52911e-27	3.97463	C5H10N2O3	MS2	Carboxylic acids and derivatives	5959-95-5	HMDB0003423	C00064	ko01100//Metabolic pathways;ko01120//Microbial metabolism in diverse environments;ko01230//Biosynthesis of amino acids;ko02010//ABC transporters;ko00230//Purine metabolism;ko00240//Pyrimidine metabolism;ko00970//Aminoacyl-tRNA biosynthesis;ko00250//Alanine, aspartate and glutamate metabolism;ko00630//Glyoxylate and dicarboxylate metabolism;ko00220//Arginine biosynthesis;ko00910//Nitrogen metaboli…	Amino acid metabolism;Carbohydrate metabolism;Energy metabolism;Global and overview maps;Membrane transport;Nucleotide metabolism;Translation	Environmental Information Processing;Genetic Information Processing;Metabolism
POS_M182T216	1.92594e+09	1.44861e+09	5.36906e-06	1.45234	1.03505e+09	4.94242e+08	7.53726e-09	1.33285	182.081	216.125	3.6	--	Azobenzene	--	17.5626	C12H10N2	MS1	--	--	--	-	-	-	-
POS_M90T85	2.75705e+09	2.29656e+09	0.000118931	1.41645	1.59687e+09	8.1302e+08	1.72357e-07	1.6067	90.0551	85.1624	1.42	L-Alanine	--	0.000257911	1.3404	C3H7NO2	MS2	Carboxylic acids and derivatives	302-72-7	HMDB0062251	C01401	ko00460//Cyanoamino acid metabolism	Metabolism of other amino acids	Metabolism
POS_M120T86	1.40071e+09	1.10313e+09	6.02804e-08	1.20694	6.39298e+08	2.844e+08	1.35077e-08	1.06455	120.066	86.2501	1.44	--	L-Threonine	--	0.0319513	C4H9NO3	MS1	Carboxylic acids and derivatives	72-19-5	HMDB0000167	C00188	ko01100//Metabolic pathways;ko01110//Biosynthesis of secondary metabolites;ko01120//Microbial metabolism in diverse environments;ko01130//Biosynthesis of antibiotics;ko01230//Biosynthesis of amino acids;ko02010//ABC transporters;ko00260//Glycine, serine and threonine metabolism;ko00970//Aminoacyl-tRNA biosynthesis;ko00261//Monobactam biosynthesis;ko00290//Valine, leucine and isoleucine biosynthes…	Amino acid metabolism;Biosynthesis of other secondary metabolites;Global and overview maps;Membrane transport;Metabolism of cofactors and vitamins;Translation	Environmental Information Processing;Genetic Information Processing;Metabolism
NEG_M311T811	1.26232e+09	1.84786e+09	4.87879e-07	8.53138	1.31241e+08	5.63238e+07	7.71628e-11	4.46909	311.222	811.198	13.52	9(S)-HPODE	--	6.53314e-14	1.27991	C18H32O4	MS2	Fatty Acyls	-	HMDB0006940	C14827	ko01100//Metabolic pathways;ko00591//Linoleic acid metabolism	Global and overview maps;Lipid metabolism	Metabolism
NEG_M179T90_2	2.47654e+09	3.10844e+09	0.000100831	8.20682	1.12934e+09	6.78796e+08	6.33451e-12	10.9933	179.055	89.6529	1.49	D-Galactose	--	1.22506e-13	3.55476	C6H12O6	MS2	Organooxygen compounds	59-23-4	HMDB0000143	C00124	ko01100//Metabolic pathways;ko00052//Galactose metabolism	Carbohydrate metabolism;Global and overview maps	Metabolism
NEG_M134T296_2	2.76714e+08	6.12856e+08	3.09419e-08	6.48341	4.07589e+07	1.25189e+07	1.41293e-07	2.69357	134.046	296.366	4.94	Adenine	--	3.21622e-24	0.0313469	C5H5N5	MS2	Imidazopyrimidines	73-24-5	HMDB0000034	C00147	ko01100//Metabolic pathways;ko00230//Purine metabolism;ko00908//Zeatin biosynthesis	Global and overview maps;Metabolism of terpenoids and polyketides;Nucleotide metabolism	Metabolism
NEG_M128T89	3.82502e+08	6.11043e+08	5.23839e-07	5.26035	9.88321e+07	6.88597e+07	6.13448e-05	2.72218	128.035	89.2668	1.49	Pyroglutamic acid	--	5.29073e-22	0.368437	C5H7NO3	MS2	Carboxylic acids and derivatives	-	HMDB0060262	C01879	ko01100//Metabolic pathways;ko00480//Glutathione metabolism	Global and overview maps;Metabolism of other amino acids	Metabolism
NEG_M342T97	2.03819e+08	4.21244e+08	3.05327e-07	5.18581	2.22003e+08	2.75951e+08	1.19408e-05	3.827	342.112	97.2726	1.62	Trehalose	--	5.58868e-07	0.731828	C12H22O11	MS2	Organooxygen compounds	99-20-7	HMDB0000975	C01083	ko01100//Metabolic pathways;ko01110//Biosynthesis of secondary metabolites;ko02010//ABC transporters;ko00500//Starch and sucrose metabolism	Carbohydrate metabolism;Global and overview maps;Membrane transport	Environmental Information Processing;Metabolism
NEG_M295T824	4.09641e+08	6.12685e+08	1.41159e-07	5.00333	1.81117e+08	1.66745e+08	0.00435435	1.71388	295.228	823.924	13.73	13S-hydroxyoctadecadienoic acid	--	1.64335e-09	0.683325	C18H32O3	MS2	Fatty Acyls	5204-88-6	HMDB0004667	C14762	ko00591//Linoleic acid metabolism	Lipid metabolism	Metabolism
NEG_M293T813	6.53401e+08	4.78866e+08	1.67277e-07	4.67518	1.57067e+08	1.10073e+08	2.95261e-09	3.52811	293.212	813.064	13.55	(2E,4Z,8E)-Colneleic acid	--	0.000590591	0.081833	C18H30O3	MS2	--	--	--	-	-	-	-
NEG_M93T82	3.82739e+07	2.11143e+08	2.52634e-06	4.55452	3.3159e+07	1.78609e+08	1.49285e-06	6.19343	92.9279	82.2958	1.37	Dimethyl sulfone	--	1.49148e-05	11.2797	C2H6O2S	MS2	Sulfonyls	67-71-0	HMDB0004983	C11142	ko00920//Sulfur metabolism	Energy metabolism	Metabolism
NEG_M409T822	2.22453e+08	3.4187e+08	5.37778e-09	3.88086	1.43846e+08	1.03632e+08	1.54823e-07	3.30485	409.235	822.116	13.7	LysoPA(16:0/0:0)	--	2.02576e-12	1.74221	C19H39O7P	MS2	Glycerophospholipids	-	HMDB0007853	C00416	ko01100//Metabolic pathways;ko01110//Biosynthesis of secondary metabolites;ko00564//Glycerophospholipid metabolism;ko00561//Glycerolipid metabolism;ko04070//Phosphatidylinositol signaling system	Global and overview maps;Lipid metabolism;Signal transduction	Environmental Information Processing;Metabolism
NEG_M279T724	6.17411e+08	4.72876e+08	0.0260312	3.62006	8.90462e+08	1.77697e+08	4.84811e-06	13.1714	279.233	724.105	12.07	--	Linoleic acid	--	0.517294	C18H32O2	MS1	Fatty Acyls	506-21-8	HMDB0006270	C01595	ko01100//Metabolic pathways;ko00591//Linoleic acid metabolism;ko01040//Biosynthesis of unsaturated fatty acids	Global and overview maps;Lipid metabolism	Metabolism
NEG_M103T83	2.76907e+07	1.2844e+08	3.55905e-08	3.5304	2.95187e+07	1.37534e+08	5.65015e-06	5.31063	102.957	83.2256	1.39	gamma-Aminobutyric acid	--	0.0139738	11.259	C4H9NO2	MS2	Carboxylic acids and derivatives	1956-12-02	HMDB0000112	C00334	ko01100//Metabolic pathways;ko01120//Microbial metabolism in diverse environments;ko00330//Arginine and proline metabolism;ko00250//Alanine, aspartate and glutamate metabolism;ko00410//beta-Alanine metabolism;ko00760//Nicotinate and nicotinamide metabolism;ko00650//Butanoate metabolism	Amino acid metabolism;Carbohydrate metabolism;Global and overview maps;Metabolism of cofactors and vitamins;Metabolism of other amino acids	Metabolism
NEG_M193T83	1.65318e+08	7.82706e+07	8.74351e-09	3.29504	1.12235e+08	5.44921e+07	2.48337e-06	3.84434	193.035	83.1514	1.39	--	Galacturonic acid	--	3.17637	C6H10O7	MS1	Organooxygen compounds	14982-50-4	HMDB0002545	-	-	-	-
NEG_M225T88_2	1.52954e+09	1.64618e+09	0.00245678	3.28742	7.08514e+08	4.29046e+08	6.61936e-13	8.67761	225.061	88.38	1.47	--	Azacitidine	--	8.24856	C8H12N4O5	MS1	Organooxygen compounds	320-67-2	HMDB0015063	-	-	-	-
NEG_M143T90	2.15439e+08	2.8952e+08	5.85177e-07	3.0064	1.01615e+08	6.18784e+07	5.53171e-12	3.27087	143.035	89.7345	1.5	(R)-3,3-Dimethylmalate	--	0.0652655	1.36554	C6H10O5	MS2	--	--	--	C01088	ko00770//Pantothenate and CoA biosynthesis	Metabolism of cofactors and vitamins	Metabolism
NEG_M118T88	3.49066e+08	4.56462e+08	0.022431	2.94284	1.98082e+08	1.06733e+08	0.00425999	4.15404	118.051	87.8451	1.46	L-Threonine	--	1.6319e-05	0.915512	C4H9NO3	MS2	Carboxylic acids and derivatives	72-19-5	HMDB0000167	C00188	ko01100//Metabolic pathways;ko01110//Biosynthesis of secondary metabolites;ko01120//Microbial metabolism in diverse environments;ko01130//Biosynthesis of antibiotics;ko01230//Biosynthesis of amino acids;ko02010//ABC transporters;ko00260//Glycine, serine and threonine metabolism;ko00970//Aminoacyl-tRNA biosynthesis;ko00261//Monobactam biosynthesis;ko00290//Valine, leucine and isoleucine biosynthes…	Amino acid metabolism;Biosynthesis of other secondary metabolites;Global and overview maps;Membrane transport;Metabolism of cofactors and vitamins;Translation	Environmental Information Processing;Genetic Information Processing;Metabolism
NEG_M164T325	4.84451e+08	3.7618e+08	0.0128139	2.92709	2.3914e+08	1.39556e+08	0.00131415	4.69739	164.071	324.808	5.41	--	L-Phenylalanine	--	0.467751	C9H11NO2	MS1	Carboxylic acids and derivatives	63-91-2	HMDB0000159	C00079	ko01100//Metabolic pathways;ko01110//Biosynthesis of secondary metabolites;ko01130//Biosynthesis of antibiotics;ko01230//Biosynthesis of amino acids;ko02010//ABC transporters;ko00360//Phenylalanine metabolism;ko01210//2-Oxocarboxylic acid metabolism;ko00970//Aminoacyl-tRNA biosynthesis;ko00940//Phenylpropanoid biosynthesis;ko00400//Phenylalanine, tyrosine and tryptophan biosynthesis;ko00960//Trop…	Amino acid metabolism;Biosynthesis of other secondary metabolites;Global and overview maps;Membrane transport;Metabolism of other amino acids;Translation	Environmental Information Processing;Genetic Information Processing;Metabolism
NEG_M146T83	1.68967e+08	1.01803e+08	5.48649e-07	2.84034	1.21e+08	8.40781e+07	4.86635e-05	2.91426	146.046	83.1679	1.39	--	L-Glutamic acid	--	2.06112	C5H9NO4	MS1	Carboxylic acids and derivatives	-	HMDB0060475	C00025	ko01100//Metabolic pathways;ko01110//Biosynthesis of secondary metabolites;ko01120//Microbial metabolism in diverse environments;ko01130//Biosynthesis of antibiotics;ko01230//Biosynthesis of amino acids;ko02010//ABC transporters;ko00330//Arginine and proline metabolism;ko01210//2-Oxocarboxylic acid metabolism;ko01200//Carbon metabolism;ko00970//Aminoacyl-tRNA biosynthesis;ko00250//Alanine, aspart…	Amino acid metabolism;Biosynthesis of other secondary metabolites;Carbohydrate metabolism;Energy metabolism;Global and overview maps;Membrane transport;Metabolism of cofactors and vitamins;Metabolism of other amino acids;Translation	Environmental Information Processing;Genetic Information Processing;Metabolism
NEG_M115T77	2.08676e+08	2.68766e+08	0.000574379	2.52366	2.38546e+08	2.5247e+08	0.0272985	1.52289	115.003	76.5883	1.28	--	L-Malic acid	--	1.3337	C4H6O5	MS1	Hydroxy acids and derivatives	97-67-6	HMDB0000156	C00149	ko01100//Metabolic pathways;ko01110//Biosynthesis of secondary metabolites;ko01120//Microbial metabolism in diverse environments;ko01130//Biosynthesis of antibiotics;ko01200//Carbon metabolism;ko00630//Glyoxylate and dicarboxylate metabolism;ko00620//Pyruvate metabolism;ko00020//Citrate cycle (TCA cycle);ko00710//Carbon fixation in photosynthetic organisms	Carbohydrate metabolism;Energy metabolism;Global and overview maps	Metabolism
NEG_M181T84	3.11142e+06	5.32588e+07	3.06655e-09	2.50304	2.52156e+06	5.13661e+07	2.78713e-14	3.63103	180.973	84.1908	1.4	Acetylcholine chloride	--	1.27769e-11	5.00589	C7H16NO2. Cl	MS2	Organonitrogen compounds	51-84-3	HMDB0000895	-	-	-	-
NEG_M105T83	8.50491e+06	4.78072e+07	1.71417e-09	2.22304	9.21236e+06	5.13156e+07	2.93461e-15	3.37191	104.954	83.1951	1.39	--	Diethanolamine	--	11.9986	C4H11NO2	MS1	Organonitrogen compounds	111-42-2	HMDB0004437	C06772	ko00564//Glycerophospholipid metabolism	Lipid metabolism	Metabolism
NEG_M180T89	1.58601e+08	2.0075e+08	0.000763637	2.04012	7.01549e+07	4.06237e+07	1.04935e-09	2.80129	180.059	89.4582	1.49	--	myo-Inositol	--	4.44351	C6H12O6	MS1	Organooxygen compounds	87-89-8	HMDB0000211	C00137	ko01100//Metabolic pathways;ko01120//Microbial metabolism in diverse environments;ko01130//Biosynthesis of antibiotics;ko02010//ABC transporters;ko00052//Galactose metabolism;ko00053//Ascorbate and aldarate metabolism;ko00562//Inositol phosphate metabolism;ko04070//Phosphatidylinositol signaling system	Carbohydrate metabolism;Global and overview maps;Membrane transport;Signal transduction	Environmental Information Processing;Metabolism
NEG_M294T813	1.26253e+08	9.35103e+07	1.12593e-06	2.00112	3.03168e+07	2.12327e+07	4.1575e-09	1.56108	294.215	813.261	13.55	--	9-OxoODE	--	16.3225	C18H30O3	MS1	Fatty Acyls	-	HMDB0004669	C14766	ko00591//Linoleic acid metabolism	Lipid metabolism	Metabolism
NEG_M249T84_2	205342	3.01712e+07	3.65088e-05	1.88049	277426	4.07223e+07	1.01133e-09	3.27191	248.959	83.6831	1.39	gamma-Glutamylcysteine	--	1.15066e-16	2.21946	C8H14N2O5S	MS2	Carboxylic acids and derivatives	636-58-8	HMDB0001049	C00669	ko01100//Metabolic pathways;ko00480//Glutathione metabolism	Global and overview maps;Metabolism of other amino acids	Metabolism
NEG_M275T441_2	3.30401e+07	5.13921e+06	3.30105e-12	1.8779	3.87533e+07	2.79612e+07	1.18591e-06	1.66829	275.151	440.786	7.35	--	4-Hydroxycinnamoylagmatine	--	1.93997	C14H20N4O2	MS1	Cinnamic acids and derivatives	7295-86-5	HMDB0033460	C04498	ko00330//Arginine and proline metabolism	Amino acid metabolism	Metabolism
NEG_M243T220_2	1.38068e+08	1.78995e+08	0.00732157	1.87674	8.036e+07	4.11572e+07	2.34168e-05	3.12074	243.062	220.095	3.67	Uridine	--	8.45498e-07	0.471347	C9H12N2O6	MS2	Pyrimidine nucleosides	58-96-8	HMDB0000296	C00299	ko01100//Metabolic pathways;ko00240//Pyrimidine metabolism	Global and overview maps;Nucleotide metabolism	Metabolism
NEG_M156T84	9.64533e+06	3.42997e+07	1.55952e-05	1.69815	1.89634e+06	7.72567e+06	2.61161e-06	1.23786	156.028	84.3864	1.41	--	N-Acetyl-L-aspartic acid	--	12.7877	C6H9NO5	MS1	Carboxylic acids and derivatives	997-55-7	HMDB0000812	C01042	ko01100//Metabolic pathways;ko00250//Alanine, aspartate and glutamate metabolism	Amino acid metabolism;Global and overview maps	Metabolism
NEG_M156T84	1.10028e+07	3.36451e+07	1.35623e-07	1.65571	1.89634e+06	7.72567e+06	2.61161e-06	1.23786	156.028	84.3864	1.41	--	N-Acetyl-L-aspartic acid	--	12.7877	C6H9NO5	MS1	Carboxylic acids and derivatives	997-55-7	HMDB0000812	C01042	ko01100//Metabolic pathways;ko00250//Alanine, aspartate and glutamate metabolism	Amino acid metabolism;Global and overview maps	Metabolism
NEG_M666T98_2	2.50294e+07	5.5194e+07	0.0238785	1.59703	2.3414e+07	1.12755e+07	0.0361451	1.56368	666.226	98.3878	1.64	--	Maltotetraose	--	5.71089	C24H42O21	MS1	Organooxygen compounds	34612-38-9	HMDB0001296	-	-	-	-
NEG_M104T86	1.68067e+08	1.33583e+08	0.0416629	1.55565	8.24704e+07	2.53039e+07	1.2968e-08	3.88263	104.035	85.6259	1.43	L-Serine	--	1.20221e-30	0.732822	C3H7NO3	MS2	Carboxylic acids and derivatives	56-45-1	HMDB0000187	C00065	ko01100//Metabolic pathways;ko01110//Biosynthesis of secondary metabolites;ko01120//Microbial metabolism in diverse environments;ko01130//Biosynthesis of antibiotics;ko01230//Biosynthesis of amino acids;ko02010//ABC transporters;ko01200//Carbon metabolism;ko00270//Cysteine and methionine metabolism;ko00260//Glycine, serine and threonine metabolism;ko00970//Aminoacyl-tRNA biosynthesis;ko00630//Gly…	Amino acid metabolism;Biosynthesis of other secondary metabolites;Carbohydrate metabolism;Drug resistance;Energy metabolism;Global and overview maps;Lipid metabolism;Membrane transport;Metabolism of other amino acids;Translation	Environmental Information Processing;Genetic Information Processing;Human Diseases;Metabolism
NEG_M347T326_2	7.81984e+07	9.8212e+07	0.0121013	1.36764	1.4173e+08	1.8433e+08	4.79812e-06	3.29536	347.097	325.67	5.43	--	Cephalexin	--	9.09805	C16H17N3O4S	MS1	Lactams	15686-71-2	HMDB0014707	-	-	-	-
NEG_M117T78	2.15364e+08	1.93465e+08	0.011184	1.36004	4.25265e+08	3.19588e+08	1.1432e-05	5.25026	117.019	78.0557	1.3	--	Threonate	--	0.0600647	C4H8O5	MS1	Organooxygen compounds	7306-96-9	HMDB0062620	C01620	ko00053//Ascorbate and aldarate metabolism	Carbohydrate metabolism	Metabolism
NEG_M227T102	3.5234e+07	2.11976e+07	9.8927e-10	1.32598	2.23927e+07	8.197e+06	3.97867e-09	1.92594	226.996	102.161	1.7	--	3,5-Dinitrosalicylic acid	--	7.69583	C7H4N2O7	MS1	--	--	--	-	-	-	-
NEG_M133T91	5.79854e+07	4.35866e+07	4.47604e-05	1.30551	3.04921e+07	1.49427e+07	2.22877e-08	2.05207	133.051	90.9638	1.52	--	D-Arabitol	--	4.37733	C5H12O5	MS1	Organooxygen compounds	7643-75-6	HMDB0001851	C01904	ko01100//Metabolic pathways;ko00040//Pentose and glucuronate interconversions	Carbohydrate metabolism;Global and overview maps	Metabolism
NEG_M596T503_1	2.56256e+07	4.74541e+06	0.0177628	1.28329	4.98232e+06	961786	5.04336e-07	1.01872	596.278	502.932	8.38	--	Paromomycin	--	0.809366	C23H45N5O14	MS1	Organooxygen compounds	1263-89-4	HMDB0015490	C00832	ko01130//Biosynthesis of antibiotics	Global and overview maps	Metabolism
NEG_M291T832	2.72591e+07	1.34863e+07	4.68152e-05	1.26602	2.74851e+07	9.66883e+06	1.19916e-10	2.18682	291.196	832.2	13.87	--	13(S)-HPOT	--	1.45706	C18H30O4	MS1	--	--	--	C04785	ko01100//Metabolic pathways;ko01110//Biosynthesis of secondary metabolites;ko00592//alpha-Linolenic acid metabolism	Global and overview maps;Lipid metabolism	Metabolism
NEG_M145T78	2.32437e+07	1.23525e+07	2.61432e-08	1.1559	4.42932e+07	6.10783e+07	3.48076e-05	2.02769	145.014	77.9539	1.3	--	2,4-Dihydroxypteridine	--	6.3387	C6H4N4O2	MS1	--	--	--	-	-	-	-
NEG_M370T86	536287	9.50589e+06	4.22158e-08	1.0569	1.40758e+06	6.67094e+06	6.31697e-10	1.18746	370.086	86.0644	1.43	--	Fraxin	--	10.2835	C16H18O10	MS1	--	--	--	-	-	-	-
NEG_M105T82	7.52141e+07	6.19743e+07	0.0390357	1.0296	2.73614e+07	3.37896e+07	0.00551954	1.14738	105.019	82.115	1.37	Glyceric acid	--	6.48239e-07	4.95529	C3H6O4	MS2	Organooxygen compounds	473-81-4	HMDB0000139	C00258	ko01100//Metabolic pathways;ko01110//Biosynthesis of secondary metabolites;ko01120//Microbial metabolism in diverse environments;ko01130//Biosynthesis of antibiotics;ko01200//Carbon metabolism;ko00260//Glycine, serine and threonine metabolism;ko00630//Glyoxylate and dicarboxylate metabolism;ko00030//Pentose phosphate pathway;ko00561//Glycerolipid metabolism	Amino acid metabolism;Carbohydrate metabolism;Global and overview maps;Lipid metabolism	Metabolism
NEG_M103T81	1.42543e+07	6.1857e+06	5.42441e-09	1.00607	1.38648e+07	7.13665e+06	6.4712e-06	1.31161	103.004	80.8878	1.35	--	Hydroxypyruvic acid	--	0.825222	C3H4O4	MS1	Hydroxy acids and derivatives	1113-60-6	HMDB0001352	C00168	ko01100//Metabolic pathways;ko01110//Biosynthesis of secondary metabolites;ko01120//Microbial metabolism in diverse environments;ko01130//Biosynthesis of antibiotics;ko01200//Carbon metabolism;ko00260//Glycine, serine and threonine metabolism;ko00630//Glyoxylate and dicarboxylate metabolism	Amino acid metabolism;Carbohydrate metabolism;Global and overview maps	Metabolism
