# Supplementary material for: Combined Proteomic and Metabolomic Analysis of the Molecular Mechanism Underlying the Response to Salt Stress during Seed Germination in Barley
Source: Int J Mol Sci. 2022 Sep 10;23(18):10515. doi: 10.3390/ijms231810515 (PMC9499682; doi:10.3390/ijms231810515)
Supplement: Supplementary file 1 [file ijms-23-10515-s001.zip › Table S9 .xlsx]

## Sheet: CK-2-vs-M-2
KEGG_A_class	KEGG_B_class	Pathway	CK-2-vs-M-2 (63)	All (1037)	Pvalue	Qvalue	Pathway ID	Metabolites	C_IDs
Genetic Information Processing	Translation	Aminoacyl-tRNA biosynthesis	13	33	9.87427e-09	7.10947e-07	ko00970	POS_M120T86(-);POS_M132T244(L-Leucine);POS_M147T85(L-Glutamine);POS_M148T87(L-Glutamic acid);POS_M156T79(-);POS_M205T396(L-Tryptophan);NEG_M104T86(L-Serine);NEG_M118T88(L-Threonine);NEG_M131T86(L-Asparagine);NEG_M146T83(-);NEG_M164T325(-);NEG_M173T88(L-Arginine);NEG_M203T372_2(-)	C00188+C00123+C00064+C00025+C00135+C00078+C00065+C00188+C00152+C00025+C00079+C00062+C00078
Environmental Information Processing	Membrane transport	ABC transporters	15	70	5.91149e-06	0.000212814	ko02010	POS_M120T86(-);POS_M132T244(L-Leucine);POS_M147T85(L-Glutamine);POS_M148T87(L-Glutamic acid);POS_M156T79(-);POS_M325T98(-);NEG_M104T86(L-Serine);NEG_M118T88(L-Threonine);NEG_M146T83(-);NEG_M164T325(-);NEG_M173T88(L-Arginine);NEG_M180T89(-);NEG_M181T90_2(-);NEG_M342T97(Trehalose);NEG_M503T156_1(Raffinose)	C00188+C00123+C00064+C00025+C00135+C00243+C00065+C00188+C00025+C00079+C00062+C00137+C00392+C01083+C00492
Metabolism	Amino acid metabolism	Glycine, serine and threonine metabolism	9	34	9.97143e-05	0.00239314	ko00260	POS_M104T87(-);POS_M120T86(-);POS_M205T396(L-Tryptophan);NEG_M103T81(-);NEG_M104T86(L-Serine);NEG_M105T82(Glyceric acid);NEG_M118T88(L-Threonine);NEG_M203T372_2(-);NEG_M222T92_2(-)	C01026+C00188+C00078+C00168+C00065+C00258+C00188+C00078+C02291
Metabolism	Carbohydrate metabolism	Glyoxylate and dicarboxylate metabolism	7	25	0.000441093	0.00793968	ko00630	POS_M147T85(L-Glutamine);POS_M148T87(L-Glutamic acid);NEG_M103T81(-);NEG_M104T86(L-Serine);NEG_M105T82(Glyceric acid);NEG_M115T77(-);NEG_M146T83(-)	C00064+C00025+C00168+C00065+C00258+C00149+C00025
Metabolism	Global and overview maps	Biosynthesis of amino acids	14	92	0.000691766	0.00996143	ko01230	POS_M120T86(-);POS_M132T244(L-Leucine);POS_M147T85(L-Glutamine);POS_M148T87(L-Glutamic acid);POS_M156T79(-);POS_M205T396(L-Tryptophan);NEG_M104T86(L-Serine);NEG_M118T88(L-Threonine);NEG_M131T86(L-Asparagine);NEG_M146T83(-);NEG_M164T325(-);NEG_M173T88(L-Arginine);NEG_M203T372_2(-);NEG_M222T92_2(-)	C00188+C00123+C00064+C00025+C00135+C00078+C00065+C00188+C00152+C00025+C00079+C00062+C00078+C02291
Metabolism	Metabolism of cofactors and vitamins	Porphyrin and chlorophyll metabolism	4	9	0.00124074	0.0148889	ko00860	POS_M120T86(-);POS_M148T87(L-Glutamic acid);NEG_M118T88(L-Threonine);NEG_M146T83(-)	C00188+C00025+C00188+C00025
Metabolism	Amino acid metabolism	Alanine, aspartate and glutamate metabolism	6	29	0.00622988	0.0538776	ko00250	POS_M147T85(L-Glutamine);POS_M148T87(L-Glutamic acid);NEG_M103T83(gamma-Aminobutyric acid);NEG_M131T86(L-Asparagine);NEG_M146T83(-);NEG_M156T84(-)	C00064+C00025+C00334+C00152+C00025+C01042
Metabolism	Energy metabolism	Nitrogen metabolism	3	7	0.00628097	0.0538776	ko00910	POS_M147T85(L-Glutamine);POS_M148T87(L-Glutamic acid);NEG_M146T83(-)	C00064+C00025+C00025
Metabolism	Lipid metabolism	Linoleic acid metabolism	5	21	0.0067347	0.0538776	ko00591	POS_M297T814(12,13-DHOME);NEG_M279T724(-);NEG_M294T813(-);NEG_M295T824(13S-hydroxyoctadecadienoic acid);NEG_M311T811(9(S)-HPODE)	C14829+C01595+C14766+C14762+C14827
Metabolism	Biosynthesis of other secondary metabolites	Glucosinolate biosynthesis	4	16	0.0129634	0.0933362	ko00966	POS_M132T244(L-Leucine);POS_M205T396(L-Tryptophan);NEG_M164T325(-);NEG_M203T372_2(-)	C00123+C00078+C00079+C00078
Metabolism	Biosynthesis of other secondary metabolites	Monobactam biosynthesis	4	17	0.0161901	0.0953156	ko00261	POS_M120T86(-);NEG_M104T86(L-Serine);NEG_M118T88(L-Threonine);NEG_M173T88(L-Arginine)	C00188+C00065+C00188+C00062
Metabolism	Metabolism of other amino acids	Glutathione metabolism	4	17	0.0161901	0.0953156	ko00480	POS_M148T87(L-Glutamic acid);NEG_M128T89(Pyroglutamic acid);NEG_M146T83(-);NEG_M249T84_2(gamma-Glutamylcysteine)	C00025+C01879+C00025+C00669
Metabolism	Metabolism of other amino acids	Cyanoamino acid metabolism	4	18	0.0198816	0.0953156	ko00460	POS_M90T85(L-Alanine);NEG_M104T86(L-Serine);NEG_M131T86(L-Asparagine);NEG_M164T325(-)	C01401+C00065+C00152+C00079
Metabolism	Carbohydrate metabolism	Butanoate metabolism	4	18	0.0198816	0.0953156	ko00650	POS_M85T97(Acetoacetic acid);POS_M148T87(L-Glutamic acid);NEG_M103T83(gamma-Aminobutyric acid);NEG_M146T83(-)	C00164+C00025+C00334+C00025
Environmental Information Processing	Signal transduction	Phosphatidylinositol signaling system	2	4	0.0201375	0.0953156	ko04070	NEG_M180T89(-);NEG_M409T822(LysoPA(16:0/0:0))	C00137+C00416
Metabolism	Global and overview maps	Metabolic pathways	41	539	0.0211812	0.0953156	ko01100	POS_M85T97(Acetoacetic acid);POS_M104T87(-);POS_M112T98(Cytosine);POS_M120T86(-);POS_M132T244(L-Leucine);POS_M139T728(-);POS_M147T85(L-Glutamine);POS_M148T87(L-Glutamic acid);POS_M156T79(-);POS_M205T396(L-Tryptophan);POS_M302T794(Sphinganine);POS_M325T98(-);NEG_M103T83(gamma-Aminobutyric acid);NEG_M103T81(-);NEG_M104T86(L-Serine);NEG_M105T82(Glyceric acid);NEG_M115T77(-);NEG_M118T88(L-Threonine);…	C00164+C01026+C00380+C00188+C00123+C00156+C00064+C00025+C00135+C00078+C00836+C00243+C00334+C00168+C00065+C00258+C00149+C00188+C01879+C00152+C01904+C00147+C00025+C01042+C02670+C07130+C00079+C00062+C00124+C00137+C00078+C02291+C00299+C00669+C01595+C04785+C14827+C01083+C05964+C05961+C00416
Metabolism	Amino acid metabolism	Arginine biosynthesis	4	19	0.0240549	0.10188	ko00220	POS_M147T85(L-Glutamine);POS_M148T87(L-Glutamic acid);NEG_M146T83(-);NEG_M173T88(L-Arginine)	C00064+C00025+C00025+C00062
Metabolism	Lipid metabolism	Glycerophospholipid metabolism	3	12	0.0317081	0.120157	ko00564	POS_M258T86(Glycerophosphocholine);NEG_M105T83(-);NEG_M409T822(LysoPA(16:0/0:0))	C00670+C06772+C00416
Metabolism	Carbohydrate metabolism	C5-Branched dibasic acid metabolism	3	12	0.0317081	0.120157	ko00660	POS_M148T87(L-Glutamic acid);NEG_M146T83(-);NEG_M173T78(-)	C00025+C00025+C02341
Metabolism	Global and overview maps	Carbon metabolism	6	42	0.0368771	0.132758	ko01200	POS_M148T87(L-Glutamic acid);NEG_M103T81(-);NEG_M104T86(L-Serine);NEG_M105T82(Glyceric acid);NEG_M115T77(-);NEG_M146T83(-)	C00025+C00168+C00065+C00258+C00149+C00025
Metabolism	Carbohydrate metabolism	Galactose metabolism	4	22	0.039583	0.135713	ko00052	POS_M325T98(-);NEG_M179T90_2(D-Galactose);NEG_M180T89(-);NEG_M503T156_1(Raffinose)	C00243+C00124+C00137+C00492
Metabolism	Amino acid metabolism	Valine, leucine and isoleucine biosynthesis	3	14	0.0480971	0.145334	ko00290	POS_M120T86(-);POS_M132T244(L-Leucine);NEG_M118T88(L-Threonine)	C00188+C00123+C00188
Metabolism	Amino acid metabolism	Arginine and proline metabolism	6	45	0.0496254	0.145334	ko00330	POS_M148T87(L-Glutamic acid);POS_M277T422(-);NEG_M103T83(gamma-Aminobutyric acid);NEG_M146T83(-);NEG_M173T88(L-Arginine);NEG_M275T441_2(-)	C00025+C04498+C00334+C00025+C00062+C04498
Metabolism	Global and overview maps	2-Oxocarboxylic acid metabolism	6	45	0.0496254	0.145334	ko01210	POS_M132T244(L-Leucine);POS_M148T87(L-Glutamic acid);POS_M205T396(L-Tryptophan);NEG_M146T83(-);NEG_M164T325(-);NEG_M203T372_2(-)	C00123+C00025+C00078+C00025+C00079+C00078
Metabolism	Global and overview maps	Biosynthesis of antibiotics	16	175	0.0504631	0.145334	ko01130	POS_M120T86(-);POS_M148T87(L-Glutamic acid);POS_M154T398(-);POS_M205T396(L-Tryptophan);NEG_M103T81(-);NEG_M104T86(L-Serine);NEG_M105T82(Glyceric acid);NEG_M115T77(-);NEG_M118T88(L-Threonine);NEG_M146T83(-);NEG_M164T325(-);NEG_M173T88(L-Arginine);NEG_M180T89(-);NEG_M203T372_2(-);NEG_M222T92_2(-);NEG_M596T503_1(-)	C00188+C00025+C00196+C00078+C00168+C00065+C00258+C00149+C00188+C00025+C00079+C00062+C00137+C00078+C02291+C00832
Metabolism	Lipid metabolism	Ether lipid metabolism	1	1	0.0607522	0.166929	ko00565	POS_M258T86(Glycerophosphocholine)	C00670
Metabolism	Lipid metabolism	Glycerolipid metabolism	2	7	0.0625983	0.166929	ko00561	NEG_M105T82(Glyceric acid);NEG_M409T822(LysoPA(16:0/0:0))	C00258+C00416
Metabolism	Global and overview maps	Biosynthesis of secondary metabolites	25	315	0.06697	0.168508	ko01110	POS_M120T86(-);POS_M132T244(L-Leucine);POS_M139T728(-);POS_M148T87(L-Glutamic acid);POS_M154T398(-);POS_M156T79(-);POS_M205T396(L-Tryptophan);POS_M277T834(Stearidonic acid);NEG_M103T81(-);NEG_M104T86(L-Serine);NEG_M105T82(Glyceric acid);NEG_M115T77(-);NEG_M118T88(L-Threonine);NEG_M131T86(L-Asparagine);NEG_M146T83(-);NEG_M161T325(-);NEG_M164T325(-);NEG_M173T88(L-Arginine);NEG_M203T372_2(-);NEG_M22…	C00188+C00123+C00156+C00025+C00196+C00135+C00078+C16300+C00168+C00065+C00258+C00149+C00188+C00152+C00025+C07130+C00079+C00062+C00078+C02291+C04785+C12136+C11861+C01083+C00416
Metabolism	Carbohydrate metabolism	Ascorbate and aldarate metabolism	3	16	0.0678714	0.168508	ko00053	NEG_M117T78(-);NEG_M157T85(-);NEG_M180T89(-)	C01620+C02670+C00137
Metabolism	Lipid metabolism	Sphingolipid metabolism	2	8	0.080259	0.192622	ko00600	POS_M302T794(Sphinganine);NEG_M104T86(L-Serine)	C00836+C00065
Metabolism	Biosynthesis of other secondary metabolites	Carbapenem biosynthesis	2	9	0.0992462	0.230507	ko00332	POS_M148T87(L-Glutamic acid);NEG_M146T83(-)	C00025+C00025
Metabolism	Lipid metabolism	Synthesis and degradation of ketone bodies	1	2	0.117869	0.252718	ko00072	POS_M85T97(Acetoacetic acid)	C00164
Metabolism	Metabolism of other amino acids	D-Arginine and D-ornithine metabolism	1	2	0.117869	0.252718	ko00472	NEG_M173T88(L-Arginine)	C00062
Metabolism	Metabolism of other amino acids	Taurine and hypotaurine metabolism	2	10	0.119339	0.252718	ko00430	POS_M148T87(L-Glutamic acid);NEG_M146T83(-)	C00025+C00025
Metabolism	Amino acid metabolism	Valine, leucine and isoleucine degradation	2	11	0.140339	0.273092	ko00280	POS_M85T97(Acetoacetic acid);POS_M132T244(L-Leucine)	C00164+C00123
Metabolism	Biosynthesis of other secondary metabolites	Indole alkaloid biosynthesis	2	11	0.140339	0.273092	ko00901	POS_M205T396(L-Tryptophan);NEG_M203T372_2(-)	C00078+C00078
Metabolism	Energy metabolism	Sulfur metabolism	2	11	0.140339	0.273092	ko00920	NEG_M93T82(Dimethyl sulfone);NEG_M104T86(L-Serine)	C11142+C00065
Metabolism	Lipid metabolism	alpha-Linolenic acid metabolism	2	12	0.162065	0.30707	ko00592	POS_M277T834(Stearidonic acid);NEG_M291T832(-)	C16300+C04785
Metabolism	Amino acid metabolism	Histidine metabolism	3	27	0.222514	0.400525	ko00340	POS_M148T87(L-Glutamic acid);POS_M156T79(-);NEG_M146T83(-)	C00025+C00135+C00025
Metabolism	Amino acid metabolism	Phenylalanine, tyrosine and tryptophan biosynthesis	3	27	0.222514	0.400525	ko00400	POS_M205T396(L-Tryptophan);NEG_M164T325(-);NEG_M203T372_2(-)	C00078+C00079+C00078
Metabolism	Global and overview maps	Microbial metabolism in diverse environments	16	218	0.23186	0.40717	ko01120	POS_M85T97(Acetoacetic acid);POS_M97T97(-);POS_M120T86(-);POS_M139T728(-);POS_M147T85(L-Glutamine);POS_M148T87(L-Glutamic acid);POS_M154T398(-);NEG_M103T83(gamma-Aminobutyric acid);NEG_M103T81(-);NEG_M104T86(L-Serine);NEG_M105T82(Glyceric acid);NEG_M115T77(-);NEG_M118T88(L-Threonine);NEG_M146T83(-);NEG_M161T325(-);NEG_M180T89(-)	C00164+C14279+C00188+C00156+C00064+C00025+C00196+C00334+C00168+C00065+C00258+C00149+C00188+C00025+C07130+C00137
Human Diseases	Drug resistance	Vancomycin resistance	1	5	0.269485	0.461974	ko01502	NEG_M104T86(L-Serine)	C00065
Metabolism	Nucleotide metabolism	Pyrimidine metabolism	3	34	0.341546	0.565733	ko00240	POS_M112T98(Cytosine);POS_M147T85(L-Glutamine);NEG_M243T220_2(Uridine)	C00380+C00064+C00299
Metabolism	Lipid metabolism	Arachidonic acid metabolism	2	20	0.345726	0.565733	ko00590	NEG_M349T810(-);NEG_M351T776(-)	C05964+C05961
Metabolism	Carbohydrate metabolism	Inositol phosphate metabolism	1	7	0.355994	0.56959	ko00562	NEG_M180T89(-)	C00137
Metabolism	Carbohydrate metabolism	Starch and sucrose metabolism	1	8	0.395384	0.618862	ko00500	NEG_M342T97(Trehalose)	C01083
Metabolism	Carbohydrate metabolism	Propanoate metabolism	1	9	0.432402	0.638485	ko00640	POS_M85T97(Acetoacetic acid)	C00164
Metabolism	Metabolism of cofactors and vitamins	Folate biosynthesis	1	9	0.432402	0.638485	ko00790	POS_M139T728(-)	C00156
Metabolism	Metabolism of other amino acids	beta-Alanine metabolism	2	24	0.434525	0.638485	ko00410	POS_M156T79(-);NEG_M103T83(gamma-Aminobutyric acid)	C00135+C00334
Metabolism	Biosynthesis of other secondary metabolites	Caffeine metabolism	1	10	0.467186	0.672748	ko00232	NEG_M161T325(-)	C07130
Metabolism	Metabolism of terpenoids and polyketides	Diterpenoid biosynthesis	1	11	0.499871	0.7057	ko00904	NEG_M327T677(-)	C11861
Metabolism	Metabolism of terpenoids and polyketides	Zeatin biosynthesis	1	12	0.530581	0.73465	ko00908	NEG_M134T296_2(Adenine)	C00147
Metabolism	Energy metabolism	Carbon fixation in photosynthetic organisms	1	13	0.559433	0.759672	ko00710	NEG_M115T77(-)	C00149
Metabolism	Carbohydrate metabolism	Citrate cycle (TCA cycle)	1	14	0.586538	0.759672	ko00020	NEG_M115T77(-)	C00149
Metabolism	Carbohydrate metabolism	Fructose and mannose metabolism	1	14	0.586538	0.759672	ko00051	NEG_M181T90_2(-)	C00392
Metabolism	Biosynthesis of other secondary metabolites	Phenylpropanoid biosynthesis	2	32	0.590856	0.759672	ko00940	POS_M293T393(-);NEG_M164T325(-)	C00933+C00079
Metabolism	Carbohydrate metabolism	Pyruvate metabolism	1	15	0.612001	0.773053	ko00620	NEG_M115T77(-)	C00149
Metabolism	Metabolism of cofactors and vitamins	Ubiquinone and other terpenoid-quinone biosynthesis	1	16	0.635918	0.789078	ko00130	POS_M139T728(-)	C00156
Metabolism	Carbohydrate metabolism	Pentose and glucuronate interconversions	1	17	0.658384	0.789078	ko00040	NEG_M133T91(-)	C01904
Metabolism	Nucleotide metabolism	Purine metabolism	2	37	0.671459	0.789078	ko00230	POS_M147T85(L-Glutamine);NEG_M134T296_2(Adenine)	C00064+C00147
Metabolism	Amino acid metabolism	Cysteine and methionine metabolism	2	37	0.671459	0.789078	ko00270	NEG_M104T86(L-Serine);NEG_M222T92_2(-)	C00065+C02291
Metabolism	Metabolism of cofactors and vitamins	Pantothenate and CoA biosynthesis	1	18	0.679484	0.789078	ko00770	NEG_M143T90((R)-3,3-Dimethylmalate)	C01088
Metabolism	Amino acid metabolism	Lysine degradation	1	19	0.6993	0.799199	ko00310	POS_M85T97(Acetoacetic acid)	C00164
Metabolism	Carbohydrate metabolism	Pentose phosphate pathway	1	20	0.717909	0.807647	ko00030	NEG_M105T82(Glyceric acid)	C00258
Metabolism	Lipid metabolism	Biosynthesis of unsaturated fatty acids	1	21	0.735383	0.814579	ko01040	NEG_M279T724(-)	C01595
Metabolism	Amino acid metabolism	Phenylalanine metabolism	2	45	0.773664	0.839995	ko00360	POS_M139T728(-);NEG_M164T325(-)	C00156+C00079
Metabolism	Metabolism of cofactors and vitamins	Nicotinate and nicotinamide metabolism	1	24	0.781662	0.839995	ko00760	NEG_M103T83(gamma-Aminobutyric acid)	C00334
Metabolism	Amino acid metabolism	Tryptophan metabolism	2	48	0.804331	0.843117	ko00380	POS_M205T396(L-Tryptophan);NEG_M203T372_2(-)	C00078+C00078
Metabolism	Biosynthesis of other secondary metabolites	Tropane, piperidine and pyridine alkaloid biosynthesis	1	26	0.807987	0.843117	ko00960	NEG_M164T325(-)	C00079
Metabolism	Amino acid metabolism	Tyrosine metabolism	2	51	0.83132	0.855072	ko00350	POS_M85T97(Acetoacetic acid);POS_M182T170(-)	C00164+C04368
Metabolism	Biosynthesis of other secondary metabolites	Flavonoid biosynthesis	1	33	0.877784	0.890147	ko00941	NEG_M305T366_1((-)-Epigallocatechin)	C12136
Metabolism	Global and overview maps	Degradation of aromatic compounds	1	52	0.964733	0.964733	ko01220	POS_M139T728(-)	C00156

## Sheet: CK-18-vs-M-18
KEGG_A_class	KEGG_B_class	Pathway	CK-18-vs-M-18 (63)	All (1037)	Pvalue	Qvalue	Pathway ID	Metabolites	C_IDs
Genetic Information Processing	Translation	Aminoacyl-tRNA biosynthesis	12	33	1.15753e-07	8.21846e-06	ko00970	POS_M118T145(L-Valine);POS_M120T86(-);POS_M132T244(L-Leucine);POS_M132T221_1(L-Isoleucine);POS_M147T85(L-Glutamine);NEG_M104T86(L-Serine);NEG_M114T97(L-Proline);NEG_M118T88(L-Threonine);NEG_M127T87(-);NEG_M146T83(-);NEG_M154T92(L-Histidine);NEG_M164T325(-)	C00183+C00188+C00123+C00407+C00064+C00065+C00148+C00188+C00064+C00025+C00135+C00079
Environmental Information Processing	Membrane transport	ABC transporters	15	70	5.91149e-06	0.000209858	ko02010	POS_M118T145(L-Valine);POS_M120T86(-);POS_M132T244(L-Leucine);POS_M132T221_1(L-Isoleucine);POS_M147T85(L-Glutamine);NEG_M104T86(L-Serine);NEG_M114T97(L-Proline);NEG_M118T88(L-Threonine);NEG_M127T87(-);NEG_M146T83(-);NEG_M154T92(L-Histidine);NEG_M164T325(-);NEG_M179T219(D-Glucose);NEG_M180T89(-);NEG_M342T97(Trehalose)	C00183+C00188+C00123+C00407+C00064+C00065+C00148+C00188+C00064+C00025+C00135+C00079+C00031+C00137+C01083
Metabolism	Amino acid metabolism	Valine, leucine and isoleucine biosynthesis	6	14	8.13074e-05	0.00192428	ko00290	POS_M118T145(L-Valine);POS_M120T86(-);POS_M132T244(L-Leucine);POS_M132T221_1(L-Isoleucine);NEG_M101T89(2-Ketobutyric acid);NEG_M118T88(L-Threonine)	C00183+C00188+C00123+C00407+C00109+C00188
Metabolism	Global and overview maps	Biosynthesis of antibiotics	22	175	0.000260449	0.00462296	ko01130	POS_M118T145(L-Valine);POS_M120T86(-);POS_M132T221_1(L-Isoleucine);NEG_M101T89(2-Ketobutyric acid);NEG_M103T81(-);NEG_M104T86(L-Serine);NEG_M105T82(Glyceric acid);NEG_M114T97(L-Proline);NEG_M115T77(-);NEG_M116T77(Fumaric acid);NEG_M118T88(L-Threonine);NEG_M146T83(-);NEG_M159T81(Oxoadipic acid);NEG_M164T325(-);NEG_M177T97(Gluconolactone);NEG_M179T219(D-Glucose);NEG_M180T89(-);NEG_M180T127((S)-beta…	C00183+C00188+C00407+C00109+C00168+C00065+C00258+C00148+C00149+C00122+C00188+C00025+C00322+C00079+C00198+C00031+C00137+C21308+C00103+C00352+C16754+C00832
Metabolism	Carbohydrate metabolism	Glyoxylate and dicarboxylate metabolism	7	25	0.000441093	0.00626352	ko00630	POS_M147T85(L-Glutamine);NEG_M103T81(-);NEG_M104T86(L-Serine);NEG_M105T82(Glyceric acid);NEG_M115T77(-);NEG_M127T87(-);NEG_M146T83(-)	C00064+C00168+C00065+C00258+C00149+C00064+C00025
Metabolism	Global and overview maps	Biosynthesis of amino acids	14	92	0.000691766	0.0081859	ko01230	POS_M118T145(L-Valine);POS_M120T86(-);POS_M132T244(L-Leucine);POS_M132T221_1(L-Isoleucine);POS_M147T85(L-Glutamine);NEG_M101T89(2-Ketobutyric acid);NEG_M104T86(L-Serine);NEG_M114T97(L-Proline);NEG_M118T88(L-Threonine);NEG_M127T87(-);NEG_M146T83(-);NEG_M154T92(L-Histidine);NEG_M159T81(Oxoadipic acid);NEG_M164T325(-)	C00183+C00188+C00123+C00407+C00064+C00109+C00065+C00148+C00188+C00064+C00025+C00135+C00322+C00079
Metabolism	Global and overview maps	Metabolic pathways	45	539	0.000955242	0.00968889	ko01100	POS_M104T87(-);POS_M118T145(L-Valine);POS_M120T86(-);POS_M132T244(L-Leucine);POS_M132T221_1(L-Isoleucine);POS_M147T85(L-Glutamine);NEG_M101T89(2-Ketobutyric acid);NEG_M103T83(gamma-Aminobutyric acid);NEG_M103T81(-);NEG_M104T86(L-Serine);NEG_M105T82(Glyceric acid);NEG_M113T763(Creatinine);NEG_M114T97(L-Proline);NEG_M115T77(-);NEG_M116T77(Fumaric acid);NEG_M118T88(L-Threonine);NEG_M127T87(-);NEG_M1…	C01026+C00183+C00188+C00123+C00407+C00064+C00109+C00334+C00168+C00065+C00258+C00791+C00148+C00149+C00122+C00188+C00064+C01879+C00508+C01904+C00147+C05585+C02946+C00025+C00135+C01042+C02670+C00322+C13747+C00079+C00314+C00198+C00124+C00031+C00137+C00299+C00669+C00103+C00352+C01227+C01595+C04785+C14827+C01083+C00416
Metabolism	Amino acid metabolism	Alanine, aspartate and glutamate metabolism	7	29	0.00117861	0.0104602	ko00250	POS_M147T85(L-Glutamine);NEG_M103T83(gamma-Aminobutyric acid);NEG_M116T77(Fumaric acid);NEG_M127T87(-);NEG_M146T83(-);NEG_M156T84(-);NEG_M259T87(-)	C00064+C00334+C00122+C00064+C00025+C01042+C00352
Metabolism	Amino acid metabolism	Valine, leucine and isoleucine degradation	4	11	0.00296135	0.0211048	ko00280	POS_M118T145(L-Valine);POS_M132T244(L-Leucine);POS_M132T221_1(L-Isoleucine);NEG_M99T92(-)	C00183+C00123+C00407+C02170
Metabolism	Amino acid metabolism	Glycine, serine and threonine metabolism	7	34	0.00318473	0.0211048	ko00260	POS_M104T87(-);POS_M120T86(-);NEG_M101T89(2-Ketobutyric acid);NEG_M103T81(-);NEG_M104T86(L-Serine);NEG_M105T82(Glyceric acid);NEG_M118T88(L-Threonine)	C01026+C00188+C00109+C00168+C00065+C00258+C00188
Metabolism	Metabolism of other amino acids	Cyanoamino acid metabolism	5	18	0.00326976	0.0211048	ko00460	POS_M90T85(L-Alanine);POS_M118T145(L-Valine);POS_M132T221_1(L-Isoleucine);NEG_M104T86(L-Serine);NEG_M164T325(-)	C01401+C00183+C00407+C00065+C00079
Metabolism	Global and overview maps	Microbial metabolism in diverse environments	22	218	0.00598984	0.0343038	ko01120	POS_M120T86(-);POS_M147T85(L-Glutamine);NEG_M103T83(gamma-Aminobutyric acid);NEG_M103T81(-);NEG_M104T86(L-Serine);NEG_M105T82(Glyceric acid);NEG_M115T77(-);NEG_M116T77(Fumaric acid);NEG_M118T88(L-Threonine);NEG_M127T87(-);NEG_M137T510(-);NEG_M138T616(6-Hydroxynicotinate);NEG_M146T83(-);NEG_M151T42(-);NEG_M159T81(Oxoadipic acid);NEG_M161T44(-);NEG_M168T294(-);NEG_M177T97(Gluconolactone);NEG_M180T8…	C00188+C00064+C00334+C00168+C00065+C00258+C00149+C00122+C00188+C00064+C05585+C01020+C00025+C00642+C00322+C13747+C00314+C00198+C00137+C16361+C00103+C01227
Metabolism	Energy metabolism	Nitrogen metabolism	3	7	0.00628097	0.0343038	ko00910	POS_M147T85(L-Glutamine);NEG_M127T87(-);NEG_M146T83(-)	C00064+C00064+C00025
Metabolism	Carbohydrate metabolism	Starch and sucrose metabolism	3	8	0.00961627	0.0487682	ko00500	NEG_M179T219(D-Glucose);NEG_M259T77(-);NEG_M342T97(Trehalose)	C00031+C00103+C01083
Metabolism	Global and overview maps	Carbon metabolism	7	42	0.010826	0.0512429	ko01200	NEG_M103T81(-);NEG_M104T86(L-Serine);NEG_M105T82(Glyceric acid);NEG_M115T77(-);NEG_M116T77(Fumaric acid);NEG_M146T83(-);NEG_M177T97(Gluconolactone)	C00168+C00065+C00258+C00149+C00122+C00025+C00198
Metabolism	Biosynthesis of other secondary metabolites	Glucosinolate biosynthesis	4	16	0.0129634	0.0575249	ko00966	POS_M118T145(L-Valine);POS_M132T244(L-Leucine);POS_M132T221_1(L-Isoleucine);NEG_M164T325(-)	C00183+C00123+C00407+C00079
Metabolism	Metabolism of cofactors and vitamins	Porphyrin and chlorophyll metabolism	3	9	0.013804	0.0576521	ko00860	POS_M120T86(-);NEG_M118T88(L-Threonine);NEG_M146T83(-)	C00188+C00188+C00025
Metabolism	Global and overview maps	2-Oxocarboxylic acid metabolism	7	45	0.0157432	0.0620983	ko01210	POS_M118T145(L-Valine);POS_M132T244(L-Leucine);POS_M132T221_1(L-Isoleucine);NEG_M101T89(2-Ketobutyric acid);NEG_M146T83(-);NEG_M159T81(Oxoadipic acid);NEG_M164T325(-)	C00183+C00123+C00407+C00109+C00025+C00322+C00079
Environmental Information Processing	Signal transduction	Phosphatidylinositol signaling system	2	4	0.0201375	0.0714883	ko04070	NEG_M180T89(-);NEG_M409T822(LysoPA(16:0/0:0))	C00137+C00416
Human Diseases	Endocrine and metabolic diseases	Insulin resistance	2	4	0.0201375	0.0714883	ko04931	NEG_M179T219(D-Glucose);NEG_M259T87(-)	C00031+C00352
Metabolism	Amino acid metabolism	Arginine biosynthesis	4	19	0.0240549	0.0813286	ko00220	POS_M147T85(L-Glutamine);NEG_M116T77(Fumaric acid);NEG_M127T87(-);NEG_M146T83(-)	C00064+C00122+C00064+C00025
Metabolism	Lipid metabolism	Linoleic acid metabolism	4	21	0.0338974	0.109396	ko00591	NEG_M279T724(-);NEG_M294T813(-);NEG_M295T824(13S-hydroxyoctadecadienoic acid);NEG_M311T811(9(S)-HPODE)	C01595+C14766+C14762+C14827
Metabolism	Carbohydrate metabolism	Galactose metabolism	4	22	0.039583	0.122191	ko00052	NEG_M179T90_2(D-Galactose);NEG_M179T219(D-Glucose);NEG_M180T89(-);NEG_M259T77(-)	C00124+C00031+C00137+C00103
Metabolism	Amino acid metabolism	Arginine and proline metabolism	6	45	0.0496254	0.141776	ko00330	NEG_M103T83(gamma-Aminobutyric acid);NEG_M113T763(Creatinine);NEG_M114T97(L-Proline);NEG_M144T95(-);NEG_M146T83(-);NEG_M275T441_2(-)	C00334+C00791+C00148+C02946+C00025+C04498
Metabolism	Nucleotide metabolism	Pyrimidine metabolism	5	34	0.0499211	0.141776	ko00240	POS_M128T70(-);POS_M147T85(L-Glutamine);NEG_M99T92(-);NEG_M127T87(-);NEG_M243T220_2(Uridine)	C00813+C00064+C02170+C00064+C00299
Human Diseases	Endocrine and metabolic diseases	AGE-RAGE signaling pathway in diabetic complications	1	1	0.0607522	0.16461	ko04933	NEG_M179T219(D-Glucose)	C00031
Metabolism	Lipid metabolism	Glycerolipid metabolism	2	7	0.0625983	0.16461	ko00561	NEG_M105T82(Glyceric acid);NEG_M409T822(LysoPA(16:0/0:0))	C00258+C00416
Metabolism	Carbohydrate metabolism	Ascorbate and aldarate metabolism	3	16	0.0678714	0.172102	ko00053	NEG_M117T78(-);NEG_M157T85(-);NEG_M180T89(-)	C01620+C02670+C00137
Metabolism	Carbohydrate metabolism	Pentose and glucuronate interconversions	3	17	0.0789459	0.180812	ko00040	NEG_M131T238(L-Ribulose);NEG_M133T91(-);NEG_M259T77(-)	C00508+C01904+C00103
Metabolism	Biosynthesis of other secondary metabolites	Monobactam biosynthesis	3	17	0.0789459	0.180812	ko00261	POS_M120T86(-);NEG_M104T86(L-Serine);NEG_M118T88(L-Threonine)	C00188+C00065+C00188
Metabolism	Metabolism of other amino acids	Glutathione metabolism	3	17	0.0789459	0.180812	ko00480	NEG_M128T89(Pyroglutamic acid);NEG_M146T83(-);NEG_M249T84_2(gamma-Glutamylcysteine)	C01879+C00025+C00669
Metabolism	Carbohydrate metabolism	Butanoate metabolism	3	18	0.0907588	0.201371	ko00650	NEG_M103T83(gamma-Aminobutyric acid);NEG_M116T77(Fumaric acid);NEG_M146T83(-)	C00334+C00122+C00025
Metabolism	Biosynthesis of other secondary metabolites	Carbapenem biosynthesis	2	9	0.0992462	0.207249	ko00332	NEG_M114T97(L-Proline);NEG_M146T83(-)	C00148+C00025
Metabolism	Carbohydrate metabolism	Propanoate metabolism	2	9	0.0992462	0.207249	ko00640	NEG_M99T92(-);NEG_M101T89(2-Ketobutyric acid)	C02170+C00109
Metabolism	Carbohydrate metabolism	Pentose phosphate pathway	3	20	0.11642	0.235363	ko00030	NEG_M105T82(Glyceric acid);NEG_M177T97(Gluconolactone);NEG_M179T219(D-Glucose)	C00258+C00198+C00031
Metabolism	Biosynthesis of other secondary metabolites	Caffeine metabolism	2	10	0.119339	0.235363	ko00232	NEG_M161T44(-);NEG_M209T85(-)	C13747+C16361
Metabolism	Energy metabolism	Sulfur metabolism	2	11	0.140339	0.269299	ko00920	NEG_M93T82(Dimethyl sulfone);NEG_M104T86(L-Serine)	C11142+C00065
Metabolism	Carbohydrate metabolism	Amino sugar and nucleotide sugar metabolism	3	22	0.144478	0.269946	ko00520	NEG_M179T219(D-Glucose);NEG_M259T77(-);NEG_M259T87(-)	C00031+C00103+C00352
Metabolism	Carbohydrate metabolism	Glycolysis / Gluconeogenesis	2	12	0.162065	0.280649	ko00010	NEG_M179T219(D-Glucose);NEG_M259T77(-)	C00031+C00103
Metabolism	Lipid metabolism	Glycerophospholipid metabolism	2	12	0.162065	0.280649	ko00564	NEG_M105T83(-);NEG_M409T822(LysoPA(16:0/0:0))	C06772+C00416
Metabolism	Carbohydrate metabolism	C5-Branched dibasic acid metabolism	2	12	0.162065	0.280649	ko00660	NEG_M101T89(2-Ketobutyric acid);NEG_M146T83(-)	C00109+C00025
Metabolism	Metabolism of cofactors and vitamins	Nicotinate and nicotinamide metabolism	3	24	0.174537	0.29505	ko00760	NEG_M103T83(gamma-Aminobutyric acid);NEG_M116T77(Fumaric acid);NEG_M138T616(6-Hydroxynicotinate)	C00334+C00122+C01020
Metabolism	Carbohydrate metabolism	Citrate cycle (TCA cycle)	2	14	0.207065	0.341899	ko00020	NEG_M115T77(-);NEG_M116T77(Fumaric acid)	C00149+C00122
Metabolism	Carbohydrate metabolism	Pyruvate metabolism	2	15	0.230064	0.371239	ko00620	NEG_M115T77(-);NEG_M116T77(Fumaric acid)	C00149+C00122
Metabolism	Global and overview maps	Biosynthesis of secondary metabolites	22	315	0.249308	0.393353	ko01110	POS_M118T145(L-Valine);POS_M120T86(-);POS_M132T244(L-Leucine);POS_M132T221_1(L-Isoleucine);NEG_M101T89(2-Ketobutyric acid);NEG_M103T81(-);NEG_M104T86(L-Serine);NEG_M105T82(Glyceric acid);NEG_M114T97(L-Proline);NEG_M115T77(-);NEG_M116T77(Fumaric acid);NEG_M118T88(L-Threonine);NEG_M146T83(-);NEG_M154T92(L-Histidine);NEG_M161T44(-);NEG_M164T325(-);NEG_M177T97(Gluconolactone);NEG_M179T219(D-Glucose);…	C00183+C00188+C00123+C00407+C00109+C00168+C00065+C00258+C00148+C00149+C00122+C00188+C00025+C00135+C13747+C00079+C00198+C00031+C00103+C04785+C01083+C00416
Human Diseases	Drug resistance	Vancomycin resistance	1	5	0.269485	0.415944	ko01502	NEG_M104T86(L-Serine)	C00065
Metabolism	Metabolism of cofactors and vitamins	Pantothenate and CoA biosynthesis	2	18	0.299687	0.452718	ko00770	POS_M118T145(L-Valine);NEG_M143T90((R)-3,3-Dimethylmalate)	C00183+C01088
Metabolism	Carbohydrate metabolism	Inositol phosphate metabolism	1	7	0.355994	0.526574	ko00562	NEG_M180T89(-)	C00137
Metabolism	Lipid metabolism	Biosynthesis of unsaturated fatty acids	2	21	0.368415	0.533826	ko01040	POS_M338T837(Erucic acid);NEG_M279T724(-)	C08316+C01595
Metabolism	Nucleotide metabolism	Purine metabolism	3	37	0.39303	0.539852	ko00230	POS_M147T85(L-Glutamine);NEG_M127T87(-);NEG_M134T296_2(Adenine)	C00064+C00064+C00147
Metabolism	Energy metabolism	Oxidative phosphorylation	1	8	0.395384	0.539852	ko00190	NEG_M116T77(Fumaric acid)	C00122
Metabolism	Lipid metabolism	Sphingolipid metabolism	1	8	0.395384	0.539852	ko00600	NEG_M104T86(L-Serine)	C00065
Metabolism	Metabolism of other amino acids	beta-Alanine metabolism	2	24	0.434525	0.582099	ko00410	NEG_M103T83(gamma-Aminobutyric acid);NEG_M154T92(L-Histidine)	C00334+C00135
Metabolism	Metabolism of other amino acids	Taurine and hypotaurine metabolism	1	10	0.467186	0.611911	ko00430	NEG_M146T83(-)	C00025
Metabolism	Biosynthesis of other secondary metabolites	Tropane, piperidine and pyridine alkaloid biosynthesis	2	26	0.476569	0.611911	ko00960	POS_M132T221_1(L-Isoleucine);NEG_M164T325(-)	C00407+C00079
Metabolism	Amino acid metabolism	Histidine metabolism	2	27	0.496893	0.611911	ko00340	NEG_M146T83(-);NEG_M154T92(L-Histidine)	C00025+C00135
Metabolism	Metabolism of cofactors and vitamins	Vitamin B6 metabolism	1	11	0.499871	0.611911	ko00750	NEG_M168T294(-)	C00314
Metabolism	Biosynthesis of other secondary metabolites	Indole alkaloid biosynthesis	1	11	0.499871	0.611911	ko00901	NEG_M179T219(D-Glucose)	C00031
Metabolism	Amino acid metabolism	Phenylalanine metabolism	3	45	0.523971	0.617561	ko00360	NEG_M116T77(Fumaric acid);NEG_M151T42(-);NEG_M164T325(-)	C00122+C00642+C00079
Metabolism	Lipid metabolism	alpha-Linolenic acid metabolism	1	12	0.530581	0.617561	ko00592	NEG_M291T832(-)	C04785
Metabolism	Metabolism of terpenoids and polyketides	Zeatin biosynthesis	1	12	0.530581	0.617561	ko00908	NEG_M134T296_2(Adenine)	C00147
Metabolism	Energy metabolism	Carbon fixation in photosynthetic organisms	1	13	0.559433	0.640641	ko00710	NEG_M115T77(-)	C00149
Metabolism	Amino acid metabolism	Lysine biosynthesis	1	14	0.586538	0.661019	ko00300	NEG_M159T81(Oxoadipic acid)	C00322
Metabolism	Amino acid metabolism	Tyrosine metabolism	3	51	0.611798	0.678714	ko00350	NEG_M116T77(Fumaric acid);NEG_M137T510(-);NEG_M151T42(-)	C00122+C05585+C00642
Metabolism	Amino acid metabolism	Cysteine and methionine metabolism	2	37	0.671459	0.73344	ko00270	NEG_M101T89(2-Ketobutyric acid);NEG_M104T86(L-Serine)	C00109+C00065
Metabolism	Amino acid metabolism	Lysine degradation	1	19	0.6993	0.741049	ko00310	NEG_M159T81(Oxoadipic acid)	C00322
Metabolism	Biosynthesis of other secondary metabolites	Flavone and flavonol biosynthesis	1	19	0.6993	0.741049	ko00944	NEG_M299T691(Kaempferide)	C10098
Metabolism	Amino acid metabolism	Phenylalanine, tyrosine and tryptophan biosynthesis	1	27	0.819953	0.856127	ko00400	NEG_M164T325(-)	C00079
Metabolism	Global and overview maps	Degradation of aromatic compounds	2	52	0.839558	0.863893	ko01220	NEG_M116T77(Fumaric acid);NEG_M151T42(-)	C00122+C00642
Metabolism	Biosynthesis of other secondary metabolites	Phenylpropanoid biosynthesis	1	32	0.86961	0.882033	ko00940	NEG_M164T325(-)	C00079
Metabolism	Amino acid metabolism	Tryptophan metabolism	1	48	0.954091	0.954091	ko00380	NEG_M159T81(Oxoadipic acid)	C00322
